# Supplementary material for: Multiomics Profiling Reveals Distinct Immunosuppression and Metabolic Dysregulation in Aggressive Subtypes of Thyroid Cancer
Source: Mol Cell Proteomics. 2026 Jan 19;25(3):101513. doi: 10.1016/j.mcpro.2026.101513 (PMC12964017; doi:10.1016/j.mcpro.2026.101513)
Supplement: Supplemental Table S1 [file mmc1.xlsx]

## Sheet: Omics Samples
Sample.ID	Hospital	ID.Transcriptomics	ID.Proteomics	Group
A2205091	Jiangxi Provincial Cancer Hospital	ATC1	ATC1	ATC
A19-12415D	Taizhou First People's Hospital	ATC2	ATC2	ATC
A15-8548B	Taizhou First People's Hospital	ATC3	ATC3	ATC
AHR2219515	Ningbo Clinical pathology diagnosis center	ATC4	ATC4	ATC
A6077-7	Ningbo Clinical pathology diagnosis center	ATC5	ATC5	ATC
A7209-3	Ningbo Clinical pathology diagnosis center	ATC6	ATC6	ATC
A25613-1	Ningbo Clinical pathology diagnosis center	ATC7	ATC7	ATC
D11-3470	The First Affiliated Hospital of Wenzhou Medical University	QC FAILED	ATC8	ATC
D15-1322	The First Affiliated Hospital of Wenzhou Medical University	ATC9	ATC9	ATC
D18-17490	The First Affiliated Hospital of Wenzhou Medical University	QC FAILED	ATC10	ATC
D18-35541	The First Affiliated Hospital of Wenzhou Medical University	QC FAILED	ATC11	ATC
D19-32510	The First Affiliated Hospital of Wenzhou Medical University	ATC12	ATC12	ATC
D23-00513	The First Affiliated Hospital of Wenzhou Medical University	ATC13	ATC13	ATC
D18-27810	The First Affiliated Hospital of Wenzhou Medical University	ATC14	ATC14	ATC
S22-00593	Zhejiang Provincial People's Hospital	ATC15	ATC15	ATC
S23-67089	Zhejiang Provincial People's Hospital	ATC16	ATC16	ATC
S18-29666	Zhejiang Provincial People's Hospital	QC FAILED	ATC17	ATC
S20-48087	Zhejiang Provincial People's Hospital	ATC18	ATC18	ATC
S23-19843	Zhejiang Provincial People's Hospital	ATC19	ATC19	ATC
S22-58013	Zhejiang Provincial People's Hospital	ATC20	ATC20	ATC
S19-38590	Zhejiang Provincial People's Hospital	ATC21	ATC21	ATC
S21-63945	Zhejiang Provincial People's Hospital	ATC22	ATC22	ATC
S21-63657	Zhejiang Provincial People's Hospital	ATC23	ATC23	ATC
S16-30728	Zhejiang Provincial People's Hospital	QC FAILED	ATC24	ATC
S20-5822	Zhejiang Provincial People's Hospital	ATC25	ATC25	ATC
T211-21904	Taizhou Hospital of Zhejiang Province affiliated to Wenzhou Medical University	QC FAILED	ATC26	ATC
T14-25614	Taizhou Hospital of Zhejiang Province affiliated to Wenzhou Medical University	ATC27	ATC27	ATC
T522-41314	Taizhou Hospital of Zhejiang Province affiliated to Wenzhou Medical University	ATC28	ATC28	ATC
T212-01617	Taizhou Hospital of Zhejiang Province affiliated to Wenzhou Medical University	ATC29	ATC29	ATC
T319-10688	Taizhou Hospital of Zhejiang Province affiliated to Wenzhou Medical University	QC FAILED	ATC30	ATC
T15-29149	Taizhou Hospital of Zhejiang Province affiliated to Wenzhou Medical University	ATC31	ATC31	ATC
B16-17695F	Affiliated Dongyang Hospital of Wenzhou Medical University	QC FAILED	ATC32	ATC
B15-7941D	Affiliated Dongyang Hospital of Wenzhou Medical University	ATC33	ATC33	ATC
B20-36944	Second Affiliated Hospital of Zhejiang University	ATC34	ATC34	ATC
B23-014079	Second Affiliated Hospital of Zhejiang University	ATC35	ATC35	ATC
D22-56611N	The First Affiliated Hospital of Wenzhou Medical University	N1	N1	N
D22-00492N	The First Affiliated Hospital of Wenzhou Medical University	N2	N2	N
D23-22084N	The First Affiliated Hospital of Wenzhou Medical University	N3	N3	N
D23-12064N	The First Affiliated Hospital of Wenzhou Medical University	QC FAILED	N4	N
D23-10712N	The First Affiliated Hospital of Wenzhou Medical University	N5	N5	N
D23-18565N	The First Affiliated Hospital of Wenzhou Medical University	N6	N6	N
D23-57154N	The First Affiliated Hospital of Wenzhou Medical University	N7	N7	N
D23-13485N	The First Affiliated Hospital of Wenzhou Medical University	N8	N8	N
D23-10451N	The First Affiliated Hospital of Wenzhou Medical University	N9	N9	N
D23-06990N	The First Affiliated Hospital of Wenzhou Medical University	N10	N10	N
D23-05919N	The First Affiliated Hospital of Wenzhou Medical University	N11	N11	N
D20-37353N	The First Affiliated Hospital of Wenzhou Medical University	QC FAILED	N12	N
D23-00162N	The First Affiliated Hospital of Wenzhou Medical University	QC FAILED	N13	N
D23-00298N	The First Affiliated Hospital of Wenzhou Medical University	QC FAILED	N14	N
D23-13476N	The First Affiliated Hospital of Wenzhou Medical University	N15	N15	N
D23-11215N	The First Affiliated Hospital of Wenzhou Medical University	N16	N16	N
D23-00157N	The First Affiliated Hospital of Wenzhou Medical University	N17	N17	N
D23-20879N	The First Affiliated Hospital of Wenzhou Medical University	QC FAILED	N18	N
D23-18638N	The First Affiliated Hospital of Wenzhou Medical University	N19	N19	N
D23-18429N	The First Affiliated Hospital of Wenzhou Medical University	N20	N20	N
D23-12843N	The First Affiliated Hospital of Wenzhou Medical University	N21	N21	N
D23-04110N	The First Affiliated Hospital of Wenzhou Medical University	N22	N22	N
D23-17981N	The First Affiliated Hospital of Wenzhou Medical University	N23	N23	N
D23-00156N	The First Affiliated Hospital of Wenzhou Medical University	N24	N24	N
D23-22518N	The First Affiliated Hospital of Wenzhou Medical University	N25	N25	N
D23-21270N	The First Affiliated Hospital of Wenzhou Medical University	N26	N26	N
D23-13502N	The First Affiliated Hospital of Wenzhou Medical University	N27	N27	N
D23-12862N	The First Affiliated Hospital of Wenzhou Medical University	N28	N28	N
D23-10299N	The First Affiliated Hospital of Wenzhou Medical University	N29	N29	N
D23-20890N	The First Affiliated Hospital of Wenzhou Medical University	QC FAILED	N30	N
A13-9166E	Taizhou First People's Hospital	PDTC1	PDTC1	PDTC
A2021-36588	Zhoushan People's Hospital	QC FAILED	PDTC2	PDTC
A12611-4	Ningbo Clinical pathology diagnosis center	PDTC3	PDTC3	PDTC
D13-7284	The First Affiliated Hospital of Wenzhou Medical University	PDTC4	PDTC4	PDTC
D16-20527	The First Affiliated Hospital of Wenzhou Medical University	PDTC5	PDTC5	PDTC
D19-35658	The First Affiliated Hospital of Wenzhou Medical University	PDTC6	PDTC6	PDTC
D21-10327	The First Affiliated Hospital of Wenzhou Medical University	PDTC8	PDTC8	PDTC
D22-13751	The First Affiliated Hospital of Wenzhou Medical University	PDTC9	PDTC9	PDTC
S20-45310	Zhejiang Provincial People's Hospital	PDTC10	PDTC10	PDTC
S22-61320	Zhejiang Provincial People's Hospital	PDTC11	PDTC11	PDTC
S23-12007	Zhejiang Provincial People's Hospital	PDTC12	PDTC12	PDTC
T116-14857	Taizhou Hospital of Zhejiang Province affiliated to Wenzhou Medical University	QC FAILED	PDTC13	PDTC
T214-04760	Taizhou Hospital of Zhejiang Province affiliated to Wenzhou Medical University	PDTC14	PDTC14	PDTC
T117-42995	Taizhou Hospital of Zhejiang Province affiliated to Wenzhou Medical University	PDTC15	PDTC15	PDTC
T14-48014	Taizhou Hospital of Zhejiang Province affiliated to Wenzhou Medical University	QC FAILED	PDTC16	PDTC
B20-05190	Second Affiliated Hospital of Zhejiang University	PDTC17	PDTC17	PDTC
B19-44627	Second Affiliated Hospital of Zhejiang University	PDTC18	PDTC18	PDTC
D20-36457	The First Affiliated Hospital of Wenzhou Medical University	PDTC7	PDTC7	PDTC
D23-06990	The First Affiliated Hospital of Wenzhou Medical University	PTC1	PTC1	PTC
D23-10451	The First Affiliated Hospital of Wenzhou Medical University	PTC2	PTC2	PTC
D23-05919	The First Affiliated Hospital of Wenzhou Medical University	PTC3	PTC3	PTC
D20-37353	The First Affiliated Hospital of Wenzhou Medical University	PTC4	PTC4	PTC
D22-56823	The First Affiliated Hospital of Wenzhou Medical University	PTC5	PTC5	PTC
D23-06512	The First Affiliated Hospital of Wenzhou Medical University	PTC6	PTC6	PTC
D23-00162	The First Affiliated Hospital of Wenzhou Medical University	PTC7	PTC7	PTC
D23-13467	The First Affiliated Hospital of Wenzhou Medical University	PTC8	PTC8	PTC
D22-57154	The First Affiliated Hospital of Wenzhou Medical University	PTC9	PTC9	PTC
D22-56611	The First Affiliated Hospital of Wenzhou Medical University	PTC10	PTC10	PTC
D23-18565	The First Affiliated Hospital of Wenzhou Medical University	PTC11	PTC11	PTC
D23-00157	The First Affiliated Hospital of Wenzhou Medical University	PTC12	PTC12	PTC
D23-13485	The First Affiliated Hospital of Wenzhou Medical University	PTC13	PTC13	PTC
D23-10712	The First Affiliated Hospital of Wenzhou Medical University	PTC14	PTC14	PTC
D23-11215	The First Affiliated Hospital of Wenzhou Medical University	PTC15	PTC15	PTC
D23-00298	The First Affiliated Hospital of Wenzhou Medical University	PTC16	PTC16	PTC
D23-00492	The First Affiliated Hospital of Wenzhou Medical University	PTC17	PTC17	PTC
D23-22084	The First Affiliated Hospital of Wenzhou Medical University	PTC18	PTC18	PTC
D23-12064	The First Affiliated Hospital of Wenzhou Medical University	PTC19	PTC19	PTC
D23-19549	The First Affiliated Hospital of Wenzhou Medical University	PTC20	PTC20	PTC
D23-00513PTC	The First Affiliated Hospital of Wenzhou Medical University	PTC21	PTC21	PTC
D23-20879	The First Affiliated Hospital of Wenzhou Medical University	PTC22	PTC22	PTC
D23-18638	The First Affiliated Hospital of Wenzhou Medical University	PTC23	PTC23	PTC
D23-18249	The First Affiliated Hospital of Wenzhou Medical University	PTC24	PTC24	PTC
D23-12843	The First Affiliated Hospital of Wenzhou Medical University	PTC25	PTC25	PTC
D23-20252	The First Affiliated Hospital of Wenzhou Medical University	PTC26	PTC26	PTC
D23-00156	The First Affiliated Hospital of Wenzhou Medical University	PTC27	PTC27	PTC
D23-22518	The First Affiliated Hospital of Wenzhou Medical University	PTC28	PTC28	PTC
D23-21270	The First Affiliated Hospital of Wenzhou Medical University	PTC29	PTC29	PTC
D23-20890	The First Affiliated Hospital of Wenzhou Medical University	PTC30	PTC30	PTC
D23-03240	The First Affiliated Hospital of Wenzhou Medical University	PTC31	PTC31	PTC
D23-13502	The First Affiliated Hospital of Wenzhou Medical University	PTC32	PTC32	PTC
D23-12862	The First Affiliated Hospital of Wenzhou Medical University	PTC33	PTC33	PTC
D23-04110	The First Affiliated Hospital of Wenzhou Medical University	PTC34	PTC34	PTC
D23-10299	The First Affiliated Hospital of Wenzhou Medical University	PTC35	PTC35	PTC
D23-17981	The First Affiliated Hospital of Wenzhou Medical University	PTC36	PTC36	PTC
T319-10688PTC	Taizhou Hospital of Zhejiang Province affiliated to Wenzhou Medical University	PTC37	PTC37	PTC

## Sheet: Paired Sample
MS-ID-T	SampleID-T	MS-ID-N	SampleID-N
D23-06990	PTC1	D23-06990N	N10
D23-10451	PTC2	D23-10451N	N9
D23-05919	PTC3	D23-05919N	N11
D20-37353	PTC4	D20-37353N	N12
D23-00162	PTC7	D23-00162N	N13
D23-13467	PTC8	D23-13476N	N15
D22-57154	PTC9	D23-57154N	N7
D22-56611	PTC10	D22-56611N	N1
D23-18565	PTC11	D23-18565N	N6
D23-00157	PTC12	D23-00157N	N17
D23-13485	PTC13	D23-13485N	N8
D23-10712	PTC14	D23-10712N	N5
D23-11215	PTC15	D23-11215N	N16
D23-00298	PTC16	D23-00298N	N14
D23-00492	PTC17	D22-00492N	N2
D23-22084	PTC18	D23-22084N	N3
D23-12064	PTC19	D23-12064N	N4
D23-20879	PTC22	D23-20879N	N18
D23-18638	PTC23	D23-18638N	N19
D23-18249	PTC24	D23-18429N	N20
D23-12843	PTC25	D23-12843N	N21
D23-00156	PTC27	D23-00156N	N24
D23-22518	PTC28	D23-22518N	N25
D23-21270	PTC29	D23-21270N	N26
D23-20890	PTC30	D23-20890N	N30
D23-13502	PTC32	D23-13502N	N27
D23-12862	PTC33	D23-12862N	N28
D23-04110	PTC34	D23-04110N	N22
D23-10299	PTC35	D23-10299N	N29
D23-17981	PTC36	D23-17981N	N23
