# Supplementary material for: Multiomics Profiling Reveals Distinct Immunosuppression and Metabolic Dysregulation in Aggressive Subtypes of Thyroid Cancer
Source: Mol Cell Proteomics. 2026 Jan 19;25(3):101513. doi: 10.1016/j.mcpro.2026.101513 (PMC12964017; doi:10.1016/j.mcpro.2026.101513)
Supplement: Supplemental Table S2 [file mmc2.xlsx]

## Sheet: ATC-vs-N
Accession

## Sheet: ATC-vs-PDTC
Accession

## Sheet: ATC-vs-PTC
Accession

## Sheet: PDTC-vs-N
Accession

## Sheet: PDTC-vs-PTC
Accession

## Sheet: PTC-vs-N
Accession
