# Supplementary material for: Multiomics Profiling Reveals Distinct Immunosuppression and Metabolic Dysregulation in Aggressive Subtypes of Thyroid Cancer
Source: Mol Cell Proteomics. 2026 Jan 19;25(3):101513. doi: 10.1016/j.mcpro.2026.101513 (PMC12964017; doi:10.1016/j.mcpro.2026.101513)
Supplement: Supplemental Table S3 [file mmc3.xlsx]

## Sheet: DEG_combinded_nofiltered
id	ATC-vs-N-all.gene_FC	ATC-vs-N-all.gene_pval	ATC-vs-N-all.gene_up_down	ATC-vs-PDTC-all.gene_FC	ATC-vs-PDTC-all.gene_pval	ATC-vs-PDTC-all.gene_up_down	ATC-vs-PTC-all.gene_FC	ATC-vs-PTC-all.gene_pval	ATC-vs-PTC-all.gene_up_down	ATC_PDTC-vs-N-all.gene_FC	ATC_PDTC-vs-N-all.gene_pval	ATC_PDTC-vs-N-all.gene_up_down	ATC_PDTC-vs-PTC-all.gene_FC	ATC_PDTC-vs-PTC-all.gene_pval	ATC_PDTC-vs-PTC-all.gene_up_down	PDTC-vs-N-all.gene_FC	PDTC-vs-N-all.gene_pval	PDTC-vs-N-all.gene_up_down	PDTC-vs-PTC-all.gene_FC	PDTC-vs-PTC-all.gene_pval	PDTC-vs-PTC-all.gene_up_down	PTC-vs-N-all.gene_FC	PTC-vs-N-all.gene_pval	PTC-vs-N-all.gene_up_down
A1BG	3.73027	1.01144e-05	Up	2.38944	0.127064		2.13243	5.03895e-05	Up	3.08315	0.000252776	Up	1.75412	0.00876691		1.62781	0.308022		0.93098	0.810204		1.97501	0.000109259
A1CF	0.452416	0.28848		0.377682	0.647172		1.21294	0.762408		0.721887	0.645702		1.11041	0.870324		1.25265	0.794181		1.94476	0.430685		0.558227	0.128548
A2M	0.787075	0.0869217		2.29737	0.0066732	Up	0.793757	0.10514		0.656247	0.00717783		0.657498	0.00473181		0.354514	1.13159e-07	Down	0.354156	2.55428e-07	Down	1.04255	0.58522
A2ML1	0.89631	0.832472		0.096214	0.0202182	Down	0.508729	0.192187		3.82733	0.00834085	Up	5.70234	0.000712651	Up	9.7495	0.000110387	Up	14.4979	6.62029e-05	Up	0.78406	0.486019
A3GALT2	1.22225	0.775906		0.627174	0.826163		2.79561	0.169696		1.50718	0.540334		3.43198	0.0730164	Up	2.06797	0.357024		4.71712	0.0787096	Up	0.734463	0.446288
A4GALT	2.71332	1.45603e-08	Up	2.37827	0.0106607	Up	3.23993	1.95538e-12	Up	2.24635	2.3881e-06	Up	2.66765	4.33775e-10	Up	1.18026	0.353922		1.39895	0.0647693		0.869356	0.156716
A4GNT	1.10728	0.874798		98.8147	0.0370537	Up	1.9138	0.276277		0.76209	0.690969		1.30507	0.659493		0.0116405	4.24824e-06	Down	0.0199378	3.72835e-05	Down	0.485478	0.102218
AAAS	1.17993	0.21017		1.13233	0.670629		1.34006	0.00716835		1.16399	0.236356		1.31496	0.0101548		1.08619	0.652048		1.22743	0.176338		0.975468	0.637976
AACS	0.944287	0.734716		0.578643	0.346274		1.3195	0.0453938		1.21048	0.418605		1.68191	0.00924665		1.71908	0.117734		2.38998	0.00269943	Up	0.792638	2.03233e-05
AADAC	0.0999225	0.0110108	Down	4.36937e-08	5.53443e-15	Down	0.460821	0.465946		0.0836168	0.00321901	Down	0.333497	0.26287		7.19126	0.0638032	Up	23.1127	0.00993886	Up	0.236217	0.013114	Down
AADACL2	1.42939	0.592679		0.604209	0.709467		4.01487	0.0243337	Up	1.78918	0.318764		5.00168	0.00251962	Up	2.47663	0.195346		6.93489	0.0046056	Up	0.336726	0.00211314	Down
AADACL4	0.109484	0.142195								0.112519	0.153757					0.112321	0.262388					0.435194	0.589262
AADAT	1.26354	0.617185		4.83621	0.172355		1.02798	0.935329		0.954202	0.922116		0.770702	0.472071		0.27695	0.030223	Down	0.225858	0.000222945	Down	1.38609	0.138878
AAGAB	1.18366	0.277501		0.812034	0.410704		1.299	0.0110368		1.31004	0.0584708		1.4264	0.000418999		1.49905	0.0695381		1.62422	0.00123735		0.917394	0.428182
AAK1	0.48704	3.27951e-12	Down	0.812101	0.438573		0.943424	0.567105		0.536941	3.80625e-08		1.0324	0.76105		0.611303	0.00249925		1.16714	0.324463		0.553935	3.12754e-27
AAMDC	0.836634	0.435393		0.628338	0.469752		0.827357	0.33328		1.02347	0.927573		1.00676	0.975482		1.35933	0.339443		1.33188	0.299285		0.970337	0.702898
AAMP	1.07912	0.485204		0.98807	0.963536		1.46858	0.000279085		1.11417	0.334243		1.50818	7.11629e-05		1.14348	0.410152		1.54924	0.00505984		0.766844	8.11047e-05
AANAT	1.93362	0.0691256		1.47518	0.593469		2.68285	0.0299916	Up	1.76765	0.102305		2.44964	0.0276489	Up	1.35733	0.546619		1.8855	0.32536		0.719932	0.182714
AAR2	1.17152	0.1734		1.00452	0.98728		1.29988	0.0136945		1.19861	0.123784		1.32195	0.00757597		1.2014	0.294977		1.32008	0.0811875		0.937202	0.443007
AARD	0.113161	0.051931	Down	0.00382022	0.0101048	Down	0.130844	0.032113	Down	2.12671	0.473597		2.41682	0.319372		24.4964	0.0100483	Up	27.7491	0.00267986	Up	1.06625	0.931681
AARS1	1.24294	0.233559		1.39898	0.405503		1.33854	0.132533		1.15454	0.402462		1.23547	0.224626		0.924227	0.663203		0.98827	0.958361		0.995593	0.95931
AARS2	1.60238	1.98437e-05		0.698358	0.27459		1.79587	2.51066e-10		1.87955	1.66558e-05		2.10191	2.89492e-09	Up	2.40346	0.000195664	Up	2.69496	9.26784e-07	Up	0.94195	0.374764
AASDH	0.808161	0.415924		0.57127	0.167762		0.913346	0.576323		1.03393	0.884166		1.16136	0.31195		1.45098	0.232824		1.62156	0.00082394		0.908658	0.587526
AASDHPPT	0.613536	0.0573624		0.510937	0.35377		0.561237	0.00882055		0.829656	0.512126		0.756447	0.252717		1.23252	0.542419		1.12001	0.699239		1.03174	0.732251
AASS	0.688591	0.0314163		2.58297	0.0791166	Up	0.99711	0.98639		0.564607	0.00949137		0.811024	0.295717		0.279753	1.20245e-05	Down	0.402903	0.000992185	Down	0.775217	0.00401623
AATF	1.68581	0.000283488		1.43122	0.287964		1.87696	0.00169112		1.55557	0.00174507		1.724	0.00212601		1.2156	0.251873		1.34607	0.268802		1.01151	0.857886
AATK	1.56386	0.0980354		1.14209	0.761367		1.83567	0.0254145		1.53721	0.0665523		1.79387	0.0114684		1.41102	0.288381		1.64193	0.144193		1.07141	0.599791
ABAT	0.113223	2.06604e-20	Down	0.258242	0.00524343	Down	0.143488	3.10821e-21	Down	0.227063	2.60267e-09	Down	0.285851	7.68327e-09	Down	0.452966	0.00373599	Down	0.56989	0.0175941		0.784175	0.0195881
ABCA1	2.76231	6.15459e-12	Up	2.8083	0.00348629	Up	2.47231	2.39596e-09	Up	2.23088	3.27363e-06	Up	1.98394	2.47727e-05		1.02327	0.900007		0.907774	0.62257		1.1649	0.0236238
ABCA10	0.101742	1.70498e-07	Down	0.1562	0.128299		0.139845	1.73573e-05	Down	0.143685	1.4585e-06	Down	0.69567	0.432658		0.247291	1.73665e-06	Down	0.631753	0.338287		0.381955	4.85888e-15	Down
ABCA12	0.584031	0.246236		0.0601099	0.00248695	Down	0.414353	0.0108466	Down	3.74177	0.00490732	Up	1.45217	0.290392		10.0312	9.53392e-08	Up	7.09596	6.56618e-10	Up	1.43242	0.0786222
ABCA13	0.401779	0.00274647	Down	0.224884	0.0501849	Down	0.561712	0.0950546		0.420111	0.00294386	Down	0.563037	0.0636859		1.78071	0.178476		2.44032	0.0627466	Up	0.580133	0.00017489
ABCA2	0.642008	0.00166138		1.57881	0.29631		0.711332	0.00766873		0.897167	0.576033		0.996001	0.981307		0.660075	0.0584168		0.73363	0.118857		0.996949	0.956395
ABCA3	0.247436	6.45839e-09	Down	0.130132	0.000287515	Down	0.29977	1.45658e-07	Down	0.820543	0.499495		0.993405	0.98016		1.97774	0.00256611		2.38688	0.000262951	Up	0.902782	0.133004
ABCA4	1.03459	0.928788		0.377454	0.259857		0.735676	0.391362		1.64754	0.192714		1.16141	0.669006		2.81434	0.0377792	Up	1.96881	0.156864		1.66629	0.00178886
ABCA5	0.369434	5.7997e-05	Down	0.189752	0.00303698	Down	0.357306	7.6916e-07	Down	0.922868	0.772005		0.586821	0.00756789		2.00486	0.00528317	Up	1.91643	0.00187406		1.05655	0.608281
ABCA6	0.547423	0.0166116		1.79482	0.444331		0.796452	0.360997		0.850975	0.607004		1.29336	0.37377		0.549517	0.0931389		0.827136	0.59275		0.653266	0.000141242
ABCA7	1.29027	0.204515		0.4905	0.0758586	Down	1.27557	0.139133		1.78097	0.00677741		1.75553	0.00162754		2.74673	0.00111073	Up	2.71541	9.60358e-05	Up	1.13343	0.170114
ABCA8	0.197633	7.50144e-12	Down	0.848523	0.813266		0.608751	0.0642846		0.263429	7.6543e-07	Down	0.653302	0.105714		0.29138	8.61464e-05	Down	0.718149	0.338822		0.364003	3.70825e-20	Down
ABCA9	0.303522	1.05876e-05	Down	1.48555	0.621028		1.46302	0.281938		0.342046	0.000143379	Down	1.32947	0.388146		0.426727	0.0151608	Down	1.0347	0.936749		0.459076	2.79466e-09	Down
ABCB1	0.418243	0.0107653	Down	0.398973	0.376762		0.531878	0.0771371		0.64088	0.229478		0.808347	0.552581		1.05897	0.889735		1.32457	0.532728		0.60241	0.00429653
ABCB10	0.943951	0.642317		0.471485	0.0438674	Down	1.03242	0.818672		1.33566	0.0796563		1.45615	0.0180744		2.08526	0.000532095	Up	2.27062	0.000198264	Up	0.854895	0.0167908
ABCB11	0.0917678	0.0068815	Down	0.0196321	0.0675621	Down	0.106128	0.034566	Down	0.805497	0.811737		1.20705	0.852407		3.12689	0.33077		4.64741	0.278245		0.636011	0.459852
ABCB4	0.533099	0.16684		0.371993	0.293845		0.491696	0.112065		0.850421	0.679726		0.781186	0.516085		1.47117	0.348363		1.34843	0.526645		1.09048	0.63751
ABCB5	16.1498	0.00285008	Up	1.7119	0.728842		30.7537	0.000230782	Up	14.1696	0.00262076	Up	27.028	0.000131583	Up	21.7822	0.0320525	Up	18.8131	0.0517195	Up	1.62892	0.655925
ABCB6	0.940353	0.806214		0.557305	0.313124		1.76863	0.0112875		1.22445	0.387299		2.28756	6.84649e-05	Up	1.75466	0.00865622		3.27092	5.47563e-09	Up	0.554894	4.34867e-11
ABCB7	0.78985	0.358509		0.745171	0.671661		0.662439	0.0307794		0.909356	0.725494		0.757767	0.192455		1.11327	0.757501		0.929453	0.772634		1.25311	0.0326263
ABCB8	1.10567	0.566888		0.582189	0.302227		1.62939	0.0171878		1.40722	0.146032		2.06429	0.00218764	Up	1.98595	0.059718		2.91439	0.00493786	Up	0.806276	0.0270761
ABCB9	1.56444	0.0608687		0.835941	0.726767		1.74832	0.0339347		1.708	0.0139027		1.9027	0.00530684		1.95549	0.00596705		2.18029	0.0122122	Up	1.04415	0.61872
ABCC1	0.841419	0.042509		0.546122	0.0519246		1.19606	0.0723884		1.10109	0.484289		1.56181	0.00065245		1.60517	0.0167889		2.27555	2.6288e-05	Up	0.747987	3.91562e-06
ABCC10	1.79942	5.96311e-05		0.824174	0.629506		2.04421	5.14869e-10	Up	1.98125	0.000227625		2.24031	1.92917e-07	Up	2.30258	0.00550272	Up	2.61216	0.00014272	Up	0.996683	0.965229
ABCC11	0.637648	0.222273		1.05482	0.959459		0.397611	0.00659707	Down	0.634753	0.231961		0.393451	0.00564899	Down	0.599441	0.302463		0.369385	0.0293077	Down	1.41397	0.0398623
ABCC12	5.05695	0.270014		5.63642	0.428605		0.80243	0.817245		3.78279	0.340942		0.585743	0.543185		0.931323	0.975089		0.142756	0.148473		15.1773	0.00224346	Up
ABCC2	2.23126	0.0645594	Up	0.100899	0.0183259	Down	3.07758	0.00351169	Up	2.06165	0.0813119	Up	2.80332	0.00521152	Up	22.6812	6.67287e-07	Up	30.8981	1.97664e-09	Up	1.09148	0.760807
ABCC3	2.26498	0.00572133	Up	3.04884	0.0508648	Up	0.507998	0.000174595		1.80302	0.0598317		0.402025	4.41325e-05	Down	0.757089	0.557455		0.168505	6.05882e-09	Down	6.43183	8.46643e-32	Up
ABCC4	0.812164	0.322764		1.25555	0.641429		1.74122	0.0310237		0.780888	0.244259		1.66079	0.0325233		0.680481	0.179765		1.4465	0.306275		0.504808	5.78943e-10
ABCC5	2.53898	4.98283e-14	Up	1.3336	0.315264		2.30162	4.20893e-11	Up	2.3874	1.34991e-10	Up	2.15374	2.32953e-09	Up	1.98105	0.00100023		1.78651	0.00418695		1.23097	0.00639323
ABCC6	0.532685	0.0122395		0.293222	0.141353		0.405104	6.38493e-05	Down	0.98459	0.963861		0.74258	0.319847		1.88292	0.157394		1.41946	0.376549		1.44011	1.08331e-09
ABCC8	0.228351	0.00383456	Down	1.42292	0.837103		0.226135	0.00459124	Down	0.210473	0.002124	Down	0.895248	0.838446		0.163346	0.000869498	Down	0.69577	0.600995		0.217097	1.0902e-21	Down
ABCC9	0.658268	0.0642586		0.985785	0.973279		1.00745	0.972382		0.677715	0.0453813		1.02985	0.871925		0.684593	0.0969109		1.03572	0.881082		0.648319	0.00125695
ABCD1	2.91979	2.05798e-15	Up	0.955688	0.896532		4.05389	7.18119e-11	Up	3.05107	6.05576e-13	Up	4.21549	5.02901e-13	Up	3.2183	1.59982e-06	Up	4.45187	7.74994e-06	Up	0.832062	0.0698957
ABCD2	0.423004	0.0325989	Down	0.451274	0.476262		0.396967	0.0521267	Down	0.611609	0.236995		0.573311	0.212434		0.968517	0.950213		0.907779	0.877487		0.937777	0.644751
ABCD3	0.487206	0.000125105	Down	0.658953	0.410199		0.425246	1.77688e-07	Down	0.590567	0.0135814		0.510561	0.000269294		0.769641	0.395241		0.664485	0.126308		1.15523	0.140036
ABCD4	1.43411	0.000772153		1.38553	0.131534		1.46402	3.75884e-05		1.33452	0.00403566		1.35463	0.000405809		1.07096	0.588015		1.0854	0.45051		1.02144	0.735196
ABCE1	0.974432	0.921034		1.18718	0.81061		0.789647	0.30953		0.94962	0.851961		0.767245	0.272708		0.855638	0.643712		0.692722	0.220887		1.10491	0.255676
ABCF1	1.40318	0.000599998		0.97094	0.918692		1.69647	3.99441e-09		1.4552	0.00132939		1.75293	4.30409e-08		1.51388	0.0200863		1.8273	0.000152961		0.865161	0.0295024
ABCF2	1.6773	0.0226767		1.15381	0.788803		1.22445	0.197772		1.65189	0.0493175		1.19649	0.342228		1.52605	0.321845		1.10835	0.738633		1.34798	0.0543712
ABCF3	1.1918	0.121093		0.988946	0.973536		1.27864	0.0267824		1.23006	0.110601		1.31179	0.0232308		1.26335	0.194539		1.35072	0.081676		0.948549	0.118009
ABCG1	1.31026	0.0855696		0.919616	0.819417		1.25273	0.194157		1.3813	0.0366571		1.31068	0.0892687		1.45088	0.0593244		1.36816	0.169957		1.02702	0.762433
ABCG2	0.297874	0.000237333	Down	0.835424	0.855223		0.403599	0.00222115	Down	0.327463	0.00114517	Down	0.441266	0.00677083	Down	0.372617	0.0166773	Down	0.501685	0.0671361		0.632778	0.000298532
ABCG4	0.779836	0.62234		1.32503	0.870847		0.501529	0.0810317		0.6034	0.339943		0.38535	0.0201393	Down	0.201884	0.0144158	Down	0.1279	2.62452e-05	Down	2.08006	0.00110361	Up
ABCG5	0.418532	0.091084	Down	1.41868	0.848247		0.590363	0.299699		0.388412	0.0739086	Down	0.544	0.222087		0.307144	0.0583923	Down	0.430366	0.190091		0.794648	0.394226
ABCG8	2.07351	0.275545		20.3528	0.085904	Up	2.77846	0.084399	Up	1.46285	0.563457		0.869141	0.796183		0.103819	0.00573705	Down	0.137535	0.00941149	Down	0.484871	0.108287
ABHD1	0.982249	0.944146		0.517898	0.275242		1.48564	0.159444		1.3107	0.26136		1.96827	0.00696323		1.92296	0.0160973		2.86423	0.00163291	Up	0.731429	0.0191773
ABHD10	0.448806	3.36729e-11	Down	0.761022	0.622166		0.531352	1.84113e-07		0.509681	0.000709445		0.597854	0.00361323		0.602877	0.1095		0.70257	0.211669		0.80414	0.00128495
ABHD11	0.448216	0.000970807	Down	0.379257	0.25393		0.519183	0.00161965		0.715227	0.319121		0.824915	0.505426		1.24626	0.632153		1.44141	0.355154		0.9809	0.814571
ABHD12	0.878531	0.266382		1.53344	0.206249		1.01279	0.910455		0.798698	0.113828		0.91574	0.494909		0.601771	0.0102126		0.691792	0.047902		0.936307	0.258943
ABHD12B	0.619871	0.481346		2.11618	0.727695		0.68109	0.508039		0.474898	0.262398		0.515789	0.234043		0.143923	0.0287284	Down	0.15606	0.0162491	Down	1.70105	0.180238
ABHD13	0.711393	0.0442291		0.591126	0.205174		0.674272	0.00545788		0.89476	0.557826		0.842289	0.283705		1.2184	0.485189		1.14015	0.581553		1.07274	0.313214
ABHD14A	0.280673	6.3343e-06	Down	0.400306	0.335307		0.467588	0.0111443	Down	0.290698	8.63007e-05	Down	0.703285	0.291592		0.698211	0.407425		1.14207	0.766034		0.651008	4.88475e-05
ABHD14B	0.720262	0.00383658		0.901594	0.731425		0.863964	0.0686254		0.765167	0.0365574		0.911327	0.351464		0.82005	0.312791		0.972681	0.853886		0.869177	0.0330874
ABHD15	0.823434	0.222743		0.595794	0.165733		1.01687	0.912896		1.0393	0.806422		1.27849	0.0922193		1.44825	0.0281768		1.78153	0.000989437		0.860984	0.0165376
ABHD16A	0.922052	0.357719		0.976572	0.92814		0.887666	0.154264		0.956622	0.65685		0.915243	0.325431		0.987377	0.929376		0.945325	0.675708		1.07511	0.062713
ABHD16B	2.93706	2.37829e-06	Up	1.1604	0.744754		2.86474	0.000989634	Up	2.85394	5.31911e-07	Up	2.77162	0.000190145	Up	2.56269	0.00110402	Up	2.47979	0.0386246	Up	1.09974	0.626409
ABHD17A	2.13998	2.48615e-06	Up	1.47131	0.213869		2.35846	3.67654e-12	Up	1.95767	3.93959e-05		2.15151	3.40679e-09	Up	1.51028	0.0938453		1.66242	0.00755676		1.03452	0.578184
ABHD17B	1.03686	0.861909		0.680303	0.331948		1.69398	0.0155399		1.23215	0.270172		2.00488	0.000277157	Up	1.58799	0.0661162		2.58064	0.000596132	Up	0.698886	7.14335e-05
ABHD17C	1.80022	0.0677773		0.339416	0.0761163	Down	1.10901	0.73057		3.05592	0.000168191	Up	1.8786	0.0212403		5.52965	5.52402e-08	Up	3.3957	0.000108988	Up	1.74958	0.000488588
ABHD18	0.827865	0.0986276		0.589669	0.0391793		0.746493	0.0634596		1.04365	0.72351		0.939287	0.663744		1.44873	0.0180295		1.30249	0.227462		1.07254	0.305024
ABHD2	1.57572	0.000224243		2.27593	0.00109657	Up	1.67554	1.69046e-06		1.31504	0.0385406		1.38961	0.00409985		0.71755	0.0109272		0.756956	0.0175458		0.967596	0.516131
ABHD3	0.472969	0.0234461	Down	0.369493	0.204422		0.281206	1.7724e-05	Down	0.763925	0.424983		0.453419	0.00771245	Down	1.33228	0.484782		0.790923	0.529364		1.82992	0.000286076
ABHD4	0.931693	0.708924		1.18361	0.669179		0.866749	0.336697		0.91002	0.615823		0.841356	0.255806		0.817686	0.464904		0.754696	0.197764		1.12215	0.206294
ABHD5	0.405385	0.00200275	Down	0.553905	0.361681		0.385548	0.000130407	Down	0.527722	0.012406		0.499418	0.00140949	Down	0.756191	0.143554		0.714587	0.0346048		0.9829	0.81872
ABHD6	0.581262	0.000998384		0.659386	0.152663		0.847318	0.292864		0.699022	0.0188411		1.01153	0.935795		0.905244	0.667919		1.30447	0.232515		0.775664	0.0523212
ABHD8	1.33035	0.240159		0.442394	0.260961		1.53994	0.0400377		1.94566	0.0234511		2.24145	0.0014597	Up	3.17417	0.00178188	Up	3.66389	5.28852e-05	Up	0.934633	0.310471
ABI1	0.705636	0.028337		0.650112	0.260074		0.661712	0.00346431		0.8564	0.327109		0.798222	0.104054		1.12002	0.530073		1.04072	0.8061		1.07321	0.25203
ABI2	0.809124	0.135358		1.30411	0.372207		0.671668	0.00179189		0.766542	0.040749		0.631528	6.85769e-05		0.639647	0.00378364		0.525783	6.09159e-06		1.17368	0.00331242
ABI3	2.47943	0.000170536	Up	3.83865	0.00731078	Up	2.82741	7.03511e-09	Up	1.9021	0.0213474		2.16483	0.000586084	Up	0.652002	0.310701		0.73834	0.357752		1.03881	0.742849
ABI3BP	0.252313	3.37133e-06	Down	1.30002	0.701973		0.663557	0.16448		0.238944	3.73911e-07	Down	0.623973	0.0815848		0.199308	2.45964e-07	Down	0.517454	0.0510923		0.410062	2.53153e-15	Down
ABITRAM	0.404	0.048203	Down	0.994362	0.996414		0.358988	0.00665349	Down	0.417222	0.0655966	Down	0.367863	0.0107215	Down	0.418645	0.150943		0.368169	0.0402314	Down	1.26585	0.253631
ABL1	1.00449	0.962332		1.57638	0.0227059		1.13392	0.10922		0.906079	0.326844		1.01676	0.84372		0.663418	0.00207312		0.743996	0.00861347		0.966375	0.311135
ABL2	2.2841	9.99182e-20	Up	1.72315	0.0126203		1.69692	2.20347e-13		2.01876	1.80019e-11	Up	1.49001	3.8826e-06		1.37279	0.0141964		1.01195	0.90873		1.38478	1.07253e-11
ABLIM1	0.112238	1.16969e-38	Down	0.332992	0.00591813	Down	0.142069	8.94485e-33	Down	0.191996	1.17009e-17	Down	0.241058	1.07835e-15	Down	0.345376	1.12402e-08	Down	0.431473	1.40743e-05	Down	0.803498	5.01763e-05
ABLIM2	0.140371	1.50525e-09	Down	0.191927	0.0377505	Down	0.197533	7.27465e-12	Down	0.342638	0.00294817	Down	0.478642	0.0105389	Down	0.743825	0.495631		1.03369	0.915931		0.797651	0.15801
ABLIM3	2.0975	0.00179667	Up	4.35671	0.00316094	Up	3.3432	3.77799e-13	Up	1.60244	0.0947089		2.53396	1.78122e-05	Up	0.504686	0.0996806		0.798354	0.453438		0.671366	0.0347054
ABO	0.158428	3.85723e-12	Down	0.323192	0.0898709	Down	0.177393	8.57509e-12	Down	0.274478	6.80843e-06	Down	0.304945	6.26738e-06	Down	0.496632	0.0224271	Down	0.548321	0.0474071		0.943175	0.26331
ABR	2.74176	1.38159e-17	Up	1.72182	0.0137631		1.57935	2.22885e-10		2.41935	3.08241e-12	Up	1.38716	0.000331338		1.65219	0.0072104		0.948396	0.66873		1.90058	1.83248e-29
ABRA	2.10767	0.288925		42.9886	0.0895412	Up	1.37968	0.643706		1.45348	0.599217		0.946239	0.933734		0.0212112	7.42211e-05	Down	0.0137554	3.42567e-05	Down	0.644831	0.314039
ABRACL	1.5456	0.0974287		1.19487	0.596398		1.45512	0.0181895		1.4918	0.0777762		1.40138	0.0165483		1.31987	0.446763		1.23557	0.309558		1.14356	0.403295
ABRAXAS1	0.76361	0.0341048		0.86294	0.792518		0.898304	0.576817		0.829255	0.341526		0.970577	0.891033		0.921039	0.793304		1.07454	0.842296		0.855873	0.0418151
ABRAXAS2	0.682101	0.0346284		1.46136	0.473114		0.741152	0.0187416		0.628943	0.0254923		0.678936	0.0143885		0.487788	0.0261846	Down	0.527452	0.00722533		0.948522	0.613889
ABT1	1.16112	0.186367		0.772827	0.405014		1.15577	0.229078		1.30616	0.0338109		1.29542	0.0336462		1.55827	0.0178298		1.54652	0.0206637		1.07378	0.336966
ABTB1	1.71741	0.000102754		1.8133	0.101138		1.70219	1.53048e-05		1.49871	0.017701		1.47907	0.00803391		0.991813	0.974823		0.981572	0.934659		1.06427	0.410286
ABTB2	2.13094	1.45768e-05	Up	0.809987	0.52938		0.830616	0.203104		2.35721	1.2591e-08	Up	0.914635	0.47665		2.72857	1.12543e-08	Up	1.05711	0.698546		2.71313	3.37169e-24	Up
ACAA1	0.943155	0.601386		0.716927	0.261979		0.918544	0.366973		1.09722	0.46719		1.06228	0.577144		1.37647	0.0902508		1.33398	0.0735656		1.07293	0.199679
ACAA2	0.578247	0.031436		0.980582	0.978049		0.523784	0.00540588		0.597191	0.0626375		0.537162	0.0114308		0.61074	0.155424		0.549055	0.0587342		1.12312	0.123597
ACACA	1.41291	0.00281172		0.641507	0.0698041		1.2063	0.0986774		1.72394	8.50908e-07		1.46243	0.000306315		2.28645	7.11818e-14	Up	1.93578	1.30797e-07		1.17698	0.000847725
ACACB	0.24215	1.93328e-16	Down	0.895257	0.849347		0.556146	0.000131158		0.257219	5.75839e-09	Down	0.586146	0.00868806		0.275341	0.000312605	Down	0.623613	0.131915		0.494994	9.68865e-24	Down
ACAD10	0.811461	0.0876057		0.769522	0.31312		1.23243	0.1205		0.915656	0.47157		1.3867	0.00914193		1.10091	0.597793		1.66727	0.00959493		0.710129	0.000384251
ACAD11	1.21063	0.121177		1.75538	0.0304062		1.19348	0.360964		1.06423	0.61491		1.04256	0.806962		0.712697	0.0277394		0.696243	0.177794		1.09283	0.0999088
ACAD8	0.786544	0.0343644		0.670087	0.163715		0.768923	0.0492393		0.937541	0.589636		0.910446	0.458556		1.20277	0.210275		1.16409	0.402018		1.04335	0.564582
ACAD9	1.19653	0.218037		1.12999	0.829764		1.35353	0.0635923		1.18261	0.439611		1.33132	0.161733		1.11427	0.748446		1.25938	0.478229		0.927025	0.51536
ACADL	0.0805194	4.6658e-07	Down	0.074994	0.114632		0.0585821	3.33547e-10	Down	0.118473	1.10511e-05	Down	0.29973	0.0129642	Down	0.557146	0.190803		0.772264	0.596134		0.745678	0.0193311
ACADM	0.635249	0.0066496		1.044	0.937887		0.7923	0.0917938		0.645729	0.0316308		0.800615	0.190678		0.637986	0.135107		0.792966	0.3484		0.810039	0.00302798
ACADS	0.828539	0.266954		0.991298	0.980608		1.37745	0.042438		0.851799	0.301175		1.40777	0.0159571		0.86195	0.474484		1.42261	0.0749736		0.602166	7.82208e-10
ACADSB	0.192583	8.74758e-16	Down	0.274522	0.00983386	Down	0.30654	4.66056e-12	Down	0.373355	1.08611e-05	Down	0.591417	0.00603115		0.728101	0.107261		1.15103	0.393407		0.605127	1.51333e-16
ACADVL	1.33087	0.0474925		1.2485	0.488215		1.36336	0.00516536		1.27569	0.106404		1.29878	0.0309091		1.11169	0.634985		1.13227	0.480235		1.0741	0.249445
ACAN	41.0596	1.56284e-15	Up	10.7499	0.0148825	Up	13.7294	3.75863e-11	Up	12.7143	2.51004e-10	Up	4.26402	2.18955e-05	Up	3.87057	0.00654615	Up	1.27397	0.550135		2.70669	1.18184e-05	Up
ACAP1	0.687749	0.0589069		1.0865	0.80804		1.02832	0.897712		0.685463	0.0376558		1.02136	0.911555		0.654164	0.119077		0.974138	0.930302		0.733703	0.00036938
ACAP2	0.962307	0.751149		0.741303	0.394424		0.790911	0.0145806		1.10232	0.5308		0.899814	0.414962		1.32822	0.24924		1.07992	0.706895		1.16842	0.0163559
ACAP3	4.01394	1.93176e-13	Up	1.57063	0.215123		3.88889	9.12676e-20	Up	3.61197	6.83204e-12	Up	3.4854	1.74361e-16	Up	2.65134	0.000271462	Up	2.55865	7.30683e-06	Up	1.20943	0.00704928
ACAT1	0.369779	1.66677e-05	Down	0.746265	0.678387		0.494535	0.000945602	Down	0.42586	0.000866426	Down	0.565435	0.012516		0.51803	0.040473		0.687179	0.207126		0.747411	0.00261078
ACAT2	1.63051	0.199534		1.69053	0.60693		1.61759	0.129095		1.43691	0.376091		1.41107	0.314225		0.958232	0.939475		0.929936	0.875962		0.936381	0.686101
ACBD3	1.17151	0.303349		0.615482	0.164173		0.975269	0.846971		1.45203	0.0205092		1.2022	0.177777		1.95346	0.00206349		1.61131	0.00890205		1.17078	0.0619452
ACBD4	0.66845	0.0222348		0.505154	0.0993042		0.898273	0.468827		0.902044	0.574065		1.20161	0.236775		1.3405	0.171268		1.77244	0.00112058		0.81988	0.00191454
ACBD5	0.647625	3.99608e-05		0.586959	0.0876265		0.742712	0.00740833		0.820073	0.129557		0.934351	0.580883		1.13198	0.467131		1.28337	0.142418		0.827024	0.000692207
ACBD6	1.521	0.00329033		0.950798	0.925335		1.26143	0.107775		1.58969	0.019547		1.31379	0.128803		1.67729	0.0998683		1.39135	0.249192		1.24882	0.00388717
ACBD7	0.539578	0.206586		0.399224	0.427348		0.166252	6.50499e-06	Down	0.825031	0.691398		0.256461	0.000533951	Down	1.40614	0.60175		0.43725	0.118951		3.70034	4.67979e-09	Up
ACCS	1.15123	0.46115		1.10489	0.733231		1.48006	0.0102235		1.14074	0.4338		1.46022	0.00470334		1.07416	0.77357		1.37203	0.101225		0.930883	0.221943
ACCSL	0.128427	0.0405868	Down	2.16454	0.732173		0.322592	0.230329		0.103628	0.0206925	Down	0.239098	0.158068		0.0522402	0.0262296	Down	0.0720213	0.053206	Down	0.849525	0.809865
ACD	2.27706	2.55099e-08	Up	2.05518	0.0247679	Up	3.19086	1.74564e-09	Up	1.93449	2.87454e-05		2.697	4.39921e-08	Up	1.15139	0.494981		1.6059	0.0854693		0.795672	0.00285479
ACE	0.982484	0.912284		1.98956	0.235913		2.34958	1.37357e-09	Up	0.843421	0.484695		2.00025	0.00107797	Up	0.511111	0.0711609		1.20934	0.559366		0.450632	7.76918e-31	Down
ACE2	0.534144	0.296972		0.180111	0.242897		1.04588	0.932657		1.37578	0.578275		2.66756	0.0509711	Up	3.01427	0.072813	Up	5.78458	0.00149405	Up	0.538894	0.0123279
ACER1	0.0306548	2.20046e-05	Down	0.0448382	0.144783		0.728704	0.752305		0.493321	0.356279		2.02456	0.434896		4.05381	0.110547		17.3907	0.00603286	Up	0.275593	0.0100298	Down
ACER2	0.441063	0.0126101	Down	0.205372	0.0810172	Down	0.223743	2.32292e-07	Down	1.04465	0.906543		0.291757	1.10416e-05	Down	2.21962	0.0398514	Up	1.11184	0.763613		2.10828	2.13118e-20	Up
ACER3	1.22455	0.191626		0.953046	0.923368		1.00096	0.996043		1.27712	0.239918		1.03714	0.866449		1.31262	0.425948		1.06011	0.872448		1.25316	0.0338908
ACHE	1.33601	0.498101		0.255732	0.0325053	Down	1.76412	0.244456		1.95131	0.0659689		2.5756	0.0195932	Up	3.14625	0.00960581	Up	4.13821	0.0135856	Up	0.68822	0.122645
ACIN1	1.24634	0.057523		1.17148	0.493475		1.20711	0.0764407		1.21469	0.0659313		1.17102	0.0961911		1.10258	0.479569		1.06215	0.641752		1.15084	0.0116838
ACKR1	0.173484	9.27873e-06	Down	0.801612	0.870583		0.2423	0.000406714	Down	0.193426	0.000141463	Down	0.269555	0.00133784	Down	0.225259	0.00454659	Down	0.314908	0.0326678	Down	0.603558	0.0264715
ACKR2	0.228484	0.000162573	Down	0.0612096	0.0575221	Down	0.639806	0.272364		0.288457	0.00199583	Down	0.7152	0.391341		3.85216	0.00993753	Up	10.5921	1.22089e-05	Up	0.397693	4.99195e-09	Down
ACKR3	0.406071	9.16757e-05	Down	0.502238	0.263395		0.874337	0.554285		0.554469	0.0135299		1.18494	0.448518		0.828685	0.442146		1.76221	0.0294189		0.449237	3.28484e-41	Down
ACKR4	0.458401	0.0430704	Down	0.945066	0.963525		0.397185	0.00663119	Down	0.481229	0.0764881	Down	0.414944	0.0132548	Down	0.503143	0.182861		0.432682	0.0674262	Down	1.088	0.631707
ACLY	1.45945	0.000105763		0.941349	0.778232		1.47038	1.39629e-06		1.53165	1.09867e-05		1.53572	7.95207e-08		1.61556	0.000940945		1.62037	5.26437e-05		1.01296	0.795313
ACMSD	0.377287	0.00783131	Down	0.2713	0.188685		0.562365	0.15464		0.727864	0.392022		1.07466	0.850587		1.40469	0.381452		2.05708	0.125944		0.796174	0.244083
ACO1	0.703077	0.00902422		0.61097	0.114715		0.566134	0.000140535		0.873431	0.32747		0.699135	0.0115226		1.18455	0.32493		0.945267	0.778368		1.22061	0.00444388
ACO2	0.904333	0.368418		1.12381	0.701552		1.20158	0.0296395		0.895461	0.39729		1.18406	0.111824		0.843722	0.408266		1.11693	0.511312		0.798126	6.07924e-05
ACOD1	9.82266	0.299624		0.264558	0.533115		2.73156	0.481484		19.6252	0.132967		5.44874	0.182261		39.8379	0.161365		11.0887	0.206884
ACOT1	0.459635	0.141506		0.358626	0.395844		0.605091	0.286615		0.747669	0.537139		0.974771	0.951208		1.30289	0.607668		1.68283	0.286131		0.949151	0.834958
ACOT11	0.191211	4.37145e-13	Down	0.328349	0.0382103	Down	0.550891	0.00679147		0.327316	5.41001e-06	Down	0.935508	0.768706		0.590662	0.0521005		1.67355	0.0565085		0.393075	8.42913e-25	Down
ACOT12	2.31905	0.19188		0.440655	0.589382		1.19045	0.733287		3.4262	0.0459791	Up	1.73331	0.267749		5.42936	0.0270129	Up	2.73882	0.100367		2.16139	0.0128056	Up
ACOT13	0.746832	0.0182026		1.15159	0.767494		0.820451	0.0156093		0.731426	0.0911614		0.797911	0.127421		0.661635	0.176038		0.716842	0.175941		0.966378	0.64483
ACOT2	0.911283	0.670817		0.403041	0.17282		1.01751	0.950427		1.3929	0.213102		1.54909	0.121863		2.35015	0.00721929	Up	2.6123	0.0148111	Up	1.01507	0.881173
ACOT4	0.707884	0.492399		0.585975	0.693491		0.747337	0.516612		0.891594	0.814084		0.934238	0.873518		1.22607	0.719194		1.28165	0.636135		0.885506	0.663687
ACOT6	0.0733158	3.05147e-06	Down	0.0556394	0.161816		0.271501	0.0199388	Down	0.502159	0.277957		0.804495	0.701982		1.3718	0.651377		5.05981	0.0203947	Up	0.344646	7.92638e-05	Down
ACOT7	8.10355	4.52946e-16	Up	2.75789	0.010739	Up	6.88123	1.16252e-17	Up	6.51629	4.84013e-14	Up	5.54169	3.11839e-15	Up	3.07251	0.00230421	Up	2.62524	0.00252312	Up	1.54171	0.000917805
ACOT8	1.30134	0.255182		1.15276	0.839767		1.45352	0.0043361		1.28059	0.430801		1.42163	0.131732		1.19718	0.729896		1.33635	0.448937		0.980051	0.904764
ACOT9	1.78795	1.08371e-07		1.97125	0.0386512		1.38391	0.0035161		1.53822	0.00261101		1.18184	0.202971		0.942059	0.747195		0.723146	0.0694825		1.27575	4.42694e-07
ACOX1	0.486147	4.75147e-12	Down	0.397566	0.00150736	Down	0.391508	1.01396e-26	Down	0.603561	3.08921e-06		0.494781	1.15397e-13	Down	1.25861	0.216759		1.00192	0.990368		1.26363	3.20569e-05
ACOX2	0.273469	9.55647e-15	Down	0.581911	0.474212		0.321386	3.45876e-10	Down	0.348498	0.000172084	Down	0.406471	0.000445161	Down	0.483129	0.0989111	Down	0.56108	0.156715		0.955406	0.421822
ACOX3	0.829905	0.146999		0.580339	0.0258572		1.13386	0.232725		1.05347	0.677518		1.43155	0.000547069		1.47099	0.0107463		1.99219	6.91439e-09		0.817555	0.000130584
ACOXL	0.534994	0.0628415		0.433844	0.362994		0.650031	0.174438		0.788282	0.520804		0.959548	0.902924		1.29866	0.582555		1.58791	0.304551		1.041	0.661727
ACP1	0.673199	0.00725236		0.375279	0.0136924	Down	0.636932	8.87074e-06		1.06886	0.737683		0.776532	0.0512649		1.81455	0.0344043		1.34632	0.350514		1.17309	0.120151
ACP2	2.02664	1.19738e-07	Up	3.61298	0.00773074	Up	2.17426	3.32751e-14	Up	1.57528	0.0396015		1.68423	0.00458935		0.586906	0.0854102		0.629543	0.0655071		1.02088	0.795128
ACP3	1.069	0.903474		2.72955	0.467663		0.582537	0.166866		0.866014	0.786734		0.46867	0.0496085	Down	0.407499	0.161734		0.222271	0.000387564	Down	1.78986	0.0510513
ACP4	0.662617	0.343715		0.352837	0.3579		1.10203	0.819953		1.1001	0.831503		1.82422	0.155489		1.96891	0.233396		3.26642	0.0373084	Up	0.720027	0.203733
ACP5	5.84936	1.30029e-08	Up	7.19348	0.00334417	Up	4.13431	1.159e-07	Up	4.25948	1.61607e-05	Up	3.00381	0.000140057	Up	0.841625	0.658768		0.594595	0.104791		1.6021	5.89231e-06
ACP6	0.442998	2.26772e-07	Down	0.312062	0.00217582	Down	0.329762	4.40351e-11	Down	0.783817	0.189222		0.579352	0.00222933		1.44368	0.0179774		1.06068	0.764943		1.35398	7.13441e-06
ACP7	1.93934	0.565499		55.4066	0.0699589	Up	4.28125	0.140031		3.77918	0.259332		2.90118	0.273006		0.103357	0.246742		0.0791843	0.101483		1.0662	0.945954
ACR	0.306211	0.0518657	Down	1.8539	0.772741		1.82011	0.295029		0.25435	0.0214726	Down	0.479654	0.153808		0.154747	0.0168315	Down	0.29224	0.0753595	Down	0.916531	0.748415
ACRBP	0.542367	0.0517533		0.924794	0.93566		0.920668	0.813815		0.568138	0.102254		0.961067	0.91062		0.595395	0.240067		1.00309	0.995072		0.626441	0.0242224
ACRV1	3.9417	0.158062		0.16471	0.192298		1.58874	0.481102		11.0001	0.00275085	Up	4.43921	0.0109529	Up	25.2284	0.00233878	Up	10.187	0.00256563	Up	3.59373	0.0135458	Up
ACSBG1	2.52352	0.113942		1.10586	0.942575		3.21429	0.0284551	Up	2.50406	0.0914741	Up	3.16454	0.018045	Up	2.31443	0.168609		2.91133	0.0632314	Up	0.964922	0.890481
ACSBG2	0.180913	0.00478809	Down	0.0616149	0.169939		0.239322	0.0070334	Down	0.227671	0.0111966	Down	0.294402	0.0150574	Down	3.05888	0.144558		4.05314	0.042377	Up	1.1087	0.687166
ACSF2	0.260045	2.91503e-30	Down	0.439006	0.00895682	Down	0.61714	4.33831e-05		0.378018	2.2073e-11	Down	0.890137	0.387202		0.601794	0.00181901		1.407	0.0383106		0.458273	4.76521e-59	Down
ACSF3	1.47135	0.00375204		0.917171	0.772329		1.54198	0.000333275		1.54848	0.00159004		1.61451	8.37505e-05		1.64181	0.0192513		1.70513	0.00464717		1.05438	0.476382
ACSL1	0.789281	0.0905859		0.663034	0.143741		0.975178	0.858838		0.950993	0.703887		0.894938	0.573286		1.23951	0.194931		1.162	0.631769		0.917786	0.398031
ACSL3	0.995364	0.977334		0.355204	0.00335177	Down	0.967518	0.737581		1.64722	0.0122752		1.58911	0.00263722		2.88864	0.000118201	Up	2.77327	2.10537e-07	Up	1.047	0.630837
ACSL4	1.58025	0.0087946		1.42889	0.442912		1.14206	0.323734		1.46401	0.0658991		1.05002	0.774737		1.13698	0.681546		0.812394	0.413881		1.41255	9.70077e-05
ACSL5	1.03536	0.862743		1.0186	0.962449		0.749812	0.135966		1.05766	0.763039		0.763777	0.119904		1.05887	0.828339		0.766513	0.29687		1.28272	0.00599596
ACSL6	0.0748086	3.91546e-08	Down	0.03224	0.0108581	Down	0.133156	0.000148654	Down	0.417503	0.0954005	Down	0.695325	0.486139		2.39068	0.107771		4.22113	0.0235348	Up	0.345655	1.86426e-05	Down
ACSM1	0.318122	0.0137198	Down	0.205749	0.275229		0.310194	0.0142203	Down	1.68774	0.348403		0.715859	0.476913		3.6026	0.0359785	Up	1.52222	0.425375		2.74402	2.68289e-05	Up
ACSM2A	0.0823651	0.0231821	Down	0.00178133	0.00351881	Down	0.086982	0.116719		1.17567	0.875329		1.49825	0.750332		14.4024	0.0157069	Up	19.0291	0.0579183	Up	0.323026	0.227516
ACSM2B	2.35444	0.314084		0.21133	0.465119		7.30327	0.259863		2.87473	0.203793		4.98043	0.368284		3.7416	0.203159		35.9145	0.0849217	Up	0.137022	0.0185582	Down
ACSM3	0.124814	8.3466e-05	Down	0.489604	0.684103		0.141508	0.0001369	Down	0.612845	0.385679		0.666898	0.440386		0.938319	0.917434		1.01221	0.984254		1.03857	0.879383
ACSM4	1.21777	0.796869		1.20218	0.931045		1.26176	0.766126		1.17467	0.830594		1.21512	0.791066		1.03528	0.972738		1.87689	0.523825		0.727682	0.424359
ACSM5	0.14304	1.35379e-05	Down	0.167534	0.261172		0.36498	0.0246262	Down	0.245417	0.00388198	Down	0.979867	0.966444		0.860248	0.796117		2.18026	0.186229		0.453573	0.000433507	Down
ACSM6	0.265396	0.00335193	Down	0.0907712	0.0804368	Down	0.364122	0.0308428	Down	0.444094	0.0764519	Down	0.590811	0.240781		3.04413	0.020997	Up	4.14742	0.00849037	Up	0.803647	0.135114
ACSS1	0.498917	1.3733e-06	Down	0.409681	0.0105555	Down	0.716656	0.0121509		0.75392	0.0912298		1.07833	0.6137		1.24896	0.229671		1.77851	0.000876844		0.74699	2.31294e-07
ACSS2	1.10288	0.429344		0.801464	0.45944		1.21812	0.226715		1.22509	0.0872218		1.34445	0.039979		1.42643	0.00937113		1.5599	0.0379265		0.898997	0.184259
ACSS3	0.314234	5.12683e-05	Down	0.516657	0.340628		0.326364	5.20003e-05	Down	0.419629	0.0013338	Down	0.431874	0.000951132	Down	0.616899	0.0569527		0.631606	0.103826		0.890205	0.192308
ACTA1	1.26149	0.852212		3.58656	0.567263		0.0659441	0.0278882	Down	0.966206	0.977129		0.0502001	0.00660669	Down	0.360434	0.518988		0.0148062	0.0120064	Down	0.752635	0.6366
ACTA2	1.0752	0.77427		1.98811	0.151914		0.92276	0.727606		0.922231	0.716327		0.566064	0.000731446		0.563487	0.00541917		0.480636	0.000388664	Down	1.20401	0.0217937
ACTB	1.89704	2.79126e-09		2.45155	0.000192185	Up	1.81618	2.58289e-09		1.56338	0.00122533		1.48959	0.00111896		0.803415	0.20912		0.765695	0.0924593		1.08165	0.161662
ACTBL2	0.238928	0.129411		0.118841	0.332584		0.0525372	1.64532e-07	Down	0.245718	0.10039		0.0533647	6.79614e-09	Down	0.247597	0.206088		0.053513	2.85513e-05	Down	8.8367	8.09497e-07	Up
ACTC1	0.600708	0.496285		14.7673	0.224827		2.68642	0.183787		0.400063	0.210924		0.210325	0.0158594	Down	0.034563	0.00287907	Down	0.0173126	0.00018888	Down	1.12671	0.798797
ACTG1	1.02092	0.855185		1.60458	0.0352228		0.780649	0.026574		0.917039	0.431449		0.697197	0.00053166		0.657313	0.00116698		0.498695	3.01275e-07	Down	1.30136	1.92791e-06
ACTG2	0.859617	0.715189		2.35212	0.498742		1.61112	0.229819		0.715071	0.449818		1.33497	0.47966		0.384642	0.0713329	Down	0.718913	0.525586		0.604356	0.00129963
ACTL10	1.23752	0.506985		0.556129	0.29985		1.42827	0.194329		1.59772	0.0946617		1.83699	0.0110591		2.282	0.0171262	Up	2.61266	0.00110551	Up	1.0596	0.738453
ACTL6A	2.22302	0.00028395	Up	1.41788	0.548911		1.78356	1.67457e-05		2.06883	0.00790258	Up	1.64608	0.012684		1.6407	0.276147		1.30575	0.408701		1.25464	0.125966
ACTL7A	0.221504	0.121534		4.09661	0.528682		0.326808	0.308778		0.154928	0.0532247	Down	0.229227	0.163943		0.0486175	0.0267972	Down	0.0807684	0.099506	Down	0.483753	0.28338
ACTL7B	1.03179	0.988858		1	1		0.0955831	0.162049		1.13098	0.953239		0.104206	0.171118					0.119763	0.316156		2.66826	0.629178
ACTL8	1.03179	0.988858		4.22755e-08	4.87955e-15	Down				1.13098	0.953239		0.646519	0.841358		1808.84	0.000278746	Up	421.227	0.0373743	Up	0.911541	0.963805
ACTL9	11.0312	0.271716		62.4431	0.0619969	Up	47.6619	0.048537	Up	15.9577	0.181804		8.15086	0.330372
ACTN1	6.05263	6.61435e-35	Up	3.45742	0.00136962	Up	3.58415	8.88464e-21	Up	4.74333	2.05043e-15	Up	2.79716	3.61859e-09	Up	1.83271	0.0121559		1.08081	0.724758		1.78339	1.43968e-18
ACTN2	2.0122	0.226865		0.703884	0.783133		7.62583	0.000130385	Up	2.33994	0.127749		8.79524	1.79142e-05	Up	2.88534	0.16073		1.76513	0.559966		0.576027	0.0458051
ACTN3	1.04031	0.943827		0.17249	0.144068		1.4714	0.417446		1.5057	0.49022		2.20239	0.128482		3.35461	0.142842		4.8951	0.0312932	Up	0.607454	0.129293
ACTN4	2.01799	1.11093e-10	Up	1.62357	0.0361782		1.76803	2.17305e-07		1.80958	3.93513e-08		1.57547	1.14738e-05		1.29557	0.0246739		1.12738	0.358982		1.17115	0.00154309
ACTR10	0.502306	0.000106268		0.607613	0.393134		0.430349	2.83119e-08	Down	0.629709	0.0462453		0.536883	0.0016435		0.858772	0.664452		0.7314	0.294287		1.23024	0.025354
ACTR1A	1.79975	1.91328e-07		1.47598	0.121023		1.69652	6.99178e-06		1.64957	4.85098e-06		1.54661	5.71105e-05		1.26406	0.0639632		1.18402	0.249884		1.16325	0.00267543
ACTR1B	1.04368	0.742483		0.960362	0.890369		0.991863	0.944738		1.08684	0.48961		1.02543	0.815165		1.12701	0.390393		1.06145	0.646045		1.06333	0.161679
ACTR2	1.22299	0.224318		1.04402	0.909748		1.00817	0.950454		1.24092	0.240235		1.01757	0.908537		1.20732	0.517449		0.988042	0.959837		1.15729	0.0423054
ACTR3	1.75453	0.000162741		0.71256	0.351347		1.31714	0.0759385		2.04791	4.05801e-05	Up	1.53125	0.0100738		2.54006	0.000666462	Up	1.89619	0.0153511		1.26189	0.000957408
ACTR3B	0.871987	0.450127		0.47782	0.205433		0.845226	0.289392		1.22656	0.385758		1.1851	0.401599		1.91518	0.0506013		1.85473	0.0303443		1.0581	0.545934
ACTR3C	0.251687	3.95766e-20	Down	0.0779712	1.2728e-12	Down	0.278022	9.32854e-23	Down	1.27233	0.384911		1.3952	0.169155		3.30477	4.25322e-08	Up	3.61141	1.27034e-11	Up	0.962013	0.665288
ACTR5	1.09093	0.73527		1.07763	0.915237		1.24458	0.533884		1.09214	0.743508		1.24067	0.507278		1.05684	0.875833		1.20473	0.706262		0.756162	0.0445821
ACTR6	0.520283	0.10843		0.379612	0.28884		0.42869	0.00556009	Down	0.832511	0.634058		0.680593	0.200294		1.43052	0.40343		1.16955	0.600546		1.10037	0.579735
ACTR8	0.778653	0.00824206		1.16425	0.498218		0.833173	0.100721		0.76044	0.00173957		0.808806	0.0294041		0.687314	0.00136203		0.729319	0.033165		1.00794	0.899897
ACTRT1	1	1		0.0938496	0.267391		1	1		21.3793	0.139523		19.5871	0.167186		183.856	0.0473621	Up	169.206	0.0772717	Up
ACTRT3	1.37068	0.522389		0.970269	0.983489		2.16736	0.105755		1.42459	0.487539		2.24038	0.0881459	Up	1.49587	0.529677		2.37036	0.174962		0.564985	0.0453303
ACVR1	0.868184	0.199743		1.55777	0.0691574		0.542676	4.34383e-07		0.784917	0.0267524		0.48745	1.64827e-10	Down	0.576745	5.25645e-05		0.358136	1.71291e-10	Down	1.64478	3.54349e-15
ACVR1B	0.787269	0.0352724		0.719763	0.108875		1.1294	0.114954		0.912945	0.388517		1.30032	0.000565402		1.12747	0.427525		1.59944	2.84869e-06		0.783107	0.000288252
ACVR1C	1.04864	0.907563		0.220589	0.0963067	Down	1.50154	0.326099		2.31697	0.0437755	Up	3.32415	0.0028399	Up	4.90303	0.00200198	Up	7.02437	0.00027983	Up	0.726792	0.164514
ACVR2A	0.510322	0.00182211		1.10722	0.85846		0.590404	0.00405216		0.506091	0.00345621		0.579431	0.00610886		0.46531	0.019072	Down	0.528152	0.0211886		0.844867	0.0759107
ACVR2B	0.994849	0.9536		0.824276	0.424472		0.939311	0.484142		1.09125	0.35878		1.02526	0.781486		1.24308	0.102779		1.16453	0.247272		1.09405	0.0471004
ACVRL1	1.4616	0.0044493		2.33532	0.00231505	Up	2.39501	5.98729e-05	Up	1.21529	0.191804		1.9797	0.000602994		0.651085	0.0204359		1.05788	0.856227		0.650621	4.75576e-06
ACY1	0.712729	0.658299		0.144869	0.364384		0.391835	0.100674		2.09138	0.315265		1.03789	0.947539		4.93643	0.0616936	Up	2.40827	0.19951		2.59075	0.0049399	Up
ACY3	0.963593	0.972467		0.360818	0.631664		0.721349	0.658068		1.56672	0.643622		1.17398	0.814024		2.7619	0.437352		2.10056	0.412513		3.47694	0.0141684	Up
ACYP1	0.571267	0.0997332		0.542743	0.519228		1.00921	0.983515		0.755739	0.412315		1.32926	0.480633		1.09812	0.790632		1.92409	0.233615		0.666499	0.0106507
ACYP2	0.734382	0.0684528		1.63905	0.399187		0.808232	0.232457		0.656634	0.0457646		0.718711	0.0955506		0.469281	0.00879283	Down	0.515094	0.0205368		0.827934	0.0121716
ADA	2.31437	3.24963e-05	Up	1.67072	0.483533		2.3021	0.00401185	Up	2.05328	0.0142344	Up	2.03927	0.0274325	Up	1.44363	0.440454		1.44453	0.496541		1.13425	0.227947
ADA2	0.781382	0.274213		2.05242	0.0545019	Up	0.822302	0.423038		0.662278	0.0538846		0.695296	0.0973845		0.389678	0.00187095	Down	0.407654	0.00698337	Down	0.985526	0.882934
ADAD1	0.160403	0.411531					0.0332872	0.0328515	Down	0.175497	0.404115		0.0362603	0.0279554	Down	0.199605	0.549489		0.0417172	0.120339		1.51501	0.837576
ADAD2	0.239539	0.278143		0.14351	0.362043		1.74426	0.64737		1.1378	0.91141		1.64937	0.655036		3.84696	0.324145		12.9477	0.0649547	Up	1.15738	0.860817
ADAL	0.587686	0.090818		0.481164	0.314173		0.718128	0.228461		0.811856	0.519292		0.981055	0.945802		1.22239	0.643483		1.46135	0.319555		0.752784	0.183798
ADAM10	0.71573	0.0286334		0.531797	0.0729972		0.728626	0.00310541		0.955616	0.790261		0.966413	0.799043		1.39409	0.15703		1.4047	0.0496573		1.00801	0.913323
ADAM11	1.97496	0.0993704		0.683016	0.640585		1.83655	0.153167		2.3296	0.0272529	Up	2.14591	0.0452295	Up	2.92768	0.0417603	Up	2.68578	0.0802862	Up	0.776633	0.370363
ADAM12	5.83616	7.6236e-22	Up	1.62048	0.166104		2.12735	0.0059039	Up	5.20987	1.72463e-23	Up	1.88528	0.00661698		3.68602	3.76077e-12	Up	1.32523	0.435472		2.00456	8.66635e-06	Up
ADAM15	1.53426	0.00265523		0.620466	0.199279		1.53753	0.000151758		1.90333	0.000132355		1.89981	4.84249e-06		2.6117	5.99735e-05	Up	2.6121	1.18117e-06	Up	1.06203	0.324377
ADAM17	1.69043	1.75613e-05		1.59466	0.0889643		1.30596	0.00636833		1.5206	0.0009319		1.16927	0.129661		1.10328	0.561746		0.848533	0.219529		1.2857	0.000319118
ADAM18	0.442685	0.715059		0.0443327	0.143856		1.69787	0.824326		9.73715	0.140979		37.1351	0.0831342	Up	18.7766	0.0875287	Up	728.183	0.00197214	Up	0.571153	0.783428
ADAM19	5.5678	1.88106e-11	Up	2.54002	0.00974451	Up	5.20384	1.29589e-10	Up	4.53439	1.68327e-09	Up	4.23777	1.84765e-09	Up	2.26187	0.0373652	Up	2.12532	0.0487907	Up	1.13394	0.211079
ADAM2	0.513737	0.765372								0.454759	0.706111					0.306254	0.660646					0.867651	0.944348
ADAM20	0.575234	0.00834404		0.43979	0.127022		0.618693	0.00585369		0.837181	0.471505		0.894244	0.594411		1.32747	0.406509		1.40804	0.233493		0.989729	0.886835
ADAM21	0.125867	8.1712e-05	Down	0.0980708	0.269248		0.0997619	5.38358e-08	Down	0.517038	0.261128		0.52579	0.186751		1.31708	0.660194		1.33549	0.587799		1.04616	0.814869
ADAM22	0.196243	2.79999e-08	Down	0.60252	0.501679		0.383938	0.000289646	Down	0.243994	1.51589e-07	Down	0.473557	0.00176943	Down	0.328285	7.15974e-06	Down	0.632027	0.053619		0.521739	4.88687e-09
ADAM23	0.784052	0.546149		0.379478	0.301612		1.11645	0.822829		1.22746	0.586423		1.74792	0.193847		2.10268	0.0746409	Up	2.97542	0.0608783	Up	0.701653	0.129209
ADAM28	0.713155	0.443458		0.46624	0.194861		0.551499	0.116686		1.00249	0.994846		0.776036	0.44146		1.54993	0.438246		1.2013	0.70573		1.35938	0.11256
ADAM29	48.8323	0.000436483	Up	393.542	0.000216186	Up	8.93495	0.0743659	Up	33.3522	0.00250567	Up	54.9918	0.000119082	Up				0.206785	0.557571
ADAM32	3.22304	0.00100111	Up	1.36224	0.734494		3.04637	0.00104551	Up	3.02434	0.00353844	Up	2.84233	0.00270463	Up	2.47267	0.105749		2.32919	0.10784		0.913849	0.583946
ADAM33	0.478913	0.00207716	Down	0.773185	0.749276		3.50649	0.000162112	Up	0.517082	0.036649		2.97035	0.00205048	Up	0.581741	0.257648		1.8043	0.243381		0.366796	2.33894e-13	Down
ADAM7	0.943056	0.978667		5.6234	0.437799		5.6012	0.464218		0.685985	0.855083		4.06366	0.516474		0.172443	0.513465					1.01993	0.992271
ADAM8	5.18516	4.0134e-08	Up	1.43176	0.549332		5.78298	1.01473e-12	Up	4.76924	5.75397e-07	Up	5.3262	1.64441e-10	Up	3.79876	0.0056023	Up	4.26919	0.000293595	Up	1.1884	0.0945221
ADAM9	1.77495	0.0024769		1.41581	0.378875		1.46628	0.0180773		1.65199	0.00410946		1.35382	0.0419777		1.30311	0.18068		1.06506	0.702568		1.2201	0.00431794
ADAMDEC1	1.11629	0.868476		0.577915	0.658519		1.42754	0.556451		1.41829	0.587383		1.82205	0.295371		1.96607	0.484394		2.52763	0.286753		1.18951	0.555916
ADAMTS1	2.34429	0.000106229	Up	0.496326	0.308457		2.1037	0.000543804	Up	3.24759	9.48062e-05	Up	2.89691	0.000102276	Up	4.90458	0.00024369	Up	4.34792	0.00024667	Up	1.02527	0.786966
ADAMTS10	2.25354	0.000709053	Up	1.9705	0.252862		1.59398	0.00785741		1.93255	0.0179919		1.36127	0.1638		1.19459	0.675259		0.844008	0.603192		1.76436	8.77943e-06
ADAMTS12	12.7127	1.30504e-31	Up	7.01258	1.7579e-06	Up	9.02816	9.13909e-20	Up	9.28431	8.83785e-21	Up	6.55386	4.47949e-15	Up	1.87911	0.00138897		1.32358	0.322748		1.37427	0.0295821
ADAMTS13	0.801038	0.399766		0.200121	0.00131016	Down	1.25409	0.433293		1.90617	0.0243129		2.98776	0.000146591	Up	4.16975	4.65574e-05	Up	6.52967	1.70277e-06	Up	0.679513	3.28516e-05
ADAMTS14	35.6571	6.72144e-24	Up	4.70471	3.43034e-05	Up	8.18099	2.16589e-16	Up	26.8043	2.4664e-23	Up	6.14696	2.74389e-13	Up	7.86565	6.9721e-05	Up	1.8046	0.106086		7.24099	2.18605e-20	Up
ADAMTS15	0.554906	0.0472659		3.30185	0.224301		0.689025	0.229149		0.436811	0.0268693	Down	0.539184	0.0787745		0.174012	0.000299808	Down	0.213841	0.00144215	Down	0.837673	0.156339
ADAMTS16	7.67135	1.92425e-08	Up	2.56897	0.130526		7.93518	6.10433e-08	Up	6.24434	2.08688e-08	Up	6.43262	2.34098e-08	Up	3.02206	0.00879107	Up	3.08933	0.017613	Up	0.970425	0.913197
ADAMTS17	0.566918	0.00495652		0.0776047	6.86736e-09	Down	0.288735	4.85062e-07	Down	1.51645	0.099402		0.793641	0.374902		7.62731	3.75332e-13	Up	3.88402	9.4921e-05	Up	2.16025	6.52015e-13	Up
ADAMTS18	2.64925	0.11706		0.464179	0.566498		0.519909	0.122569		3.77733	0.0216164	Up	0.738904	0.462027		6.02932	0.0156347	Up	1.17644	0.73934		7.0294	2.287e-12	Up
ADAMTS19	0.125035	0.0343719	Down	0.677066	0.824392		3.61257	0.0985845	Up	11.8776	0.00344492	Up	9.36088	0.000944128	Up	15.5923	0.0115333	Up	12.3201	0.00367998	Up	2.24113	0.142046
ADAMTS2	12.1247	7.56792e-52	Up	4.79198	2.55891e-06	Up	5.09911	1.55414e-13	Up	9.15714	1.03653e-26	Up	3.82864	2.09711e-09	Up	2.6441	8.72746e-05	Up	1.10628	0.751986		2.21616	4.73636e-07	Up
ADAMTS20	3.27568	0.302862		0.128306	0.132738		3.60457	0.101303		10.873	0.0132867	Up	12.17	0.000315264	Up	26.1077	0.0405253	Up	29.2398	0.00035408	Up	12.4719	0.000331057	Up
ADAMTS3	1.65504	0.0731249		1.0636	0.932002		2.85285	0.00298428	Up	1.64911	0.0860213		2.82879	0.00166818	Up	1.56526	0.226393		2.66503	0.0467496	Up	0.629088	0.0160213
ADAMTS4	6.1923	8.2074e-13	Up	2.33204	0.029997	Up	4.26959	8.93672e-11	Up	5.12039	4.94499e-11	Up	3.53091	5.08961e-09	Up	2.78573	0.0072994	Up	1.92743	0.0484855		1.47348	8.00807e-05
ADAMTS5	0.706573	0.130681		1.45095	0.442987		1.29687	0.252401		0.650485	0.0304962		1.18374	0.383667		0.499204	1.40474e-05	Down	0.905613	0.637034		0.526773	1.57668e-11
ADAMTS6	11.3108	1.45693e-18	Up	3.25052	0.0673804	Up	5.73853	1.49406e-08	Up	8.94709	4.29047e-13	Up	4.51088	1.00258e-06	Up	3.62326	0.00160256	Up	1.82833	0.180878		2.04538	5.34112e-09	Up
ADAMTS7	9.22458	2.04617e-26	Up	3.09079	0.0725676	Up	5.93189	5.63583e-26	Up	7.31285	3.37984e-11	Up	4.6895	1.11086e-09	Up	3.13126	0.0185811	Up	2.01931	0.0825604	Up	1.74934	3.21885e-08
ADAMTS8	0.915703	0.877354		2.22671	0.620107		0.931576	0.874124		0.759547	0.627287		0.767633	0.553396		0.425718	0.240936		0.43221	0.133142		1.35843	0.335525
ADAMTS9	2.95809	2.30421e-06	Up	2.28298	0.0538067	Up	0.839941	0.48883		2.45112	3.22443e-05	Up	0.693291	0.103284		1.32693	0.267248		0.374528	0.00164776	Down	3.09151	1.57117e-24	Up
ADAMTSL1	3.11066	8.50741e-08	Up	24.4372	1.20309e-07	Up	3.08726	1.09861e-07	Up	2.16987	0.0179968	Up	2.14056	0.0100631	Up	0.133889	2.40308e-09	Down	0.131773	7.41737e-10	Down	1.07068	0.487887
ADAMTSL2	0.659099	0.139841		0.669933	0.512722		0.500966	0.00581818		0.786002	0.33954		0.594271	0.0191472		1.02096	0.937009		0.770688	0.287526		1.52638	8.47995e-05
ADAMTSL3	0.311139	1.39765e-07	Down	1.13166	0.845739		0.356273	1.14759e-06	Down	0.356377	2.04563e-06	Down	0.578044	0.017912		0.443125	0.000674622	Down	0.521641	0.00945382		0.874174	0.122097
ADAMTSL4	2.81579	3.27481e-07	Up	0.859005	0.647971		2.63526	7.89655e-12	Up	3.05327	2.37505e-08	Up	2.84088	3.77677e-12	Up	3.38149	0.000193146	Up	3.12689	3.29424e-06	Up	1.17997	0.235586
ADAMTSL5	3.19532	0.000427533	Up	1.61209	0.537118		2.55652	0.00438566	Up	2.85772	0.00305315	Up	2.27546	0.0132431	Up	2.05624	0.1785		1.63563	0.336486		1.27091	0.275563
ADAP1	0.995943	0.983784		0.866175	0.722924		1.04297	0.812931		1.07395	0.689314		1.119	0.472131		1.18922	0.428913		1.23525	0.281193		1.01282	0.908982
ADAP2	3.40653	1.03499e-11	Up	3.08524	0.035445	Up	2.72198	1.37812e-12	Up	2.70914	4.57669e-05	Up	2.15523	0.000149564	Up	1.14902	0.691146		0.9142	0.748565		1.41996	5.03401e-06
ADAR	1.22331	0.0338015		1.2012	0.715509		1.10206	0.218236		1.18726	0.399134		1.06512	0.717706		1.06546	0.851112		0.957315	0.881044		1.16473	1.07008e-07
ADARB1	2.1098	0.000102748	Up	2.43782	0.0104377	Up	1.68158	0.000718492		1.73808	0.00280945		1.3788	0.0314876		0.890786	0.580281		0.705191	0.0170758		1.35643	3.66573e-05
ADARB2	2.372	0.196468		0.0709007	0.00232876	Down	6.22217	0.00687596	Up	13.0306	1.52597e-05	Up	34.3789	1.11121e-09	Up	34.5957	6.56119e-06	Up	91.1558	2.36827e-08	Up	0.421962	0.0617393	Down
ADAT1	1.43372	8.21179e-06		1.50587	0.397237		1.23933	0.0139567		1.30988	0.134985		1.12607	0.452944		0.995192	0.987159		0.857457	0.557868		1.17725	0.00316886
ADAT2	0.95238	0.660819		0.6522	0.223816		1.05185	0.831491		1.14438	0.339386		1.25381	0.292287		1.48144	0.0554732		1.60968	0.177857		0.871082	0.143855
ADAT3	1.98067	0.0216867		0.507327	0.38685		2.40124	0.00151669	Up	2.68118	0.00454916	Up	3.26111	0.000176284	Up	4.09073	0.00583198	Up	4.994	0.000640649	Up	0.981926	0.897254
ADCK1	1.01911	0.945968		0.641957	0.506843		0.874433	0.554443		1.23909	0.453122		1.05754	0.813311		1.64316	0.198258		1.40022	0.288649		1.26129	0.0967572
ADCK2	0.844724	0.229694		0.717739	0.292206		0.93527	0.561216		0.983168	0.901036		1.08285	0.479913		1.22235	0.243185		1.34451	0.0311257		0.974934	0.683528
ADCK5	2.71203	6.98641e-05	Up	0.989285	0.980986		3.29979	1.47997e-10	Up	2.78031	1.50155e-05	Up	3.38611	1.93018e-11	Up	2.85913	0.003051	Up	3.49362	1.68019e-06	Up	0.990622	0.933349
ADCY1	0.520416	0.000233563		0.265496	0.00747198	Down	0.703659	0.0587325		1.0237	0.923832		1.37371	0.163373		1.99795	0.0291842		2.66724	0.00159784	Up	0.787131	0.0201847
ADCY10	0.975593	0.957017		0.564081	0.600676		1.01731	0.960415		1.23725	0.638991		1.28876	0.474661		1.71595	0.368675		1.7731	0.18909		1.36788	0.115173
ADCY2	0.807049	0.715385		0.220084	0.27092		0.549915	0.195364		1.81044	0.284221		1.23544	0.637102		3.86899	0.0432061	Up	2.64029	0.0708949	Up	2.02318	0.0347547	Up
ADCY3	1.82253	3.8596e-05		0.924822	0.850085		2.09426	8.30326e-08	Up	1.9261	0.000213816		2.20251	6.82824e-07	Up	2.0786	0.00597061	Up	2.38376	0.00036038	Up	1.00264	0.969944
ADCY4	0.812463	0.461244		1.20241	0.810429		1.12665	0.603063		0.788038	0.46808		1.08779	0.76152		0.705995	0.450682		0.975813	0.949253		0.829987	0.078653
ADCY5	0.692077	0.297782		1.20251	0.858717		1.05375	0.876902		0.671056	0.278801		1.01591	0.962693		0.599115	0.202034		0.906554	0.808215		0.574932	3.47575e-05
ADCY6	1.41051	0.0118617		1.02316	0.939372		1.44826	0.00521883		1.43668	0.00783671		1.4679	0.00248275		1.43931	0.0679596		1.47222	0.0445588		1.08299	0.200678
ADCY7	2.31674	5.15752e-05	Up	1.39373	0.519476		1.94164	0.000564475		2.15493	0.00155573	Up	1.79917	0.00670302		1.74114	0.139992		1.45898	0.264684		1.34569	0.000705688
ADCY8	0.211297	0.0361895	Down	0.0339006	0.117354		0.0126896	1.81044e-11	Down	0.511716	0.375359		0.0306081	2.3693e-09	Down	1.10467	0.916153		0.066067	0.00141912	Down	24.3495	5.67252e-23	Up
ADCY9	0.386164	5.42697e-09	Down	0.508667	0.071815		0.576708	0.000380777		0.520434	0.000146452		0.769722	0.0957592		0.769567	0.202366		1.12861	0.542929		0.708653	2.32481e-09
ADCYAP1	1.42981	0.751714		0.322223	0.594388		1.78167	0.436764		2.50571	0.363525		1.73891	0.414325		4.6897	0.250802		1.63738	0.576144		2.96944	0.0678021	Up
ADCYAP1R1	0.591251	0.104253		1.44764	0.640085		1.4226	0.369416		0.53075	0.0630567		1.30788	0.470229		0.398246	0.0575221	Down	1.04238	0.94225		0.335839	1.66436e-06	Down
ADD1	0.909801	0.137786		1.40064	0.0543444		0.920397	0.136239		0.844858	0.0218189		0.850193	0.0108195		0.673479	1.50754e-05		0.677176	2.48083e-06		1.03096	0.33932
ADD2	0.259694	0.00620076	Down	0.120807	0.095002	Down	0.214179	0.00015909	Down	0.899796	0.840623		0.708326	0.428659		7.19949	0.00312025	Up	5.59983	0.00224941	Up	0.986655	0.966185
ADD3	0.252835	8.49747e-16	Down	0.534331	0.0679337		0.398833	3.15125e-11	Down	0.33535	2.70968e-10	Down	0.524424	7.33353e-06		0.48584	0.00216541	Down	0.756185	0.14494		0.628282	4.95359e-06
ADGB	1.88101	0.521721		4.63222	0.474778		15.6027	0.00223309	Up	1.41097	0.715766		4.5867	0.0939446	Up	0.417972	0.50976		1.37485	0.806277		0.7651	0.712162
ADGRA1	0.310289	0.159836		0.136858	0.350886		6.0624	0.141646		0.227986	0.0608665	Down	7.82396	0.0663069	Up	3.90838	0.208399		11.3266	0.17493		0.181399	0.0289112	Down
ADGRA2	2.04098	3.74325e-07	Up	2.74816	0.00566162	Up	2.39023	1.59696e-12	Up	1.64688	0.00570975		1.91772	3.36445e-05		0.765324	0.248908		0.889465	0.566151		0.92596	0.320605
ADGRA3	0.334046	2.39033e-12	Down	0.502315	0.0235927		0.945562	0.79351		0.455977	3.42802e-07	Down	1.28473	0.189736		0.69105	0.0480822		1.94286	0.0205693		0.391228	5.40471e-43	Down
ADGRB1	0.854334	0.711002		0.398126	0.361712		1.2977	0.582679		1.32171	0.491928		1.99982	0.105074		2.25314	0.0854856	Up	3.41175	0.0348252	Up	0.574584	0.027534
ADGRB2	1.42314	0.108349		1.10849	0.892883		1.3767	0.148231		1.41346	0.258279		1.35983	0.270791		1.33151	0.540856		1.28044	0.567429		1.04745	0.627683
ADGRB3	0.883787	0.806924		1.08044	0.947869		0.73911	0.408187		0.88754	0.808607		0.73751	0.408188		0.86254	0.821357		0.718506	0.470047		1.63469	0.0624865
ADGRD1	0.133283	1.14847e-12	Down	0.185373	0.0121455	Down	0.197371	8.22312e-08	Down	0.337249	0.000512623	Down	0.318761	3.58396e-05	Down	0.737984	0.351889		1.08166	0.832953		0.61193	0.00057896
ADGRD2	0.646085	0.779773		0.0252862	0.0160463	Down	3.22937	0.620167		3.14354	0.343097		15.5761	0.0724331	Up	146.303	7.63577e-06	Up	69.754	0.0388187	Up	0.610963	0.798167
ADGRE1	5.12071	0.0180419	Up	0.534393	0.607683		4.23468	0.0141551	Up	6.65786	0.00275405	Up	5.49932	0.00161135	Up	9.5324	0.0134181	Up	7.81416	0.00801237	Up	2.20003	0.0602541	Up
ADGRE2	11.0013	4.19445e-28	Up	5.2158	0.00587402	Up	6.12188	6.91923e-22	Up	8.22233	3.8296e-12	Up	4.56082	7.0379e-09	Up	2.21824	0.082643	Up	1.2417	0.578195		2.03261	2.34835e-08	Up
ADGRE3	0.656167	0.645766		0.110691	0.190893		0.351705	0.12358		0.568594	0.481576		1.24879	0.729696		6.12632	0.117283		3.01023	0.21738		5.3284	0.00155975	Up
ADGRE5	2.01894	7.07479e-07	Up	2.08292	0.0313186	Up	1.67388	0.00070331		1.71556	0.000868835		1.41573	0.0267838		1.01184	0.955861		0.836444	0.421817		1.19464	0.0134034
ADGRF1	0.0554471	2.12114e-15	Down	0.0882627	0.00931709	Down	0.0269912	4.51469e-26	Down	0.250367	0.00039131	Down	0.120769	1.80275e-09	Down	0.636056	0.0783472		0.305345	8.03097e-05	Down	1.7039	3.23793e-06
ADGRF2	0.7179	0.81263		0.283791	0.55698		0.0824462	0.000683224	Down	0.969074	0.984293		0.15432	0.00614723	Down	5.14239	0.425544		0.296372	0.210627		14.6829	7.13673e-07	Up
ADGRF3	0.680539	0.198815		1.59202	0.657419		1.00218	0.994177		0.612563	0.179698		0.896221	0.745059		0.444321	0.0957861	Down	0.650118	0.360165		0.740818	0.00381299
ADGRF4	0.145848	0.135607		0.417144	0.678159		0.0726644	1.55531e-05	Down	11.4559	0.0121785	Up	1.4285	0.558231		19.0724	0.0103226	Up	2.38455	0.207914		19.9927	9.58165e-13	Up
ADGRF5	0.423695	1.58993e-05	Down	0.533335	0.195857		0.288744	5.08723e-09	Down	0.557855	0.0103457		0.377121	9.78853e-06	Down	0.80029	0.505647		0.537103	0.0649741		1.27925	0.0247259
ADGRG1	0.181359	3.49915e-14	Down	0.217211	0.00279093	Down	0.151051	4.04064e-20	Down	0.257463	9.91125e-10	Down	0.228155	5.23624e-13	Down	0.868666	0.667429		0.71793	0.268287		1.35846	9.9689e-05
ADGRG2	0.975262	0.94153		1.50884	0.637329		0.687035	0.152051		0.88878	0.746267		0.622091	0.0976483		0.670126	0.42647		0.468981	0.040902	Down	1.62351	0.00977108
ADGRG3	1.16248	0.660614		0.611639	0.585396		2.37284	0.015537	Up	1.4538	0.334689		2.94621	0.00383225	Up	1.98184	0.222537		4.01087	0.0138382	Up	0.584709	0.00358413
ADGRG4	0.133382	0.0519994	Down	3.54058	0.571227		0.325951	0.302712		0.0923447	0.0139903	Down	0.224737	0.152486		0.0333611	0.0173612	Down	0.0872968	0.111728		0.352681	0.231745
ADGRG5	0.76181	0.486369		1.3648	0.684655		0.760557	0.474936		0.709784	0.364396		0.709069	0.337056		0.571889	0.319517		0.574771	0.311599		1.31798	0.0711624
ADGRG6	3.48483	0.00162137	Up	1.27414	0.761379		4.55482	1.64309e-05	Up	3.34597	0.00145141	Up	4.33817	1.10073e-05	Up	2.8624	0.0370468	Up	3.70551	0.00351294	Up	0.90725	0.658423
ADGRG7	23.2667	0.153036		0.0738822	0.22114		6.7716	0.286241		15.9353	0.182028		4.6176	0.407094		2.3383e+07	1.0816e-10	Up	100.075	0.0227046	Up
ADGRL1	1.10602	0.506703		0.164121	0.000578018	Down	1.21743	0.158122		1.19411	0.285887		1.3033	0.0746899		7.13863	2.15537e-08	Up	7.84645	5.38193e-11	Up	0.96328	0.455417
ADGRL2	0.303829	1.56124e-14	Down	1.09588	0.79284		0.450161	9.09154e-06	Down	0.30268	2.90332e-18	Down	0.446075	1.71601e-07	Down	0.288276	3.03959e-19	Down	0.425201	5.89604e-05	Down	0.697319	1.61602e-06
ADGRL3	0.457295	0.0913889	Down	0.245654	0.280288		0.799277	0.625831		0.877229	0.786418		3.1537	0.0160908	Up	1.74555	0.299122		3.36773	0.0299238	Up	0.541669	0.0032525
ADGRL4	0.449246	0.04982	Down	0.989938	0.993089		0.369202	0.00125152	Down	0.464768	0.0773842	Down	0.38001	0.00461825	Down	0.474616	0.182804		0.388933	0.0264108	Down	1.16122	0.384725
ADGRV1	0.0877078	4.10671e-14	Down	0.297512	0.140313		0.435172	0.0142602	Down	0.16177	1.49123e-07	Down	0.79429	0.496848		0.3118	0.00270728	Down	1.53447	0.318277		0.223566	5.28282e-37	Down
ADH1A	0.450994	0.199526		0.452876	0.705435		0.864975	0.802645		0.645592	0.477656		1.2331	0.707139		1.03388	0.964482		1.9663	0.350509		0.561735	0.148841
ADH1B	0.0362253	2.47707e-24	Down	2.12207	0.551417		0.14782	1.04125e-05	Down	0.0307368	3.56968e-25	Down	0.124366	1.89131e-07	Down	0.0170534	7.89234e-28	Down	0.0717959	2.55098e-06	Down	0.156152	1.55912e-24	Down
ADH1C	0.0767318	5.14581e-06	Down	6.12885	0.413515		0.306293	0.0762122	Down	0.0569755	1.25767e-07	Down	0.224251	0.0160257	Down	0.0128579	1.67911e-07	Down	0.0505734	0.00230854	Down	0.162298	1.51217e-07	Down
ADH4	0.46247	0.223073		1.17605	0.939227		0.875682	0.815578		0.451038	0.213389		0.849889	0.771631		0.408048	0.21643		0.770728	0.699686		0.487906	0.0261796	Down
ADH5	0.504982	2.40881e-05		1.06172	0.906813		0.701457	0.00326276		0.509549	0.0012581		0.704379	0.0412358		0.496196	0.0305781	Down	0.686218	0.154108		0.741498	2.94003e-05
ADH6	0.307932	0.00479138	Down	0.531996	0.689167		0.985215	0.978538		0.409333	0.0488646	Down	1.30833	0.615783		0.603686	0.373182		1.93486	0.392389		0.352353	0.000124736	Down
ADH7	2.19341	0.725919								1.92786	0.754486					1.29921	0.922843					1.1152	0.957355
ADHFE1	0.219758	3.91039e-06	Down	1.69243	0.599088		0.314666	0.000378667	Down	0.196267	4.86323e-06	Down	0.278199	0.000133278	Down	0.136015	3.51847e-05	Down	0.192986	0.000551115	Down	0.7647	0.241292
ADI1	0.447535	1.97062e-07	Down	0.449875	0.0199251	Down	0.506363	7.62331e-07		0.646489	0.00720895		0.726541	0.0251603		1.02201	0.902375		1.14413	0.403502		0.857108	0.0060801
ADIG	0.0152414	5.80304e-06	Down				0.047897	0.000740553	Down	0.0623075	0.00188239	Down	0.194279	0.0552228	Down	0.190432	0.121448		0.591063	0.619265		0.431146	0.138886
ADIPOQ	0.17444	0.00471217	Down	0.0829231	0.095131	Down	0.260639	0.116548		0.823355	0.75092		1.22183	0.793994		2.14113	0.303117		3.15437	0.295779		0.112377	3.75634e-06	Down
ADIPOR1	1.2369	0.06863		0.906417	0.710063		1.12132	0.316472		1.31416	0.00983877		1.18468	0.0935989		1.40944	0.00404546		1.26617	0.0718579		1.08555	0.105109
ADIPOR2	0.585421	0.00043336		0.630861	0.175083		0.923206	0.489547		0.7186	0.0357618		1.12355	0.355794		0.950487	0.812973		1.47804	0.0171039		0.65731	3.05335e-09
ADIRF	0.401686	7.88738e-05	Down	0.711359	0.570078		0.635564	0.0332495		0.471762	0.00330219	Down	0.74304	0.194661		0.59143	0.139146		0.928689	0.819304		0.596545	5.1768e-06
ADK	0.713106	0.0292045		0.436787	0.0472366	Down	0.471046	3.34003e-08	Down	1.05177	0.786038		0.691556	0.0223562		1.69071	0.0222764		1.10753	0.613449		1.47901	8.61344e-10
ADM	9.26599	5.00805e-10	Up	1.3168	0.678969		3.48283	1.1479e-05	Up	8.79667	9.22739e-10	Up	3.28366	2.84276e-05	Up	7.46671	0.000258618	Up	2.8068	0.0143758	Up	3.06746	1.49588e-06	Up
ADM2	0.625464	0.255009		0.52322	0.512081		2.48679	0.0259348	Up	0.833546	0.644137		3.2989	0.00151686	Up	1.2347	0.59865		4.86784	0.000305871	Up	0.297491	1.51729e-14	Down
ADM5	0.670864	0.441957		0.272731	0.321527		1.57319	0.395241		4.4633	0.00629896	Up	3.05914	0.0245737	Up	8.8859	0.00059876	Up	6.10257	0.003693	Up	1.53099	0.13939
ADNP	0.871506	0.159728		0.876532	0.532536		0.828489	0.0190578		0.936054	0.452797		0.885923	0.0960455		1.02983	0.793635		0.973793	0.769607		1.07661	0.0723749
ADNP2	1.07896	0.552365		0.727704	0.204641		1.28946	0.020491		1.24535	0.0591368		1.48168	7.54242e-05		1.53826	0.00330992		1.82824	1.67454e-06		0.865964	0.0664631
ADO	1.24979	0.0986301		0.846084	0.561374		1.3806	0.00517938		1.35724	0.01558		1.4906	0.000199867		1.51415	0.0172266		1.6558	0.00062983		0.958447	0.596048
ADORA1	1.15459	0.666926		2.90038	0.225018		0.277672	5.87006e-06	Down	0.928731	0.832492		0.221889	2.54191e-07	Down	0.41445	0.0340516	Down	0.0993613	1.7963e-11	Down	4.12347	6.00155e-30	Up
ADORA2A	1.65519	0.100967		1.88912	0.457876		1.71442	0.0704926		1.42497	0.306863		1.47532	0.219407		0.909336	0.844713		0.946923	0.90498		0.929775	0.501595
ADORA2B	8.06518	2.54749e-08	Up	11.7379	0.00172839	Up	11.6823	1.06087e-12	Up	5.71342	2.483e-05	Up	8.28026	1.75227e-08	Up	0.717794	0.559168		1.04926	0.926808		0.810671	0.311895
ADORA3	2.09129	0.247314		8.37619	0.252777		1.36439	0.55306		1.52327	0.516582		0.985868	0.978382		0.257913	0.0892573	Down	0.166736	0.00516333	Down	2.12612	0.0156684	Up
ADPGK	1.51906	1.52462e-05		1.04007	0.813114		1.24971	0.0248964		1.53838	6.40917e-07		1.25952	0.00743631		1.51	0.00209648		1.23571	0.122222		1.27891	2.40922e-06
ADPRH	0.895754	0.647379		0.766882	0.625665		0.918605	0.71395		1.01336	0.949892		1.03241	0.873236		1.20161	0.370762		1.22168	0.387762		0.913314	0.271851
ADPRHL1	5.43159	1.60643e-07	Up	1.36933	0.682112		7.23399	1.54684e-05	Up	5.11809	4.26584e-06	Up	6.74913	8.89754e-06	Up	4.15126	0.010002	Up	5.44904	0.0180473	Up	0.573324	0.0360655
ADPRM	0.340316	0.00110926	Down	0.424169	0.460526		0.486448	0.021554	Down	0.499563	0.0673215	Down	0.709524	0.314921		0.800882	0.623707		1.12771	0.780267		0.717898	0.00789874
ADPRS	1.70587	0.000433517		1.0178	0.95666		1.78607	0.00441201		1.73757	5.97925e-05		1.80864	0.000679451		1.72296	0.00179626		1.78615	0.03131		1.07333	0.312945
ADRA1A	0.279981	0.000626873	Down	0.391772	0.366083		0.613249	0.23261		0.982168	0.964341		1.84879	0.156572		1.65545	0.20405		3.098	0.0431053	Up	0.37888	2.6673e-10	Down
ADRA1B	1.95911	0.114658		1.47083	0.708285		0.602625	0.105546		1.80313	0.172508		0.550349	0.0680282		1.37469	0.587439		0.419377	0.036181	Down	3.65656	2.43813e-10	Up
ADRA1D	5.83374	8.10325e-07	Up	4.07425	0.106839		13.4413	8.44422e-10	Up	4.4445	0.000413291	Up	10.2444	2.00077e-07	Up	1.48805	0.568767		3.46078	0.112195		0.496164	0.0141203	Down
ADRA2A	0.115828	2.13978e-08	Down	0.351807	0.331914		0.114202	2.63422e-10	Down	0.191802	1.15887e-05	Down	0.188701	4.48524e-07	Down	0.342537	0.00259405	Down	0.336625	0.00108294	Down	1.01918	0.896568
ADRA2B	0.502575	0.0942206		0.910979	0.932382		0.899211	0.810304		1.67819	0.232131		3.19697	0.00691701	Up	1.83449	0.197431		3.51607	0.02059	Up	0.485844	0.00185222	Down
ADRA2C	0.434625	0.206637		0.0224959	0.00449714	Down	0.201957	0.00446518	Down	2.7552	0.105207		1.27464	0.650458		19.7147	1.92931e-06	Up	9.04861	0.000314363	Up	1.69812	0.115498
ADRB1	0.839396	0.730925		0.0114713	4.7706e-05	Down	1.75609	0.251002		0.773649	0.589383		1.56077	0.321973		29.4287	5.78437e-07	Up	61.2204	3.27194e-10	Up	0.599157	0.0678156
ADRB2	1.19513	0.687253		1.20597	0.880887		1.89853	0.207591		1.1612	0.752741		1.83848	0.224524		1.06057	0.924873		1.68994	0.473355		0.712407	0.244784
ADRB3	4.26227	0.103577		5.48397	0.329718		1.70292	0.39769		3.17817	0.182714		1.26131	0.703235		0.797014	0.869834		0.315255	0.188092		4.67322	0.00712584	Up
ADRM1	2.85341	8.17128e-15	Up	1.18332	0.561215		2.77082	3.24045e-21	Up	2.77333	1.24463e-14	Up	2.68307	3.89359e-20	Up	2.51081	1.4794e-06	Up	2.43239	4.58703e-09	Up	1.07541	0.329873
ADSL	1.1622	0.285645		0.856333	0.573174		1.18559	0.187686		1.26302	0.0647341		1.28114	0.0313521		1.4138	0.0518552		1.43382	0.0317981		1.02996	0.733804
ADSS1	0.412871	0.00020562	Down	0.213274	0.0124538	Down	0.539012	0.00643486		0.938372	0.820843		1.21606	0.440453		1.99213	0.0205688		2.5739	0.00113466	Up	0.731286	0.0136899
ADSS2	1.10115	0.354104		0.703739	0.21708		0.739693	0.00563211		1.29241	0.0311994		0.863456	0.196576		1.6413	0.00341077		1.09822	0.58063		1.47504	5.72213e-08
ADTRP	3.43987	0.00805692	Up	0.483371	0.372725		0.6235	0.221774		4.80529	0.000333791	Up	0.87266	0.708676		7.52671	0.00152118	Up	1.37742	0.542377		6.56548	5.10491e-16	Up
AEBP1	4.39994	2.20834e-17	Up	3.54596	0.003935	Up	2.4545	3.38984e-07	Up	3.43279	2.73343e-08	Up	1.90624	0.00168887		1.30914	0.352559		0.729788	0.263654		1.95769	1.0667e-12
AEBP2	0.393867	0.000130441	Down	0.191353	0.00427069	Down	0.362648	3.8223e-07	Down	0.969224	0.911049		0.885468	0.609057		2.09291	0.00474283	Up	1.90045	0.00241408		1.04326	0.618744
AEN	1.40519	0.0188576		1.49949	0.4226		1.52184	0.00151889		1.28627	0.217029		1.38484	0.0679559		0.984309	0.958745		1.06169	0.824389		0.981257	0.830155
AFAP1	2.5912	1.45624e-16	Up	1.3052	0.397495		1.75027	1.25488e-06		2.45761	4.44497e-12	Up	1.65026	3.93442e-05		2.06984	3.65587e-05	Up	1.39055	0.0588232		1.53958	1.2498e-19
AFAP1L1	2.34803	3.45548e-14	Up	1.65883	0.140201		2.36914	7.62737e-05	Up	2.09279	8.93771e-07	Up	2.09649	0.000321126	Up	1.45546	0.094969		1.44898	0.274397		1.00862	0.928934
AFAP1L2	0.26174	4.10918e-25	Down	0.824268	0.652627		0.414983	6.85551e-08	Down	0.287062	6.76952e-13	Down	0.451834	7.6734e-06	Down	0.323291	1.11582e-05	Down	0.505701	0.0134886		0.649483	2.4978e-16
AFDN	0.451434	9.63206e-11	Down	0.527335	0.0542534		0.35965	1.76832e-17	Down	0.603122	0.000935755		0.476547	1.01004e-07	Down	0.89006	0.56807		0.702639	0.0680893		1.32506	6.9419e-12
AFF1	0.309791	7.66177e-26	Down	0.451655	0.0290532	Down	0.293536	1.30645e-29	Down	0.444329	1.66672e-06	Down	0.417664	7.90163e-09	Down	0.69438	0.125146		0.647703	0.044733		1.03316	0.595469
AFF2	1.77742	0.284322		2.97545	0.246986		0.808153	0.581401		1.40529	0.478076		0.640245	0.207681		0.608462	0.427502		0.279026	0.00135404	Down	3.28282	1.75582e-08	Up
AFF3	0.656344	0.228892		3.21856	0.124158		0.628537	0.273822		0.517092	0.0611211		0.796161	0.504176		0.209901	0.00111857	Down	0.324776	0.0214067	Down	0.845534	0.290117
AFF4	0.781667	0.0381147		0.750335	0.313331		0.665917	2.77354e-05		0.892195	0.381404		0.754931	0.00987463		1.07045	0.725416		0.902053	0.521414		1.14787	0.0144807
AFG1L	0.424317	0.00932557	Down	1.15884	0.874568		0.588845	0.063683		0.415869	0.0132736	Down	0.574865	0.0687588		0.383155	0.0445242	Down	0.530932	0.123573		0.801503	0.163159
AFG3L2	0.723182	6.35256e-05		0.451502	1.69235e-05	Down	0.991535	0.936568		1.0448	0.70409		1.42524	0.00284089		1.66626	2.41945e-05		2.2689	1.61831e-07	Up	0.781769	2.05e-07
AFMID	1.63687	0.0396517		0.523775	0.371027		1.36001	0.137912		2.18536	0.00648065	Up	1.81317	0.0165066		3.25847	0.00107533	Up	2.70335	0.00153037	Up	1.27356	0.000325595
AFP	2.31997	0.675131		12.5368	0.255046		5.40408	0.460154		1.5977	0.820278		3.66481	0.54667
AFTPH	0.499407	2.41352e-05	Down	0.453059	0.0255083	Down	0.483767	1.7278e-08	Down	0.719766	0.0509529		0.692758	0.00729656		1.13378	0.499301		1.0884	0.525554		1.00605	0.909725
AGA	0.708352	0.333885		1.05776	0.923392		0.613359	0.0141448		0.715336	0.273761		0.615591	0.006812		0.69501	0.390544		0.59868	0.00624811		1.32342	0.19822
AGAP1	1.67849	2.71055e-05		1.01525	0.955402		1.41542	0.00995083		1.71239	1.69275e-06		1.4367	0.00213461		1.71641	4.31498e-05		1.4398	0.027119		1.24917	2.46495e-05
AGAP2	3.8713	3.43724e-08	Up	3.51696	0.0259637	Up	4.14349	1.67664e-06	Up	3.0075	0.000107035	Up	3.21259	0.000103681	Up	1.15276	0.730491		1.24059	0.644725		1.03561	0.696777
AGAP3	1.65398	0.000106238		1.06575	0.847498		2.04061	2.26418e-11	Up	1.66284	0.000951562		2.04367	3.47036e-08	Up	1.62513	0.0532838		2.0015	0.00113166	Up	0.931813	0.220453
AGAP4	1.10467	0.612657		0.453215	0.0901975	Down	1.10509	0.613402		1.57572	0.0236193		1.56671	0.0191487		2.47938	1.9678e-05	Up	2.45469	0.000127795	Up	1.05058	0.626777
AGAP5	1.12799	0.676574		1.00114	0.998376		1.13325	0.616072		1.16121	0.57102		1.15958	0.515378		1.17717	0.649149		1.17673	0.597652		1.1866	0.303635
AGAP6	1.45029	0.0229579		1.30727	0.614298		1.26088	0.183935		1.36925	0.134676		1.18436	0.392072		1.14058	0.687028		0.984994	0.961473		1.26363	0.0417255
AGAP9	1.678	0.188529		1.62636	0.488199		1.88254	0.112411		1.49785	0.264219		1.66717	0.150746		1.04368	0.931929		1.1515	0.787115		1.20751	0.353169
AGBL1	7.22805	0.0332341	Up	0.962145	0.977246		9.73204	0.00403755	Up	7.59268	0.00910486	Up	10.0898	0.000481132	Up	7.87741	0.0558357	Up	10.4467	0.0100334	Up	2.64066	0.0994365	Up
AGBL2	0.628014	0.192914		0.902339	0.933554		1.12129	0.787323		0.670792	0.320132		1.19282	0.678603		0.722058	0.499512		1.27537	0.678103		0.596735	0.00170123
AGBL3	0.622934	0.265225		0.352392	0.305288		0.576033	0.142185		1.0225	0.956765		0.938888	0.860676		1.79524	0.174709		1.64125	0.211358		1.16676	0.383053
AGBL4	0.345715	0.0324455	Down	0.54483	0.728964		1.00427	0.993685		0.448991	0.122365		1.29539	0.622685		0.638256	0.390956		1.8288	0.33368		0.38362	2.17049e-10	Down
AGBL5	0.850207	0.141736		1.00915	0.96784		1.09054	0.326373		0.868788	0.152426		1.10654	0.199522		0.866481	0.284718		1.09953	0.360827		0.865316	0.00220593
AGER	0.526315	0.00137701		0.850511	0.655256		0.843876	0.377536		0.571126	0.00151324		0.909754	0.57051		0.639588	0.0617738		1.01662	0.944721		0.758033	0.00153286
AGFG1	0.966599	0.824351		0.6392	0.248252		0.7555	0.0219543		1.18467	0.325466		0.91865	0.552999		1.56	0.0622617		1.20496	0.333695		1.27753	0.0011734
AGFG2	0.948594	0.717676		0.710316	0.343903		1.11003	0.401647		1.10777	0.498423		1.28774	0.0496203		1.38469	0.0838653		1.6084	0.00294148		0.940233	0.262819
AGGF1	0.671564	0.00738902		0.605739	0.280497		0.6545	0.0335049		1.13069	0.538878		1.08514	0.703327		1.5342	0.0926637		1.46587	0.218286		1.07525	0.386941
AGK	0.785326	0.0499949		0.493084	0.0463222	Down	0.857351	0.172148		1.07433	0.653536		1.1675	0.270232		1.61861	0.0259765		1.74991	0.0038235		0.977449	0.759542
AGL	0.345033	6.65071e-18	Down	0.2719	0.00661486	Down	0.415159	5.52078e-13	Down	0.495982	0.000223028	Down	0.583303	0.00138995		1.30062	0.388237		1.54568	0.113285		0.773002	0.000326571
AGMAT	2.27081	0.0102327	Up	0.765525	0.740067		2.26171	0.0237349	Up	2.5821	0.00768871	Up	2.55935	0.00946487	Up	3.13119	0.0367569	Up	3.11609	0.049481	Up	0.901911	0.602559
AGMO	11.8448	1.70331e-06	Up	4.01469	0.278634		18.8946	6.83489e-07	Up	9.01829	4.24944e-05	Up	14.3317	3.59384e-06	Up	2.91183	0.119155		4.56725	0.0698824	Up	0.556929	0.0587959
AGO1	0.884012	0.144572		0.931514	0.697174		0.942116	0.320012		0.92749	0.346379		0.983596	0.781798		0.978373	0.854005		1.03542	0.677277		0.962427	0.389
AGO2	1.49432	6.79817e-09		0.615512	0.0486691		1.26423	0.000666254		1.85333	3.92424e-09		1.56282	2.29604e-06		2.52263	2.19604e-11	Up	2.12526	3.78391e-09	Up	1.20784	5.30875e-09
AGO3	0.975937	0.774496		0.917563	0.649876		0.974372	0.772896		1.031	0.683429		1.02314	0.767434		1.09544	0.330111		1.08431	0.46354		0.999873	0.998216
AGO4	1.40867	0.00348003		1.10689	0.683627		1.12852	0.249711		1.39932	0.000838776		1.11281	0.235537		1.31261	0.0117454		1.0411	0.698956		1.2902	7.93742e-05
AGPAT1	1.07822	0.488799		1.0301	0.865807		1.39488	0.00013015		1.09563	0.340447		1.41012	6.15949e-06		1.08548	0.576589		1.39351	0.0045756		0.839527	0.0215294
AGPAT2	1.2462	0.206291		1.21381	0.720147		1.03675	0.799946		1.20743	0.405295		0.998204	0.992462		1.07145	0.842986		0.885298	0.676058		1.31688	7.16196e-06
AGPAT3	0.853915	0.0956605		0.564516	0.0277385		1.05638	0.438597		1.10062	0.433777		1.35698	0.00245763		1.56909	0.00628108		1.93073	6.25435e-07		0.861877	0.00253022
AGPAT4	1.45147	0.122262		1.19529	0.647877		3.50953	1.11895e-08	Up	1.40444	0.127294		3.37211	1.31891e-09	Up	1.25162	0.513312		2.99766	0.000481802	Up	0.484837	6.07224e-05	Down
AGPAT5	1.42213	0.0955295		0.660456	0.366116		1.17221	0.346635		1.69933	0.00900149		1.39229	0.0443517		2.17679	0.00240963	Up	1.77378	0.00301718		1.18616	0.0356857
AGPS	1.2724	0.33819		0.951443	0.899918		1.07795	0.622395		1.32925	0.209333		1.11797	0.447762		1.37177	0.359625		1.14942	0.477944		1.14868	0.455228
AGR2	0.139543	0.000362579	Down	0.0186244	0.00170307	Down	0.0300445	3.10215e-16	Down	0.772353	0.640283		0.573527	0.255089		7.84907	0.000472624	Up	1.69406	0.287024		5.05101	1.92183e-09	Up
AGR3	0.209491	0.0471247	Down	0.0652903	0.178423		1.7214	0.579733		1.25694	0.770904		3.90086	0.125733		3.35629	0.198774		27.3688	0.00339602	Up	0.132649	0.000256393	Down
AGRN	2.67996	8.8888e-10	Up	1.69542	0.0844364		1.74795	0.0001531		2.37663	1.2214e-07	Up	1.54199	0.00311622		1.65932	0.0338621		1.07834	0.729666		1.73767	6.20313e-15
AGRP	0.662014	0.454881		0.51725	0.675326		0.644214	0.409502		0.888577	0.822582		0.864182	0.767777		1.33892	0.632657		1.30677	0.670847		1.24168	0.442828
AGT	2.7072	0.0396794	Up	0.440808	0.452093		1.79358	0.13897		3.9591	0.00408357	Up	2.6007	0.0165393	Up	6.45456	0.00130977	Up	4.25452	0.00237102	Up	1.62395	0.0190897
AGTPBP1	0.902371	0.418299		0.752056	0.391727		0.832734	0.133519		1.0331	0.822259		0.94681	0.678496		1.24684	0.314991		1.14106	0.516026		1.08992	0.286885
AGTR1	1.53804	0.480055		2.36208	0.604881		8.70263	0.000395793	Up	1.14557	0.820293		3.07833	0.0479303	Up	0.29927	0.0672696	Down	1.68868	0.470876		0.167733	1.61424e-10	Down
AGTR2	0.238429	0.310681		0.0883994	0.261271					0.176295	0.218946		0.348359	0.626348		2.84927	0.52038		5.73271	0.505217		0.43202	0.547781
AGTRAP	2.00223	1.70747e-05	Up	1.31786	0.417188		1.74912	2.69873e-06		1.88857	5.6103e-05		1.63914	5.16113e-05		1.57181	0.0443606		1.36138	0.0610922		1.29356	0.000364672
AGXT	1.43716	0.87138		0.0065978	0.0206027	Down	1.40161	0.887383		24.9976	0.119809		24.2744	0.138054		157.955	0.0381245	Up	242.749	0.0340662	Up
AGXT2	0.489741	0.748121								0.635524	0.827334					0.89544	0.966948					0.849031	0.93592
AHCTF1	0.562014	0.000209903		0.448165	0.00743385	Down	0.525277	3.31447e-07		0.815174	0.186821		0.758114	0.0307999		1.30166	0.10204		1.20974	0.118355		1.05754	0.395382
AHCY	0.982614	0.896705		0.690307	0.242825		1.03718	0.791017		1.16381	0.290507		1.22326	0.144131		1.49706	0.0454942		1.57513	0.0265034		0.990877	0.874338
AHCYL1	0.910457	0.320171		1.33305	0.194439		0.797303	0.0059813		0.856887	0.118201		0.74499	0.000545573		0.701013	0.01191		0.606363	4.7855e-05		1.15418	0.00149021
AHCYL2	0.236576	2.30029e-29	Down	0.353727	0.00323343	Down	0.36516	1.87769e-16	Down	0.390277	3.08719e-08	Down	0.5988	0.000802641		0.686801	0.0347659		1.04973	0.776248		0.64339	1.49485e-14
AHDC1	1.24763	0.179117		1.63488	0.142161		1.44753	0.00802813		1.11246	0.49375		1.28261	0.0587799		0.786122	0.181294		0.903705	0.494704		0.948571	0.326567
AHI1	0.659705	0.19831		0.631666	0.420265		0.509413	0.00302526		0.812708	0.456359		0.621489	0.0169481		1.0883	0.794627		0.832022	0.311776		1.35083	0.0927397
AHNAK	0.780465	0.0351263		1.15799	0.660939		0.78574	0.0270699		0.767585	0.0602498		0.767763	0.0358143		0.700961	0.0819504		0.69886	0.054861		1.00533	0.928634
AHNAK2	3.99929	2.40334e-08	Up	1.5364	0.410108		0.572079	0.0232928		3.64578	7.26839e-08	Up	0.517721	0.00407142		2.76563	0.000526949	Up	0.394166	0.00227201	Down	6.20477	8.10674e-80	Up
AHR	1.46788	0.00387839		2.30405	0.00392646	Up	0.675536	0.00431201		1.22447	0.150362		0.560031	1.88106e-05		0.665112	0.00190922		0.304501	5.76923e-14	Down	2.24651	3.95188e-38	Up
AHRR	4.35917	3.75226e-05	Up	2.28642	0.285403		4.43919	8.63982e-07	Up	3.62698	0.000262602	Up	3.67107	1.37855e-05	Up	1.95057	0.153475		1.96766	0.0812005		1.12757	0.508403
AHSA1	1.34393	0.188182		1.00301	0.995027		1.34207	0.141016		1.37947	0.0890053		1.37103	0.0589453		1.39112	0.00693144		1.38024	0.0127026		0.974703	0.728178
AHSG	0.109384	0.320227		1	1		0.719874	0.890378		0.119221	0.307323		0.78458	0.91135								0.752214	0.888932
AHSP	0.289099	0.556672		0.129873	0.353738		0.579095	0.818797		0.673223	0.835057		1.34592	0.891462					4.31015	0.617918
AICDA	0.0353251	0.0280904	Down	0.0279994	0.100208		0.0216239	0.000399462	Down	0.0361176	0.0253966	Down	0.270999	0.192606		1.30823	0.875418		0.821795	0.884127		0.783923	0.747587
AIDA	1.0617	0.83901		1.09887	0.878438		0.736144	0.0312597		1.06316	0.849704		0.731476	0.150011		1.00126	0.998108		0.688178	0.286		1.38487	0.160047
AIF1	4.0388	2.39674e-06	Up	4.82229	0.0318215	Up	2.95545	0.000331697	Up	3.05284	0.000855295	Up	2.22135	0.0121566	Up	0.869129	0.743676		0.631952	0.288562		1.41447	0.00507744
AIF1L	0.0339586	1.18473e-21	Down	0.190043	0.0237646	Down	0.0884066	5.01817e-16	Down	0.0846006	1.50774e-14	Down	0.218845	1.62022e-07	Down	0.18475	8.68432e-13	Down	0.47546	0.00257422	Down	0.411537	8.72364e-57	Down
AIFM1	1.15987	0.250529		0.705117	0.324563		1.30521	0.042993		1.35969	0.0268146		1.52226	0.00142298		1.71298	0.00239056		1.91614	0.000356165		0.92602	0.198203
AIFM2	0.980052	0.89788		0.760253	0.460594		1.44337	0.00933188		1.10711	0.513633		1.6188	0.000442851		1.31164	0.176629		1.90413	0.000368636		0.751119	0.00122463
AIFM3	1.7012	0.237885		0.183353	0.0635653	Down	2.80092	0.0180981	Up	4.34543	0.000954727	Up	7.12464	2.54508e-06	Up	9.69619	2.27508e-05	Up	15.9164	2.3376e-07	Up	0.847448	0.578733
AIG1	0.696059	0.0161476		1.17182	0.651469		0.762216	0.0338383		0.681165	0.00639309		0.740525	0.0119874		0.619221	0.00427465		0.673568	0.00528789		0.929574	0.17977
AIM2	1.85439	0.318773		1.39905	0.736319		3.05966	0.0901037	Up	1.70278	0.352358		2.82847	0.0777287	Up	1.35551	0.729915		2.26022	0.39021		1.09364	0.805347
AIMP1	0.970835	0.843904		0.643546	0.173227		0.837697	0.0859752		1.18216	0.281429		1.01563	0.895852		1.56401	0.0529192		1.34195	0.0790681		1.17559	0.0555245
AIMP2	1.80608	0.0922905		0.538066	0.35266		2.28481	0.00960186	Up	2.38728	0.00440494	Up	3.00567	6.69092e-05	Up	3.49367	8.91789e-05	Up	4.38884	2.52103e-06	Up	0.938172	0.713368
AIP	1.02949	0.843529		1.14818	0.65229		1.07535	0.631782		1.01088	0.935866		1.04952	0.718633		0.929473	0.677088		0.965004	0.853021		0.918924	0.178607
AIPL1	3.04333	0.61191		0.20992	0.464587		12.9533	0.27581		7.05069	0.29207		30.1564	0.113272		15.2632	0.298663		65.1242	0.150668		0.879635	0.949789
AIRE	3.02642	0.168417		0.0332757	0.0155001	Down	2.71454	0.214349		2.23661	0.287596		3.81611	0.0525817	Up	19.6363	0.00558223	Up	34.4586	0.000434862	Up	0.324212	0.0813419	Down
AJAP1	0.704337	0.291412		1.06176	0.954052		0.431071	0.0102912	Down	0.699525	0.36198		0.415533	0.0140404	Down	0.663282	0.474246		0.378365	0.0697727	Down	1.87185	0.00054263
AJM1	3.71464	7.61267e-06	Up	0.782046	0.549837		3.78563	8.54528e-13	Up	4.163	5.62783e-08	Up	4.22115	3.11668e-16	Up	4.93628	9.14819e-05	Up	5.00782	1.13902e-10	Up	1.19221	0.348923
AJUBA	2.28939	4.44387e-07	Up	1.32545	0.410902		1.70759	0.00102643		2.16277	3.19895e-06	Up	1.60527	0.00262241		1.80612	0.0159707		1.34156	0.221927		1.46787	2.13059e-09
AK1	1.19222	0.316476		1.38947	0.41184		0.722613	0.0877852		1.10712	0.542242		0.667055	0.0180762		0.880014	0.510376		0.528829	0.0067228		1.43894	7.71725e-10
AK2	0.998618	0.986079		1.03788	0.85069		1.16617	0.023282		1.01251	0.871471		1.17522	0.0133702		0.997188	0.97885		1.15595	0.111572		0.861555	0.000330091
AK3	0.61661	0.00175471		0.537169	0.0621299		0.56089	2.12897e-05		0.814132	0.179389		0.735986	0.0222059		1.1805	0.344167		1.06313	0.69479		1.10434	0.111947
AK4	2.85092	0.0031615	Up	1.91345	0.37508		2.55608	0.00233889	Up	2.46848	0.00861595	Up	2.20129	0.00747334	Up	1.56002	0.327841		1.39269	0.396295		1.23352	0.328114
AK5	7.00692	6.73019e-05	Up	18.2752	0.0128138	Up	7.98579	5.27549e-06	Up	4.94761	0.00237877	Up	5.5844	0.000293249	Up	0.40871	0.163736		0.464138	0.202981		1.01202	0.966182
AK6	1.01403	0.980026		0.615843	0.7193		0.756199	0.526171		1.26738	0.663297		0.9394	0.886186		1.71336	0.433273		1.2676	0.660899		1.54347	0.0949705
AK7	0.705751	0.53728		18.1502	0.156214		1.4126	0.53083		0.498109	0.232797		0.99094	0.986734		0.0399883	2.15265e-08	Down	0.0791008	5.30048e-05	Down	0.539262	0.00879527
AK8	0.100435	5.75923e-09	Down	0.186505	0.208758		0.188875	6.11079e-06	Down	0.251668	0.00366049	Down	0.467041	0.0718871	Down	0.545913	0.289751		1.00602	0.990949		0.596638	0.000949886
AK9	0.316887	4.39462e-05	Down	0.650967	0.539861		0.340241	5.58947e-06	Down	0.383722	0.000185795	Down	0.410822	3.87941e-05	Down	0.506315	0.00351447		0.543131	0.00170001		0.94389	0.525834
AKAIN1	0.14383	0.384069		0.0287873	0.103163					0.158072	0.376293					5.16535	0.531463		31.1563	0.237195		0.750543	0.887943
AKAP1	0.397795	2.26651e-05	Down	0.495153	0.154716		0.512168	0.000364512		0.547079	0.00349701		0.70213	0.0474372		0.837704	0.33322		1.07382	0.655198		0.837855	0.000580385
AKAP10	0.65152	4.75723e-08		0.864161	0.561134		0.747848	9.61377e-05		0.703386	0.00016068		0.803594	0.00887564		0.784878	0.0858352		0.89782	0.403913		0.877926	0.00204882
AKAP11	0.723606	0.0165325		0.706783	0.299188		0.654037	4.29406e-05		0.844202	0.249854		0.75746	0.0200998		1.0461	0.828522		0.934081	0.676523		1.08353	0.218532
AKAP12	0.500785	2.64934e-05		2.48696	0.0139198	Up	0.951735	0.805557		0.41218	4.74455e-07	Down	0.777244	0.187448		0.208928	1.09927e-14	Down	0.39297	0.000534845	Down	0.511647	1.58278e-10
AKAP13	0.858106	0.0448023		1.14577	0.514644		0.670325	5.36854e-08		0.84244	0.0307456		0.653952	5.18356e-09		0.769887	0.00837003		0.595361	1.01111e-07		1.34558	5.83184e-20
AKAP14	0.454991	0.724848		1.00229	0.999191		0.724533	0.892516		0.469975	0.718552		0.738731	0.889475
AKAP3	0.115037	2.32725e-06	Down	0.16099	0.391069		0.133241	9.92923e-05	Down	0.16728	0.000362483	Down	0.263508	0.0101639	Down	0.288161	0.0283094	Down	0.534815	0.365571		0.414436	0.000112891	Down
AKAP4	0.282577	0.57156		1	1		1	1		0.310762	0.576295		1	1
AKAP5	0.57533	0.0875491		1.09286	0.922626		0.672856	0.236001		0.574816	0.097251		0.671396	0.220071		0.546368	0.133831		0.63928	0.29998		0.907839	0.368921
AKAP6	0.338958	3.21385e-07	Down	0.85788	0.801752		0.557703	0.00236101		0.367325	3.0132e-05	Down	0.601217	0.0166204		0.405973	0.00454112	Down	0.661256	0.146849		0.651153	9.24768e-16
AKAP7	0.528019	0.0890616		0.995702	0.996532		0.69036	0.311448		0.539469	0.0837841		0.706676	0.303147		0.546784	0.112583		0.716381	0.403971		0.813986	0.0178085
AKAP8	1.31111	0.00773934		0.654145	0.0291421		1.36173	0.0027031		1.58364	9.93168e-06		1.63616	7.68291e-07		2.08385	7.0149e-07	Up	2.15172	2.8251e-07	Up	1.06425	0.307109
AKAP8L	1.25096	0.166672		0.874291	0.702248		1.35164	0.0263558		1.34858	0.0738352		1.44905	0.00885062		1.50363	0.113592		1.61877	0.0281131		1.07208	0.38854
AKAP9	0.495398	9.76004e-07	Down	0.468359	0.0639646	Down	0.423882	4.19762e-10	Down	0.867199	0.436375		0.708938	0.0342551		1.34279	0.126062		1.09328	0.617985		1.18248	0.0157469
AKIP1	1.44958	0.292535		3.11074	0.239316		1.19458	0.557532		1.15262	0.699627		0.941376	0.848015		0.472491	0.0327771	Down	0.383391	0.00133878	Down	1.22673	0.000355109
AKIRIN1	1.28036	0.0192573		0.651466	0.0798577		1.10794	0.37243		1.54294	6.9183e-05		1.32885	0.00905846		2.01401	3.0706e-07	Up	1.72876	0.00033484		1.08502	0.205207
AKIRIN2	2.22519	1.94867e-08	Up	1.27948	0.482499		1.73132	0.000148837		2.11856	2.77398e-07	Up	1.64321	0.000381158		1.82091	0.00246576		1.41766	0.0830027		1.351	6.66076e-07
AKNA	1.40094	0.115958		1.65688	0.0182679		1.23132	0.272666		1.24117	0.263758		1.08982	0.608789		0.871975	0.661801		0.768666	0.335877		1.36902	0.00102944
AKNAD1	1.42997	0.671091		27.3119	0.121076		6.49043	0.0235333	Up	0.993984	0.993936		2.41897	0.254392		0.0549615	0.00925746	Down	0.248851	0.227642		0.434572	0.180124
AKR1A1	1.33724	0.00173642		0.896439	0.664783		1.1853	0.0706097		1.4266	0.000702616		1.25775	0.0197746		1.55613	0.00663812		1.37219	0.0445632		1.16622	0.000135426
AKR1B1	1.29615	0.0635592		1.54127	0.430514		1.26161	0.224344		1.17895	0.461758		1.13986	0.56264		0.87443	0.701029		0.845285	0.643962		0.888215	0.0498931
AKR1B10	5.71433	0.107743		2.77955	0.627701		15.1377	0.0290127	Up	4.6145	0.124062		12.1256	0.0233184	Up	2.13208	0.606185		5.56814	0.36006		1.00934	0.9944
AKR1B15	0.647184	0.604883		0.187328	0.316073		0.422532	0.319723		11.4999	0.00107096	Up	7.47649	0.00796067	Up	25.1322	0.000144984	Up	16.3578	0.00396859	Up	1.76161	0.307071
AKR1C1	0.976167	0.942238		0.727647	0.649758		2.80689	0.00688069	Up	1.13297	0.663518		3.23095	0.000249186	Up	1.39941	0.16894		3.97605	0.00054249	Up	0.341904	2.56838e-20	Down
AKR1C2	0.590809	0.117858		0.616259	0.581755		1.95764	0.106977		0.738478	0.364969		2.43198	0.0196247	Up	1.00581	0.987726		3.30065	0.0251363	Up	0.239078	6.16204e-10	Down
AKR1C3	0.850713	0.702735		0.799907	0.864382		2.12689	0.102125		0.952819	0.917484		2.35977	0.0678773	Up	1.1028	0.868612		2.71022	0.127959		0.452236	0.000243125	Down
AKR1C4	0.176557	0.231916		0.00816039	0.0266275	Down	0.176204	0.101624		1.15431	0.914864		1.13928	0.893782		19.7023	0.0482834	Up	19.5742	0.0137878	Up	1.43287	0.618545
AKR1C8	41.5255	0.0188617	Up	1.15884	0.944772		8.90127	0.229423		40.828	0.0115428	Up	8.72867	0.177768		37.9666	0.166923		43.4128	0.194462
AKR1E2	0.23451	2.09042e-05	Down	0.451587	0.496304		0.749718	0.454236		0.338957	0.00724264	Down	1.07812	0.85342		0.54187	0.209167		1.72164	0.318526		0.37917	1.78847e-14	Down
AKR7A2	0.995018	0.963251		1.35261	0.295179		1.14645	0.180457		0.934723	0.581558		1.07041	0.540673		0.768951	0.157227		0.881299	0.465977		0.919616	0.0288064
AKR7A3	0.859356	0.757834		0.171527	0.162549		1.04952	0.911468		0.806055	0.667122		0.97202	0.948101		5.33776	0.0261376	Up	6.51279	0.00518101	Up	1.10573	0.692515
AKT1	1.70668	6.95861e-08		1.51571	0.0495564		1.51139	4.22792e-08		1.55075	1.42555e-05		1.36521	9.48207e-05		1.15615	0.25807		1.01352	0.885448		1.18272	0.000128475
AKT1S1	1.93427	1.86935e-05		0.886173	0.672537		2.45074	2.51883e-14	Up	2.06678	1.16613e-06	Up	2.61168	2.41958e-16	Up	2.27529	0.000375038	Up	2.87923	2.63284e-09	Up	0.835059	0.0396762
AKT2	0.618877	5.30349e-05		0.370083	0.000975578	Down	0.762545	0.0135286		0.996068	0.981094		1.22005	0.17595		1.72766	0.00877986		2.10995	7.72823e-05	Up	0.863769	0.0341025
AKT3	0.891606	0.375133		2.40375	0.105575		0.825885	0.114729		0.737	0.172795		0.6794	0.0489491		0.387326	0.00445814	Down	0.358243	0.000485353	Down	1.03685	0.43293
AKTIP	0.379858	0.000725986	Down	0.516433	0.409588		0.37798	0.000274858	Down	0.51715	0.0298246		0.510316	0.0140617		0.770867	0.44256		0.759519	0.401873		0.897857	0.221481
ALAD	0.708539	0.00359348		0.92962	0.809464		0.910895	0.369668		0.743314	0.0141415		0.949596	0.620348		0.781863	0.130258		0.993754	0.964982		0.815677	1.04869e-05
ALAS1	1.23477	0.119014		1.67629	0.103088		1.49564	0.00634573		1.09718	0.480181		1.32016	0.0391933		0.759238	0.0301194		0.910204	0.586462		0.859338	0.0554327
ALAS2	0.233734	0.0197652	Down	0.0990699	0.0717893	Down	0.336745	0.0763726	Down	0.964228	0.95102		1.37242	0.57599		2.41175	0.239062		3.40706	0.107436		0.5136	0.0553914
ALB	1.59757	0.52193		0.22623	0.347824		3.44992	0.106081		1.26853	0.722506		7.28762	0.00430068	Up	6.92647	0.0286584	Up	14.615	0.00514616	Up	0.368169	0.0541223	Down
ALCAM	0.606741	0.00900616		2.00652	0.0567967	Up	0.460341	3.59295e-07	Down	0.520634	0.000289366		0.392186	1.33104e-10	Down	0.313392	8.23272e-08	Down	0.235554	1.44613e-19	Down	1.40885	5.88906e-05
ALDH16A1	2.34079	2.7577e-08	Up	0.888168	0.77203		2.51702	5.48366e-09	Up	2.50482	4.42699e-07	Up	2.68274	8.86468e-09	Up	2.76068	0.000320607	Up	2.96323	6.61108e-05	Up	1.0184	0.785442
ALDH18A1	0.806447	0.169864		1.14684	0.715483		0.846529	0.211705		0.795161	0.166945		0.829419	0.186764		0.73198	0.188926		0.762771	0.183537		0.969833	0.495434
ALDH1A1	0.104694	1.72022e-08	Down	0.182757	0.102447		0.180838	2.06725e-06	Down	0.285331	0.00143635	Down	0.756596	0.445927		1.23224	0.570673		3.5807	0.00338902	Up	0.405698	1.76879e-32	Down
ALDH1A2	2.36786	0.124554		8.59769	0.141978		10.381	3.60796e-05	Up	0.722265	0.540508		7.43346	0.000245756	Up	0.287053	0.0313319	Down	1.26323	0.727628		0.229957	8.62518e-09	Down
ALDH1A3	9.99772	1.56882e-10	Up	2.26649	0.186186		1.10188	0.67578		8.30358	5.73467e-11	Up	1.88084	0.012358		4.47704	0.000188442	Up	1.00796	0.976662		5.04495	3.03772e-24	Up
ALDH1B1	0.634719	0.00161248		0.73742	0.253932		1.22999	0.16834		0.729566	0.0155175		1.40858	0.00915663		0.89767	0.551584		1.72879	0.00587503		0.532092	2.51338e-09
ALDH1L1	0.620823	0.36161		0.575964	0.719628		1.43767	0.465035		0.801993	0.677455		1.84112	0.208008		1.1408	0.840927		2.62756	0.131397		0.364279	3.99981e-05	Down
ALDH1L2	1.93375	0.000609239		1.09578	0.82066		1.76424	0.00311741		1.9273	0.000185995		1.74784	0.00106842		1.83042	0.00447457		1.65645	0.029684		1.13961	0.267386
ALDH2	0.268545	1.64987e-32	Down	0.236089	2.24562e-07	Down	0.532339	5.33294e-06		0.572683	0.00203489		1.12821	0.491988		1.18025	0.278035		2.31779	1.75443e-05	Up	0.525246	4.95327e-17
ALDH3A1	0.0794288	0.000123372	Down	0.013792	0.0481258	Down	0.060491	0.000229238	Down	1.21132	0.792124		1.83261	0.407944		1.80477	0.457322		2.75121	0.271226		0.507916	0.058356
ALDH3A2	0.284663	1.3403e-15	Down	0.302796	0.00213432	Down	0.216848	3.31428e-23	Down	0.411106	6.76715e-08	Down	0.387347	1.10937e-07	Down	0.953626	0.819768		0.715195	0.104393		1.30895	0.000396555
ALDH3B1	3.8356	7.17323e-17	Up	0.918644	0.821141		1.21688	0.182215		4.0511	2.09684e-17	Up	1.27812	0.0929561		4.3204	5.82205e-10	Up	1.36119	0.145851		3.42019	3.4414e-33	Up
ALDH3B2	0.160286	0.254893		0.000536155	0.000512684	Down	0.0732699	0.00515042	Down	6.38929	0.157821		2.44009	0.306379		286.112	0.00018125	Up	110.711	5.32963e-05	Up	2.66259	0.173503
ALDH4A1	0.898249	0.528136		1.04608	0.933129		2.01781	3.60815e-06	Up	0.908981	0.657343		2.03411	0.000153222	Up	0.897428	0.752271		2.00847	0.0210956	Up	0.457396	4.4464e-13	Down
ALDH5A1	0.172193	3.1023e-16	Down	0.158715	0.00179567	Down	0.179609	1.52897e-18	Down	0.360175	4.59544e-05	Down	0.373352	8.69388e-06	Down	1.11203	0.662856		1.14744	0.546141		0.931089	0.221912
ALDH6A1	0.154407	1.90875e-11	Down	0.322127	0.178783		0.278915	6.4255e-08	Down	0.19484	6.77809e-08	Down	0.321195	7.16245e-06	Down	0.48118	0.0678827	Down	0.851362	0.638447		0.614602	4.97212e-07
ALDH7A1	0.372148	1.26579e-15	Down	0.559449	0.0638519		0.701948	0.0242357		0.483033	1.55562e-07	Down	0.90381	0.506918		0.68491	0.0350254		1.27421	0.283764		0.537289	2.43514e-13
ALDH8A1	2.42435	0.185115		0.695476	0.818592		2.76226	0.0871476	Up	2.83241	0.0974085	Up	3.23465	0.033517	Up	3.62252	0.103841		4.15697	0.0481367	Up	0.989642	0.978051
ALDH9A1	0.252407	8.12718e-08	Down	0.743219	0.568841		0.443175	9.30497e-05	Down	0.289116	1.60508e-08	Down	0.503991	0.000113755		0.349744	4.49844e-06	Down	0.607916	0.00262427		0.601211	1.44791e-08
ALDOA	3.60584	9.83478e-09	Up	0.946155	0.925796		6.46436	1.87574e-16	Up	3.77043	1.11589e-06	Up	6.75527	1.73309e-13	Up	4.01278	0.00156829	Up	7.20506	3.87793e-06	Up	0.697409	0.00485115
ALDOB	0.583337	0.525399		0.110054	0.21664		0.458844	0.274295		2.1896	0.316078		7.48027	0.00290464	Up	5.42196	0.0731755	Up	18.4315	0.00041881	Up	0.426575	0.0443795	Down
ALDOC	0.738156	0.502693		0.401209	0.424973		0.859761	0.711467		1.13605	0.782423		1.31542	0.501138		1.92732	0.256433		2.23731	0.128097		0.963591	0.876674
ALG1	0.853311	0.518213		0.840463	0.808884		1.06337	0.813672		0.9333	0.799548		1.16244	0.572836		1.06762	0.850738		1.33491	0.435322		0.866067	0.163729
ALG10	0.644067	0.0318859		0.265082	0.0187784	Down	0.631987	0.00351941		0.764979	0.247758		0.749729	0.125692		2.48573	0.0204922	Up	2.41997	0.00626255	Up	1.00964	0.927541
ALG10B	0.678065	0.0959645		0.347894	0.0759331	Down	0.656661	0.0432117		1.13224	0.625622		1.08877	0.704202		1.99863	0.0108398		1.91241	0.00911079		0.92747	0.313724
ALG11	0.436317	0.0390973	Down	0.705655	0.763291		0.545067	0.101953		0.511135	0.102346		0.636648	0.222134		0.646864	0.395875		0.806187	0.654478		0.895112	0.622023
ALG12	0.725591	0.00815532		0.631788	0.179324		1.13507	0.336174		0.887802	0.418964		1.37977	0.0237965		1.18843	0.412869		1.8415	0.00447478		0.70883	9.15756e-11
ALG13	0.777169	0.0507834		0.579188	0.0911797		0.550548	6.43649e-08		0.989233	0.941448		0.695452	0.00389208		1.36807	0.115437		0.958126	0.799533		1.40718	5.60168e-08
ALG14	0.425177	8.25485e-05	Down	0.394572	0.208452		0.469901	0.00227969	Down	0.653023	0.123931		0.716645	0.223719		1.08332	0.812583		1.17979	0.655334		0.94909	0.443187
ALG1L2	2.32782	0.0841799	Up	1.9276	0.560558		1.94354	0.166357		2.01742	0.152931		1.66466	0.269099		1.29115	0.717554		1.06754	0.924069		0.958047	0.847793
ALG2	0.872193	0.390249		1.0753	0.820544		0.882849	0.385139		0.876221	0.33611		0.882057	0.304576		0.844647	0.306147		0.848625	0.287135		1.05617	0.55056
ALG3	2.24595	6.44979e-06	Up	1.17181	0.673561		2.86318	5.20033e-12	Up	2.19041	1.3194e-05	Up	2.78643	2.15926e-11	Up	2.01314	0.00931922	Up	2.56843	4.01918e-05	Up	0.84352	0.107236
ALG5	0.496454	0.0422819	Down	1.54425	0.594851		0.555206	0.0466848		0.451121	0.0140362	Down	0.500295	0.0120559		0.331476	0.00411516	Down	0.366018	0.00213715	Down	0.923174	0.70613
ALG6	1.08694	0.810182		1.27719	0.745425		0.898682	0.664466		1.03527	0.916496		0.849721	0.502336		0.878413	0.778952		0.720767	0.294309		1.34092	0.152662
ALG8	0.902856	0.343897		0.833719	0.597872		0.846576	0.366048		0.989989	0.940522		0.922642	0.645529		1.11758	0.593165		1.03586	0.903597		1.14005	0.0276017
ALG9	0.856014	0.268572		1.29514	0.607889		0.901665	0.402188		0.812958	0.278008		0.852584	0.331551		0.689602	0.197146		0.72463	0.195453		0.986119	0.840406
ALK	0.58288	0.0109191		0.350091	0.0316014	Down	0.242786	3.11318e-14	Down	0.965677	0.877897		0.398892	3.13536e-06	Down	1.70069	0.0507946		0.698443	0.136911		2.35057	6.88873e-15	Up
ALKAL1	0.0319815	3.55418e-09	Down	0.0126997	0.038116	Down	0.0232847	8.09805e-10	Down	0.292296	0.0395318	Down	0.222422	0.00826022	Down	2.60811	0.120636		1.90903	0.339473		1.74823	0.0355224
ALKAL2	0.749815	0.632717		0.32709	0.527058		0.31146	0.0242596	Down	1.29963	0.665158		0.538378	0.227308		2.39054	0.263528		0.992496	0.991237		3.42023	1.34883e-05	Up
ALKBH1	0.794256	0.413345		0.704166	0.667836		0.760532	0.233953		0.932113	0.806574		0.885651	0.608784		1.17104	0.59065		1.11112	0.650164		1.1212	0.130664
ALKBH2	1.39505	0.0995274		0.614236	0.361212		1.81257	0.000998632		1.7374	0.0237326		2.249	0.000141064	Up	2.38845	0.0329113	Up	3.09047	0.00158018	Up	0.897716	0.552314
ALKBH3	0.97624	0.933183		2.1536	0.428628		1.01934	0.94929		0.824897	0.573384		0.857305	0.637584		0.480638	0.067646	Down	0.502263	0.104312		0.930997	0.661456
ALKBH4	0.905394	0.662428		0.445882	0.00732634	Down	1.03162	0.839898		1.30797	0.202184		1.48137	0.00903833		2.0821	0.0167381	Up	2.34999	1.79555e-05	Up	0.890796	0.472425
ALKBH5	0.994831	0.94197		1.21572	0.239993		1.18039	0.00885747		0.960099	0.543812		1.13257	0.031224		0.843318	0.0334645		0.992153	0.912646		0.862525	4.89811e-05
ALKBH6	1.32362	0.25421		0.98695	0.968194		1.68518	0.00910581		1.36369	0.143948		1.72636	0.00153311		1.3821	0.337848		1.7445	0.0410092		0.979409	0.895378
ALKBH7	0.541473	0.0108579		0.760824	0.672324		0.72529	0.134109		0.616044	0.0578618		0.818752	0.372276		0.737699	0.338284		0.977064	0.935359		0.844337	0.0767342
ALKBH8	0.78398	0.435191		2.18521	0.415173		0.848757	0.571486		0.659499	0.221702		0.709646	0.258555		0.372619	0.0115424	Down	0.400873	0.0133247	Down	0.760701	0.0195837
ALLC	2.15109	0.384688		0.262726	0.413535		11.1817	0.0032546	Up	4.2987	0.0640556	Up	22.5026	1.53863e-05	Up	8.73137	0.0352109	Up	45.9987	4.93317e-05	Up	0.555743	0.343517
ALMS1	0.482997	1.58621e-05	Down	1.20779	0.603638		0.525912	3.3e-06		0.466994	1.06588e-06	Down	0.505073	1.10399e-07		0.41225	2.47593e-06	Down	0.444656	3.85972e-08	Down	1.00493	0.944807
ALOX12	2.0124	0.00221246	Up	2.23105	0.0383111	Up	2.01391	0.000205439	Up	1.67964	0.0159596		1.67584	0.00363562		0.919423	0.770282		0.913302	0.689304		1.18922	0.0796968
ALOX12B	0.640329	0.610552		0.0956523	0.0937194	Down	0.754806	0.688269		2.7239	0.184824		3.24198	0.0574216	Up	6.95506	0.0432658	Up	8.29024	0.00770523	Up	1.95465	0.16194
ALOX15	0.384679	0.271246		0.00584116	0.017777	Down	0.672841	0.696305		0.349673	0.183658		0.574475	0.537593		2.9944	0.240071		5.27552	0.149608		0.370973	0.0747784	Down
ALOX15B	0.235119	0.0038927	Down	3.10325	0.510678		0.054165	2.34659e-15	Down	0.187262	0.00126065	Down	0.0428793	3.18949e-16	Down	0.0817515	9.26562e-05	Down	0.0189462	1.44038e-18	Down	5.42071	1.94713e-14	Up
ALOX5	2.38543	0.00181264	Up	2.71064	0.0404223	Up	0.528031	0.00297327		1.93523	0.0212803		0.425926	0.000169903	Down	0.917083	0.846842		0.202755	3.91211e-06	Down	5.05536	4.43589e-14	Up
ALOX5AP	2.07382	0.0767426	Up	13.3116	0.00946878	Up	0.996357	0.9914		1.47565	0.397273		0.703847	0.35407		0.161485	0.00273757	Down	0.0770583	1.15776e-07	Down	2.69787	3.29556e-08	Up
ALOXE3	1.31186	0.756053		1.95719	0.752998		1.80705	0.43977		0.306714	0.139336		1.52864	0.559059		0.672741	0.710699		0.91744	0.927308		1.63895	0.31234
ALPG	0.244315	0.120971		0.109216	0.290684		0.342175	0.330815		1.07857	0.927764		4.88767	0.0911361	Up	13.7208	0.00562865	Up	23.7405	0.00486482	Up	0.622592	0.492019
ALPI	0.536629	0.781036		0.0017307	0.00336625	Down	1.29487	0.91371		9.39116	0.279189		22.5258	0.14793		172.642	0.0342341	Up	2441.9	0.00364937	Up	0.911696	0.963866
ALPK1	0.807976	0.308884		0.927267	0.869609		0.766229	0.137333		0.845668	0.370592		0.799463	0.160332		0.88953	0.554073		0.838089	0.286458		1.08111	0.318408
ALPK2	3.74963	0.0413986	Up	1.9096	0.527647		2.17835	0.088627	Up	3.23245	0.0515981	Up	1.87582	0.150738		2.03892	0.444799		1.20386	0.771294		3.31558	0.000574638	Up
ALPK3	1.21998	0.223068		0.740621	0.49337		1.23836	0.214983		1.39464	0.0744214		1.40752	0.0571627		1.68848	0.0439943		1.69676	0.0460845		0.994595	0.942775
ALPL	1.56346	0.288538		0.620326	0.645494		1.76323	0.106616		1.93348	0.134917		2.18513	0.0350409	Up	2.65038	0.0853343	Up	2.99653	0.0205534	Up	0.840988	0.415615
ALPP	0.177814	0.438521		1.88748e-09	1.93388e-20	Down	0.0869984	0.0676507	Down	6.21066	0.24767		2.99855	0.326487		2123.27	3.02069e-08	Up	1056.89	1.8571e-08	Up	1.96904	0.700049
ALS2	1.06155	0.561841		0.977594	0.918198		1.06461	0.433051		1.10017	0.29115		1.09578	0.1985		1.12681	0.315281		1.12111	0.195094		1.0444	0.448024
ALS2CL	0.701686	0.0825138		0.540485	0.116713		0.514483	0.000120873		0.924582	0.703882		0.673432	0.0242691		1.34517	0.316965		0.977209	0.927104		1.5785	5.50872e-06
ALX1	9.29269	0.0418351	Up	23.0547	0.157144		75.2477	0.00844559	Up	1.61892	0.686496		12.6621	0.238411		0.105762	0.237652					0.345844	0.600983
ALX3	1.08525	0.623414		1.17013	0.824952		1.17696	0.340293		1.06384	0.81169		1.14639	0.558251		0.97725	0.957048		1.05667	0.886493		1.05661	0.544134
ALX4	6.78134	1.27096e-05	Up	4.27372	0.124716		11.9859	3.61992e-08	Up	5.14074	0.000222676	Up	9.0509	4.95952e-07	Up	1.60999	0.420884		2.82652	0.0985878	Up	0.831537	0.497148
ALYREF	2.14893	3.61785e-05	Up	1.03464	0.935993		1.93753	4.52985e-05		2.18295	1.82546e-05	Up	1.96373	2.08029e-05		2.17602	0.00190807	Up	1.96617	0.00198663		1.08706	0.410266
AMACR	0.611415	0.0501124		0.352498	0.0780574	Down	0.675271	0.115109		1.00934	0.969826		1.10551	0.668074		1.79307	0.00738358		1.96247	0.00910209		0.761416	0.0113247
AMBP	1.0575	0.928097		4.09549	0.435316		2.57817	0.106137		0.816588	0.745041		1.97671	0.23678		0.270338	0.110401		0.654382	0.59519		0.657295	0.221031
AMBRA1	1.02115	0.827643		0.840288	0.475023		1.00767	0.924704		1.11237	0.273001		1.09249	0.28034		1.26023	0.066656		1.23709	0.044602		1.07128	0.0301999
AMD1	0.641105	0.00207629		0.747308	0.416941		0.794226	0.0574608		0.736072	0.0474011		0.906673	0.455483		0.893276	0.606542		1.09854	0.612204		0.777521	5.94822e-05
AMDHD1	0.139605	0.0105076	Down	0.0389133	0.131327		0.136196	0.00685753	Down	1.69684	0.522931		1.87194	0.397326		2.24089	0.428796		2.45698	0.35754		1.07755	0.870706
AMDHD2	1.57547	0.0055904		0.864072	0.801946		2.03841	2.58062e-07	Up	1.70239	0.0289458		2.1971	0.000156497	Up	1.92405	0.102919		2.49392	0.00803215	Up	0.838227	0.0114653
AMELX	0.181365	2.56091e-08	Down	0.508771	0.499701		0.300595	8.94565e-06	Down	0.245594	5.25595e-05	Down	0.403238	0.00260513	Down	0.362129	0.0173639	Down	0.590734	0.160574		0.590639	3.21604e-09
AMELY	0.044832	0.162584		1	1		2.16171	0.645177		0.0494385	0.148325		1.47277	0.815447		0.0568398	0.286094					1.0718	0.972818
AMER1	1.13689	0.265633		0.687067	0.156658		0.975804	0.827657		1.3425	0.00699652		1.14665	0.184894		1.70819	2.26455e-06		1.45699	0.00233171		1.14348	0.0289749
AMER2	0.0178343	0.000886079	Down	0.0042392	0.0117838	Down	0.0390912	0.0335966	Down	0.219139	0.199525		0.734516	0.840691		4.35286	0.265995		9.44042	0.165956		0.994236	0.994162
AMER3	2.8651	0.246267		3.3598e+06	1.14239e-11	Up	13.3688	0.0371526	Up	0.980303	0.982431		0.208398	0.383786		0.0138371	0.000476336	Down	0.238232	0.514325		0.13191	0.00585372	Down
AMFR	0.759997	0.0137481		0.971449	0.932413		0.713594	0.00144184		0.790229	0.0984378		0.73726	0.0170324		0.812834	0.346165		0.757931	0.166761		1.05121	0.329035
AMH	2.40783	0.110025		0.209794	0.0868964	Down	2.12436	0.100088		5.58808	0.00138066	Up	4.91462	0.000428425	Up	11.9431	0.00239805	Up	10.5351	0.000497653	Up	1.83377	0.0738394
AMHR2	0.0587502	0.00919504	Down	0.13472	0.335209		0.121191	0.0568911	Down	9.67564	0.0124448	Up	19.8367	0.000648935	Up	23.2112	0.00197399	Up	47.3196	0.000174063	Up	0.709383	0.63964
AMIGO1	0.352645	0.00025649	Down	0.571482	0.49391		0.468077	0.00808712	Down	0.450788	0.00883568	Down	0.594709	0.070884		0.632973	0.16522		0.83327	0.605364		0.642571	0.000686262
AMIGO2	2.71172	0.000239382	Up	6.28323	0.0123686	Up	0.953188	0.851085		2.00627	0.0294758	Up	0.701892	0.212896		0.456192	0.0215579	Down	0.159997	1.50144e-08	Down	2.62577	4.08073e-22	Up
AMIGO3	2.19196	1.63664e-07	Up	1.23422	0.599752		2.61012	1.11858e-05	Up	2.10641	3.89522e-05	Up	2.49276	1.80338e-05	Up	1.85097	0.0356331		2.19096	0.0284999	Up	0.955227	0.805115
AMMECR1	1.29309	0.150362		0.812289	0.530414		1.26042	0.224377		1.42419	0.0320181		1.38663	0.0528427		1.63505	0.0455152		1.58954	0.0803238		1.14829	0.0954446
AMMECR1L	1.11415	0.277322		0.769908	0.274044		1.12466	0.181454		1.25652	0.013485		1.26084	0.00418924		1.49774	7.94906e-06		1.50064	1.87355e-06		1.02492	0.57455
AMN	0.901093	0.797729		0.100036	0.0110119	Down	2.37343	0.0792066	Up	3.70682	0.00338223	Up	9.74782	1.82302e-06	Up	9.50638	1.50697e-05	Up	24.9043	6.11913e-07	Up	0.36599	0.000722608	Down
AMN1	0.205573	0.000115151	Down	0.21747	0.193872		0.201855	2.42949e-05	Down	0.716956	0.441142		0.642768	0.250237		1.52516	0.286825		1.36464	0.423343		1.28013	0.0343346
AMOT	0.435828	9.52823e-11	Down	0.148424	5.69415e-05	Down	0.238343	2.13509e-21	Down	0.549362	8.10635e-06		0.31797	1.04097e-14	Down	3.0451	0.000251695	Up	1.64528	0.0934337		1.73616	1.55407e-11
AMOTL1	1.18193	0.289148		1.70603	0.140816		1.31771	0.0450283		1.04698	0.782763		1.1605	0.303916		0.719933	0.134518		0.796112	0.239983		0.974733	0.681488
AMOTL2	1.02434	0.894253		1.35336	0.479346		1.3083	0.111279		0.964809	0.851054		1.22225	0.243964		0.786607	0.352157		0.991663	0.972163		0.911324	0.168352
AMPD1	0.280807	0.162666		4.34862	0.509663		0.239056	0.0998445	Down	0.196395	0.0591586	Down	0.165684	0.0240629	Down	0.0135364	0.000261199	Down	0.0113837	0.000177837	Down	1.19723	0.711921
AMPD2	4.51261	1.07449e-32	Up	1.53815	0.193261		4.55954	3.20317e-52	Up	4.08485	2.14007e-20	Up	4.11124	1.93048e-29	Up	3.06741	9.92135e-07	Up	3.09412	1.70829e-09	Up	1.06019	0.330598
AMPD3	2.01683	0.00015087	Up	1.35345	0.346602		2.04164	6.20786e-05	Up	1.88567	0.000130106		1.90059	3.62053e-05		1.52996	0.0623502		1.53993	0.0536461		1.02496	0.766369
AMPH	3.48669	0.00714597	Up	10.7262	0.0442653	Up	3.9524	0.00204274	Up	0.918059	0.845219		1.02036	0.960522		0.339943	0.0534416	Down	0.381884	0.0837812	Down	1.0802	0.718863
AMT	0.880663	0.468563		1.4793	0.296677		1.07958	0.64769		0.807504	0.188351		0.982824	0.908972		0.618622	0.0119789		0.752852	0.144914		0.932847	0.206584
AMY1B	0.0907855	0.00011118	Down	0.325126	0.602609		0.074407	2.35764e-06	Down	0.153804	0.000674336	Down	0.125326	1.22697e-05	Down	0.28168	0.0693608	Down	0.229603	0.019666	Down	2.03424	0.0305692	Up
AMY2A	0.169923	0.101392		0.0797378	0.24702		0.186718	0.0586422	Down	0.817249	0.847185		0.884286	0.882831		2.21326	0.540952		2.40087	0.421068		1.27182	0.683557
AMY2B	0.17233	6.0705e-10	Down	0.387745	0.21381		0.179815	1.9928e-11	Down	0.268355	3.65645e-06	Down	0.277003	3.32744e-07	Down	0.449169	0.00320012	Down	0.46015	0.00283904	Down	1.03955	0.62408
AMZ1	4.33465	2.03008e-18	Up	3.70532	0.0182897	Up	4.95743	2.63391e-23	Up	3.36502	1.22226e-06	Up	3.83069	1.70741e-09	Up	1.22596	0.548296		1.3997	0.273601		0.955404	0.482926
AMZ2	0.769834	0.0370295		0.760572	0.585369		0.85424	0.0666459		0.873407	0.506141		0.967871	0.844492		1.05521	0.874365		1.17051	0.572581		0.913505	0.290306
ANAPC1	0.971234	0.859156		1.08196	0.813276		0.88237	0.51749		0.975579	0.870949		0.880318	0.452081		0.935639	0.751103		0.843946	0.515193		1.24482	0.0262556
ANAPC10	0.642763	0.161486		0.716491	0.619208		0.860677	0.569901		0.743739	0.338934		0.990804	0.971528		0.912855	0.837989		1.211	0.601501		0.891089	0.514503
ANAPC11	1.20449	0.278705		1.10217	0.774921		1.33212	0.112526		1.19386	0.241993		1.314	0.0788836		1.12246	0.552549		1.23363	0.346959		0.872045	0.22157
ANAPC13	0.637801	0.153347		1.18837	0.81739		0.859746	0.482414		0.622983	0.15718		0.833374	0.472374		0.553798	0.216698		0.737434	0.376235		0.75817	0.108287
ANAPC15	0.298267	0.0061803	Down	0.960837	0.975368		0.606531	0.232402		0.311394	0.00488703	Down	0.631446	0.231825		0.323887	0.0151289	Down	0.656797	0.364778		0.58573	0.000952824
ANAPC16	0.495985	5.16126e-11	Down	0.537741	0.0531256		0.54032	7.42842e-09		0.653177	0.00170729		0.705904	0.00499234		0.939699	0.706768		1.0086	0.957228		0.883685	0.0287659
ANAPC2	1.59622	0.000372546		0.800321	0.591779		1.94834	0.000889625		1.77818	0.00139257		2.1616	0.000201812	Up	2.10621	0.0100277	Up	2.56854	0.00647089	Up	0.937894	0.451323
ANAPC4	0.775338	0.0740838		0.979856	0.9477		0.744496	0.0295677		0.800922	0.0982032		0.765043	0.030554		0.818829	0.310826		0.781432	0.188388		1.07424	0.384441
ANAPC5	0.873036	0.161108		0.689025	0.150528		0.91102	0.330268		1.03129	0.766829		1.07143	0.476973		1.31994	0.0177293		1.37173	0.00979043		1.00597	0.88118
ANAPC7	1.29754	0.017717		0.510808	0.0248595		1.201	0.0838529		1.75522	4.03057e-05		1.6185	0.000113395		2.6407	1.08435e-08	Up	2.43597	3.77894e-08	Up	1.14172	0.0512811
ANG	0.94313	0.927641		0.990417	0.995636		0.699541	0.441001		0.972741	0.964867		0.719834	0.472896		1.00122	0.998835		0.740772	0.611248		1.88457	0.0899526
ANGEL1	0.959378	0.627946		0.664073	0.0435643		0.995717	0.955769		1.14788	0.136166		1.18692	0.0353298		1.48969	0.000569828		1.53596	4.99501e-05		1.03353	0.484029
ANGEL2	0.953978	0.708452		0.602878	0.0687187		0.724293	0.00613445		1.19278	0.17829		0.899655	0.372343		1.62392	0.00632407		1.22144	0.224768		1.24286	0.00692286
ANGPT1	0.936047	0.824794		3.96708	0.152716		0.911801	0.790329		0.721186	0.349165		0.698507	0.313115		0.247829	0.000255638	Down	0.239081	0.00234393	Down	0.941267	0.625351
ANGPT2	0.794231	0.516895		0.566639	0.468991		0.683918	0.281554		1.02105	0.945575		0.875573	0.656627		1.43751	0.0707102		1.2293	0.490853		1.19431	0.0881006
ANGPT4	0.269004	0.0011146	Down	0.364216	0.406176		0.605331	0.239961		0.44225	0.056015	Down	0.985144	0.971526		0.767763	0.570612		1.70599	0.305082		0.403867	4.83874e-12	Down
ANGPTL1	0.0579109	2.41283e-15	Down	0.114242	0.0353365	Down	0.121602	1.87307e-10	Down	0.128017	8.67595e-08	Down	0.221854	6.20957e-06	Down	0.523796	0.139547		1.08709	0.838096		0.418631	3.5879e-09	Down
ANGPTL2	2.70059	6.21782e-11	Up	2.03188	0.0176951	Up	2.90152	2.77879e-22	Up	2.30074	7.13984e-08	Up	2.45571	6.62407e-14	Up	1.37158	0.103975		1.45984	0.00438508		0.999044	0.989269
ANGPTL3	0.855823	0.707597		2.18903	0.458957		1.04494	0.896009		0.719123	0.453431		0.875128	0.711138		0.406293	0.171423		0.495977	0.185768		0.888787	0.695564
ANGPTL4	4.50261	1.80873e-07	Up	1.04779	0.947765		3.88678	5.95035e-07	Up	3.69587	0.000160289	Up	3.1743	0.000211369	Up	1.84368	0.202836		1.58513	0.294127		1.09486	0.468211
ANGPTL5	0.0667568	0.000129858	Down	0.0176177	0.0269085	Down	0.189573	0.00866923	Down	0.459603	0.265509		1.27542	0.692611		3.76488	0.0988578	Up	10.5219	0.00103763	Up	0.308701	0.00299954	Down
ANGPTL6	1.00242	0.996494		5.0854	0.336123		1.10697	0.843024		0.753524	0.618638		0.82773	0.712635		0.204285	0.0256168	Down	0.22456	0.0266596	Down	1.37275	0.312222
ANGPTL7	1.71285	0.0159347		1.47758	0.466035		1.57016	0.0333179		1.56839	0.0768605		1.43283	0.115778		1.20765	0.653837		1.10664	0.789073		1.22731	0.274804
ANGPTL8	2.01665	0.0174525	Up	3.8808	0.10148		1.93608	0.0072904		1.55846	0.236269		1.48665	0.208245		0.542732	0.297248		0.517017	0.174441		1.4254	0.0190979
ANK1	4.44797	1.50962e-08	Up	2.43861	0.176019		5.6465	3.7219e-06	Up	3.66819	2.11101e-05	Up	4.6359	1.97984e-05	Up	1.89099	0.166204		2.39567	0.134922		0.568222	0.00366792
ANK2	0.189802	2.66456e-12	Down	1.38144	0.62989		0.675316	0.11041		0.176856	2.33342e-11	Down	0.624652	0.0605097		0.141577	6.98958e-10	Down	0.498855	0.0394912	Down	0.290825	6.22016e-36	Down
ANK3	0.223353	1.611e-11	Down	0.507984	0.195371		0.337685	1.81993e-07	Down	0.303878	5.34575e-08	Down	0.456893	8.81063e-05	Down	0.455841	0.000219006	Down	0.684663	0.0770784		0.645033	1.21853e-08
ANKAR	0.21784	3.46794e-09	Down	0.280269	0.183871		0.231726	2.21582e-07	Down	0.413951	0.0114115	Down	0.437714	0.0129215	Down	0.790811	0.576885		0.830998	0.671218		0.946333	0.498521
ANKDD1A	1.0407	0.787578		1.26271	0.635342		1.53466	0.0522404		0.995618	0.981645		1.45885	0.0911332		0.855376	0.584426		1.24992	0.53756		0.746659	0.00389786
ANKDD1B	1.00016	0.999721		0.269907	0.302377		0.495838	0.0621998	Down	1.96739	0.173865		0.964658	0.929967		3.83878	0.0233614	Up	1.88563	0.19275		1.84114	0.00109431
ANKEF1	0.182805	2.85326e-06	Down	0.156265	0.0377834	Down	0.265976	1.16633e-06	Down	0.522286	0.0950212		0.753816	0.361987		1.19147	0.667635		1.71019	0.0591771		0.740321	0.094591
ANKFN1	1.27874	0.656658		0.317941	0.265554		2.90682	0.0504132	Up	2.25205	0.0962186	Up	5.08517	0.000545309	Up	4.12941	0.0130056	Up	9.27953	0.000268655	Up	0.286686	0.00131371	Down
ANKFY1	1.18389	0.00217094		1.50557	0.0656856		0.900206	0.110184		1.07853	0.400932		0.814501	0.0144982		0.808733	0.0873026		0.60868	4.81643e-05		1.32099	1.51942e-19
ANKH	2.37273	1.11334e-08	Up	1.38351	0.372351		1.54011	0.00221703		2.20369	2.14978e-07	Up	1.42589	0.0101855		1.77834	0.00136352		1.15274	0.410751		1.57254	1.46818e-09
ANKHD1	0.614554	0.318168		0.191834	0.121889		0.493975	0.0585358	Down	1.49827	0.39642		1.19353	0.64126		3.2219	0.0302116	Up	2.54776	0.0192028	Up	1.27756	0.373685
ANKHD1-EIF4EBP3	1.27452	0.73997		2.46127	0.67773		1.37438	0.633287		0.92354	0.911806		0.983199	0.978834		0.126305	0.025105	Down	0.134356	0.0218767	Down	1.37015	0.484201
ANKIB1	0.905633	0.320665		0.969628	0.906288		1.0573	0.595552		0.9388	0.553996		1.08825	0.414597		0.95792	0.78626		1.10444	0.538253		0.864626	0.020492
ANKK1	0.667536	0.361238		0.705107	0.79673		1.63846	0.333655		0.769132	0.564405		1.86685	0.197414		0.93078	0.883932		2.22766	0.202006		0.383126	4.14172e-13	Down
ANKLE1	1.48913	0.538703		0.0555982	0.0287088	Down	1.51651	0.427006		1.88037	0.268349		1.489	0.393245		19.6354	9.53651e-05	Up	15.6488	1.71595e-05	Up	1.44609	0.245692
ANKLE2	1.84057	4.13234e-15		0.943234	0.815485		1.23783	0.00222797		1.92866	5.87166e-11		1.29145	0.00359776		2.04154	1.11783e-05	Up	1.36917	0.0289607		1.59888	2.25942e-22
ANKMY1	1.31057	0.0991599		0.66568	0.214126		1.10748	0.506041		1.56859	0.0031719		1.3185	0.0466324		2.04058	0.000102286	Up	1.71506	0.00224227		1.24084	0.00011387
ANKMY2	0.609946	0.00726454		1.87629	0.391565		0.657741	0.00920596		0.528937	0.0204889		0.56649	0.0157053		0.333114	0.0102698	Down	0.356017	0.00480728	Down	0.881941	0.23562
ANKRA2	0.591156	0.081748		0.752723	0.693762		0.576117	0.0335318		0.676654	0.207383		0.654486	0.109093		0.814499	0.631214		0.786654	0.511454		1.19525	0.253624
ANKRD1	15.0285	0.0129577	Up	35.7551	0.0851286	Up	14.0136	0.000761284	Up	25.2214	0.000211559	Up	24.7274	2.52982e-06	Up	2.16545	0.565314		1.08323	0.931568		3.21862	0.0336598	Up
ANKRD10	1.14985	0.159265		0.667244	0.14789		0.817392	0.0359259		1.37717	0.0111493		0.972578	0.807282		1.76872	0.00231072		1.24386	0.203922		1.46043	5.15341e-10
ANKRD11	1.96127	7.16398e-07		1.37229	0.255064		2.28246	2.97841e-14	Up	1.82907	1.5683e-05		2.11988	4.51479e-11	Up	1.49328	0.0570698		1.73324	0.00127971		0.97481	0.677939
ANKRD12	0.466799	1.91971e-07	Down	0.682385	0.2235		0.579054	7.55393e-07		0.553456	0.000133543		0.68052	0.00189165		0.698571	0.133872		0.854052	0.403985		0.780582	0.0302262
ANKRD13A	0.45294	1.27157e-16	Down	0.765964	0.308214		0.434649	1.60008e-13	Down	0.512546	8.82992e-12		0.488706	7.14476e-12	Down	0.608551	4.66666e-06		0.57827	0.000141214		1.00062	0.990305
ANKRD13B	1.45557	0.295308		0.17102	0.00350388	Down	1.9179	0.0119434		3.9053	0.000170787	Up	5.16676	7.2441e-09	Up	8.94376	2.63411e-06	Up	11.8426	2.12318e-13	Up	0.957336	0.832477
ANKRD13C	0.965656	0.881476		1.29805	0.601777		0.906897	0.429798		0.915584	0.721957		0.853814	0.324278		0.769062	0.501987		0.716561	0.146156		1.11031	0.534333
ANKRD13D	4.0044	2.19344e-21	Up	1.83538	0.0662264		3.31373	3.12391e-26	Up	3.48605	7.86823e-14	Up	2.87021	1.18744e-14	Up	2.28902	0.00122496	Up	1.8944	0.00194452		1.34254	0.000186055
ANKRD16	1.34424	0.333922		0.473	0.21501		1.34563	0.267552		1.8867	0.0237511		1.88478	0.00982925		2.96472	0.00104192	Up	2.96091	0.000276684	Up	1.2577	0.0922696
ANKRD17	0.612045	4.4997e-08		0.685521	0.0584513		0.658258	1.9216e-07		0.722425	0.000413629		0.772842	0.00142427		0.916779	0.466139		0.977065	0.828856		0.992472	0.864687
ANKRD18A	0.0963107	1.95658e-06	Down	0.340041	0.38888		0.378923	0.0203993	Down	0.159614	0.000131153	Down	0.618848	0.26502		0.279416	0.0276405	Down	1.06926	0.89933		0.278569	6.06713e-10	Down
ANKRD18B	1.56979	0.540663		0.565664	0.760538		7.61193	0.0158099	Up	2.04052	0.315393		9.87944	0.0032509	Up	2.88782	0.265727		13.9021	0.0209433	Up	0.272738	0.0173148	Down
ANKRD2	3.40121	0.116687		0.839051	0.926993		4.02386	0.0907251	Up	3.72251	0.0879898	Up	4.41313	0.0567809	Up	7.2915	0.0553847	Up	4.94835	0.176786		0.74985	0.609505
ANKRD20A1	1.30811	0.695246		1.37609	0.869765		3.01419	0.172732		1.23469	0.737652		2.81694	0.14603		1.02866	0.969976		2.359	0.379064		0.458798	0.0672802	Down
ANKRD22	7.49313	0.00478374	Up	1.19247	0.8809		3.6227	0.00567465	Up	7.26619	0.00240508	Up	3.51787	0.00547308	Up	6.5331	0.0570438	Up	3.19795	0.0637967	Up	4.94296	5.52751e-06	Up
ANKRD23	1.60914	0.106307		0.55327	0.242259		1.87517	0.00431462		2.09083	0.0076611	Up	2.4272	3.51353e-05	Up	3.03205	0.00531881	Up	3.51912	1.64671e-05	Up	0.934461	0.700972
ANKRD24	0.824419	0.501774		0.811328	0.760434		2.14357	0.0138561	Up	0.904666	0.732604		2.33746	0.00452233	Up	1.02661	0.949452		2.63121	0.0326992	Up	0.494165	7.94995e-08	Down
ANKRD26	0.450474	7.36928e-08	Down	0.241405	1.68628e-06	Down	0.515669	9.34426e-08		0.946395	0.771756		1.0789	0.641988		1.93196	3.59869e-05		2.1962	2.76388e-09	Up	0.901906	0.237424
ANKRD27	1.16709	0.123278		0.813773	0.395397		1.66971	2.37641e-07		1.2918	0.00719798		1.83619	2.35219e-11		1.48767	0.000227674		2.10885	1.52914e-10	Up	0.723714	1.70311e-13
ANKRD28	1.13378	0.249276		1.25724	0.446968		1.03369	0.690781		1.08573	0.516896		0.981951	0.860099		0.924088	0.676984		0.831555	0.223503		1.13482	0.0350447
ANKRD29	0.273846	0.000641595	Down	0.179003	0.165443		0.673513	0.41372		0.43954	0.0581187	Down	0.608119	0.280569		2.72827	0.0915291	Up	3.92778	0.0443271	Up	0.614256	0.000598955
ANKRD30A	0.415218	0.617111		4.13831	0.524191		1.22269	0.93182		0.306699	0.470257		0.897214	0.959888		0.10432	0.332415		0.30875	0.691765		0.597915	0.800184
ANKRD30B	4.06193	0.159039		3.36454	0.552413		1.73149	0.364884		1.22213	0.835118		0.349924	0.075175	Down	0.480701	0.640012		0.1311	0.0206976	Down	9.96329	2.46564e-06	Up
ANKRD30BL	0.361389	0.328151		0.0415767	0.144794		0.525406	0.564595		0.497081	0.481875		0.714664	0.744053		0.743601	0.804656		1.06654	0.962181		0.63583	0.449814
ANKRD31	0.23504	0.011153	Down	0.0303041	0.00174483	Down	0.410754	0.0806478	Down	1.36436	0.563624		4.85526	0.00149032	Up	7.8812	0.000114604	Up	13.6109	1.53621e-07	Up	0.632709	0.148188
ANKRD33	0.594026	0.751402		6.5007	0.40106		0.710315	0.802979		0.403054	0.586661		0.484511	0.589543		0.0939207	0.317939		0.112962	0.269113		1.2324	0.910615
ANKRD33B	4.12285	1.62184e-07	Up	1.10057	0.853902		4.99897	3.00236e-08	Up	4.083	4.59449e-08	Up	4.95211	1.08465e-09	Up	3.87057	0.000186853	Up	4.70849	8.85201e-05	Up	0.803304	0.133198
ANKRD34A	2.31026	0.0145116	Up	2.27469	0.390529		3.8458	7.4356e-05	Up	1.93122	0.0945981		3.19007	0.0016095	Up	1.06816	0.906558		1.7682	0.29659		0.685352	0.0449342
ANKRD34B	0.0686139	0.0935686	Down	0.0649197	0.198635		0.226423	0.532099		1.83781	0.659526		6.02904	0.335146		22.0398	0.0427903	Up	72.5265	0.03676	Up	0.729377	0.876474
ANKRD34C	0.200421	0.0704989	Down							0.146348	0.021713	Down				0.0391483	0.00587972	Down				0.0992927	0.0048394	Down
ANKRD35	2.26974	0.243704		0.297028	0.493331		2.46907	0.109408		4.19565	0.0397757	Up	4.5471	0.00744096	Up	8.16938	0.0140628	Up	8.92081	0.00172677	Up	1.25275	0.560997
ANKRD36	0.876507	0.402541		0.797772	0.593642		0.816925	0.228989		0.977713	0.901831		0.908025	0.584239		1.15441	0.600937		1.07481	0.792575		1.20082	0.00232567
ANKRD36B	1.15404	0.571291		0.72357	0.508922		0.823612	0.447879		1.33152	0.191181		0.943387	0.789016		1.62531	0.031384		1.14534	0.620675		1.38122	7.28558e-06
ANKRD36C	0.869316	0.363307		0.747542	0.340959		0.746691	0.0909229		0.99283	0.959904		0.848558	0.28317		1.21072	0.333795		1.03465	0.883871		1.29541	0.00156724
ANKRD37	0.175673	0.00364175	Down	0.548608	0.77963		0.300064	0.0619556	Down	0.193481	0.00546777	Down	0.3492	0.085987	Down	0.231659	0.0625838	Down	0.46183	0.376628		0.654525	0.253571
ANKRD39	1.4418	0.153006		0.818754	0.77632		2.12919	0.0103378	Up	1.58975	0.0945343		2.34212	0.00338824	Up	1.84647	0.111531		2.72595	0.0216643	Up	0.804138	0.192658
ANKRD40	1.27191	0.198257		1.30223	0.569785		1.29857	0.132291		1.20536	0.311317		1.22479	0.224376		1.01158	0.951775		1.02509	0.895097		1.01295	0.766575
ANKRD40CL	6.07179	0.0521975	Up	0.856154	0.941742		10.9275	0.00294276	Up	6.64999	0.0351575	Up	11.8544	0.00142826	Up	7.60756	0.1094		13.7259	0.0171931	Up	1.01095	0.987052
ANKRD42	0.564202	7.5809e-05		0.759904	0.609549		0.692311	0.00198108		0.636466	0.0259		0.775892	0.137234		0.755899	0.36816		0.916114	0.736935		0.807672	0.00366114
ANKRD44	0.969002	0.883591		1.25739	0.460424		0.800669	0.329577		0.923209	0.688595		0.761915	0.178714		0.791833	0.469603		0.654329	0.202044		1.23385	0.0124205
ANKRD45	1.03374	0.938933		0.947344	0.959525		1.84786	0.113042		1.07969	0.860813		1.92875	0.0872711		1.14878	0.814917		2.06226	0.173114		0.645081	0.0898781
ANKRD46	0.396047	0.00860074	Down	0.263121	0.0583516	Down	0.549326	0.0500916		0.79035	0.470391		1.09123	0.758111		1.56722	0.162948		2.15854	0.0048388	Up	0.760459	0.127295
ANKRD49	0.72288	0.268143		2.60613	0.322385		0.544148	0.0547262		0.593826	0.135437		0.656142	0.240175		0.287111	0.0036942	Down	0.315105	0.021505	Down	1.03433	0.693541
ANKRD50	1.09514	0.614812		1.44275	0.303479		1.12783	0.453568		1.01006	0.949237		1.03272	0.816826		0.789022	0.146711		0.807026	0.157465		0.95007	0.528708
ANKRD52	1.69588	2.38368e-06		1.21507	0.397592		1.8475	9.77464e-12		1.63819	2.66474e-06		1.77425	1.59392e-11		1.4497	0.00722759		1.56972	2.84244e-05		1.0119	0.751736
ANKRD53	0.717866	0.473697		2.20865	0.494217		1.17173	0.687806		0.606471	0.291884		0.98204	0.964064		0.337745	0.0855408	Down	0.544976	0.248267		0.8086	0.454957
ANKRD54	0.843427	0.475128		0.784504	0.651103		1.1627	0.504337		0.944503	0.782937		1.29525	0.181917		1.11552	0.532013		1.52962	0.0359168		0.721362	4.6379e-05
ANKRD55	4.7016	0.0227997	Up	1.52654	0.832131		4.39221	0.036616	Up	3.75198	0.0545617	Up	3.47664	0.0672373	Up	1.60983	0.594598		1.49539	0.67543		0.930688	0.873713
ANKRD6	0.924985	0.808992		1.80387	0.478762		0.72669	0.175274		0.808271	0.552283		0.632169	0.0980341		0.534479	0.212185		0.419245	0.0152489	Down	1.37377	0.0441908
ANKRD60	1.28305	0.911143		0.0054962	0.0161592	Down	1.68629	0.826195		25.0393	0.11911		32.9123	0.0815143	Up	238.208	0.0176572	Up	337.556	0.00656657	Up	0.98789	0.99523
ANKRD61	1.66649	0.100471		0.719306	0.564267		1.43784	0.189603		1.9329	0.0116845		1.6522	0.0305373		2.37101	0.00271965	Up	2.01934	0.00977625	Up	1.11137	0.633447
ANKRD62	0.634777	0.773081		0.0932158	0.27117		1.79283	0.805244		2.79868	0.433516		7.93324	0.245411		7.0731	0.240588		20.0817	0.24712		0.490259	0.725779
ANKRD63	2.29085	0.324587		0.207956	0.178178		5.60565	0.0291837	Up	5.29278	0.0132688	Up	12.901	3.74629e-05	Up	11.2532	0.00474794	Up	27.319	3.16152e-05	Up	0.800579	0.724188
ANKRD65	0.906637	0.803778		0.345719	0.261452		0.535347	0.0510411		1.50977	0.295805		0.891743	0.72348		2.72291	0.0310239	Up	1.6092	0.208971		1.41572	0.0848784
ANKRD66	0.0659523	0.0589362	Down	0.0227905	0.0817887	Down	0.145481	0.302348		0.830966	0.899305		0.138579	0.282616		2.42099	0.627007		6.55807	0.384123		0.748295	0.841793
ANKRD7	0.356072	0.213085		0.104208	0.287685		0.496497	0.321881		1.41039	0.672226		1.97155	0.322715		3.57478	0.175667		4.97225	0.0551597	Up	1.1429	0.759425
ANKRD9	1.77379	0.000407474		0.937093	0.82778		3.80319	5.10236e-09	Up	1.86525	4.93575e-05		3.97341	3.90352e-12	Up	1.97621	0.0035158		4.1994	1.31304e-05	Up	0.559656	8.94667e-12
ANKS1A	0.877687	0.0981028		0.872328	0.481059		1.25911	0.0092291		0.94504	0.48671		1.34824	0.000343453		1.04493	0.718873		1.48807	0.00301328		0.78756	1.04616e-12
ANKS1B	0.0673643	2.5753e-23	Down	0.144153	0.00166778	Down	0.237873	3.14103e-08	Down	0.204909	5.9354e-08	Down	0.719634	0.221909		0.481074	0.000183449	Down	1.67955	0.0201182		0.30764	2.86899e-44	Down
ANKS3	1.2134	0.238428		0.960915	0.939345		1.32941	0.176134		1.26389	0.286494		1.37835	0.166492		1.32514	0.430218		1.45052	0.335447		0.858223	0.40983
ANKS4B	1.28514	0.881606		0.0754629	0.22637		2.65759	0.539784		0.882676	0.942762		1.80756	0.714544		17.9576	0.151539		37.726	0.0583705	Up	0.735564	0.879859
ANKS6	0.784763	0.0384362		0.720139	0.154809		0.566641	4.09473e-07		0.911103	0.399645		0.653826	3.87658e-05		1.13364	0.394122		0.812405	0.155927		1.48473	1.27497e-15
ANKUB1	0.94586	0.980184		0.550075	0.791264		0.334681	0.645869		1.18467	0.935653		0.417001	0.687732
ANKZF1	0.822916	0.172441		0.501883	0.0316636		0.94993	0.758385		1.12382	0.448763		1.29368	0.110065		1.7112	0.00553861		1.97065	0.0033452		0.96032	0.757836
ANLN	8.3949	1.09396e-08	Up	0.347696	0.0808194	Down	8.78462	1.11759e-11	Up	14.0366	1.7402e-12	Up	14.707	3.94697e-16	Up	24.885	5.29818e-08	Up	26.0796	6.54972e-10	Up	1.80063	0.00279362
ANO1	0.762554	0.141354		0.923458	0.865262		0.669811	0.0662261		1.22716	0.302958		0.704597	0.0614968		1.30473	0.131697		0.747347	0.155814		1.76412	7.31816e-14
ANO10	0.7791	0.281283		0.920831	0.70873		1.22794	0.094534		0.823471	0.317103		1.28779	0.0148634		0.874671	0.675092		1.3617	0.0504328		0.767473	0.128107
ANO2	1.11094	0.576106		1.12312	0.758734		1.62164	0.0389427		1.09679	0.601685		1.59523	0.0229301		1.02033	0.935889		1.47996	0.222426		0.616245	0.00208937
ANO3	1.2366	0.652111		58.468	0.00408738	Up	2.02912	0.156377		0.855494	0.759717		1.39484	0.507747		0.0219747	7.57457e-10	Down	0.0358748	3.65068e-06	Down	0.582139	0.00980809
ANO4	0.19826	0.000448155	Down	0.0704153	0.0496025	Down	1.53719	0.518299		0.463639	0.0902846	Down	8.28535	0.000445677	Up	2.84493	0.0188678	Up	21.5636	1.69375e-05	Up	0.122603	6.86867e-23	Down
ANO5	0.0327167	1.74216e-16	Down	0.0943115	0.0666198	Down	0.0850929	4.58467e-11	Down	0.140584	2.34745e-05	Down	0.362368	0.0133774	Down	0.353891	0.0310708	Down	0.908271	0.827997		0.439435	1.07668e-05	Down
ANO6	1.31062	0.0385778		1.32174	0.428906		0.944207	0.655947		1.23949	0.173261		0.886808	0.406137		1.02505	0.919366		0.730173	0.16871		1.39813	0.000214104
ANO7	2.53761	1.9121e-05	Up	0.636306	0.435001		2.10229	0.0058357	Up	3.0975	1.38784e-05	Up	2.56789	0.000636378	Up	4.19506	0.00046015	Up	3.49662	0.0054127	Up	1.32492	0.0572494
ANO8	3.10556	6.14274e-10	Up	0.351108	0.0269602	Down	2.74067	3.18004e-12	Up	5.15814	5.47857e-12	Up	4.53781	4.72965e-14	Up	9.32388	3.91573e-11	Up	8.22854	7.09756e-14	Up	1.27577	0.00204024
ANO9	0.66302	0.17764		0.0696626	2.07785e-05	Down	0.721889	0.269085		2.11578	0.0305546	Up	2.28636	0.00938687	Up	9.92208	1.33692e-08	Up	10.8408	1.55823e-09	Up	1.00734	0.947859
ANOS1	0.149993	1.04578e-07	Down	0.229901	0.067344	Down	0.104366	2.36499e-12	Down	0.328632	0.00102549	Down	0.227357	9.36957e-07	Down	0.677131	0.115662		0.467022	0.00289436	Down	1.47778	2.45804e-06
ANP32A	1.15337	0.159049		0.714449	0.214507		1.27705	0.062739		1.33671	0.0105072		1.47545	0.00200989		1.66239	0.00112435		1.83153	0.00159416		0.89926	0.0598293
ANP32B	1.52003	0.0053701		0.723961	0.349079		1.45821	0.0329626		1.76166	0.000118013		1.6851	0.00112698		2.18707	7.66574e-06	Up	2.09169	0.00118955	Up	1.04784	0.617184
ANP32D	0.498778	0.586237					0.0846487	0.0262052	Down	0.461981	0.521285		0.604704	0.613737		0.356802	0.491013		0.465467	0.566046		1.11236	0.872658
ANP32E	1.04669	0.79777		0.426853	0.0403682	Down	0.790913	0.139554		1.55682	0.0287593		1.17123	0.373118		2.5166	0.000534261	Up	1.88867	0.00680137		1.19477	0.0147167
ANPEP	10.0969	9.72943e-39	Up	5.29113	0.0106757	Up	10.2694	2.55076e-43	Up	7.54211	9.83272e-11	Up	7.64104	1.92573e-13	Up	2.0193	0.144929		2.06087	0.0912135	Up	1.07191	0.457715
ANTKMT	2.66126	6.59511e-05	Up	0.913071	0.865174		2.22605	2.14373e-05	Up	2.82546	9.74801e-05	Up	2.35405	4.17415e-05	Up	3.05708	0.011638	Up	2.55578	0.00578961	Up	1.26945	0.142442
ANTXR1	1.34452	0.082683		3.58248	0.000101477	Up	1.47476	0.0254321		1.04951	0.796471		1.14253	0.455109		0.389983	2.6658e-06	Down	0.423589	9.63979e-05	Down	1.01301	0.903783
ANTXR2	3.19412	6.30567e-19	Up	5.21417	0.000611895	Up	2.95016	2.12342e-10	Up	2.39221	0.00026747	Up	2.19825	0.000599873	Up	0.640905	0.17763		0.59332	0.118736		1.02559	0.781378
ANTXRL	0.344188	0.130494		0.123669	0.32591		0.0522751	0.00404516	Down	1.20895	0.787399		2.86081	0.2257		2.97683	0.158134		3.34173	0.330349		0.183076	0.000204418	Down
ANXA1	0.68191	0.0460085		1.4864	0.36217		0.245461	1.31744e-19	Down	0.625631	0.0231321		0.224129	2.48585e-18	Down	0.484187	0.0171882	Down	0.173723	2.84388e-12	Down	2.8684	9.38676e-22	Up
ANXA10	0.603623	0.442203		1.90333	0.763055		0.466812	0.139446		0.523339	0.30635		0.402233	0.0643763	Down	0.327198	0.164903		0.251611	0.0323285	Down	1.70569	0.0878333
ANXA11	1.2761	0.0105941		1.46174	0.120856		1.23466	0.014548		1.17312	0.111612		1.12815	0.171483		0.906187	0.352265		0.870257	0.159942		1.05111	0.120826
ANXA13	4.61386	0.484302		2.51949	0.667314		2.78181	0.418543		3.79324	0.484293		2.27411	0.456907					1.15518	0.931754		2.98887	0.590259
ANXA2	2.37801	7.36793e-08	Up	2.20173	0.0684666	Up	1.49554	0.00975611		2.00447	0.000387172	Up	1.25211	0.208209		1.1268	0.641622		0.701614	0.146645		1.69021	9.73473e-15
ANXA2R	1.23921	0.56112		0.744344	0.71947		1.03959	0.905329		1.42291	0.315596		1.18457	0.581278		1.74376	0.206597		1.45411	0.341421		1.25141	0.232312
ANXA3	0.115043	3.39842e-07	Down	0.586207	0.587495		0.115067	8.67917e-11	Down	0.147338	7.20709e-07	Down	0.146763	4.47316e-10	Down	0.209457	0.000188805	Down	0.209093	2.08282e-07	Down	1.14669	0.392179
ANXA4	0.664559	0.000638832		1.1235	0.767163		0.690063	0.00735179		0.660566	0.00774808		0.681485	0.0122925		0.622288	0.0455632		0.642543	0.0678837		1.05642	0.254416
ANXA5	1.44564	0.00143922		2.31706	0.0393113	Up	0.991856	0.956097		1.20585	0.317067		0.821071	0.282066		0.645808	0.115457		0.437747	0.00357332	Down	1.3841	3.85221e-05
ANXA6	1.64722	5.18675e-10		2.18508	0.00124395	Up	2.18099	3.21931e-07	Up	1.38365	0.00950247		1.82109	8.82822e-05		0.774082	0.124661		1.01665	0.944464		0.749885	8.37327e-07
ANXA7	0.708636	0.00301468		1.00371	0.989625		0.716176	0.000745212		0.727116	0.00831548		0.730905	0.00233971		0.728761	0.0742051		0.729868	0.0385669		0.990817	0.823303
ANXA8	3.49997	0.235269		0.616356	0.738789		1.58528	0.542693		25.9231	0.000287015	Up	11.5051	0.000534244	Up	70.8255	0.00079301	Up	17.6778	0.0070243	Up	7.18366	0.000305339	Up
ANXA8L1	4.18901	0.312351		0.0617054	0.116601		2.71255	0.206987		3.31111	0.313287		2.11262	0.301502		73.9717	0.00359418	Up	45.9866	8.49397e-05	Up	3.83213	0.0845169	Up
ANXA9	0.22859	9.4646e-11	Down	0.31195	0.0647072	Down	0.424203	2.67447e-05	Down	0.317416	3.15481e-06	Down	0.739496	0.205198		0.737799	0.318357		1.34268	0.280088		0.549609	1.57788e-26
AOAH	1.48896	0.0328858		2.15833	0.174834		1.7677	0.0776983		1.25419	0.380117		1.48272	0.219674		0.711076	0.413068		0.837897	0.741199		0.724744	0.00593871
AOC1	1.13604	0.816887		0.0441979	0.004587	Down	0.802728	0.666938		1.69966	0.2572		0.900404	0.815187		26.5356	1.00584e-06	Up	18.5457	6.92978e-06	Up	1.79053	0.0164285
AOC2	0.82294	0.607817		0.540384	0.475827		0.93311	0.831167		1.08468	0.834576		1.22371	0.543525		1.59205	0.414117		1.79298	0.231256		1.23862	0.335487
AOC3	0.382028	1.52077e-06	Down	1.42436	0.555304		0.692582	0.0574555		0.354653	7.44341e-06	Down	0.638999	0.0343908		0.282076	4.03202e-05	Down	0.509159	0.0217191		0.571311	3.65928e-09
AOPEP	0.8825	0.356536		0.410928	0.007731	Down	0.634723	0.000969846		1.3345	0.0918416		0.70688	0.00328555		2.23086	0.000331971	Up	1.59861	0.0321649		1.54113	2.74716e-10
AOX1	0.831372	0.611739		4.39072	0.139308		2.41526	0.0384956	Up	0.427519	0.0180148	Down	1.83407	0.141921		0.199624	1.08258e-05	Down	0.573949	0.292345		0.325848	5.0871e-10	Down
AP1AR	1.30449	0.243665		0.811997	0.597468		1.12867	0.57793		1.43785	0.0911313		1.23342	0.292602		1.62753	0.151105		1.3869	0.303592		1.12557	0.499292
AP1B1	1.69618	5.85396e-06		1.80435	0.030312		2.01186	3.32586e-11	Up	1.48194	0.00270093		1.74866	1.23815e-06		0.979049	0.901919		1.15622	0.348682		0.897797	0.0958542
AP1G1	0.747444	0.0065584		1.03879	0.885637		0.727716	0.000207856		0.758906	0.0111008		0.734201	0.000507105		0.74324	0.0462949		0.717196	0.00467661		1.02896	0.553134
AP1G2	0.9157	0.529223		0.596194	0.137783		1.07588	0.525985		1.15046	0.404448		1.34782	0.0357938		1.60427	0.0638854		1.8827	0.00329011		0.932666	0.30742
AP1M1	1.90602	5.69706e-08		1.86146	0.0256447		2.25555	2.69414e-21	Up	1.65292	0.000376138		1.94941	2.75863e-09		1.06433	0.763951		1.25612	0.154546		0.898752	0.113305
AP1M2	0.101925	1.73452e-07	Down	0.129063	0.0756278	Down	0.104139	8.3496e-09	Down	0.17862	0.000144468	Down	0.162312	4.05791e-06	Down	0.66441	0.362525		0.563759	0.154536		1.18808	0.0100488
AP1S1	1.80812	9.10995e-09		1.3024	0.605485		1.57688	8.44954e-05		1.71872	0.00432941		1.48972	0.02032		1.45179	0.226791		1.26041	0.409698		1.15419	0.0715816
AP1S2	1.17226	0.553214		1.13032	0.812492		0.880035	0.492047		1.16046	0.58629		0.863287	0.473601		1.05984	0.895534		0.785514	0.459467		1.28614	0.214177
AP1S3	0.253883	1.14746e-08	Down	0.308522	0.0339187	Down	0.347101	4.977e-06	Down	0.455029	0.00083555	Down	0.617999	0.0284101		0.848902	0.293939		1.14844	0.492722		0.685949	1.77601e-07
AP2A1	2.38022	2.58414e-24	Up	1.51851	0.0311259		2.18004	2.41987e-25	Up	2.16607	3.31099e-18	Up	1.97274	9.99646e-19		1.63038	2.56536e-06		1.4839	2.94257e-05		1.15954	0.000947083
AP2A2	2.07008	3.40705e-13	Up	2.01683	0.00335631	Up	2.44394	1.06804e-28	Up	1.77009	4.13798e-06		2.07752	1.77245e-12	Up	1.07004	0.675725		1.25701	0.0868138		0.897024	0.065481
AP2B1	0.569576	3.42283e-06		1.01029	0.968078		0.57265	3.64382e-08		0.583985	1.68425e-06		0.583431	1.04559e-08		0.583421	0.000353868		0.581046	1.64555e-05		1.01787	0.719273
AP2M1	1.61691	9.72096e-06		2.3167	6.97357e-06	Up	1.55119	4.62292e-10		1.34462	0.0195403		1.28238	0.010313		0.723578	0.0388908		0.689469	0.000371299		1.13082	0.0700026
AP2S1	4.49571	5.57939e-39	Up	2.48299	0.000116655	Up	4.60832	1.4857e-49	Up	3.69536	7.97603e-22	Up	3.76683	6.80971e-29	Up	1.8757	3.49424e-05		1.91163	2.13798e-06		1.05351	0.453822
AP3B1	0.835177	0.0685225		1.21457	0.453566		0.867361	0.0520785		0.80982	0.0611899		0.835501	0.0460965		0.717009	0.0655078		0.740205	0.0372436		0.94787	0.452316
AP3B2	0.339987	0.0124057	Down	0.181937	0.100048		0.309582	0.000446004	Down	0.879611	0.76608		0.801056	0.521308		1.96266	0.120407		1.78452	0.0691506		1.1882	0.235241
AP3D1	1.38519	0.00103701		0.878469	0.615512		1.53846	3.24191e-07		1.48556	0.000191139		1.63979	3.6932e-08		1.63026	0.00100592		1.79544	3.79879e-06		0.989692	0.81382
AP3M1	0.614154	0.00624459		0.642101	0.422996		0.612562	0.00066		0.74975	0.218197		0.743419	0.132816		0.985302	0.966774		0.973428	0.928147		0.990739	0.915627
AP3M2	0.883642	0.421866		0.706985	0.507314		1.04612	0.674739		1.03003	0.890655		1.21988	0.247881		1.30171	0.447836		1.54276	0.115975		0.900339	0.130754
AP3S1	1.28045	0.16971		0.800828	0.580701		0.983427	0.90551		1.42809	0.0573121		1.0913	0.566631		1.65388	0.0739208		1.26071	0.304168		1.30023	0.0139765
AP3S2	2.63297	0.0593237	Up	1.02739	0.980702		2.16425	0.062098	Up	2.68075	0.0442118	Up	2.19634	0.0481323	Up	2.66861	0.152771		2.18957	0.147585		1.77428	0.0781927
AP4B1	0.86815	0.529556		2.08263	0.311413		1.13804	0.539878		0.732579	0.279014		0.955142	0.857627		0.421803	0.0270309	Down	0.546934	0.0884449		0.838361	0.0025753
AP4E1	1.17503	0.394247		0.478807	0.0741113	Down	1.03833	0.862169		1.6445	0.0133108		1.45147	0.0751092		2.5296	0.00053927	Up	2.22441	0.00911683	Up	1.2156	0.0188271
AP4M1	1.23542	0.361585		0.735202	0.318628		1.44271	0.00590254		1.41757	0.0803301		1.64464	3.21529e-05		1.73276	0.0702574		2.00325	3.68281e-06	Up	1.0198	0.895076
AP4S1	0.727903	0.00535461		0.986883	0.962603		0.920323	0.592722		0.751337	0.0170928		0.945323	0.691642		0.76638	0.150363		0.963467	0.871637		0.814894	0.00978369
AP5B1	1.23576	0.116585		0.735801	0.273246		1.08706	0.425633		1.41946	0.00950895		1.24395	0.0428785		1.74872	0.00378509		1.53261	0.00422825		1.24833	0.000521061
AP5M1	0.530041	0.000409868		0.455282	0.028287	Down	0.601066	0.0002054		0.760335	0.126988		0.856585	0.278799		1.19218	0.421209		1.33677	0.0622619		0.923754	0.297975
AP5S1	1.0529	0.65706		1.0354	0.92422		1.36219	0.107659		1.0633	0.667406		1.36738	0.0870348		1.03639	0.864103		1.32627	0.341022		0.839889	0.00124024
AP5Z1	3.24813	9.49022e-11	Up	1.00742	0.984641		3.45219	7.83247e-15	Up	3.32206	1.53641e-10	Up	3.51371	1.25289e-14	Up	3.37008	1.84234e-05	Up	3.57441	2.51131e-07	Up	0.996022	0.960425
APAF1	1.04467	0.831146		2.63435	0.00453595	Up	1.09966	0.495607		0.849119	0.404856		0.890767	0.4148		0.409181	0.000373823	Down	0.429446	1.6471e-09	Down	1.09061	0.238462
APBA1	1.06802	0.825451		2.3771	0.273981		1.53634	0.15698		0.884717	0.701427		1.26234	0.444961		0.467672	0.0459124	Down	0.671029	0.320278		0.614018	2.05787e-07
APBA2	3.57424	5.66339e-05	Up	1.12841	0.854196		3.43329	0.00103728	Up	3.52218	5.76811e-06	Up	3.38134	0.000132451	Up	3.30207	9.11054e-06	Up	3.1795	0.00724613	Up	0.82558	0.0633951
APBA3	1.21061	0.225701		0.572252	0.130093		1.43119	0.00384356		1.54561	0.0154813		1.82219	5.33434e-05		2.18636	0.00412465	Up	2.5762	2.18846e-05	Up	0.895086	0.285892
APBB1	0.661135	0.00140253		2.34626	0.122925		0.835298	0.147083		0.548631	0.0051212		0.688427	0.0476331		0.292114	6.59864e-05	Down	0.366446	0.000248908	Down	0.804119	0.000117708
APBB1IP	1.25066	0.551135		1.97383	0.321655		1.1295	0.733802		1.07183	0.837076		0.964937	0.909859		0.653946	0.336468		0.58966	0.224984		1.17815	0.227634
APBB2	0.643883	0.0129124		1.10324	0.79366		0.888568	0.520433		0.640825	0.00806043		0.87634	0.429517		0.596763	0.018163		0.810224	0.377188		0.864416	0.0273498
APBB3	1.39237	0.0414439		0.811624	0.428505		1.6533	2.12e-05		1.53329	0.00452557		1.81423	1.43325e-07		1.76689	0.015161		2.08762	1.63898e-05	Up	0.965293	0.733297
APC	0.785001	0.015805		0.755141	0.358871		0.861317	0.169569		0.892867	0.37555		0.972661	0.819484		1.06511	0.750954		1.15415	0.458577		0.906605	0.190947
APC2	2.789	1.62892e-05	Up	1.20531	0.749234		3.23321	2.0831e-09	Up	2.69123	0.000203381	Up	3.10685	4.21891e-07	Up	2.39515	0.028407	Up	2.76606	0.00215019	Up	0.992557	0.947428
APCDD1	2.56159	2.46129e-06	Up	2.05695	0.210693		1.68929	0.006974		2.1862	0.00158883	Up	1.42939	0.11127		1.29584	0.477809		0.846772	0.620493		1.45265	7.74411e-05
APCDD1L	23.8645	1.56079e-36	Up	15.9596	2.00677e-05	Up	23.5428	3.06957e-32	Up	16.8541	4.45898e-15	Up	16.5234	1.57097e-16	Up	1.55722	0.385527		1.53263	0.390823		1.1423	0.536694
APEH	0.994207	0.953697		1.01072	0.963503		1.13415	0.25821		1.01732	0.86758		1.15318	0.177204		1.02415	0.881819		1.16023	0.386521		0.898976	0.14593
APELA	0.0626763	0.114754		1	1		0.0372646	0.00112484	Down	0.0685487	0.131056		0.0380335	0.000437944	Down	0.0786078	0.233195		0.0380496	0.0157274	Down	3.36096	0.140107
APEX1	1.22749	0.0895772		1.36907	0.524762		0.944325	0.546318		1.15068	0.465545		0.880003	0.422453		0.93876	0.840722		0.719301	0.204697		1.42651	1.42138e-06
APEX2	2.32392	2.35812e-11	Up	1.16939	0.756891		2.15231	1.49401e-11	Up	2.27634	2.84105e-05	Up	2.09849	1.33367e-05	Up	2.09358	0.0161469	Up	1.93718	0.0132716		1.08557	0.149014
APH1A	1.13773	0.149387		1.17783	0.485418		1.11621	0.205308		1.11015	0.30277		1.08367	0.385109		1.0086	0.956268		0.985571	0.920543		1.02096	0.675565
APH1B	0.42496	0.000128368	Down	0.868316	0.787758		0.417441	5.02715e-06	Down	0.457718	0.000147399	Down	0.44681	4.44933e-06	Down	0.50023	0.00123146		0.485919	6.83457e-05	Down	1.05305	0.521527
API5	0.653201	0.0140808		0.796658	0.518049		0.583186	1.6728e-05		0.726402	0.0525271		0.643559	0.000410936		0.835587	0.439573		0.736137	0.058509		1.14201	0.124206
APIP	0.812617	0.563946		2.18985	0.337314		0.711468	0.173304		0.686003	0.313591		0.595753	0.0616821		0.388775	0.0891511	Down	0.339147	0.00531032	Down	1.07512	0.785453
APLF	0.512879	0.0617005		1.03195	0.977903		0.673267	0.225618		0.524929	0.0854454		0.683659	0.252572		0.518317	0.0994885		0.674533	0.298294		0.771386	0.0203473
APLN	30.0153	5.78977e-17	Up	1.39324	0.65489		11.463	1.55152e-12	Up	27.9956	5.17621e-15	Up	10.6307	4.53569e-11	Up	22.5775	1.44827e-05	Up	8.55297	0.000303547	Up	4.39099	5.97171e-08	Up
APLNR	0.752341	0.0543094		1.78012	0.284767		0.481394	5.71659e-06	Down	0.6599	0.0556445		0.420064	1.82171e-05	Down	0.440286	0.0144273	Down	0.280464	6.87796e-05	Down	1.5127	3.71379e-09
APLP1	3.90508	0.000568562	Up	1.33969	0.733698		3.10666	0.00107585	Up	3.67325	0.00101388	Up	2.90835	0.00188514	Up	3.05102	0.0538515	Up	2.4152	0.0792963	Up	1.51578	0.0316655
APLP2	0.408515	1.83147e-09	Down	0.601487	0.173723		0.212479	2.57013e-19	Down	0.509922	7.73272e-05		0.263005	1.6846e-14	Down	0.688484	0.121853		0.352328	7.12606e-05	Down	1.80507	2.74219e-12
APMAP	0.567336	3.658e-08		0.969201	0.917836		0.621802	9.01097e-05		0.588249	1.76372e-05		0.640073	0.00039018		0.602272	0.00738106		0.653154	0.0337994		0.943799	0.22489
APOA1	0.132646	4.55417e-05	Down	0.0206419	0.0688644	Down	0.444198	0.18712		0.12855	6.141e-05	Down	0.334488	0.059161	Down	1.99484	0.309559		6.63096	0.0206835	Up	0.263346	2.38698e-08	Down
APOA2	11.0357	0.000545449	Up	5.17842	0.21937		4.14946	0.0119206	Up	8.32587	0.00168279	Up	3.11137	0.0354772	Up	2.29083	0.433226		0.864447	0.853369		3.56625	0.00788292	Up
APOA4	0.171293	0.428335		0.0652839	0.211605		1.29487	0.91371		0.946814	0.978909		7.08578	0.365162		2.7222	0.70339		20.361	0.301247
APOA5	0.270249	0.103541		1.50324	0.856601		1.7662	0.649453		0.194425	0.0333006	Down	1.25446	0.846155		0.0314747	0.00137225	Down	0.200277	0.371426		0.20946	0.0129156	Down
APOB	1.0866	0.928747		0.142819	0.361669		0.868605	0.846353		1.53093	0.621299		1.22002	0.768194		2.4223	0.426902		1.94184	0.459694		2.22757	0.0630111	Up
APOBEC1	0.728353	0.887516								0.798069	0.914422					0.916701	0.974327					0.901999	0.959699
APOBEC2	0.743338	0.581736		0.314382	0.366596		0.635716	0.305313		1.31871	0.598136		1.11323	0.803887		2.40272	0.169573		2.01558	0.18387		1.2178	0.484382
APOBEC3A	6.30886	0.0136238	Up	81.6869	0.000673469	Up	6.2895	0.00220762	Up	4.3779	0.0516593	Up	4.32846	0.0155168	Up	0.081004	0.0744017	Down	0.0791557	0.0199323	Down	2.97754	0.0870514	Up
APOBEC3B	6.17735	0.00895229	Up	10.6353	0.100305		10.9104	0.000205435	Up	2.15567	0.210525		2.16923	0.187175		1.0817	0.923714		1.09179	0.915624		0.852216	0.633957
APOBEC3C	1.47612	0.0239417		3.18588	0.000814798	Up	1.59267	0.00386636		1.16518	0.428444		1.25259	0.192573		0.47275	0.00234897	Down	0.506345	0.00281329		1.02197	0.82062
APOBEC3D	1.67205	0.0479258		1.23789	0.772176		2.41655	0.00267213	Up	1.59482	0.162542		2.31183	0.0104177	Up	1.40032	0.548057		2.04284	0.195611		0.753372	0.0201145
APOBEC3F	1.0296	0.882866		1.00122	0.997666		1.2088	0.282436		1.05088	0.804346		1.23439	0.230958		1.0636	0.840231		1.25103	0.407356		0.93384	0.370528
APOBEC3G	1.62224	0.0419322		1.90378	0.0814241		1.74929	0.00769757		1.3939	0.127516		1.50308	0.0316654		0.875825	0.676173		0.945508	0.840075		1.0312	0.721363
APOBEC3H	0.667864	0.590999		0.473458	0.725166		0.373728	0.0830013	Down	0.939593	0.93042		0.525988	0.23771		1.44973	0.672469		0.810305	0.753588		2.96537	0.00369128	Up
APOBEC4	1.92417	0.179237		1.58564	0.714307		1.9598	0.176682		1.72454	0.269427		1.74693	0.246845		1.23909	0.74534		1.24696	0.748929		1.06452	0.801079
APOBR	6.1287	3.16443e-08	Up	3.18671	0.127225		4.54669	7.50645e-07	Up	4.8521	1.58949e-05	Up	3.58696	9.90077e-05	Up	2.01431	0.190516		1.49789	0.403439		1.63033	0.0120218
APOC1	1.50096	0.267947		1.06231	0.929641		0.565239	0.0676369		1.50481	0.244524		0.565694	0.0538347		1.43982	0.480695		0.54102	0.153298		2.84921	6.87191e-08	Up
APOC2	3.64544	0.00779794	Up	1.45595	0.727018		2.46225	0.0581772	Up	3.34568	0.0116604	Up	2.25123	0.0724544	Up	2.56977	0.172893		1.72481	0.419096		2.07558	0.00459589	Up
APOC3	0.139731	0.37698		1	1		0.767847	0.911796		0.153108	0.368043		0.836866	0.934862
APOC4	1.40044	0.708192		0.386495	0.65504		0.564863	0.296817		2.19603	0.3196		0.880999	0.802985		3.80479	0.179221		1.53004	0.487162		4.68357	8.10081e-05	Up
APOD	0.375599	0.0164697	Down	5.14203	0.0893312	Up	1.04208	0.916235		0.269387	0.00238814	Down	0.765577	0.49757		0.0628885	2.17952e-09	Down	0.197347	0.00138986	Down	0.313396	1.48532e-18	Down
APOE	3.28482	6.59421e-11	Up	2.43251	0.00208909	Up	0.948413	0.831813		2.70625	4.37698e-08	Up	0.777921	0.258291		1.39969	0.184216		0.403896	0.00883576	Down	2.91358	9.08248e-14	Up
APOF	0.0570843	0.001846	Down				0.0900092	0.028434	Down	0.0672567	0.00116176	Down	0.106226	0.0220398	Down	0.0984242	0.0375991	Down	0.159104	0.182107		0.282174	0.0353294	Down
APOL1	3.59149	6.08622e-12	Up	2.74894	0.00713803	Up	2.21837	7.4048e-07	Up	2.89882	9.27452e-08	Up	1.7848	0.000736598		1.35525	0.24017		0.837144	0.421151		1.79755	1.2718e-12
APOL2	2.37634	1.79955e-07	Up	2.431	0.000448206	Up	1.96403	7.34448e-08		1.95295	6.72219e-05		1.61054	0.000296615		1.01038	0.964379		0.833147	0.283115		1.40716	6.31183e-05
APOL3	1.27158	0.329036		1.35892	0.590325		1.58521	0.138415		1.19035	0.440905		1.47741	0.146706		0.966538	0.872082		1.19618	0.621952		0.819993	0.0203682
APOL4	2.06385	0.080324	Up	2.43105	0.308665		0.85738	0.622759		1.70774	0.166647		0.705498	0.240123		0.887747	0.795367		0.367868	0.00102968	Down	2.88153	3.47592e-09	Up
APOL5	0.313372	0.0870499	Down	0.925535	0.971125		0.514824	0.298401		0.310839	0.0697928	Down	0.515671	0.264502		0.306928	0.170377		0.526817	0.441534		0.717849	0.433578
APOL6	1.01381	0.957631		1.12202	0.833458		0.802686	0.3416		1.00311	0.989148		0.790018	0.243012		0.928934	0.733621		0.729264	0.119857		1.30041	0.000142965
APOLD1	0.486522	0.000339726	Down	0.557122	0.113522		0.566935	0.00664449		0.631729	0.0196524		0.731652	0.107951		0.896094	0.699624		1.03287	0.912831		0.837161	0.0831619
APOM	0.840124	0.613105		0.524445	0.524211		1.0352	0.921382		1.1269	0.755707		1.38421	0.371895		1.69125	0.300636		2.08652	0.150379		0.860031	0.42729
APOO	0.432448	0.0432799	Down	0.26561	0.205096		0.442497	0.00618064	Down	0.845491	0.683682		0.857088	0.625804		1.65583	0.259925		1.66972	0.0884758		1.04139	0.822119
APOOL	0.452792	0.000560128	Down	0.286619	0.0283627	Down	0.430179	6.30912e-05	Down	0.844211	0.505809		0.796591	0.316654		1.59862	0.0647711		1.49982	0.0937846		0.964035	0.696334
APP	0.552752	5.46864e-05		1.05054	0.869811		0.713674	0.00880122		0.560551	6.91249e-05		0.718787	0.0092213		0.546423	0.00525996		0.698277	0.0603168		0.824853	0.0035095
APPBP2	0.90804	0.479675		0.731046	0.269096		0.933084	0.552069		1.0467	0.717664		1.06901	0.534372		1.28139	0.115833		1.30608	0.0432398		0.966417	0.619634
APPL1	0.702207	0.0614768		0.757941	0.535339		0.739709	0.0575739		0.797369	0.25973		0.833958	0.287422		0.946175	0.849464		0.983824	0.947313		0.939494	0.481645
APPL2	1.39872	0.0199949		0.941356	0.813322		1.20029	0.0426003		1.46702	0.00465764		1.25013	0.0163773		1.53026	0.0455701		1.30075	0.0568052		1.21266	0.0917627
APRT	1.31047	0.0212691		0.871628	0.644084		1.26588	0.0372523		1.41185	0.00810504		1.35769	0.0104401		1.57525	0.0261506		1.51714	0.0289923		1.03808	0.598427
APTX	1.15921	0.121408		0.905493	0.685166		1.29189	0.0241248		1.23189	0.0295501		1.36555	0.00279853		1.33121	0.0465801		1.47603	0.0193167		0.992174	0.901287
AQP1	0.555786	0.00109377		1.40532	0.358843		0.490657	2.56343e-06	Down	0.516388	9.34345e-05		0.453197	2.71239e-08	Down	0.407681	1.87529e-05	Down	0.356236	2.06658e-09	Down	1.19272	0.0292227
AQP10	0.867087	0.949255		1	1		0.190717	0.48584		0.950443	0.980681		0.208296	0.469945
AQP11	0.185399	0.000112754	Down	0.126119	0.0825967	Down	0.236749	0.000312795	Down	0.634167	0.328177		0.809161	0.612044		1.52755	0.380296		1.94194	0.147533		0.855176	0.393442
AQP12A	0.286497	0.575789		1	1		1.06015	0.980459		0.31445	0.580177		1.15544	0.947134
AQP12B	0.228555	0.506814								0.198111	0.436834					0.110395	0.412612					0.539443	0.761424
AQP2	0.0169912	3.17975e-06	Down	0.00206029	0.000422081	Down	0.0197528	1.13297e-05	Down	0.0634057	0.000156942	Down	1.17305	0.849996		8.10959	0.0392065	Up	9.53268	0.032295	Up	0.936168	0.917482
AQP3	0.97404	0.952073		0.215329	0.0685789	Down	1.10017	0.819305		2.21937	0.0637746	Up	2.50421	0.0217331	Up	4.75633	0.00527439	Up	5.38213	0.00200292	Up	1.02708	0.926332
AQP4	0.0468043	1.19644e-12	Down	0.135223	0.0997731	Down	0.135721	0.000101189	Down	0.14916	0.000185064	Down	0.42915	0.0938863	Down	0.350237	0.0545114	Down	1.00306	0.996399		0.202282	7.96314e-10	Down
AQP5	0.0284731	4.91996e-13	Down	0.00184413	8.70466e-05	Down	0.0112378	4.77783e-23	Down	1.23893	0.738581		0.501095	0.200339		15.8061	5.24961e-05	Up	6.19393	0.00386112	Up	1.90861	0.0241853
AQP6	1.26647	0.752927		0.101884	0.155958		0.889643	0.853114		1.25628	0.746631		0.892437	0.846132		12.6988	0.00751289	Up	8.84006	0.00830496	Up	2.28257	0.0395008	Up
AQP7	0.0174776	8.28184e-24	Down	0.0923577	0.169849		0.0714246	8.27024e-08	Down	0.0738563	1.09066e-08	Down	0.306712	0.0158941	Down	0.192094	0.000405241	Down	0.797447	0.702968		0.245974	9.31315e-14	Down
AQP7B	4.02177	0.0469685	Up	1.52765	0.722705		3.26287	0.0430847	Up	3.6056	0.0465325	Up	2.96277	0.0423461	Up	2.72835	0.302576		2.25946	0.307994		2.49158	0.0344337	Up
AQP8	0.501826	0.652498					0.396343	0.412367		0.824629	0.884281		0.642472	0.654801		1.45831	0.830069		1.1372	0.92549		1.64617	0.643099
AQP9	22.4448	4.21166e-07	Up	2.74383	0.33239		7.08067	0.000368626	Up	18.158	1.14357e-07	Up	5.69998	0.000315793	Up	8.58948	0.00325694	Up	2.70327	0.128658		3.50643	0.00275485	Up
AQR	0.535241	0.000259155		0.444753	0.0571821	Down	0.542078	4.75077e-06		0.780186	0.199899		0.783879	0.127425		1.23741	0.369809		1.23798	0.249288		0.988006	0.857668
AR	0.457081	1.88635e-05	Down	2.07225	0.104414		1.34055	0.151691		0.388616	1.35159e-06	Down	1.1303	0.540018		0.227029	2.84877e-09	Down	0.658623	0.143855		0.349105	4.24744e-19	Down
ARAF	1.0801	0.426898		1.08446	0.796536		1.26308	0.0284239		1.0813	0.542934		1.25804	0.0608467		1.04413	0.832482		1.21775	0.322505		0.890057	0.114032
ARAP1	1.69212	2.27322e-05		1.74433	0.0280193		1.16586	0.167622		1.489	0.0031286		1.02089	0.861013		1.00967	0.960628		0.693655	0.0343158		1.54444	1.03821e-11
ARAP2	0.149315	2.82999e-45	Down	0.522721	0.0650237		0.248512	2.32173e-44	Down	0.200987	5.23761e-24	Down	0.293742	4.57892e-31	Down	0.296692	1.79196e-08	Down	0.489115	2.18251e-05	Down	0.62562	9.10782e-10
ARAP3	2.90389	3.72851e-11	Up	4.17512	8.81348e-05	Up	3.11963	3.86042e-14	Up	2.2149	8.75527e-05	Up	2.36912	1.78761e-06	Up	0.713887	0.155588		0.761328	0.213459		1.00612	0.95047
ARC	0.603134	0.392837		8.14826	0.15814		1.54719	0.520144		0.438231	0.154906		0.90797	0.86235		0.078176	0.000463426	Down	0.400568	0.252125		0.21187	4.25744e-07	Down
ARCN1	1.18692	0.225716		0.780023	0.513181		0.93361	0.562296		1.33522	0.081459		1.04341	0.763284		1.56363	0.0688352		1.21689	0.346318		1.2621	0.000584716
AREG	72.2846	4.21602e-07	Up	212.028	9.68002e-06	Up	20.6518	7.51735e-07	Up	49.7354	3.59033e-07	Up	14.1212	1.25177e-05	Up	0.360894	0.412567		0.103519	0.00666495	Down	8.08225	0.000124192	Up
AREL1	0.993595	0.939613		1.30944	0.234625		1.02233	0.812418		0.938166	0.468187		0.959975	0.643646		0.782697	0.0216328		0.799169	0.0720384		1.04712	0.227924
ARF1	1.29869	0.00429024		1.50012	0.00356257		1.36705	0.000134971		1.18552	0.0585224		1.24001	0.00632888		0.895469	0.391514		0.93476	0.560641		0.955536	0.154712
ARF3	0.888357	0.127561		0.692794	0.112381		0.850581	0.0205722		1.04596	0.647905		0.997232	0.974377		1.32628	0.03842		1.26138	0.0561175		1.08467	0.0510582
ARF4	1.77202	0.000109076		1.81127	0.106187		1.69167	0.000394855		1.54808	0.00680816		1.46998	0.0109365		1.01145	0.954627		0.957009	0.828244		1.02995	0.601651
ARF5	1.76337	2.72335e-09		1.09123	0.74987		1.648	6.90603e-10		1.76029	8.13996e-07		1.63655	5.35703e-07		1.68721	0.00405281		1.57016	0.00415608		1.14119	0.0105031
ARF6	1.51737	0.000946394		1.04055	0.902634		1.05219	0.641528		1.54115	0.00291715		1.06323	0.623582		1.50621	0.0728162		1.03677	0.854088		1.40042	2.47626e-09
ARFGAP1	3.54307	1.68341e-19	Up	1.0723	0.838163		3.75746	6.27967e-31	Up	3.54996	1.05796e-15	Up	3.74957	1.61532e-23	Up	3.4537	5.38019e-07	Up	3.65415	3.89107e-10	Up	1.02751	0.6462
ARFGAP2	1.24595	0.0767586		1.27408	0.452943		1.44697	0.000438075		1.18744	0.230034		1.37269	0.00934958		1.0237	0.913382		1.18579	0.354368		0.930774	0.194322
ARFGAP3	0.696942	0.0177667		0.926654	0.844299		0.912182	0.491745		0.731916	0.0455759		0.951138	0.711884		0.765268	0.185169		0.98803	0.94582		0.762681	2.24791e-05
ARFGEF1	0.887792	0.355139		0.573635	0.000579		0.654503	1.3951e-07		1.13939	0.300047		0.83516	0.0424135		1.60864	0.0110334		1.17747	0.173138		1.43368	0.000170257
ARFGEF2	0.599298	1.56416e-11		0.629944	0.0355956		0.515951	9.52697e-16		0.733103	0.00135935		0.627218	4.00277e-07		0.975697	0.847866		0.831169	0.158712		1.19639	0.000179891
ARFGEF3	0.648582	0.147769		0.158286	0.00957349	Down	0.507933	0.00155348		1.86322	0.0871361		1.45088	0.200175		4.29266	0.0013327	Up	3.34248	0.000361594	Up	1.47789	0.0238653
ARFIP1	0.599985	0.00321913		0.563196	0.0972695		0.615144	0.000238967		0.770699	0.135257		0.786693	0.0817377		1.08301	0.747853		1.10046	0.608893		0.968844	0.749553
ARFIP2	1.16855	0.136721		1.28572	0.415217		1.42547	0.00128565		1.10802	0.400689		1.34546	0.0106266		0.943333	0.738147		1.14568	0.436921		0.824591	0.0185424
ARFRP1	3.17937	1.16193e-12	Up	1.06112	0.886038		3.52214	4.02164e-23	Up	3.1927	1.66292e-09	Up	3.53047	2.64888e-15	Up	3.13388	0.000189252	Up	3.47573	8.45769e-07	Up	1.00989	0.883349
ARG1	0.853211	0.782359		0.675668	0.775815		0.951016	0.918518		1.01984	0.970314		1.13047	0.785738		1.31239	0.668061		1.45172	0.494951		1.1949	0.509222
ARG2	0.482372	0.0494283	Down	1.1563	0.908855		0.406229	0.00943673	Down	0.470201	0.072356	Down	0.392097	0.012119	Down	0.415792	0.0844651	Down	0.342487	0.0243078	Down	1.07996	0.620975
ARGFX	0.750101	0.83769		0.702465	0.868668		3.55538	0.442548		0.876481	0.919534		4.17258	0.33291		1.099	0.960374		5.21824	0.495497		0.540463	0.712345
ARGLU1	1.24772	0.162464		0.871974	0.644335		1.16608	0.420995		1.34436	0.036388		1.24913	0.174754		1.48584	0.0398216		1.38033	0.200768		1.18159	0.0325939
ARHGAP1	1.16046	0.123075		1.79354	0.00491583		1.19164	0.0148603		1.01529	0.891171		1.03719	0.682216		0.674312	0.00808121		0.688996	0.00142437		1.05006	0.384319
ARHGAP10	0.794347	0.0316995		0.91806	0.81129		0.759853	0.0232491		0.840813	0.21684		0.801176	0.101727		0.896317	0.611493		0.851407	0.453002		1.09255	0.151944
ARHGAP11A	7.29438	1.59373e-06	Up	1.09282	0.909161		4.60972	1.31318e-05	Up	7.27862	4.95419e-07	Up	4.58174	5.14305e-06	Up	6.87887	0.00101869	Up	4.3624	0.00264696	Up	1.3984	0.138278
ARHGAP11B	5.09552	0.00246332	Up	0.681246	0.691804		3.66583	0.00540287	Up	6.03174	0.000482182	Up	4.33273	0.000945458	Up	7.80507	0.0105128	Up	5.63534	0.0118211	Up	1.97055	0.0710457
ARHGAP12	0.391761	6.03471e-07	Down	0.50346	0.0611461		0.327222	4.56522e-18	Down	0.532015	0.000991603		0.440072	1.37215e-08	Down	0.789733	0.394338		0.649166	0.0272958		1.13025	0.307286
ARHGAP15	0.688608	0.210357		0.431145	0.239858		0.597794	0.117755		1.01684	0.958564		0.878049	0.685499		1.62357	0.277654		1.39609	0.482308		0.936939	0.622065
ARHGAP17	1.09549	0.426201		0.750671	0.37397		1.18491	0.0743519		1.24577	0.116906		1.34611	0.0125309		1.51843	0.0526504		1.64215	0.00675915		0.983025	0.760518
ARHGAP18	1.41641	0.00823506		1.37763	0.287737		0.855459	0.215285		1.32028	0.0379929		0.792605	0.0575751		1.05054	0.791156		0.627598	0.00802976		1.67108	5.89083e-10
ARHGAP19	1.11065	0.510242		0.834124	0.614074		0.612555	0.00343772		1.21531	0.214038		0.666306	0.00915768		1.36993	0.155943		0.750295	0.216724		1.62594	2.64707e-08
ARHGAP20	0.213668	8.69089e-06	Down	0.523325	0.436529		0.36268	0.000263208	Down	0.286473	0.000327433	Down	0.481061	0.0102888	Down	0.418247	0.0502122	Down	0.698823	0.306011		0.581499	0.00596094
ARHGAP21	1.28815	0.115032		0.942434	0.812535		1.46852	5.16548e-05		1.35283	0.0406489		1.53126	9.65233e-06		1.41988	0.137678		1.60289	0.00143085		0.971959	0.815534
ARHGAP22	3.22608	1.43748e-11	Up	1.7286	0.120871		3.35799	1.02826e-08	Up	2.83795	9.74808e-09	Up	2.9444	5.82085e-08	Up	1.90463	0.0181901		1.96859	0.0332245		1.04834	0.528453
ARHGAP23	4.69034	6.21898e-26	Up	3.31758	4.66851e-05	Up	2.42762	4.25004e-10	Up	3.69629	4.74504e-15	Up	1.90232	2.42664e-05		1.46672	0.0129444		0.753493	0.0782441		2.10931	5.30939e-25	Up
ARHGAP24	0.785237	0.164593		1.6368	0.384991		2.08351	0.00397766	Up	0.701775	0.11484		1.85166	0.0185312		0.501126	0.0295048		1.32584	0.494284		0.365846	1.242e-26	Down
ARHGAP25	1.32307	0.317976		2.04195	0.160979		1.68648	0.0680553		1.11968	0.698637		1.42965	0.202252		0.667947	0.396613		0.854548	0.73401		0.852026	0.189633
ARHGAP26	1.55985	4.97671e-05		1.01462	0.959011		1.95627	2.47362e-10		1.59416	0.000144523		1.98989	9.49028e-10		1.59537	0.0138571		1.98957	0.000105899		0.82995	0.00404782
ARHGAP27	1.66897	0.00103605		0.915203	0.742959		1.3265	0.0318998		1.75807	0.000110928		1.39036	0.00673994		1.86424	0.0053842		1.46969	0.0371023		1.27648	0.0013532
ARHGAP28	0.795415	0.452436		0.373196	0.201904		1.68954	0.057375		1.28207	0.48401		2.7103	0.00154148	Up	2.21426	0.112942		4.66064	0.000627309	Up	0.501649	5.07536e-05
ARHGAP29	0.608655	0.0011309		0.869544	0.69695		0.485272	8.76655e-07	Down	0.659031	0.00771723		0.521604	7.09243e-06		0.724465	0.144129		0.571585	0.00841027		1.26041	0.00144426
ARHGAP30	1.84787	0.0191025		2.00402	0.152314		1.74071	0.0246888		1.57611	0.0949527		1.48289	0.111866		0.958593	0.921197		0.909017	0.808085		1.18365	0.0865904
ARHGAP31	0.573545	5.29165e-09		1.41762	0.199422		0.717202	0.00131469		0.529404	1.23613e-08		0.657375	0.000111921		0.411848	5.39397e-09	Down	0.508496	2.04798e-05		0.846346	0.00267529
ARHGAP32	0.887732	0.319375		0.917419	0.763388		0.834137	0.136487		0.938243	0.593624		0.875374	0.245489		0.997147	0.986111		0.926751	0.650365		1.13221	0.0884157
ARHGAP33	1.64179	0.00142075		1.28655	0.444212		3.0132	1.17021e-14	Up	1.55389	0.00564188		2.83464	3.00907e-13	Up	1.30679	0.266681		2.37733	7.85932e-05	Up	0.591231	2.998e-10
ARHGAP35	0.944126	0.48193		0.906228	0.635034		1.16926	0.0543036		1.00204	0.980641		1.23314	0.00802258		1.07761	0.526572		1.32384	0.0170234		0.841623	3.07496e-05
ARHGAP36	0.123901	0.00166265	Down	0.901426	0.953324		0.235152	0.043038	Down	0.115843	0.000502682	Down	0.162266	0.00660942	Down	0.0840537	0.00862408	Down	0.00375964	1.55818e-11	Down	27.5159	4.96505e-18	Up
ARHGAP39	1.24241	0.237892		0.82973	0.589604		1.78476	0.000236169		1.36195	0.0630568		1.94664	2.30246e-06		1.55588	0.0476849		2.22203	1.99097e-05	Up	0.757145	0.00323144
ARHGAP4	3.59521	6.72697e-07	Up	1.95203	0.0600065		3.33975	9.80809e-07	Up	3.07936	3.95345e-06	Up	2.85427	3.74018e-06	Up	1.91028	0.0949268		1.78289	0.112368		1.18981	0.166054
ARHGAP40	0.434678	0.292631		0.00150799	0.000334255	Down	0.255793	0.0618743	Down	0.565103	0.426089		0.239684	0.0287802	Down	13.2522	0.00330881	Up	5.56733	0.0582124	Up	1.94514	0.0967999
ARHGAP42	1.15003	0.410713		1.44006	0.31932		0.778432	0.0509681		1.05817	0.740186		0.710449	0.0110988		0.811292	0.38876		0.541065	0.000817432		1.53309	8.8002e-06
ARHGAP44	0.233393	3.05522e-06	Down	0.618745	0.507294		0.245457	2.56821e-07	Down	0.288307	7.68107e-06	Down	0.302083	7.01606e-07	Down	0.390215	1.75767e-05	Down	0.407948	6.07152e-06	Down	1.07714	0.24214
ARHGAP45	1.83164	0.0160622		1.1885	0.56677		1.68108	0.0363549		1.77495	0.0105815		1.62715	0.0240516		1.59767	0.19885		1.47178	0.275209		1.12884	0.270337
ARHGAP5	0.268067	3.66937e-11	Down	0.273639	0.00290519	Down	0.316716	2.44711e-14	Down	0.514935	0.00474677		0.454148	1.30506e-06	Down	0.990919	0.975433		1.15244	0.5354		0.81449	0.0104098
ARHGAP6	0.379766	4.31079e-08	Down	2.18921	0.264642		0.637375	0.00837122		0.318772	2.30031e-05	Down	0.531174	0.00860551		0.176677	2.6411e-05	Down	0.292709	0.000929804	Down	0.640964	2.38352e-07
ARHGAP8	0.189399	0.0579852	Down	0.0759257	0.228166		0.123041	0.00264024	Down	0.965972	0.967409		0.628529	0.485856		2.58854	0.357193		1.68608	0.540635		2.09914	0.151326
ARHGAP9	1.52863	0.206754		2.77511	0.0553701	Up	1.78746	0.0371542		1.22539	0.546408		1.43673	0.196788		0.572907	0.30312		0.677402	0.386608		1.17198	0.188633
ARHGDIA	3.03603	7.49348e-18	Up	1.67048	0.0785381		3.47415	1.90243e-43	Up	2.69841	2.30904e-12	Up	3.07667	8.61677e-25	Up	1.89424	0.00127401		2.16301	7.74939e-08	Up	0.97217	0.611041
ARHGDIB	1.17131	0.366418		1.60029	0.22221		0.846437	0.247795		1.05067	0.796117		0.756055	0.0804759		0.748973	0.322323		0.537653	0.0105698		1.47988	2.41395e-06
ARHGDIG	0.638532	0.656938		0.104129	0.288606		1.1291	0.899761		0.568926	0.53769		0.970146	0.973077		6.57453	0.114114		11.5767	0.0353091	Up	1.12823	0.874265
ARHGEF1	1.87368	0.00297061		1.41426	0.342655		2.13639	1.87022e-05	Up	1.73096	0.0101322		1.97128	0.000158385		1.38591	0.342893		1.5864	0.112314		1.00556	0.953331
ARHGEF10	1.46614	0.0250829		1.4787	0.343079		1.56265	0.007366		1.33925	0.0902848		1.41704	0.0305884		1.00981	0.961805		1.0615	0.773514		0.955482	0.505071
ARHGEF10L	1.74135	0.000209552		1.01496	0.971999		2.22079	2.34655e-08	Up	1.77898	0.00139638		2.25237	6.32274e-07	Up	1.76515	0.0303106		2.22542	0.000980891	Up	0.867504	0.0581858
ARHGEF11	1.57164	0.000101063		1.0426	0.866873		1.79063	3.40006e-10		1.58676	6.82707e-06		1.79814	6.84308e-13		1.55026	0.000160421		1.74981	1.01095e-11		0.942981	0.164605
ARHGEF12	0.673451	7.53808e-05		0.806849	0.349507		0.579286	4.22591e-10		0.745278	0.0059037		0.636105	1.00926e-06		0.853263	0.339277		0.724273	0.0261089		1.1935	0.000872948
ARHGEF15	1.16219	0.361459		1.77935	0.0871408		1.45871	0.0202405		1.01709	0.915158		1.26953	0.115226		0.674816	0.0466767		0.841118	0.401068		0.799761	0.00562955
ARHGEF16	0.484131	0.010907	Down	0.397719	0.127096		0.476618	0.0168619	Down	0.746307	0.265254		0.730236	0.250706		1.26099	0.329468		1.23156	0.531234		1.07462	0.470118
ARHGEF17	1.78386	0.00028351		2.00643	0.04024	Up	1.83832	6.8662e-05		1.52335	0.0111927		1.55894	0.00364819		0.917056	0.671522		0.936183	0.74141		1.05477	0.278246
ARHGEF18	1.17347	0.272786		0.980545	0.939982		1.20337	0.254222		1.20869	0.172012		1.23458	0.146579		1.23052	0.342904		1.25549	0.333941		0.998502	0.985289
ARHGEF19	0.851414	0.365429		0.323439	0.0045242	Down	0.950592	0.763534		1.4792	0.0555437		1.6455	0.00740886		2.73769	1.54098e-05	Up	3.04128	6.63984e-07	Up	0.926541	0.328077
ARHGEF2	2.98846	3.91505e-19	Up	2.301	0.00115348	Up	1.9083	1.32839e-07		2.48881	2.87626e-12	Up	1.57966	0.000186927		1.3391	0.00451688		0.849265	0.190982		1.57722	1.43905e-35
ARHGEF25	3.68216	7.88684e-10	Up	3.6978	0.0264457	Up	3.60044	6.00988e-07	Up	2.8651	0.000119285	Up	2.7838	0.000271556	Up	1.04725	0.904206		1.02352	0.956391		1.24526	0.070818
ARHGEF26	0.502976	0.00415594		0.540108	0.266797		0.439449	0.000225041	Down	0.660787	0.0574318		0.57308	0.00518812		0.957858	0.79224		0.827796	0.316255		1.15018	0.056921
ARHGEF28	0.40653	0.000331789	Down	0.408402	0.125009		0.846553	0.497455		0.618079	0.0642305		1.28036	0.310672		1.02969	0.920945		2.12463	0.0124997	Up	0.529661	2.1417e-11
ARHGEF3	0.657365	0.000556564		0.717512	0.215909		0.791231	0.0714493		0.762826	0.0250566		0.913006	0.452053		0.944496	0.733275		1.12713	0.508065		0.844701	0.00425837
ARHGEF33	0.517659	0.207438		0.891638	0.940896		0.738551	0.507136		0.555007	0.265492		0.781956	0.591267		0.598086	0.420255		0.84128	0.756985		0.736765	0.272074
ARHGEF35	0.422923	0.0261311	Down	0.35457	0.209316		0.648757	0.169589		0.688219	0.319367		1.04372	0.89087		1.1894	0.711585		1.788	0.114549		0.815229	0.29558
ARHGEF37	0.244908	5.98769e-07	Down	0.203922	0.0525709	Down	0.510459	0.040797		0.581397	0.102584		1.20802	0.576193		1.25182	0.509932		2.58959	0.0241127	Up	0.446529	6.14116e-10	Down
ARHGEF38	0.172429	0.000178226	Down	0.121248	0.0997719	Down	0.051091	1.16229e-11	Down	0.604783	0.32027		0.177599	0.000123646	Down	1.48946	0.485456		0.43798	0.137899		2.89698	2.70562e-05	Up
ARHGEF39	2.26354	0.037307	Up	0.325386	0.0983083	Down	2.59461	0.0158435	Up	3.93428	7.99744e-05	Up	4.48743	1.16679e-05	Up	7.24128	2.02218e-06	Up	8.22907	3.51673e-06	Up	1.1772	0.447795
ARHGEF4	0.790441	0.484131		0.237212	0.0887542	Down	0.912833	0.793288		1.66986	0.158668		1.91163	0.0655631		3.38657	0.0018677	Up	3.84907	0.00183177	Up	0.912937	0.400601
ARHGEF40	1.69905	8.31383e-06		3.0119	0.000422502	Up	2.00612	5.95913e-07	Up	1.35179	0.0679226		1.5873	0.00406242		0.578756	0.00648775		0.677642	0.0738724		0.84492	0.0141312
ARHGEF5	0.536289	0.000823389		0.392042	0.0251347	Down	0.759742	0.187729		0.831333	0.341832		1.16888	0.432442		1.40326	0.0778512		1.96331	0.00745417		0.783237	0.000106416
ARHGEF6	1.54101	0.00968537		2.17089	0.0172217	Up	1.37924	0.086773		1.29721	0.13765		1.15481	0.422317		0.73459	0.213924		0.654256	0.118302		1.05934	0.502311
ARHGEF7	0.999964	0.999723		1.07773	0.755974		1.0634	0.605119		1.00118	0.989781		1.05749	0.584874		0.955464	0.620461		1.00686	0.961271		0.988734	0.791029
ARHGEF9	0.947896	0.629726		0.946716	0.884015		1.26363	0.0445711		0.986235	0.925041		1.30716	0.0501575		1.01535	0.945154		1.33725	0.169086		0.781557	0.000108354
ARID1A	0.920748	0.265728		1.07493	0.723292		1.06149	0.38903		0.920951	0.280424		1.05682	0.420861		0.883972	0.228478		1.01321	0.89132		0.916231	0.00672466
ARID1B	0.622143	1.32601e-09		0.61727	0.0529019		0.771716	0.000357134		0.765704	0.00890996		0.944657	0.526251		1.02671	0.826113		1.26	0.0337794		0.840236	3.62332e-07
ARID2	0.529424	0.00918572		0.665669	0.203661		0.506443	8.96327e-09		0.632632	0.0318297		0.600613	6.95986e-06		0.81399	0.527779		0.769391	0.0385127		1.14789	0.500787
ARID3A	3.23487	4.93587e-12	Up	0.818528	0.4948		2.92297	1.12297e-06	Up	3.55358	1.54589e-14	Up	3.20946	2.63156e-09	Up	4.08218	1.3171e-07	Up	3.68639	6.87835e-05	Up	1.26279	0.00142904
ARID3B	1.15902	0.565307		0.695551	0.539061		1.33998	0.148257		1.36909	0.261724		1.57664	0.0427645		1.75348	0.191653		2.02344	0.0365623	Up	0.889785	0.518287
ARID3C	2.96488	0.235941		2.44901	0.674299		10.5186	0.028752	Up	2.44649	0.311926		8.65436	0.0324032	Up	1.24668	0.856085		4.41417	0.357401		0.411665	0.308757
ARID4A	0.794491	0.0756638		0.8229	0.6688		0.727935	0.00808314		0.869945	0.443221		0.791408	0.140962		0.978867	0.940329		0.885355	0.627228		1.09478	0.18451
ARID4B	0.741018	0.205264		0.609063	0.346514		0.688779	0.0709857		0.922339	0.696539		0.854024	0.379495		1.26085	0.0735786		1.1671	0.207856		1.07273	0.206946
ARID5A	1.69672	0.00480236		1.7906	0.265928		1.8993	0.0142589		1.48246	0.104893		1.6566	0.0631238		0.991504	0.982665		1.11239	0.813823		0.95875	0.671868
ARID5B	1.41751	0.0267052		1.07651	0.781187		1.13382	0.418668		1.41672	0.0154172		1.13212	0.366207		1.36582	0.157362		1.09217	0.684419		1.4192	0.000194872
ARIH1	0.850777	0.0242882		0.684475	0.0833845		0.860536	0.0181402		1.00763	0.93526		1.01322	0.871269		1.27897	0.060623		1.28104	0.0300686		0.982904	0.680357
ARIH2	1.15727	0.0229095		0.78364	0.221598		1.06389	0.360925		1.29353	0.00152201		1.18234	0.0271201		1.51665	0.000629655		1.38252	0.00555664		1.13495	0.00431372
ARL1	0.314018	1.06364e-05	Down	0.338613	0.0555718	Down	0.299339	2.45138e-09	Down	0.529625	0.0147448		0.500367	0.000961336		0.940464	0.828164		0.883122	0.534899		1.07098	0.519584
ARL10	2.13501	3.49074e-06	Up	1.71194	0.269822		1.79467	4.02112e-07		1.88784	0.00377328		1.5806	0.00934888		1.30395	0.451858		1.0962	0.74358		1.28118	0.0256878
ARL11	0.845445	0.761579		1.46388	0.717033		1.18003	0.744719		1.43741	0.424878		1.08143	0.863294		1.11269	0.857181		0.836065	0.78055		1.0754	0.79029
ARL13A	0.691072	0.467848		0.52533	0.662945		0.6879	0.429257		0.91475	0.866344		0.896681	0.819054		1.30734	0.68295		1.26921	0.700049		0.923268	0.777211
ARL13B	1.41932	0.0940089		1.24461	0.725662		0.865046	0.374635		1.36892	0.218688		0.828507	0.366428		1.1864	0.65703		0.716964	0.279501		1.65056	3.43714e-05
ARL14	0.226281	0.505455					0.0711308	0.0474162	Down	0.249099	0.505816		0.077257	0.0453562	Down	0.285767	0.642066		0.0886734	0.15376		1.47368	0.756564
ARL14EP	0.465125	0.000974381	Down	0.978599	0.974785		0.478612	0.00496239	Down	0.47926	0.0031626	Down	0.489713	0.00514512	Down	0.479343	0.019967	Down	0.485846	0.0441488	Down	0.980465	0.696
ARL14EPL	3.21105	0.602363		2.16454	0.732173		0.166524	0.0462829	Down	2.7793	0.626222		0.13217	0.0183834	Down				0.0661011	0.0266856	Down	21.1907	0.00687342	Up
ARL15	0.897033	0.660658		0.68265	0.600725		0.767878	0.224243		1.06822	0.815481		0.910038	0.700249		1.36443	0.39871		1.16031	0.644937		1.16846	0.155707
ARL16	1.30755	0.0520515		0.718029	0.380058		1.23791	0.0942978		1.51475	0.0102204		1.43338	0.0125927		1.89658	0.00940216		1.79604	0.00860573		1.18854	0.0227692
ARL17A	0.596243	0.00610675		0.630748	0.235321		0.602961	0.0179997		0.731982	0.104888		0.735351	0.125102		0.971281	0.923588		0.974231	0.936162		1.05013	0.695848
ARL17B	0.875417	0.712398		0.411457	0.107336		0.896391	0.742144		1.3254	0.374393		1.3464	0.303231		2.17208	0.0675657	Up	2.20108	0.0480054	Up	0.992836	0.950978
ARL2	1.41828	0.0280785		2.12658	0.0368649	Up	2.16167	2.37962e-07	Up	1.2001	0.244262		1.81734	3.02629e-05		0.688996	0.0061521		1.04134	0.783263		0.672983	1.29953e-07
ARL2BP	0.815303	0.370722		0.99993	0.999863		0.814288	0.0781671		0.841139	0.445105		0.834907	0.210356		0.845506	0.650087		0.836534	0.427515		1.01122	0.948299
ARL3	0.665991	0.0484947		0.666522	0.433322		0.821695	0.291868		0.792195	0.242375		0.973143	0.877985		1.01532	0.93665		1.23938	0.24354		0.851877	0.00222388
ARL4A	0.693439	0.375088		2.52055	0.243936		1.24909	0.531562		0.569905	0.132764		1.01857	0.954356		0.288437	0.00846662	Down	0.516759	0.105974		0.670723	0.0988801
ARL4C	9.13888	1.76088e-20	Up	4.4113	0.00338584	Up	7.06801	1.09863e-16	Up	6.93557	3.25738e-12	Up	5.34829	6.7992e-11	Up	2.15118	0.0525622	Up	1.66817	0.171788		1.35365	0.00228168
ARL4D	0.180384	9.52652e-10	Down	0.388383	0.230445		0.349327	7.50364e-05	Down	0.28435	6.23243e-05	Down	0.54724	0.0346528		0.480847	0.0464544	Down	0.921894	0.8171		0.505378	1.29768e-09
ARL5A	0.525308	0.00906733		0.330543	0.0279549	Down	0.484008	1.9315e-05	Down	0.899217	0.689477		0.821551	0.341319		1.609	0.193072		1.46156	0.146252		1.13711	0.385678
ARL5B	1.11941	0.703718		0.434462	0.0878155	Down	0.797689	0.250848		1.65043	0.0651181		1.16777	0.418158		2.65048	0.00561598	Up	1.86929	0.001165		1.33199	0.176817
ARL5C	1.44657	0.770941		21.1084	0.169217		1.44951	0.730421		0.986744	0.991719		0.984689	0.9883		0.0698653	0.161576		0.069895	0.0950349	Down	1.69399	0.605587
ARL6	0.649934	0.181329		0.522483	0.368583		0.714857	0.207934		0.869967	0.672223		0.947392	0.844504		1.26383	0.614302		1.36698	0.412746		0.970792	0.878587
ARL6IP1	0.68053	0.0160474		0.517625	0.143651		0.676746	0.00328087		0.636345	0.00602797		0.626342	0.000735191		1.36692	0.341568		1.34533	0.293514		0.916795	0.408863
ARL6IP4	1.57549	0.000338552		0.880605	0.620825		1.63966	8.41624e-08		1.68994	2.67412e-05		1.74938	5.60746e-09		1.86216	0.00123664		1.92643	5.79318e-06		1.0319	0.632429
ARL6IP5	0.63462	0.0232002		1.14954	0.72355		0.495667	5.61916e-07	Down	0.621255	0.0144817		0.482456	4.87587e-07	Down	0.561668	0.0494964		0.433649	6.31362e-05	Down	1.27721	0.00806928
ARL6IP6	1.30881	0.285576		0.40204	0.111232		1.25283	0.244808		2.00704	0.00579928	Up	1.91168	0.001524		3.34255	1.6242e-05	Up	3.17167	2.02837e-08	Up	1.05188	0.507605
ARL8A	1.48091	0.000113021		0.923464	0.807125		1.47051	0.000358484		1.56115	0.00117835		1.54235	0.00075888		1.67099	0.0240901		1.65347	0.0193046		1.04548	0.460041
ARL8B	0.828562	0.0653449		0.822115	0.441599		0.683744	0.000154356		0.913774	0.410779		0.749361	0.00477138		1.0452	0.788531		0.855662	0.32313		1.1478	0.0254407
ARL9	1.40408	0.640121		0.704244	0.857459		1.29334	0.697554		1.63064	0.478818		1.50308	0.5088		2.0539	0.410105		1.90041	0.433111		1.56182	0.305921
ARMC1	0.900369	0.682239		0.460656	0.206295		0.746687	0.0416897		1.2968	0.391205		1.06938	0.757656		2.04001	0.133216		1.67834	0.107755		1.17417	0.362101
ARMC10	0.608373	0.00774273		0.621475	0.269052		0.53736	9.34054e-05		0.75102	0.101884		0.659357	0.00516768		1.00936	0.958459		0.885081	0.414967		1.11682	0.017729
ARMC12	0.788113	0.582213		0.335047	0.212849		1.88646	0.191725		1.34361	0.473779		3.23597	0.00729474	Up	2.44887	0.10985		5.89068	0.00608213	Up	0.50879	0.0053764
ARMC2	0.459592	9.53975e-08	Down	0.588089	0.354637		0.682767	0.03825		0.585718	0.0124875		0.865332	0.512707		0.827295	0.582871		1.22519	0.580766		0.752343	0.00653853
ARMC3	0.0599654	0.000211942	Down	0.0157573	0.0558652	Down	0.505032	0.461151		0.0651884	7.75954e-05	Down	0.403227	0.288764		0.585365	0.56214		5.01178	0.146972		0.0997938	4.27436e-07	Down
ARMC5	1.57956	0.0183095		1.05439	0.900616		1.89111	5.9924e-05		1.59428	0.0219309		1.90155	0.000158086		1.57122	0.144676		1.8777	0.0144759		0.953422	0.391586
ARMC6	1.49636	0.0634655		1.36532	0.318594		1.87425	5.84563e-07		1.40156	0.0875332		1.39844	0.0718647		1.14484	0.666978		1.13941	0.664645		0.934256	0.708752
ARMC7	1.00262	0.985953		0.836369	0.597897		1.48529	0.00605073		1.09403	0.507851		1.61328	0.000200801		1.23474	0.202065		1.81631	0.000514289		0.736036	0.000233373
ARMC8	0.733191	0.161186		0.7416	0.572083		0.803904	0.394361		0.842691	0.398752		0.919326	0.706451		1.02553	0.900568		1.11667	0.70405		0.921113	0.425774
ARMC9	1.13186	0.592229		1.02201	0.954522		0.955925	0.739668		1.15023	0.524892		0.962277	0.790644		1.13026	0.728418		0.940538	0.779228		1.32871	0.0904306
ARMCX1	1.10921	0.634816		2.02987	0.289519		1.46213	0.0444929		0.949598	0.863555		1.24246	0.394827		0.567373	0.259808		0.741168	0.480875		0.816188	0.26789
ARMCX2	0.657463	0.0321416		0.956017	0.924332		0.474546	8.007e-05	Down	0.683782	0.0527279		0.489895	9.14615e-05	Down	0.700513	0.138762		0.499178	0.00370021	Down	1.42591	2.28161e-07
ARMCX3	0.886244	0.305485		0.741231	0.425597		0.258393	8.71151e-13	Down	1.00972	0.951738		0.291841	5.14351e-11	Down	1.20488	0.45407		0.345784	0.000497205	Down	3.01351	2.91226e-28	Up
ARMCX4	0.917021	0.629069		1.43869	0.617354		0.903119	0.552344		0.843946	0.560495		0.82441	0.453459		0.643102	0.335215		0.623346	0.245696		1.04266	0.617751
ARMCX5	0.716975	0.330994		0.694173	0.608425		0.619475	0.0502133		0.839585	0.558363		0.718453	0.13073		1.04547	0.892325		0.889147	0.54364		1.31354	0.0862412
ARMCX5-GPRASP2	1.21617	0.742917		2.60502	0.559689		0.93982	0.915514		0.995293	0.993195		0.760547	0.602607		0.482021	0.251957		0.368461	0.149275		1.124	0.708412
ARMCX6	1.4329	0.197922		1.37171	0.527057		0.740035	0.15604		1.33366	0.233194		0.684547	0.040181		1.06572	0.833461		0.543912	0.00499458		2.09286	3.93643e-06	Up
ARMH1	0.669833	0.294554		0.86862	0.860543		1.6194	0.218953		0.718122	0.36131		1.73803	0.124607		0.802561	0.672272		1.94359	0.222403		0.611451	0.00289354
ARMH2	0.113068	0.239914		1.01322e-07	1.14726e-13	Down				0.123812	0.279781		0.191123	0.403695		21.0131	0.0665176	Up	32.9915	0.0489808	Up	0.743773	0.862131
ARMH3	1.01252	0.887557		0.892911	0.604409		0.981435	0.793153		1.08046	0.410395		1.04225	0.591223		1.16844	0.2911		1.124	0.330996		1.07688	0.180892
ARMH4	0.449159	0.00411139	Down	1.29498	0.768113		0.69353	0.284713		0.427439	0.00828451	Down	0.654248	0.222026		0.357294	0.0134036	Down	0.544802	0.235032		0.677111	0.0362708
ARMS2	0.1957	0.463358		1.95073	0.767238		0.34669	0.586889		0.174703	0.402055					0.105049	0.402138					1.12192	0.954799
ARMT1	0.542871	0.0297523		0.747966	0.670049		0.4857	0.00109186	Down	0.619808	0.0823453		0.551106	0.00712776		0.744697	0.39831		0.659866	0.116958		1.08615	0.410233
ARNT	0.911153	0.452662		0.899371	0.740934		0.917226	0.455979		0.969635	0.802253		0.971094	0.793209		1.04371	0.761761		1.04177	0.766925		1.0218	0.562596
ARNT2	0.677674	0.0620969		0.649096	0.406643		0.797417	0.263729		0.814624	0.348219		0.952788	0.811872		1.05856	0.828263		1.22958	0.428135		0.899438	0.170719
ARNTL	0.512753	0.0048133		0.914416	0.866374		0.218677	2.7756e-12	Down	0.543028	0.0056711		0.229699	1.40627e-13	Down	0.574634	0.0358011		0.241887	2.09446e-08	Down	2.44555	4.63011e-21	Up
ARNTL2	12.7322	2.75705e-13	Up	1.63458	0.519109		5.70866	9.37003e-08	Up	11.3985	4.37872e-12	Up	5.09773	4.03798e-07	Up	8.10181	7.2411e-06	Up	3.62938	0.00297276	Up	2.87201	1.09e-14	Up
ARPC1A	1.02717	0.835665		1.25012	0.471368		1.01713	0.900836		0.985732	0.910865		0.969721	0.809736		0.854167	0.342049		0.839475	0.338627		0.964898	0.513246
ARPC1B	2.79447	3.68216e-13	Up	1.53533	0.230798		2.09665	1.286e-09	Up	2.53755	2.89188e-08	Up	1.89518	9.11371e-06		1.90437	0.0127411		1.42593	0.111428		1.53059	4.42781e-09
ARPC2	1.92222	3.43583e-08		1.66073	0.0492764		1.47651	5.4331e-05		1.70934	7.32635e-05		1.30677	0.0174581		1.19013	0.404108		0.90805	0.576112		1.37339	6.55236e-14
ARPC3	1.56349	0.000391517		1.73724	0.158387		1.18826	0.114462		1.37762	0.0624676		1.04071	0.78673		0.921811	0.759403		0.693808	0.109228		1.34125	4.48634e-10
ARPC4	1.79663	5.609e-06		1.3536	0.118145		1.85748	1.01515e-08		1.68045	2.48526e-05		1.73061	8.60148e-08		1.3785	0.102978		1.42134	0.0319951		0.981277	0.789351
ARPC4-TTLL3	2.23751	0.719212		1.95073	0.767238		1.15392	0.952115		1.97991	0.744853		1.01547	0.99438
ARPC5	1.44964	0.0290408		0.840416	0.727737		1.24506	0.123997		1.58841	0.0344745		1.35578	0.104691		1.7801	0.0869341		1.51494	0.150533		1.10791	0.335033
ARPC5L	1.60959	0.00527927		0.831582	0.736417		1.31483	0.0372183		1.76421	0.0129981		1.43865	0.0513788		2.03273	0.0553675	Up	1.6651	0.0902367		1.34434	0.000116962
ARPIN	1.17803	0.116345		0.780096	0.279818		1.13931	0.177109		1.32282	0.00397736		1.27179	0.00610884		1.55645	4.67532e-05		1.4896	0.000197782		1.06864	0.200789
ARPP19	0.423062	9.57143e-06	Down	0.338922	0.0053005	Down	0.362504	6.57653e-12	Down	0.71977	0.12146		0.613224	0.00460666		1.28834	0.344538		1.09319	0.660069		1.14505	0.137073
ARPP21	0.975395	0.96768		0.634252	0.741695		10.8794	0.0145915	Up	3.9322	0.0283013	Up	13.1874	0.00298242	Up	1.93867	0.504384		17.8009	0.0483159	Up	0.0280444	8.08739e-10	Down
ARR3	0.795946	0.438406		1.66467	0.628429		0.760309	0.293055		0.71073	0.349654		0.673599	0.207968		0.498434	0.149435		0.472362	0.0732382	Down	1.08128	0.341839
ARRB1	1.47279	0.000107239		1.34224	0.224406		1.95639	1.44673e-08		1.38307	0.00340089		1.8281	1.75086e-07		1.14177	0.424556		1.5097	0.0247802		0.767053	0.000138989
ARRB2	3.88331	1.5874e-16	Up	4.0905	0.00236569	Up	3.51848	6.01238e-14	Up	2.98031	3.53962e-06	Up	2.69042	4.12095e-06	Up	0.996504	0.991519		0.90379	0.743213		1.25	0.00275031
ARRDC1	1.39575	0.0648099		0.686456	0.496112		1.48696	0.00285928		1.65292	0.0390533		1.75556	0.00459245		2.13516	0.0506085	Up	2.27142	0.00907609	Up	1.1183	0.153925
ARRDC2	1.31219	0.170322		0.777125	0.554323		0.665462	0.0221788		1.47569	0.0398114		0.745129	0.0787313		1.75485	0.0190914		0.887141	0.582198		2.26909	4.86204e-21	Up
ARRDC3	0.31515	9.40075e-18	Down	0.430995	0.0329244	Down	0.323401	1.34315e-33	Down	0.463143	5.45516e-05	Down	0.389823	4.21085e-13	Down	0.738212	0.28371		0.744323	0.196297		1.00963	0.904239
ARRDC4	0.414369	0.000609754	Down	0.418614	0.123354		0.443506	2.05678e-08	Down	0.619991	0.103361		0.656293	0.0458408		1.00299	0.994773		1.05146	0.872247		0.995226	0.979875
ARRDC5	2.29741	0.0994938	Up	5.03913	0.0389499	Up	2.1503	0.0641072	Up	1.71764	0.277569		1.60445	0.25067		0.882207	0.866946		0.447731	0.232495		2.1468	0.0060155	Up
ARSA	1.17968	0.174945		0.784186	0.496643		1.4071	0.00168789		1.319	0.0813003		1.56778	0.00119333		1.56449	0.0788098		1.86004	0.00567871		0.924377	0.265379
ARSB	2.25995	5.68767e-12	Up	1.60084	0.099344		1.92439	1.21064e-08		2.02547	3.16764e-07	Up	1.71881	1.57993e-05		1.45726	0.0773248		1.23495	0.28603		1.27248	0.00021684
ARSD	0.347382	1.22281e-14	Down	0.365303	0.00148669	Down	0.347562	8.43419e-16	Down	0.563884	0.000577499		0.560518	0.000122503		0.980282	0.911837		0.970806	0.866485		1.04373	0.227844
ARSF	7.29227	0.366589		1.32007	0.897352		4.15383	0.543367		6.93802	0.349475		3.90483	0.525857		5.71989	0.509668					0.773111	0.899514
ARSG	0.678748	0.0423463		0.870975	0.758855		1.12146	0.521865		0.730564	0.0808483		1.19992	0.26918		0.808571	0.281116		1.32734	0.152078		0.647815	1.41155e-11
ARSH	1.38551	0.878219		6.18351	0.41393		1.11809	0.935215		0.95257	0.981307		0.76193	0.842283								1.58929	0.818373
ARSI	46.3028	4.28678e-19	Up	15.4202	3.49867e-05	Up	13.8703	1.48706e-11	Up	32.7649	4.42679e-13	Up	9.73715	3.99446e-08	Up	3.19545	0.179242		0.953756	0.944266		5.18191	1.60266e-05	Up
ARSJ	8.3772	5.52115e-17	Up	11.2542	2.95791e-06	Up	3.80122	1.52174e-13	Up	5.98973	1.8612e-08	Up	2.69795	6.5434e-05	Up	0.78357	0.560971		0.354656	0.000221857	Down	2.45593	3.0477e-07	Up
ARSK	0.367395	0.00706934	Down	0.625513	0.668225		0.593091	0.101626		0.455603	0.0360484	Down	0.732123	0.331151		0.614529	0.233904		0.98938	0.975708		0.618503	9.58425e-06
ARSL	1.78739	0.447628		51.153	0.0756463	Up	0.688327	0.532203		1.2378	0.780842		0.472881	0.197141		0.0362323	0.00154495	Down	0.0138005	2.33152e-06	Down	2.86598	0.00869908	Up
ART1	0.875035	0.810314		7.8739	0.288456		1.40526	0.525006		0.640535	0.437318		1.02024	0.969893		0.115816	0.000750069	Down	0.184739	0.0102671	Down	0.547978	0.0510903
ART3	3.83275	0.097958	Up	0.637604	0.832491		7.69804	0.0308756	Up	3.36797	0.11389		6.73734	0.0258294	Up	2.26603	0.402096		4.50775	0.225732		0.385334	0.118332
ART4	0.0777118	1.90701e-07	Down	0.00338649	2.98694e-06	Down	0.101203	1.50951e-08	Down	0.120819	9.66164e-06	Down	0.238593	0.000490113	Down	4.54254	0.0174751	Up	10.7644	3.24759e-05	Up	0.464086	0.000301693	Down
ART5	0.488146	0.239153		41.0677	0.0936381	Up	1.45635	0.586488		0.334979	0.0853705	Down	0.992637	0.991395		0.00483085	5.43303e-11	Down	0.0141939	1.11669e-05	Down	0.38058	0.00154501	Down
ARTN	7.47748	2.10288e-07	Up	0.361557	0.26257		6.45603	1.24766e-06	Up	12.3205	1.04718e-07	Up	10.5402	5.1612e-08	Up	22.1366	8.34747e-05	Up	19.0565	4.39061e-05	Up	1.30058	0.431845
ARV1	0.673905	0.0791638		0.576722	0.49724		0.659323	0.146309		0.866159	0.628364		0.844462	0.58857		1.22377	0.625086		1.19148	0.709851		1.02682	0.821223
ARVCF	0.377819	2.00285e-08	Down	0.280341	0.00123317	Down	0.516571	7.64006e-05		0.713519	0.111879		0.969555	0.872659		1.37799	0.195953		1.86475	0.00865823		0.788713	0.00249713
ARX	0.0657252	5.34504e-05	Down	0.0141968	0.0500094	Down	0.0334219	5.35714e-05	Down	0.543614	0.35522		0.445775	0.270088		0.964855	0.966027		1.29574	0.793153		1.05843	0.882789
AS3MT	0.197186	0.000403554	Down	0.601242	0.757792		0.34363	0.00969524	Down	0.248553	0.00625361	Down	0.430312	0.058373	Down	0.3392	0.0819037	Down	0.587004	0.339915		0.632619	0.0185154
ASAH1	0.0987605	2.57804e-22	Down	0.322553	0.0650897	Down	0.136706	3.32082e-19	Down	0.172541	2.66167e-10	Down	0.236932	8.82949e-09	Down	0.313152	0.000773813	Down	0.427502	0.00792239	Down	0.679643	1.39741e-08
ASAH2	0.346199	0.0543752	Down	3.51266	0.501068		0.440599	0.090449	Down	0.270936	0.0161778	Down	0.343844	0.0227632	Down	0.102124	0.000377614	Down	0.129824	0.000367077	Down	0.938072	0.78265
ASAH2B	1.55961	0.1935		0.636015	0.472953		1.34106	0.277122		1.91007	0.0470889		1.63474	0.06155		2.52099	0.0590084	Up	2.15644	0.0449607	Up	1.06913	0.70696
ASAP1	2.45382	5.78222e-15	Up	1.1127	0.741388		2.13201	7.01247e-16	Up	2.43223	1.18386e-10	Up	2.10526	1.18674e-10	Up	2.27893	8.64124e-05	Up	1.96834	0.000110037		1.22568	0.000313814
ASAP2	0.953215	0.599478		1.94848	0.00149685		0.770652	0.0117501		0.820306	0.0740183		0.658949	0.000129835		0.505095	3.1732e-07		0.404244	1.4604e-09	Down	1.33282	9.87439e-07
ASAP3	0.743138	0.105661		0.737402	0.441644		1.03198	0.860842		0.854944	0.336057		1.17893	0.292876		1.04955	0.729837		1.44458	0.0342073		0.768455	1.50808e-05
ASB1	1.59185	6.18533e-05		1.34259	0.278249		1.77856	1.93345e-08		1.49325	0.000579521		1.65489	6.27383e-07		1.21013	0.199325		1.33194	0.0284429		0.981273	0.708139
ASB10	0.347582	0.636178		0.0274155	0.0981985	Down				0.358601	0.62391					13.3629	0.290926		19.2635	0.308861		0.654144	0.834434
ASB11	0.0442692	0.00123264	Down	1.00229	0.999191		0.0786953	0.00440236	Down	0.0348056	0.000209397	Down	0.0755736	0.00180556	Down	0.0308327	0.00713894	Down	0.0659133	0.0264746	Down	0.599627	0.427653
ASB12	0.926938	0.93026		12.0911	0.261974		1.29647	0.735515		0.636959	0.604737		0.883376	0.869059		0.0245594	0.00148194	Down	0.0341344	0.0018453	Down	1.39614	0.488915
ASB13	1.30198	0.136165		1.61583	0.444725		1.53577	0.00271087		1.16985	0.544497		1.37093	0.145891		0.851867	0.704406		1.0046	0.989687		0.837627	0.166214
ASB14	0.557849	0.11223		1.51317	0.746442		0.640575	0.207017		0.50647	0.0953882		0.5806	0.144718		0.384619	0.0556467	Down	0.44281	0.0921553	Down	0.87232	0.234244
ASB15	0.115901	0.0247894	Down	0.00832221	0.00145343	Down	0.693102	0.763184		0.940592	0.943206		5.57492	0.105636		6.12546	0.0947907	Up	42.8596	0.00136044	Up	0.235032	0.024203	Down
ASB16	1.19855	0.309152		0.521073	0.07782		1.35645	0.194277		1.60342	0.00931549		1.81143	0.00544653		2.38362	0.000458719	Up	2.69335	0.00271197	Up	1.00151	0.990782
ASB17	0.60753	0.823999		0.186905	0.451138		0.236297	0.544236		1.13465	0.952005		0.440089	0.705613		3.35671	0.65082					1.3936	0.870512
ASB18	9.20995	0.208034		0.0454271	0.147451		1.65772	0.69192		6.81303	0.247563		1.21287	0.868908		44.4283	0.057498	Up	8.09176	0.190598		3.06161	0.542476
ASB2	0.611431	0.256132		3.31593	0.297144		1.31646	0.550691		0.478585	0.101497		1.03374	0.941705		0.190303	0.00732283	Down	0.414179	0.186464		0.598008	0.011529
ASB3	1.0473	0.927141		0.541691	0.553994		0.924275	0.84396		1.37664	0.484767		1.2078	0.605194		2.01286	0.222778		1.7744	0.204432		1.10845	0.722139
ASB4	0.584446	0.454441		0.24209	0.406995		0.581418	0.417793		3.55047	0.0664701	Up	6.43402	0.00347321	Up	4.38858	0.121191		6.48226	0.0426746	Up	0.8346	0.68255
ASB5	0.113832	0.329064		1	1		0.296319	0.609448		0.125447	0.319108		0.324116	0.604443		0.144262	0.471793		0.376915	0.742329		0.462633	0.704711
ASB6	1.66617	0.000777549		0.857422	0.69453		1.86355	1.52047e-06		1.80235	0.000283164		2.01183	4.91572e-07	Up	2.03167	0.00141734	Up	2.27115	1.6051e-05	Up	0.964789	0.491067
ASB7	0.785543	0.150916		0.790556	0.527583		0.811839	0.13118		0.881332	0.435186		0.904749	0.453994		1.02881	0.898948		1.05371	0.772149		0.978947	0.782658
ASB8	0.650404	0.00187432		1.12315	0.756196		0.84528	0.208403		0.642405	0.00142785		0.82973	0.146741		0.591164	0.00146899		0.759136	0.0965006		0.811564	0.000112203
ASB9	1.30906	0.595231		0.848523	0.888172		1.40214	0.420407		1.43966	0.44965		1.52949	0.284489		1.61925	0.452118		1.72168	0.302914		0.908854	0.776358
ASCC1	0.594456	2.81319e-05		0.803297	0.465931		0.612399	1.02108e-05		0.658482	0.00081473		0.674861	0.000315691		0.756516	0.112926		0.771895	0.0959968		1.04549	0.527239
ASCC2	1.03881	0.669804		1.20316	0.557783		1.15231	0.121171		1.00443	0.971341		1.10742	0.364787		0.892166	0.547489		0.982532	0.921022		0.945016	0.26371
ASCC3	1.10597	0.673706		0.833761	0.625843		0.596419	2.04945e-06		1.21699	0.387079		0.652431	0.00116022		1.38944	0.371785		0.74598	0.136892		2.04894	0.000445355	Up
ASCL1	0.58131	0.674796		0.224694	0.482347		8.85326	0.197377		1.93359	0.562091		19.7659	0.0242044	Up	10.3023	0.119191		41.6212	0.0634859	Up	0.618689	0.812838
ASCL2	3.95675	0.00512607	Up	0.36001	0.311349		4.35695	0.00403797	Up	6.46529	0.000139321	Up	7.11571	4.76818e-05	Up	11.5033	0.000462825	Up	12.7307	0.000444272	Up	0.839025	0.588588
ASCL3	0.514439	0.447696		9.54839	0.3096		0.561282	0.433185		0.368365	0.23464		0.399175	0.18486		0.0555716	0.0205498	Down	0.0598587	0.0105555	Down	1.96504	0.220718
ASCL4	0.153748	0.400725		6.56405e-08	2.4052e-14	Down				0.169472	0.394687		0.369553	0.647372		83.3675	0.0113425	Up	186.054	0.0716371	Up	0.689488	0.855176
ASCL5	0.19116	0.0283014	Down	0.120649	0.320666		0.132073	0.000953172	Down	0.665188	0.581992		0.463778	0.200535		1.63738	0.574353		1.13979	0.858668		2.77901	0.00514974	Up
ASF1A	0.273461	0.00199042	Down	0.264835	0.0711602	Down	0.237002	3.19372e-06	Down	0.536716	0.101399		0.462033	0.00771255	Down	1.04597	0.924238		0.896099	0.738458		1.28126	0.292109
ASF1B	7.40022	2.24311e-09	Up	0.605418	0.408724		3.91012	5.20686e-09	Up	9.28012	1.15647e-10	Up	4.89058	1.24911e-09	Up	12.868	6.97833e-06	Up	6.87302	4.36548e-06	Up	2.74047	9.84282e-06	Up
ASGR1	1.25533	0.631042		6.74707	0.127232		3.19706	0.00879165	Up	0.923339	0.876881		2.33487	0.0714746	Up	0.191975	0.0227765	Down	0.485678	0.292663		0.567724	0.0772931
ASGR2	1.98784	0.383832		1.94516	0.691409		3.76466	0.0873768	Up	1.69142	0.454169		3.21743	0.084206	Up	1.05991	0.948538		2.00905	0.450247		0.696464	0.442012
ASH1L	0.630359	0.00013171		0.737575	0.219234		0.633609	2.60248e-06		0.722465	0.00285275		0.722342	0.000245		0.880796	0.301515		0.878531	0.154554		1.00361	0.953476
ASH2L	0.725703	0.0140619		0.760417	0.371239		0.625198	7.12473e-06		0.822097	0.128086		0.705776	0.000983421		0.9887	0.94888		0.849443	0.246743		1.13277	0.0919678
ASIC1	6.55248	1.82749e-08	Up	0.80658	0.773796		7.60589	3.49707e-11	Up	7.26426	2.59793e-09	Up	8.39513	1.29974e-12	Up	8.50686	2.39807e-06	Up	9.83978	4.77553e-08	Up	0.968744	0.865443
ASIC2	2.36014	0.488875		3.07151	0.602557		1.31986	0.725445		1.88359	0.591935		1.05618	0.941719		0.791385	0.911055		0.447595	0.492002		4.29027	0.116929
ASIC3	1.67712	0.272058		0.622804	0.670608		2.8021	0.00832667	Up	2.0642	0.12112		3.44212	0.00156717	Up	2.79997	0.0948733	Up	4.67572	0.00250049	Up	0.826315	0.382979
ASIC4	0.273017	0.0952839	Down	0.515178	0.757487		2.70465	0.166678		0.319283	0.129999		1.92303	0.340933		0.424743	0.416543		0.272208	0.149118		1.81079	0.188733
ASIC5	29.7332	0.0199646	Up	82.4891	0.0463319	Up	34.4724	0.0293317	Up	9.5997	0.220806		10.9295	0.23314
ASIP	1.63109	0.468913		0.176455	0.284888		1.67184	0.399076		4.2459	0.0230031	Up	4.30949	0.00984669	Up	9.37447	0.00155576	Up	9.45893	0.00107937	Up	0.796484	0.52337
ASL	1.44693	0.119642		1.41272	0.410928		1.75365	0.00418371		1.34176	0.216275		1.61401	0.0158026		1.06131	0.876228		1.27296	0.447925		0.958281	0.789907
ASNS	1.62894	0.0878041		1.33692	0.669674		1.51125	0.166055		1.52738	0.144467		1.41648	0.223145		1.26753	0.534887		1.18142	0.679855		1.27739	0.231548
ASNSD1	0.729607	0.0587317		0.810733	0.494707		0.637337	0.000420539		0.80691	0.138306		0.700979	0.00136593		0.926174	0.711531		0.803415	0.146491		1.11387	0.205489
ASPA	0.0716462	3.39351e-09	Down	0.245998	0.452121		0.140017	5.84701e-06	Down	0.148469	5.4773e-05	Down	0.289636	0.00457099	Down	0.304956	0.0253881	Down	0.596961	0.332706		0.563077	0.00651357
ASPDH	1.10991	0.789435		1.27042	0.813355		1.5925	0.212434		1.05187	0.898836		1.51077	0.260712		0.903182	0.8478		1.30145	0.605274		0.830451	0.124199
ASPG	0.201491	0.00345292	Down	0.197673	0.107541		0.326787	0.0114233	Down	0.481789	0.104135		0.774342	0.511323		1.04473	0.912288		1.67217	0.149948		0.787799	0.190497
ASPH	1.89105	1.33319e-08		0.790317	0.591691		2.52658	5.32427e-17	Up	2.12276	4.3159e-05	Up	2.8132	3.29268e-10	Up	2.4648	0.00171603	Up	3.24932	5.61165e-06	Up	0.729241	1.51471e-08
ASPHD1	17.7963	4.94922e-07	Up	0.780394	0.807694		6.81514	2.4304e-06	Up	19.9655	5.19458e-08	Up	7.62711	5.97551e-07	Up	23.9324	0.000127394	Up	9.18144	0.000116243	Up	5.41243	5.234e-07	Up
ASPHD2	3.00237	0.0145825	Up	2.04541	0.391594		1.83981	0.0694724		2.54445	0.0237885	Up	1.56061	0.161208		1.51451	0.47082		0.930805	0.863043		2.69616	5.12093e-05	Up
ASPM	12.6854	2.114e-10	Up	0.759576	0.532036		11.1803	1.96142e-18	Up	14.3522	3.90516e-14	Up	12.654	3.57405e-24	Up	17.1159	8.09623e-07	Up	15.1775	1.18761e-11	Up	1.68168	0.0164699
ASPN	0.590805	0.188837		1.11871	0.906099		0.243678	2.38743e-05	Down	0.588719	0.213441		0.241073	5.28092e-05	Down	0.549104	0.350393		0.223845	0.00433148	Down	2.40021	0.00257593	Up
ASPRV1	0.53726	0.302828		0.835181	0.919828		0.755712	0.629769		0.592503	0.355105		0.826886	0.720245		0.681519	0.557911		0.95573	0.94635		0.826189	0.513306
ASPSCR1	1.52267	0.0120148		0.833018	0.503961		1.7814	2.17596e-06		1.66862	0.00102047		1.9448	1.79268e-08		1.91282	0.00875041		2.23216	1.34964e-05	Up	0.950776	0.565713
ASRGL1	0.918693	0.827785		0.342161	0.283223		1.09543	0.809349		1.55883	0.294937		1.84802	0.116867		2.82639	0.0695636	Up	3.35178	0.0285479	Up	1.08947	0.700193
ASS1	0.114429	1.83379e-13	Down	0.225124	0.0312197	Down	0.103011	2.99242e-16	Down	0.254502	3.59112e-06	Down	0.228626	4.89729e-08	Down	0.535921	0.00287154		0.481335	0.00273657	Down	1.08958	0.338334
ASTE1	0.481607	0.0133668	Down	0.281169	0.0827621	Down	0.598019	0.0444833		0.911364	0.752889		1.1249	0.645171		1.74502	0.0206899		2.14221	0.000480025	Up	0.807537	0.0210639
ASTL	1.13435	0.774021		1.8781	0.437715		1.20702	0.628646		0.974363	0.948557		1.03861	0.914429		0.624586	0.40917		0.670325	0.425885		1.0919	0.723888
ASTN1	0.105133	1.1246e-05	Down	1.01127	0.995846		0.941364	0.927744		0.0849111	3.58535e-07	Down	0.718779	0.589969		0.0629448	4.05494e-05	Down	0.23168	0.0925536	Down	0.186464	1.38029e-06	Down
ASTN2	0.917173	0.778407		0.457765	0.363311		1.05215	0.818851		1.31673	0.455694		1.50655	0.162346		2.10091	0.160321		2.40023	0.0317463	Up	0.978754	0.905888
ASXL1	1.27	0.0127973		1.0352	0.874214		1.50355	7.24755e-10		1.28777	0.0109796		1.51877	2.39656e-08		1.27804	0.118396		1.50854	0.000428057		0.910971	0.0431269
ASXL2	0.772707	0.00840306		0.739228	0.230919		0.736854	0.000309968		0.883251	0.257775		0.837119	0.0565694		1.06496	0.697842		1.00442	0.974362		1.03631	0.26837
ASXL3	0.0570499	1.45317e-15	Down	0.25609	0.212972		0.312016	0.0133167	Down	0.114641	1.94952e-08	Down	0.621542	0.283959		0.226466	0.000161025	Down	1.21557	0.736544		0.21277	1.57535e-24	Down
ASZ1	2.84777	0.632943		13.5739	0.240283		13.5575	0.267186		1.94807	0.746485		9.27845	0.301605		0.212438	0.565085					1.02783	0.989267
ATAD1	0.724202	0.0315692		0.574691	0.131389		0.729461	0.0449958		0.928797	0.660324		0.931122	0.658447		1.2988	0.264377		1.2982	0.269969		0.992962	0.924691
ATAD2	2.10983	1.15462e-05	Up	0.502474	0.194091		1.05862	0.694556		2.90079	7.1716e-06	Up	1.44974	0.0679959		4.37973	4.47007e-05	Up	2.1915	0.0111391	Up	1.99674	4.07697e-11
ATAD2B	0.812957	0.0729399		0.542944	0.0128413		0.807096	0.0771308		1.06615	0.601436		1.05413	0.657583		1.54064	0.00222022		1.51881	0.00715925		1.06297	0.205506
ATAD3A	5.21246	9.38316e-13	Up	1.04243	0.912324		5.2478	7.14843e-38	Up	5.27862	1.39697e-13	Up	5.28783	2.24514e-29	Up	5.23753	9.35888e-06	Up	5.25782	1.91547e-12	Up	1.1828	0.292104
ATAD3B	2.83622	9.01104e-06	Up	0.826016	0.674044		2.97579	1.33722e-10	Up	3.10498	3.03501e-06	Up	3.25937	4.64801e-10	Up	3.58485	0.000929745	Up	3.77354	8.0209e-06	Up	1.19683	0.0481557
ATAD3C	0.0905411	2.47084e-10	Down	0.141851	0.0527893	Down	0.113043	2.1308e-13	Down	0.278254	0.00226925	Down	0.344814	0.00184736	Down	0.649607	0.36576		0.800194	0.550148		0.79816	0.136065
ATAD5	1.46031	0.269742		0.319645	0.112288		1.20082	0.579137		2.56552	0.00239951	Up	2.10559	0.0112756	Up	4.73563	5.66924e-10	Up	3.88211	2.03277e-06	Up	1.29686	0.0193421
ATAT1	1.34747	0.0044594		0.920956	0.784542		1.33851	0.00343743		1.42227	0.00301173		1.40792	0.00143329		1.52863	0.0170803		1.51522	0.0117886		1.06381	0.387802
ATCAY	0.0757504	0.0154519	Down	1.00229	0.999191		4.80028	0.0829247	Up	0.0593383	0.00830487	Down	1.591	0.605018		0.035146	0.0251781	Down	0.0595954	0.0265923	Down	1.423	0.636348
ATE1	0.516026	0.000213583		0.431139	0.0676113	Down	0.569613	0.000106792		0.758486	0.177471		0.829492	0.278355		1.21088	0.44653		1.31474	0.181624		0.863467	0.0259897
ATF1	0.737991	0.0269076		0.414656	0.0065033	Down	0.611517	9.47359e-07		1.11188	0.510433		0.913903	0.487059		1.822	0.00162383		1.49023	0.00388841		1.26461	0.00325223
ATF2	0.506296	0.00568229		0.616828	0.419111		0.604537	0.0101666		0.624118	0.0643316		0.738652	0.149914		0.830532	0.55505		0.975762	0.920353		0.826541	0.0321984
ATF3	0.283648	0.000593237	Down	2.05078	0.277824		0.55221	0.0480901		0.241601	2.04115e-05	Down	0.468601	0.00862979	Down	0.144767	4.79587e-05	Down	0.281126	0.00201103	Down	0.561388	0.000232447
ATF4	1.76691	1.51908e-05		1.44118	0.257341		2.01811	8.43646e-08	Up	1.6264	0.000597896		1.85179	3.50477e-06		1.27752	0.194089		1.45613	0.0448669		0.917853	0.278364
ATF5	6.88923	2.34991e-15	Up	0.853864	0.769642		5.01123	8.6001e-08	Up	7.43892	2.27109e-16	Up	5.3982	7.63258e-10	Up	8.32458	2.40808e-11	Up	6.04605	1.03315e-05	Up	1.21926	0.213506
ATF6	0.796089	0.0990718		1.05228	0.880461		0.742805	0.0163737		0.80336	0.116145		0.744165	0.0158676		0.774976	0.169873		0.714146	0.0431519		1.04557	0.434134
ATF6B	1.23791	0.0270064		0.950836	0.833475		1.43482	6.59876e-07		1.29281	0.0129288		1.49149	1.05227e-06		1.35874	0.0515634		1.56823	0.000281876		0.938986	0.137205
ATF7	0.998648	0.988544		1.07473	0.779178		1.15632	0.0885888		1.00046	0.996414		1.15151	0.115951		0.955484	0.749663		1.09624	0.476507		0.882499	0.00321842
ATF7IP	0.626942	1.88372e-05		0.70334	0.142268		0.486299	1.16357e-10	Down	0.732701	0.00320241		0.565278	3.3379e-08		0.915642	0.488438		0.704647	0.0116368		1.22607	0.00291177
ATF7IP2	0.554945	0.0483275		0.213001	0.0245129	Down	0.544901	0.0594261		1.26616	0.432625		1.24179	0.474672		2.6723	1.0045e-05	Up	2.60928	0.00282044	Up	0.989949	0.911303
ATG10	0.974615	0.919254		0.744612	0.535163		1.08177	0.646114		1.11163	0.651205		1.22989	0.217361		1.35285	0.353368		1.49622	0.0467393		0.915132	0.586934
ATG101	2.01	0.00531794	Up	1.98497	0.216366		1.58965	0.00199168		1.72542	0.0518279		1.35452	0.124224		1.05886	0.897621		0.831232	0.528329		1.37527	0.0532855
ATG12	1.1347	0.560053		0.520548	0.089304		1.00469	0.970756		1.51789	0.0538525		1.33082	0.0543609		2.2143	0.0150293	Up	1.92877	0.00127636		1.12831	0.439774
ATG13	1.06678	0.433806		1.13598	0.59079		1.22034	0.0134639		1.04954	0.588147		1.19316	0.0304277		0.966431	0.775121		1.09544	0.431493		0.932548	0.124411
ATG14	0.647232	6.26537e-05		0.751158	0.245879		0.725812	0.000386122		0.735805	0.00392793		0.821132	0.026199		0.884873	0.404067		0.984537	0.896491		0.925557	0.147436
ATG16L1	1.09712	0.475939		1.40205	0.515995		1.04511	0.705345		1.02013	0.920061		0.967453	0.846307		0.822154	0.526303		0.782604	0.356475		1.12655	0.172835
ATG16L2	1.91415	0.000207864		1.51885	0.262796		2.0763	1.05044e-05	Up	1.73643	0.00335643		1.87729	0.000226642		1.30937	0.347522		1.41816	0.186668		0.976869	0.72565
ATG2A	1.31992	0.0304486		1.28047	0.503415		1.43066	0.00035571		1.2587	0.146077		1.35837	0.0195298		1.08691	0.728188		1.17728	0.410539		0.978222	0.710578
ATG2B	0.522808	1.78821e-15		0.568615	0.0141418		0.580761	6.38146e-16		0.669982	0.000139765		0.738579	0.000615399		0.938267	0.620964		1.02828	0.793486		0.902086	0.0519103
ATG3	0.702109	0.0357		0.568685	0.255603		0.643928	0.00107255		0.901449	0.630789		0.820721	0.271687		1.25851	0.487197		1.13831	0.636744		1.07888	0.370389
ATG4A	0.625114	0.135263		0.839935	0.858147		0.628953	0.206749		0.684952	0.28299		0.685959	0.303856		0.780019	0.56364		0.783845	0.631643		1.0542	0.761801
ATG4B	1.3025	0.0425398		0.926645	0.793049		1.61653	4.69165e-06		1.3732	0.0175689		1.69668	1.36859e-06		1.46955	0.0550194		1.81824	0.000252263		0.88667	0.128377
ATG4C	0.554211	0.0385739		0.555245	0.370452		0.658592	0.0404869		0.726444	0.2762		0.856808	0.485113		1.04257	0.920298		1.22902	0.474552		0.795211	0.228151
ATG4D	1.46324	0.0956625		0.745436	0.560899		1.6413	3.78615e-05		1.67045	0.0480046		1.86698	0.000453899		2.03749	0.101086		2.27659	0.00509745	Up	1.02222	0.901596
ATG5	0.600484	0.033477		0.849561	0.618049		0.577694	0.0106512		0.652337	0.0352612		0.623233	0.00881134		0.726652	0.302318		0.691777	0.18541		1.03805	0.831796
ATG7	1.73302	9.11964e-09		1.89995	0.0424073		1.67377	9.66198e-08		1.49829	0.00348553		1.43709	0.00380444		0.946758	0.776111		0.907803	0.591251		1.0786	0.309754
ATG9A	1.49611	1.35693e-05		0.915721	0.770636		1.41519	0.000214756		1.58451	0.000284135		1.49086	0.000542392		1.7134	0.00946716		1.61542	0.0123935		1.11606	0.105092
ATG9B	0.284988	0.0122871	Down	0.0107192	7.35042e-05	Down	0.215441	0.000212198	Down	2.37362	0.10851		1.81299	0.188226		28.2704	6.14579e-11	Up	21.4617	3.3762e-11	Up	1.2387	0.292369
ATIC	1.587	0.000988838		1.12267	0.817995		0.958407	0.7561		1.57316	0.0245791		0.94597	0.757204		1.48429	0.214609		0.895902	0.700195		1.69711	1.97018e-13
ATL1	0.219023	0.00317862	Down	0.24568	0.328346		0.214505	0.00047006	Down	0.35117	0.0387102	Down	0.344028	0.0129948	Down	1.28234	0.682753		1.23588	0.689765		1.10325	0.680505
ATL2	0.32822	5.52955e-17	Down	0.391737	0.00415304	Down	0.26121	4.21066e-25	Down	0.510292	2.97042e-05		0.40328	6.182e-10	Down	0.856965	0.380569		0.673636	0.0222756		1.23095	0.00191039
ATL3	0.92491	0.524996		0.847572	0.56343		0.89641	0.309882		1.00875	0.945246		0.971169	0.790333		1.1246	0.520477		1.07794	0.638298		0.999773	0.997191
ATM	0.662005	0.00372441		0.698899	0.141265		0.591669	0.000164213		0.775795	0.0644839		0.690202	0.00409764		0.971288	0.88962		0.862104	0.461474		1.10259	0.118079
ATMIN	0.421876	2.21328e-10	Down	0.568269	0.136088		0.45752	3.13679e-17	Down	0.545918	0.000413606		0.588037	0.000107657		0.771779	0.312062		0.829266	0.35191		0.970155	0.656968
ATN1	1.33787	0.0520326		1.26453	0.466629		1.76793	5.89534e-06		1.27295	0.104728		1.67463	3.82801e-05		1.09274	0.664344		1.43558	0.0340493		0.837255	0.002446
ATOH7	0.304545	0.59433		0.00134034	0.00228904	Down				1.44935	0.85617		0.658307	0.759012		27.7403	0.0441219	Up	40.5648	0.0100829	Up	1.42056	0.847078
ATOH8	0.135107	9.84953e-18	Down	0.224926	0.00547027	Down	0.207498	9.58854e-14	Down	0.170513	8.09476e-15	Down	0.252157	5.27095e-12	Down	0.618986	0.218339		0.94031	0.860811		0.829714	0.104245
ATOX1	1.08326	0.726772		1.11952	0.813383		1.65799	0.00699236		1.07455	0.716434		1.63357	0.00242467		1.00669	0.974163		1.52846	0.00660489		0.694303	1.02568e-05
ATP10A	4.67668	2.94961e-06	Up	2.79654	0.13935		2.07096	0.00307802	Up	3.77703	9.59655e-05	Up	1.66238	0.0556841		1.75005	0.221301		0.77162	0.420079		2.422	1.13088e-07	Up
ATP10B	0.990692	0.986591		0.506705	0.56947		1.50212	0.393387		1.32495	0.602596		2.03851	0.123505		2.01122	0.357235		3.09787	0.0831718	Up	0.900759	0.711357
ATP10D	0.975341	0.79853		1.45289	0.317654		1.41168	0.00163714		0.897877	0.470942		1.29153	0.0678637		0.692259	0.100351		0.991376	0.968059		0.746728	8.33499e-11
ATP11A	0.917257	0.543154		0.68229	0.257405		0.349088	1.23718e-10	Down	1.09051	0.566992		0.412393	1.62757e-08	Down	1.38805	0.104699		0.523702	0.00503077		2.50673	1.13555e-32	Up
ATP11B	0.874566	0.424322		0.78735	0.560071		0.673088	0.00349395		0.977688	0.904271		0.747482	0.0624314		1.1321	0.663475		0.861539	0.526506		1.27842	0.003134
ATP11C	1.71673	0.00264597		0.887196	0.716739		1.63378	0.0411802		1.84252	0.000101224		1.74217	0.00627082		2.00646	0.000756314	Up	1.8945	0.0439989		1.08647	0.460978
ATP12A	0.132671	0.0434579	Down	0.00376207	0.0100137	Down	1.11465	0.907534		0.820046	0.838253		0.762058	0.76346		27.6374	0.00557887	Up	25.9515	0.00543054	Up	0.932149	0.913481
ATP13A1	1.30838	0.052023		1.02462	0.934568		1.53346	8.27683e-05		1.33437	0.0284385		1.55648	2.70386e-05		1.3379	0.105499		1.5615	0.00135529		0.931919	0.208372
ATP13A2	2.65546	1.76408e-14	Up	2.1093	0.0274801	Up	3.05929	8.23307e-25	Up	2.24582	3.47036e-07	Up	2.57468	3.87746e-12	Up	1.31602	0.201644		1.51081	0.0262898		0.945881	0.369726
ATP13A3	0.546193	6.06033e-06		0.499835	0.0263661	Down	0.637221	1.60843e-05		0.747716	0.0619848		0.865498	0.261832		1.11899	0.594234		1.28842	0.133928		0.828735	0.00101426
ATP13A4	0.105298	4.99033e-08	Down	0.19539	0.0405495	Down	0.0949734	1.078e-08	Down	0.12427	1.46599e-10	Down	0.0877453	6.14642e-13	Down	0.368565	0.000508854	Down	0.19067	9.05991e-08	Down	1.82728	5.82525e-15
ATP13A5	0.343219	0.0697442	Down	1.83272	0.775887		0.397391	0.0961185	Down	0.30079	0.0386565	Down	0.345431	0.0437828	Down	0.19497	0.00855668	Down	0.224494	0.0183711	Down	0.724583	0.203477
ATP1A1	0.244169	2.1252e-25	Down	0.843782	0.578316		0.381464	1.23756e-17	Down	0.266508	1.42371e-21	Down	0.413033	4.11014e-14	Down	0.297941	1.3795e-09	Down	0.459873	4.34293e-06	Down	0.689562	1.00586e-13
ATP1A2	0.117164	6.91297e-06	Down	1.91572	0.715518		0.132818	1.40746e-05	Down	0.101755	4.65496e-06	Down	0.114551	2.57844e-06	Down	0.0639315	5.84403e-06	Down	0.0718587	1.50768e-05	Down	0.838841	0.407599
ATP1A3	2.21614	0.230032		1.57811	0.762117		4.61703	0.0251349	Up	1.99481	0.276856		4.15462	0.0244877	Up	1.45149	0.671047		3.05748	0.231571		0.52557	0.130703
ATP1A4	0.904676	0.894376		0.123657	0.325492		0.986783	0.986634		0.733335	0.65759		0.770878	0.715947		7.53742	0.024133	Up	8.13133	0.0335539	Up	0.594983	0.334733
ATP1B1	0.0780676	2.37909e-22	Down	0.291413	0.0331616	Down	0.0847078	1.34769e-26	Down	0.145251	2.61075e-13	Down	0.157253	1.42429e-15	Down	0.276953	3.2374e-07	Down	0.298929	8.39105e-08	Down	0.94033	0.423138
ATP1B2	0.367537	0.000876822	Down	1.56758	0.594064		0.477874	0.0317634	Down	0.329814	0.000220396	Down	0.426721	0.00744292	Down	0.238573	1.27008e-06	Down	0.308164	0.00455539	Down	0.767224	0.0536196
ATP1B3	1.71697	0.000177069		1.07122	0.829052		1.00317	0.981513		1.72487	0.000139879		1.00391	0.976149		1.65891	0.017021		0.963422	0.850572		1.67345	3.72147e-08
ATP1B4	1.04747	0.968873		0.217059	0.418257		13.989	0.0629123	Up	1.61829	0.650378		34.8142	0.00336273	Up	11.0664	0.119285		48.25	0.0759812	Up	0.357649	0.61182
ATP23	0.315098	0.0224015	Down	0.444769	0.570898		0.370123	0.0068207	Down	0.460943	0.1343		0.538992	0.11444		0.747463	0.685225		0.877763	0.802353		1.223	0.521887
ATP2A1	0.384109	0.017151	Down	0.314464	0.153001		0.611675	0.187283		0.682743	0.290513		1.07857	0.818867		1.27208	0.527043		1.14226	0.799474		0.740865	0.019762
ATP2A2	1.02691	0.795057		1.02209	0.907201		1.09137	0.297269		1.04874	0.586435		1.10696	0.157035		1.04231	0.724929		1.09795	0.327691		0.985169	0.747697
ATP2A3	0.536365	0.0200133		0.679265	0.283923		0.72935	0.26377		0.633382	0.0610428		0.862877	0.551443		0.817229	0.599092		1.11655	0.782597		0.765915	0.0181141
ATP2B1	1.46349	0.0097596		1.5631	0.124471		1.51725	0.0020521		1.31953	0.0558385		1.36252	0.016738		0.963777	0.85634		0.993369	0.971302		0.946053	0.381204
ATP2B2	2.63597	0.0387014	Up	1.21776	0.8251		7.63198	4.25502e-05	Up	2.51463	0.0378864	Up	7.33694	1.11343e-05	Up	2.24258	0.227115		6.5632	0.00951808	Up	0.346749	0.000471128	Down
ATP2B3	16.9921	0.000260568	Up	1.84383	0.591246		27.6531	1.27413e-05	Up	14.8068	0.000118355	Up	23.9323	2.46195e-06	Up	9.75918	0.0460517	Up	15.7217	0.0156076	Up	0.695247	0.614226
ATP2B4	0.901192	0.229332		1.13537	0.61827		0.823491	0.0140339		0.888783	0.260206		0.807401	0.0210739		0.819447	0.213168		0.743293	0.03901		1.10541	0.0525575
ATP2C1	0.998307	0.988477		0.892227	0.638573		1.0845	0.405		1.06577	0.549521		1.15267	0.105232		1.15968	0.291584		1.25205	0.0473816		0.942409	0.30158
ATP2C2	0.401757	0.000179663	Down	0.484333	0.328627		1.20975	0.49747		0.5637	0.0539435		1.68694	0.0818509		0.88426	0.754704		2.65321	0.0236361	Up	0.379983	3.30911e-22	Down
ATP4A	1.36506	0.638738		0.820739	0.918074		5.82732	0.0449838	Up	1.49553	0.547181		6.39489	0.0247088	Up	2.84027	0.19594		7.35729	0.110532		0.154138	6.61062e-06	Down
ATP4B	0.155487	0.000136295	Down	0.0896715	0.120384		0.271609	0.0179128	Down	0.699858	0.527738		1.20716	0.741209		1.77286	0.369323		3.04142	0.127937		0.646337	0.0597624
ATP5F1A	0.644207	0.00020266		0.848791	0.599174		0.720924	0.000241747		0.7038	0.0101468		0.783001	0.0278182		0.792831	0.266861		0.882261	0.460519		0.938452	0.204551
ATP5F1B	0.685685	0.00930899		0.876505	0.618782		0.868214	0.205071		0.739437	0.0289687		0.930722	0.512886		0.816584	0.33857		1.02628	0.876729		0.846179	0.0132049
ATP5F1C	0.357672	1.55895e-05	Down	0.559119	0.306501		0.44035	3.41206e-05	Down	0.465369	0.000656719	Down	0.569159	0.00277061		0.664573	0.063259		0.810702	0.240055		0.844364	0.00056902
ATP5F1D	1.29915	0.0707744		0.82854	0.559868		1.88065	0.00504856		1.42658	0.0139852		2.06038	0.000265169	Up	1.64034	0.0164707		2.37108	0.00726294	Up	0.760376	0.00263761
ATP5F1E	0.826947	0.347864		1.36967	0.375404		0.933274	0.67253		0.772809	0.141027		0.86866	0.31686		0.627145	0.0392707		0.704624	0.0407753		0.876659	0.0719597
ATP5IF1	0.504286	2.88985e-07		0.74177	0.371811		0.782241	0.0550128		0.575499	1.75356e-05		0.887069	0.31488		0.694017	0.00916777		1.06469	0.663224		0.654288	1.05247e-10
ATP5MC1	0.688921	0.0706192		0.94361	0.917793		1.10821	0.554909		0.721731	0.161501		1.15558	0.464543		0.761226	0.438138		1.21605	0.512814		0.736398	0.0013125
ATP5MC2	0.802913	0.0767188		0.9421	0.832036		0.958828	0.678372		0.839743	0.174768		0.998579	0.989409		0.878732	0.514638		1.04215	0.802552		0.854902	0.0244868
ATP5MC3	0.913858	0.674484		0.644823	0.11498		1.04715	0.709856		1.10879	0.586312		1.26042	0.0486579		1.45552	0.201022		1.64782	0.00202346		0.973815	0.850479
ATP5ME	0.908001	0.428473		0.927584	0.818468		1.27488	0.235654		0.958074	0.738161		1.33837	0.108922		1.01444	0.939071		1.4099	0.252583		0.761523	0.00185909
ATP5MF	1.14667	0.660724		1.53494	0.597164		0.969365	0.883525		1.04527	0.896901		0.875757	0.604029		0.777264	0.610287		0.652032	0.219924		1.32058	0.101604
ATP5MG	0.989241	0.932825		1.02138	0.945448		1.19351	0.155385		1.00936	0.945687		1.21193	0.1267		1.00087	0.996664		1.19852	0.356325		0.783333	0.000672094
ATP5MGL	1.67651	0.416397		0.858234	0.912014		2.02746	0.167703		1.80492	0.317657		2.16001	0.105863		1.97472	0.38411		2.3558	0.171639		0.675863	0.332725
ATP5MJ	0.594431	0.156224		1.66457	0.572376		0.588078	0.0393262		0.529886	0.0835825		0.520445	0.0177962		0.368774	0.0306781	Down	0.361947	0.00099629	Down	1.13961	0.400571
ATP5MK	0.514991	0.115934		0.411772	0.306926		0.443973	0.00977134	Down	0.782297	0.526519		0.668859	0.178466		1.28184	0.568533		1.091	0.765085		1.24282	0.247743
ATP5PB	0.791571	0.163713		1.04153	0.904876		0.841016	0.109381		0.804244	0.192661		0.847648	0.170936		0.782234	0.348477		0.820348	0.279538		0.999403	0.995279
ATP5PD	0.716726	0.10243		0.978067	0.961893		0.848322	0.323435		0.744663	0.143203		0.877361	0.435659		0.767606	0.324713		0.904712	0.647474		0.869369	0.0628501
ATP5PF	0.546469	0.0492359		0.447758	0.328465		0.599057	0.0405441		0.793371	0.467189		0.86772	0.592162		1.27108	0.504812		1.38899	0.250334		0.878552	0.137134
ATP5PO	0.673123	0.00813718		1.037	0.920971		0.849165	0.238246		0.684587	0.0140689		0.85944	0.276401		0.674652	0.0805131		0.845981	0.423826		0.805258	9.9825e-06
ATP6	0.434012	0.000226772	Down	0.473524	0.0810131	Down	0.358483	2.22222e-05	Down	0.615128	0.0335496		0.50508	0.00285697		0.955642	0.885754		0.78117	0.467034		1.3325	0.00515732
ATP6AP1	1.09537	0.428066		1.60304	0.0910812		1.04652	0.707101		0.985678	0.907226		0.935353	0.578635		0.708689	0.0263413		0.670785	0.0170854		1.09637	0.0610781
ATP6AP2	0.554618	0.00131874		1.17419	0.594812		0.604816	1.15336e-06		0.543932	0.000294863		0.588623	6.32479e-07		0.492119	0.00631477	Down	0.532304	2.17189e-05		0.972398	0.808042
ATP6V0A1	0.961538	0.693492		1.14487	0.504107		0.935029	0.423811		0.946238	0.558574		0.914189	0.261961		0.872975	0.33522		0.84321	0.156288		1.07068	0.141989
ATP6V0A2	1.27169	0.124877		1.06488	0.858198		0.899746	0.419478		1.28063	0.0858578		0.901975	0.390765		1.24278	0.210495		0.87617	0.346211		1.41219	1.9736e-06
ATP6V0A4	0.0390064	0.0172093	Down	0.0011246	0.0017418	Down	0.262925	0.550518		0.284611	0.334933		1.89492	0.737097		13.1496	0.095909	Up	87.4933	0.0170937	Up	0.458498	0.479806
ATP6V0B	1.92855	9.86026e-06		1.22642	0.590285		2.08033	1.70572e-10	Up	1.85934	0.00023998		1.99795	5.0156e-07		1.65398	0.0472055		1.78254	0.0047773		0.978901	0.770153
ATP6V0C	1.57335	5.41578e-05		1.54868	0.199005		1.64364	1.0219e-05		1.42571	0.0138576		1.48209	0.00301937		1.06062	0.778393		1.10504	0.615688		1.04373	0.343861
ATP6V0D1	0.955337	0.657541		1.58206	0.0771103		1.14183	0.132087		0.861977	0.209759		1.02325	0.820475		0.626593	0.00611573		0.743012	0.0441378		0.883146	0.0345235
ATP6V0D2	7.08948	0.0078098	Up	29.0871	0.0267235	Up	5.80279	0.0219505	Up	4.92869	0.0318439	Up	3.98812	0.0600663	Up	0.251519	0.191676		0.443112	0.411953		0.831434	0.714891
ATP6V0E1	0.685865	0.0299861		1.35143	0.5446		0.759254	0.0506633		0.646088	0.0421484		0.710395	0.0573812		0.531693	0.0647801		0.585595	0.0625976		0.977653	0.828714
ATP6V0E2	0.338188	2.04477e-06	Down	0.0870797	1.93067e-05	Down	0.784726	0.195725		0.440497	8.9096e-05	Down	0.965148	0.835392		4.02188	0.000268198	Up	9.23386	5.46519e-12	Up	0.508701	4.27648e-11
ATP6V1A	0.613886	0.000257487		0.893982	0.712958		0.469819	4.72599e-11	Down	0.656785	0.00248863		0.499663	5.94523e-09	Down	0.710161	0.110432		0.539019	0.000831695		1.28064	0.000474557
ATP6V1B1	9.49256	3.86563e-06	Up	0.293118	0.267539		13.5858	3.902e-08	Up	17.5658	7.94996e-08	Up	25.0189	2.46182e-10	Up	33.1398	1.08299e-05	Up	46.7751	8.91983e-07	Up	1.12259	0.767564
ATP6V1B2	1.25198	0.0321125		1.57874	0.0532389		0.748581	0.000638598		1.12907	0.275806		0.670667	1.38295e-05		0.817302	0.180421		0.484561	2.13964e-09	Down	1.63706	6.6008e-24
ATP6V1C1	0.721263	0.00890587		0.672687	0.270363		0.678287	0.00146264		0.863818	0.324743		0.807171	0.114389		1.1082	0.612833		1.03173	0.870684		1.03392	0.486739
ATP6V1C2	0.487532	0.112278		0.0538294	0.000277309	Down	0.766643	0.565259		3.38628	0.00686542	Up	5.33541	0.000144249	Up	9.17598	3.68552e-07	Up	14.3457	1.61917e-08	Up	0.916339	0.671967
ATP6V1D	0.46757	0.0254341	Down	0.677912	0.627521		0.428866	0.00086273	Down	0.559873	0.0809997		0.509296	0.00906642		0.717549	0.40736		0.651628	0.113577		1.20845	0.20384
ATP6V1E1	0.959645	0.724316		1.89905	0.00460022		0.944148	0.614902		0.830248	0.125973		0.812059	0.0647487		0.524909	2.59594e-05		0.512982	1.40235e-05		1.06003	0.407825
ATP6V1E2	1.82074	0.00730422		5.5343	0.0122381	Up	2.08389	3.94287e-05	Up	1.35728	0.306417		1.54789	0.0771476		0.344024	0.0104592	Down	0.393522	0.00482213	Down	0.962974	0.747285
ATP6V1F	1.62013	0.00543039		1.39794	0.229237		1.48303	0.00141396		1.50479	0.00906195		1.36995	0.00604592		1.19818	0.433633		1.08903	0.587968		1.18621	0.0946918
ATP6V1FNB	1.11732	0.800644		0.340121	0.260564		0.40972	0.0266309	Down	1.88809	0.126211		0.688389	0.319951		3.39502	0.011249	Up	1.2321	0.653499		3.46828	9.29409e-13	Up
ATP6V1G1	0.846441	0.212684		1.20426	0.674553		0.694404	0.00126766		0.822406	0.276105		0.670251	0.00875499		0.733012	0.279266		0.597164	0.0353311		1.20086	0.00518442
ATP6V1G2	0.170776	0.000309588	Down	0.368335	0.61614		0.281985	0.0156409	Down	0.275444	0.0084318	Down	0.453823	0.107976		0.478676	0.107808		0.784938	0.670046		0.45878	6.79357e-05	Down
ATP6V1H	0.651907	0.00237433		1.03395	0.950155		0.759565	0.0159998		0.665586	0.0444514		0.770118	0.122411		0.664556	0.210726		0.770384	0.339966		0.895873	0.247442
ATP7A	0.770057	0.404832		0.730168	0.575166		0.634877	0.0230906		0.893331	0.675326		0.731043	0.0760578		1.09618	0.774682		0.896728	0.410425		1.25421	0.174743
ATP7B	1.02156	0.89698		0.288148	0.0449222	Down	2.04259	0.00178145	Up	1.92352	0.0171204		3.81703	2.04264e-06	Up	3.69672	0.00062012	Up	7.30193	2.74865e-06	Up	0.524786	4.53882e-05
ATP8	1.11997	0.69147		0.885365	0.837723		1.2337	0.44608		1.20009	0.519753		1.31928	0.293543		1.32331	0.473642		1.4569	0.319211		0.875451	0.256443
ATP8A1	0.0843664	1.85265e-24	Down	0.454461	0.16634		0.0820549	1.51633e-34	Down	0.121922	3.04733e-18	Down	0.11783	2.07037e-25	Down	0.19175	5.6644e-11	Down	0.184799	7.08378e-17	Down	1.06324	0.336273
ATP8A2	9.34906	2.1999e-07	Up	5.09258	0.0827209	Up	6.26235	3.66342e-07	Up	7.04562	3.73277e-05	Up	4.6916	9.50609e-05	Up	1.94544	0.37967		1.30032	0.667268		1.97364	0.026597
ATP8B1	0.533219	6.12183e-10		0.347354	7.48849e-05	Down	0.551685	4.1124e-10		0.886157	0.414338		0.909951	0.4706		1.56494	0.00115417		1.59898	0.000252632		0.91799	0.113894
ATP8B2	1.1575	0.157247		2.44884	0.0646687	Up	1.4486	0.00287683		0.952936	0.817276		1.18699	0.37361		0.495508	0.0252153	Down	0.620277	0.107902		0.841997	0.00662555
ATP8B3	2.86791	0.00232596	Up	4.10128	0.173083		5.05958	8.54913e-05	Up	2.19673	0.0488585	Up	3.86587	0.00147258	Up	0.741242	0.558344		1.30789	0.664013		0.689559	0.074193
ATP8B4	3.64639	5.73484e-05	Up	5.25527	0.0200496	Up	2.61679	0.00184753	Up	2.74272	0.00383007	Up	1.95127	0.0359317		0.726805	0.473749		0.517755	0.121041		1.29554	0.186006
ATP9A	0.395885	4.45707e-11	Down	0.608513	0.143761		0.425549	2.19952e-11	Down	0.491885	2.14064e-06	Down	0.524606	1.17691e-06		0.664467	0.0300879		0.704798	0.0424117		0.964111	0.452885
ATP9B	0.59528	1.30485e-09		0.558984	0.040118		0.634845	1.44956e-08		0.770239	0.0303134		0.816286	0.0560009		1.09156	0.564557		1.15304	0.301638		0.979672	0.572659
ATPAF1	0.53249	5.21552e-05		0.610185	0.423547		0.553105	7.28687e-06		0.657466	0.0799469		0.676947	0.0561465		0.876852	0.719734		0.894908	0.721947		0.984783	0.779572
ATPAF2	0.828075	0.275373		3.35571	0.0898785	Up	0.860389	0.328141		0.652824	0.123426		0.673444	0.0969328		0.25616	0.000511846	Down	0.264503	7.14597e-05	Down	0.960684	0.554296
ATPSCKMT	0.623323	0.0028014		0.427579	0.0202587	Down	0.748799	0.05441		0.921655	0.625847		1.10222	0.523276		1.49382	0.0191271		1.77996	0.000821518		0.809991	0.0189397
ATR	0.756408	0.101635		0.682523	0.225666		0.688197	0.00472903		0.899152	0.51518		0.812831	0.112762		1.15519	0.551373		1.04543	0.814981		1.18248	0.216631
ATRAID	0.501692	1.92039e-09		0.833807	0.548573		0.571907	4.17729e-06		0.547291	6.20244e-07		0.619705	5.04351e-05		0.613426	0.00569312		0.690546	0.0410242		0.878311	0.0562241
ATRIP	1.35253	0.115519		1.28737	0.547752		1.66873	0.0619238		1.2847	0.159239		1.57687	0.0539696		1.08778	0.697189		1.33632	0.426676		0.853714	0.375185
ATRN	0.669491	0.000709551		0.770498	0.326277		0.78726	0.0105998		0.75451	0.0194092		0.880571	0.194837		0.889738	0.499913		1.03291	0.815511		0.885087	0.0267175
ATRNL1	1.19387	0.639334		0.937178	0.937113		2.24214	0.0189121	Up	1.25104	0.535576		2.34211	0.00836018	Up	1.31222	0.572627		2.4539	0.0419813	Up	0.547729	0.00286968
ATRX	0.718233	0.0136592		0.615272	0.0863892		0.643728	0.000449972		0.890266	0.383762		0.793064	0.0552948		1.19775	0.281985		1.06334	0.699908		1.12742	0.100144
ATXN1	0.805448	0.00904262		1.12699	0.60833		0.768554	0.00389725		0.79291	0.00791044		0.752042	0.00109654		0.728813	0.00520674		0.68762	0.00291975		1.06191	0.112627
ATXN10	0.665185	0.00388003		0.970399	0.955126		0.816406	0.124177		0.692085	0.0667061		0.844456	0.339636		0.718239	0.278634		0.877662	0.630996		0.83707	0.00274828
ATXN1L	0.870046	0.174029		1.22139	0.432496		1.03356	0.70747		0.839813	0.0922409		0.990871	0.91742		0.736455	0.017906		0.867014	0.193275		0.854923	3.32306e-08
ATXN2	1.01302	0.936889		0.620173	0.197643		1.00207	0.99053		1.24975	0.155502		1.22814	0.195843		1.67428	0.0012538		1.63634	0.0151639		1.11798	0.114113
ATXN2L	1.99233	6.62746e-11		0.844794	0.588885		1.76194	1.75805e-11		2.16675	6.98329e-09	Up	1.91178	7.01142e-09		2.45825	1.40978e-05	Up	2.17269	7.00142e-06	Up	1.21752	0.00102902
ATXN3	0.827999	0.146159		0.560754	0.072198		0.714381	0.00588232		1.06951	0.636167		0.916842	0.499882		1.51276	0.0209066		1.29131	0.12996		1.12311	0.0955761
ATXN7	1.13483	0.223857		1.02595	0.906533		1.14656	0.110064		1.15102	0.161788		1.15622	0.076282		1.12956	0.430082		1.13054	0.321024		1.04115	0.362791
ATXN7L1	0.637342	0.00439699		0.763073	0.506654		1.02418	0.875466		0.718911	0.0382896		1.14808	0.350553		0.854267	0.413065		1.35814	0.111837		0.63513	1.00803e-07
ATXN7L2	1.4638	0.0470261		1.2229	0.626569		1.64755	0.00483741		1.41112	0.0542672		1.58022	0.00483082		1.24859	0.31055		1.39834	0.10985		1.00261	0.974931
ATXN7L3	1.64068	1.64989e-06		0.779569	0.296864		1.50413	3.27611e-05		1.8376	1.34176e-08		1.67733	1.20835e-07		2.17181	4.07749e-07	Up	1.97871	1.84942e-06		1.14676	0.0120582
ATXN7L3B	0.525233	2.12373e-07		0.581122	0.0470375		0.621706	2.29218e-08		0.669646	0.00262348		0.786754	0.0191911		0.930455	0.683424		1.08871	0.487771		0.865192	0.0565794
AUH	0.701566	0.00125153		0.78748	0.381696		0.655578	0.000279319		0.786072	0.0273501		0.731248	0.00407248		0.926283	0.591321		0.861883	0.342561		1.14589	0.0274628
AUNIP	4.87292	0.00134837	Up	1.12465	0.919075		3.4798	0.00147547	Up	4.83635	0.00218046	Up	3.42355	0.00289762	Up	4.59829	0.048232	Up	3.28925	0.0484107	Up	1.7472	0.0896023
AUP1	1.69427	6.38927e-06		1.51215	0.13239		2.2505	3.65207e-10	Up	1.54064	0.000732709		2.03847	2.53657e-08	Up	1.16668	0.404506		1.54484	0.0268364		0.824601	0.0129597
AURKA	4.013	0.000150615	Up	0.640079	0.467434		7.81913	3.14334e-07	Up	4.85232	1.28664e-06	Up	9.43995	7.41977e-11	Up	6.38195	5.25114e-05	Up	12.3899	1.40425e-06	Up	0.726297	0.109127
AURKAIP1	2.63828	6.18917e-09	Up	1.80169	0.156033		2.90956	1.4318e-06	Up	2.31465	4.51172e-06	Up	2.53847	9.54453e-06	Up	1.5495	0.0675849		1.70473	0.0945323		0.993878	0.938586
AURKB	13.154	1.73446e-08	Up	1.71828	0.371196		16.8039	1.23959e-12	Up	11.6019	1.05582e-08	Up	14.8191	5.29344e-13	Up	8.00983	0.00414793	Up	10.3695	0.000273209	Up	1.70685	0.1075
AURKC	1.34877	0.594325		0.6641	0.776238		1.49036	0.349528		1.61525	0.365348		1.77642	0.161685		2.10916	0.224568		2.3177	0.0573255	Up	1.25558	0.371363
AUTS2	1.11138	0.464953		0.336592	0.000625507	Down	0.555526	0.000445157		1.8822	0.000321658		0.939106	0.72085		3.39295	2.06306e-10	Up	1.69159	0.0204468		1.75692	1.25358e-14
AVEN	2.92541	0.00186501	Up	1.75015	0.514899		1.94642	0.0138849		2.58644	0.00841657	Up	1.70669	0.0644271		1.7525	0.23048		1.15727	0.681437		1.44219	0.0294989
AVIL	1.0064	0.965966		0.706805	0.235963		0.901927	0.552819		1.17306	0.257101		1.04706	0.766242		1.47374	0.049336		1.31217	0.254217		1.24291	0.00135078
AVL9	1.05794	0.478538		0.873907	0.476041		0.859037	0.0451091		1.13888	0.0871478		0.919791	0.232714		1.25357	0.0246592		1.01159	0.905402		1.21555	4.5861e-07
AVP	0.129341	0.35821		1.00229	0.999191		0.306587	0.619291		0.132049	0.331112		0.311699	0.59169
AVPI1	1.21963	0.516629		0.808653	0.772619		1.04549	0.870324		1.35824	0.324853		1.15811	0.591602		1.58255	0.281847		1.34478	0.437379		1.3817	0.0352449
AVPR1A	0.215327	2.13827e-08	Down	1.45105	0.670869		1.38927	0.33477		0.174495	6.3121e-07	Down	1.10834	0.784438		0.106793	6.55274e-05	Down	0.501896	0.241867		0.188999	4.29894e-15	Down
AVPR1B	0.287385	0.0224108	Down	0.33251	0.545142		0.295976	0.0110878	Down	0.49812	0.180458		0.51254	0.13984		0.913833	0.875808		0.942095	0.907774		1.13827	0.60744
AVPR2	1.66993	0.295052		2.35052	0.470867		2.35041	0.0916551	Up	1.3838	0.493835		1.93426	0.160659		0.738648	0.602911		1.03669	0.955199		0.576047	0.0720551
AWAT1	0.436186	0.0949347	Down	0.860487	0.921664		0.286765	0.00298516	Down	0.472984	0.137862		0.309768	0.00508115	Down	0.526967	0.309706		0.34539	0.0473243	Down	1.87135	0.0215947
AWAT2	0.0569094	0.00166463	Down	0.0089742	0.029705	Down	0.0692643	0.00894335	Down	0.0527336	0.00042367	Down	0.0640311	0.00264359	Down	5.69346	0.103762		6.81674	0.118054		0.384994	0.127919
AXDND1	0.447167	0.0870428	Down	0.201804	0.186493		1.65199	0.38174		0.535044	0.166303		3.83483	0.0129662	Up	2.23171	0.19376		8.08189	0.00669461	Up	0.230898	3.18955e-05	Down
AXIN1	1.79602	9.01103e-09		0.797193	0.456847		1.44262	2.66051e-05		1.99894	1.15791e-07		1.6004	2.8329e-05		2.3587	4.62466e-05	Up	1.89351	0.000441479		1.28112	4.14552e-05
AXIN2	0.330186	0.000675579	Down	0.643366	0.553127		0.830869	0.494838		0.598526	0.13169		0.998809	0.99644		0.784172	0.565468		1.3001	0.38011		0.694816	0.0330991
AXL	5.12158	9.79103e-31	Up	9.1026	7.76323e-15	Up	4.10261	4.76569e-30	Up	3.70314	4.94615e-10	Up	2.94548	3.58995e-09	Up	0.581715	2.06787e-05		0.461411	5.46509e-12	Down	1.35259	1.77257e-06
AZGP1	0.231484	0.131643		0.000344295	2.0664e-07	Down	2.53488	0.695614		1.68162	0.537095		90.4888	0.000428804	Up	166.7	4.44243e-06	Up	13522.5	1.83713e-08	Up	0.135246	0.0620414	Down
AZI2	0.92722	0.667829		2.15059	0.251147		0.932723	0.677606		0.783934	0.327977		0.784174	0.266912		0.450246	0.0281911	Down	0.450189	0.0136808	Down	1.00934	0.889157
AZIN1	0.717797	0.0189965		0.459982	0.0350263	Down	0.745347	0.0205909		1.0289	0.870827		1.06293	0.69171		1.61094	0.0378091		1.65791	0.0131968		0.922516	0.209197
AZIN2	2.68383	1.70397e-08	Up	2.00721	0.0277698	Up	2.45821	6.41424e-08	Up	2.29128	7.97547e-07	Up	2.08677	2.15876e-06	Up	1.38903	0.133814		1.2676	0.265524		1.12792	0.127431
B2M	0.88889	0.599046		1.25303	0.619617		0.602528	0.0115124		0.85299	0.48248		0.575463	0.00567834		0.733405	0.346883		0.493988	0.0163423	Down	1.45721	2.32948e-07
B3GALNT1	0.580343	0.000628805		0.607787	0.223079		0.929126	0.741688		0.723288	0.0618155		1.15562	0.489169		0.998478	0.994778		1.5966	0.14716		0.672476	1.31297e-07
B3GALNT2	1.06528	0.763894		0.616975	0.0263545		1.10719	0.343716		1.32455	0.131928		1.36612	0.00353269		1.80233	0.0510142		1.85821	6.25384e-05		0.9581	0.809878
B3GALT1	2.45714	0.136568		0.283015	0.444164		5.1776	0.00393605	Up	2.50595	0.120352		5.2629	0.00227283	Up	2.51617	0.187166		5.26651	0.0153293	Up	0.629036	0.10196
B3GALT2	0.870816	0.630019		0.781108	0.683126		1.07972	0.792869		0.969385	0.899613		1.20079	0.457609		1.13858	0.613174		1.40616	0.257932		0.791568	0.0112961
B3GALT4	1.5595	0.154145		1.52363	0.5623		1.35046	0.261255		1.4212	0.259099		1.21737	0.454063		1.06027	0.89135		0.907654	0.789762		1.00689	0.967099
B3GALT5	0.181132	6.91271e-10	Down	0.454265	0.410089		0.536857	0.0474539		0.260686	0.000278972	Down	0.767368	0.463147		0.411777	0.0865006	Down	1.20656	0.724003		0.424482	2.96348e-14	Down
B3GALT6	2.82557	7.59249e-15	Up	1.62186	0.241467		2.31398	2.86454e-05	Up	2.52946	1.27069e-07	Up	2.06541	0.000356813	Up	1.83274	0.0215386		1.50346	0.213937		1.34803	0.000202525
B3GALT9	0.585822	0.0702368		0.506833	0.44421		0.791624	0.39841		0.799149	0.476665		1.07786	0.79204		1.21421	0.578513		1.63936	0.146483		0.633855	6.3733e-05
B3GAT1	0.394822	0.000306591	Down	0.19755	0.0563092	Down	0.283029	0.000333798	Down	2.34699	0.027965	Up	0.663406	0.279265		4.99047	0.000425828	Up	1.39914	0.464703		3.62309	1.50911e-24	Up
B3GAT2	0.774112	0.691849		3.99467	0.515574		0.826271	0.73931		0.594023	0.418867		0.631321	0.406734		0.20034	0.0291575	Down	0.214336	0.023551	Down	0.870086	0.679549
B3GAT3	2.16801	9.40096e-09	Up	2.01179	0.0699197	Up	2.35368	2.27619e-13	Up	1.85249	0.00043024		2.0032	4.08788e-06	Up	1.13553	0.617893		1.23325	0.342251		0.980989	0.794933
B3GLCT	0.674321	0.00638831		0.659616	0.270861		0.719093	0.0126943		0.8093	0.17579		0.855038	0.259114		1.04036	0.855805		1.09065	0.661135		0.909327	0.219923
B3GNT2	0.909477	0.514604		1.12052	0.828662		0.640447	0.00151642		0.900839	0.606754		0.632302	0.0104909		0.843612	0.601705		0.592625	0.0701627		1.43746	3.24102e-05
B3GNT3	0.585921	0.369245		0.00384083	0.000232639	Down	0.0347041	1.04491e-11	Down	0.780081	0.653898		0.0846429	3.35211e-07	Down	35.3945	1.8118e-06	Up	2.10098	0.240006		23.3769	2.60466e-29	Up
B3GNT4	1.41829	0.495367		0.393577	0.442418		1.33418	0.546051		2.19747	0.115232		2.05566	0.11354		3.72612	0.0358574	Up	3.48136	0.0379354	Up	1.38975	0.270964
B3GNT5	1.87001	4.0636e-06		1.50257	0.18146		1.332	0.0397807		1.70872	3.69821e-05		1.20937	0.134736		1.29081	0.0984257		0.910861	0.589333		1.38283	1.81389e-05
B3GNT6	0.25842	0.544495		1	1		0.77292	0.819148		0.28378	0.546812		0.0269925	0.000512643	Down				0.030959	0.0178183	Down	5.18466	0.284384
B3GNT7	3.17771	4.70035e-06	Up	0.963945	0.955487		1.47551	0.0771166		3.30625	2.45298e-05	Up	1.52634	0.0846027		3.4665	0.0015792	Up	1.60335	0.164358		2.0947	2.33964e-11	Up
B3GNT8	1.20943	0.529275		0.268472	0.0569585	Down	1.03155	0.870334		2.36045	0.0114303	Up	1.99792	0.00694053		4.60205	0.000896976	Up	3.87671	2.62118e-05	Up	1.44888	0.011912
B3GNT9	0.817824	0.248314		1.67363	0.353529		1.03867	0.792855		0.727073	0.16435		0.91601	0.650288		0.503239	0.0477793		0.631396	0.114613		0.882787	0.0861669
B3GNTL1	2.17874	0.000199708	Up	1.38252	0.591368		2.33217	1.29686e-05	Up	2.01778	0.00397043	Up	2.14665	0.000405609	Up	1.59906	0.19068		1.69269	0.100307		0.940181	0.526558
B4GALNT1	5.08615	1.99553e-12	Up	3.66633	0.00126774	Up	5.64073	1.84385e-09	Up	3.93259	4.00637e-09	Up	4.35563	2.16199e-08	Up	1.40404	0.238944		1.5415	0.264725		1.00412	0.982153
B4GALNT2	0.0566729	1.49163e-12	Down	0.116462	0.140091		0.174907	0.000304183	Down	0.0976412	1.70063e-07	Down	0.640612	0.377628		0.507675	0.214064		1.56188	0.488355		0.317158	1.11743e-12	Down
B4GALNT3	1.77625	0.110391		0.193017	0.0416006	Down	0.603724	0.0884764		4.36323	0.000255984	Up	0.668335	0.170192		9.65823	1.56417e-05	Up	3.27699	0.00636918	Up	3.42107	4.79676e-13	Up
B4GALNT4	5.29848	0.0133159	Up	0.0780625	0.0588938	Down	11.1479	1.63232e-05	Up	47.5601	2.54099e-09	Up	55.9702	2.10103e-12	Up	70.5099	2.73118e-06	Up	148.792	3.54963e-13	Up	1.19609	0.631549
B4GALT1	0.821901	0.0883261		0.849553	0.547193		0.808728	0.071334		0.896468	0.337771		0.877437	0.238222		1.00738	0.959853		0.983097	0.913629		1.08877	0.126344
B4GALT2	3.60106	1.14284e-08	Up	1.86025	0.248871		2.77214	3.65379e-30	Up	3.13441	4.22953e-05	Up	2.39835	3.3726e-06	Up	2.04626	0.126607		1.57181	0.143183		1.54485	0.00593739
B4GALT3	1.57867	0.00103766		1.29736	0.462502		1.3732	0.0399885		1.49944	0.00516355		1.29699	0.0779027		1.27264	0.194518		1.10342	0.640641		1.1321	0.021255
B4GALT4	0.868449	0.398583		0.455197	0.0742898	Down	0.770768	0.18848		1.25417	0.265096		1.10558	0.632076		1.97601	0.016509		1.73425	0.0813972		1.22943	0.0371256
B4GALT5	2.6715	1.92969e-27	Up	0.578038	0.14587		1.3876	0.00613451		3.41835	3.10723e-14	Up	1.76988	0.000258643		4.80463	1.72557e-10	Up	2.48255	0.000192987	Up	1.81901	1.18637e-15
B4GALT6	1.3837	0.325619		0.358507	0.200274		0.701239	0.346125		2.25556	0.0161194	Up	1.1446	0.703676		3.95346	0.000222118	Up	2.00226	0.146486		1.63414	0.000604228
B4GALT7	1.48825	0.000166538		0.928171	0.7836		1.50434	6.50449e-05		1.56527	0.00012753		1.57237	2.51844e-05		1.65884	0.00649884		1.66405	0.00337871		1.02206	0.751485
B4GAT1	0.745777	0.0416744		1.23101	0.58133		0.989216	0.946014		0.71788	0.0225999		0.943646	0.698452		0.618332	0.00917881		0.806398	0.316988		0.82847	0.0159702
B9D1	0.604781	0.00327177		0.660306	0.242514		0.801314	0.175098		0.726349	0.0405799		0.958034	0.769187		0.949557	0.765718		1.25063	0.217473		0.817379	0.0142578
B9D2	1.45841	0.11289		0.672014	0.311267		1.75202	0.00766552		1.73871	0.00914927		2.07756	8.83449e-05	Up	2.25096	0.00694255	Up	2.68572	0.000220152	Up	1.00537	0.969869
BAALC	2.40234	0.0157325	Up	9.23428	0.016511	Up	4.15381	2.05416e-05	Up	1.73526	0.181599		2.97702	0.00302588	Up	0.270119	0.00896392	Down	0.46349	0.0983529	Down	0.650808	0.0659713
BAAT	0.289637	0.180466		2.67	0.653716		1.03203	0.975138		0.224165	0.0870334	Down	0.838215	0.851125		0.0989722	0.0594696	Down	0.401477	0.489587		0.462092	0.228565
BABAM1	1.62586	1.67773e-06		0.604377	0.164505		1.8305	9.38121e-13		2.03568	6.41127e-06	Up	2.28384	8.25498e-10	Up	2.82738	1.60258e-05	Up	3.18283	2.05448e-08	Up	0.94181	0.267539
BABAM2	0.85136	0.241781		1.68266	0.109035		0.841997	0.150719		0.757514	0.0442983		0.744434	0.0134629		0.52806	9.65347e-05		0.518868	7.39669e-06		1.07815	0.279125
BACE1	1.11752	0.311662		1.49593	0.194462		1.00324	0.9782		1.01866	0.888983		0.907584	0.446312		0.760009	0.14108		0.672886	0.0358676		1.10641	0.057675
BACE2	0.873501	0.297183		0.558831	0.0776811		0.885359	0.329889		1.13702	0.381781		1.14442	0.313741		1.61722	0.00734216		1.6225	0.00532919		0.994987	0.922942
BACH1	1.34907	0.00825688		0.841839	0.639098		1.09207	0.391198		1.47522	0.0143243		1.18877	0.211999		1.65261	0.0501849		1.3265	0.209678		1.21387	0.00529178
BACH2	0.619048	0.07092		1.40374	0.329945		0.615626	0.0106614		0.571956	0.016947		0.569013	0.000901933		0.452777	0.0326292	Down	0.45271	0.00232808	Down	1.31905	0.0275519
BAD	1.49036	0.0206675		1.55953	0.225033		1.86971	9.54142e-05		1.34791	0.0612643		1.68227	0.000338891		0.99575	0.980062		1.2428	0.201058		0.790262	0.00160005
BAG1	0.761338	0.0847641		0.341949	0.00107632	Down	0.773487	0.0781245		1.28416	0.147371		1.29724	0.0921679		2.30931	3.4789e-09	Up	2.32175	6.74987e-09	Up	1.04719	0.434624
BAG2	1.21419	0.546775		0.97923	0.971237		1.49873	0.0797779		1.26058	0.396464		1.54503	0.0271964		1.29337	0.41244		1.58531	0.00892985		0.87243	0.423265
BAG3	2.65598	6.9025e-15	Up	1.90916	0.0244436		1.60861	0.00016796		2.29727	2.70209e-09	Up	1.38223	0.0133265		1.44105	0.0478977		0.864482	0.426017		1.60457	6.58367e-11
BAG4	0.59017	0.00552029		0.39421	0.0477031	Down	0.536528	0.00757		0.910077	0.669825		0.819665	0.397027		1.51078	0.163927		1.35092	0.387303		1.08944	0.343468
BAG5	0.600121	1.09735e-06		0.824392	0.462315		0.492482	6.10691e-14	Down	0.661122	7.40726e-05		0.538962	1.93568e-11		0.750585	0.0417504		0.610152	0.000102717		1.19811	0.0002658
BAG6	1.53413	1.83893e-07		1.28973	0.201846		1.44876	1.04862e-06		1.45606	1.80529e-05		1.367	6.44058e-05		1.23468	0.0960712		1.15882	0.206388		1.08954	0.0371606
BAHCC1	1.66755	0.00639846		1.2309	0.630167		2.21171	5.27627e-06	Up	1.59904	0.0165954		2.11333	2.36106e-05	Up	1.39891	0.217593		1.84718	0.0148385		0.838345	0.00830126
BAHD1	0.985075	0.891826		0.583913	0.0254103		0.889164	0.201426		1.24783	0.0682785		1.12326	0.256769		1.74979	0.00068453		1.57368	0.000951929		1.15825	0.00398025
BAIAP2	1.79406	0.000822842		1.49775	0.0978318		1.4256	0.00975392		1.63684	0.00126301		1.2919	0.0331363		1.23505	0.336063		0.970857	0.858044		1.46855	3.70184e-09
BAIAP2L1	0.681097	0.00697947		0.517415	0.0265198		0.778417	0.0473384		0.915578	0.529682		1.04034	0.748324		1.36304	0.0344265		1.54467	0.00123519		0.931291	0.128646
BAIAP2L2	0.868313	0.600992		0.762114	0.693439		1.52455	0.143978		0.983803	0.953107		1.72103	0.0515089		1.18237	0.648959		2.06297	0.0719376	Up	0.713171	0.0031678
BAIAP3	2.13593	0.0166248	Up	2.81327	0.159943		0.60806	0.0358892		1.72382	0.124107		0.487695	0.00846718	Down	0.801361	0.687934		0.227961	0.000255082	Down	3.991	1.88263e-20	Up
BAK1	3.39147	3.41025e-11	Up	1.87582	0.0706889		2.97113	9.298e-11	Up	2.94303	1.4515e-09	Up	2.56177	3.96326e-09	Up	1.88383	0.00863287		1.64556	0.0235527		1.18457	0.100529
BAMBI	10.9439	5.86378e-07	Up	1.15515	0.880662		5.56667	8.78476e-05	Up	10.7125	8.587e-07	Up	5.42581	8.69092e-05	Up	10.003	0.0021201	Up	5.07884	0.0154849	Up	2.31446	0.0119569	Up
BANF1	1.49559	0.00284343		1.06401	0.793893		1.44881	9.51813e-05		1.50506	0.00114272		1.45285	4.58063e-05		1.46422	0.049851		1.4137	0.0112097		1.10005	0.266786
BANF2	0.00852696	5.8178e-08	Down	0.00263272	0.00619057	Down	0.0909785	0.0749401	Down	0.0130336	4.52731e-08	Down	0.0925166	0.0654356	Down	1.25876	0.832623		13.3609	0.0965655	Up	0.114869	9.5678e-05	Down
BANK1	0.0742268	2.62903e-17	Down	0.0869696	0.000869485	Down	0.0946071	1.06671e-10	Down	0.340436	0.00275222	Down	0.431203	0.0221269	Down	0.868496	0.676525		1.09796	0.835056		0.644903	0.000692473
BANP	1.69414	4.7092e-05		1.49246	0.41786		2.08035	2.31285e-10	Up	1.54756	0.0304349		1.89346	0.000233426		1.18952	0.604928		1.46032	0.191222		0.900769	0.184776
BAP1	1.30467	0.00160629		1.12473	0.672148		1.6139	2.30116e-11		1.28784	0.0235763		1.58549	1.30754e-06		1.20695	0.28775		1.4867	0.00947499		0.857768	0.00135601
BARD1	1.1761	0.574028		0.421777	0.118036		1.01877	0.930904		1.77008	0.0486697		1.52497	0.0625651		2.89311	0.00882216	Up	2.49156	0.00230749	Up	1.08162	0.668555
BARHL1	0.724122	0.60474		0.872318	0.948786		1.28464	0.665316		0.761494	0.665552		1.34969	0.600592		0.812343	0.802469		1.44306	0.639371		1.40295	0.289114
BARHL2	0.183703	0.447262								0.20119	0.442261					0.230691	0.58604					0.917501	0.966378
BARX1	0.32395	0.25506		0.0130104	0.0416987	Down	0.0558599	0.000810051	Down	0.258604	0.130557		0.33597	0.171		26.0059	0.00148075	Up	37.8013	0.000106126	Up	0.860972	0.803019
BARX2	0.745552	0.668596		1.00943	0.995117		5.9506	0.0425218	Up	1.90875	0.313402		7.63668	0.0111087	Up	1.87241	0.431987		7.40162	0.0914199	Up	0.0792516	5.04461e-08	Down
BASP1	3.67493	9.41779e-05	Up	1.68698	0.420789		1.15135	0.589717		3.26918	0.000176648	Up	1.01876	0.941131		2.24377	0.0554661	Up	0.700626	0.266987		3.20338	1.2996e-12	Up
BATF	1.76249	0.336476		8.4922	0.0817394	Up	2.22859	0.099067	Up	1.26499	0.695598		1.60633	0.336325		0.218409	0.097057	Down	0.280619	0.0880926	Down	1.76353	0.0842243
BATF2	3.11154	0.00220834	Up	4.17874	0.127746		3.22645	0.000492912	Up	2.38616	0.0299166	Up	2.45982	0.0109878	Up	0.794047	0.642666		0.826651	0.670897		0.848647	0.302166
BATF3	5.73204	0.000231354	Up	2.21147	0.387794		3.91125	3.72309e-05	Up	4.79292	0.00082166	Up	3.26529	0.000554	Up	2.73439	0.162289		1.86994	0.196755		2.20387	0.0049474	Up
BAX	3.22647	7.68952e-17	Up	1.34483	0.297483		2.10583	6.60817e-07	Up	3.03069	7.87204e-15	Up	1.96987	1.59879e-06		2.51055	3.62342e-05	Up	1.63442	0.0305195		1.64845	1.89113e-05
BAZ1A	1.78326	6.39681e-05		0.856929	0.619874		1.18372	0.231497		1.93687	2.7573e-06		1.28029	0.0622683		2.16283	0.000143231	Up	1.43016	0.069226		1.48919	2.80898e-06
BAZ1B	1.15384	0.0443398		0.929844	0.747323		1.09169	0.162728		1.21704	0.0238266		1.14526	0.0734785		1.29374	0.0531489		1.21805	0.0922295		1.118	0.000379495
BAZ2A	1.1007	0.300235		0.99598	0.983769		0.992701	0.922036		1.13074	0.134812		1.01436	0.827379		1.1443	0.17776		1.02528	0.733228		1.16756	7.26951e-05
BAZ2B	0.534642	1.02195e-05		0.618256	0.154938		0.435518	1.00389e-11	Down	0.65824	0.00636223		0.531946	1.55312e-06		0.878378	0.538487		0.705641	0.0542234		1.33912	0.000182365
BBC3	3.19277	3.55758e-06	Up	0.869393	0.763921		1.56348	0.0254339		3.44236	2.3798e-07	Up	1.68035	0.00746344		3.85717	0.000198697	Up	1.88783	0.0276875		2.32819	1.27895e-08	Up
BBIP1	0.248581	5.5269e-06	Down	0.0756868	0.00368754	Down	0.258386	1.45763e-06	Down	0.315055	0.000154535	Down	0.324378	3.54245e-05	Down	3.25281	0.00766851	Up	3.3227	0.00309347	Up	0.875565	0.0906572
BBLN	2.44319	3.80129e-08	Up	1.65141	0.0767819		1.59081	0.000432196		2.17528	5.18838e-07	Up	1.41167	0.00646879		1.5411	0.0523553		1.00064	0.997135		1.73274	9.22613e-09
BBOF1	0.154801	4.74264e-05	Down	0.192634	0.190096		0.199076	3.83257e-08	Down	0.377619	0.0434285	Down	0.479622	0.0358088	Down	0.809921	0.713276		1.02243	0.950109		0.83752	0.41861
BBOX1	0.105627	6.13437e-06	Down	0.365314	0.609362		0.147782	7.59299e-05	Down	0.170386	0.000699991	Down	0.239354	0.00294502	Down	0.301257	0.0480011	Down	0.423651	0.159182		0.717601	0.108323
BBS1	0.404791	6.30112e-17	Down	0.817646	0.510799		0.528052	5.19361e-14		0.445252	1.02151e-10	Down	0.576772	8.71148e-08		0.508241	0.000363625		0.655563	0.00671793		0.800525	3.6377e-05
BBS10	0.698438	0.404534		0.475231	0.393026		0.649361	0.218239		0.988476	0.97747		0.911917	0.785508		1.5228	0.443058		1.39821	0.449266		1.12742	0.651969
BBS12	0.331711	0.00281141	Down	0.780375	0.806622		0.400439	0.00107774	Down	0.37323	0.0100047	Down	0.448462	0.00760213	Down	0.442726	0.0918666	Down	0.530856	0.0716365		0.940279	0.700508
BBS2	0.427312	4.46398e-05	Down	1.22564	0.690611		0.434571	1.88436e-06	Down	0.411937	1.68973e-06	Down	0.416222	1.63806e-08	Down	0.36049	3.27556e-11	Down	0.363518	7.07364e-16	Down	1.00677	0.895745
BBS4	0.575899	0.0118729		0.967166	0.959441		0.741278	0.102794		0.598658	0.0317303		0.764326	0.183296		0.61328	0.0823959		0.780628	0.291284		0.828155	0.00199545
BBS5	0.701188	0.270775		1.42713	0.631575		0.717516	0.185086		0.650806	0.169587		0.660691	0.0937462		0.513778	0.089962		0.522036	0.0226545		1.03927	0.811433
BBS7	1.12868	0.697322		0.696974	0.533697		1.12067	0.562697		1.32129	0.307713		1.30209	0.148314		1.65126	0.147878		1.61677	0.00781878		1.06142	0.71991
BBS9	0.522988	9.26102e-06		0.825118	0.578031		0.487421	6.3606e-10	Down	0.573308	0.000158393		0.530526	1.26413e-07		0.646566	0.0318783		0.595124	0.00126104		1.12256	0.156366
BBX	0.640689	0.000162609		1.33702	0.317507		0.629183	1.24136e-06		0.602841	6.78231e-05		0.588118	4.3471e-07		0.492967	0.000125773	Down	0.479525	1.11001e-06	Down	1.01711	0.743223
BCAM	0.229615	8.84327e-20	Down	0.830764	0.525159		0.451725	1.07503e-05	Down	0.251402	5.49323e-22	Down	0.491232	4.7135e-06	Down	0.285543	4.62013e-11	Down	0.555947	0.0114777		0.565374	1.08019e-14
BCAN	7.07017	0.000168227	Up	9.78785	0.0313362	Up	6.63755	3.36621e-05	Up	5.07308	0.00186615	Up	4.74878	0.000536194	Up	1.25388	0.705097		0.697821	0.549953		1.5173	0.108068
BCAP29	0.470015	0.0392754	Down	0.341662	0.27207		1.00557	0.987185		0.788165	0.553864		1.66941	0.163501		1.39411	0.525627		2.93103	0.0300635	Up	0.552884	0.00409064
BCAP31	1.39679	0.0086309		1.08841	0.745439		1.66573	1.20093e-05		1.39887	0.00411652		1.65717	1.59576e-06		1.33494	0.06251		1.57817	0.00181922		0.896786	0.0256652
BCAR1	3.93353	6.75481e-19	Up	2.25442	0.00940583	Up	3.52	1.48589e-22	Up	3.2912	9.46698e-13	Up	2.92589	2.94733e-14	Up	1.82355	0.00612438		1.62182	0.00805699		1.17684	0.00718154
BCAR3	2.39396	0.000157799	Up	2.75716	0.0379059	Up	2.92461	9.14328e-07	Up	1.94134	0.00241661		2.35553	2.19719e-05	Up	0.911059	0.561778		1.10461	0.60153		0.84743	0.0480991
BCAS1	0.318774	0.161755		0.172037	0.2882		0.685111	0.649368		2.38261	0.260183		11.0709	0.00073342	Up	5.39922	0.0689629	Up	24.9831	0.000205554	Up	0.446876	0.0713965	Down
BCAS2	0.846163	0.670762		0.847832	0.841031		0.776944	0.326823		0.920239	0.829442		0.837181	0.520207		1.01392	0.979739		0.916998	0.805285		1.20526	0.430837
BCAS3	0.681617	4.8662e-05		0.703612	0.203855		0.875427	0.184328		0.795499	0.0338832		1.01692	0.873176		0.998754	0.992991		1.274	0.10582		0.788332	2.21986e-05
BCAS4	0.408493	0.00396859	Down	0.870691	0.881268		0.302023	5.44379e-06	Down	0.441871	0.0165726	Down	0.326069	9.50009e-05	Down	0.49257	0.102513		0.364728	0.00532443	Down	1.40271	0.0197072
BCAT1	9.2539	5.42156e-24	Up	3.7991	0.0205277	Up	3.57074	3.89668e-09	Up	7.16365	4.91051e-12	Up	2.75343	9.10047e-05	Up	2.52706	0.0290187	Up	0.973389	0.944399		2.43941	4.8832e-18	Up
BCAT2	1.01901	0.891654		0.431943	0.013252	Down	1.59011	0.0234903		1.50189	0.0150424		2.32769	2.16189e-05	Up	2.44225	3.02875e-05	Up	3.7749	1.04284e-05	Up	0.713674	0.000364423
BCCIP	0.827564	0.155735		1.01445	0.979677		0.798969	0.12709		0.848682	0.418302		0.813966	0.275065		0.851834	0.610598		0.817679	0.500243		0.984114	0.826503
BCDIN3D	0.322397	0.0018998	Down	0.258082	0.128596		0.432554	0.0144313	Down	0.651612	0.238345		0.868056	0.668899		1.29748	0.495625		1.72192	0.159156		0.773888	0.136146
BCHE	5.79755	0.00895895	Up	401.132	4.64237e-05	Up	5.27906	0.0337316	Up	3.96914	0.0567659	Up	3.58512	0.0984799	Up	0.0150454	0.000162587	Down	0.0239608	0.00276157	Down	0.358645	0.0470011	Down
BCKDHA	0.498712	9.19048e-06	Down	0.398545	0.0210356	Down	0.677381	0.0624448		0.76898	0.15524		1.03944	0.85181		1.28855	0.244164		1.73775	0.0605413		0.815802	0.0200813
BCKDHB	0.621236	0.0218086		0.493096	0.11678		0.795728	0.215429		0.85236	0.414239		1.08347	0.641894		1.28714	0.173639		1.6279	0.00440438		0.832293	0.0471709
BCKDK	1.40804	0.00103714		1.48069	0.206236		1.39305	8.47021e-05		1.28994	0.0657251		1.26935	0.0407179		0.99943	0.997948		0.985815	0.939677		1.06554	0.277434
BCL10	1.51765	0.00622324		1.79759	0.121954		1.40665	0.0196074		1.33061	0.0814711		1.22672	0.172997		0.88553	0.571536		0.81947	0.334909		1.05143	0.595449
BCL11A	0.340229	0.000543546	Down	0.205278	0.0360215	Down	0.436903	0.0174341	Down	0.352136	0.000123635	Down	0.432405	0.00451314	Down	1.71111	0.187144		2.94672	0.00588271	Up	0.637201	9.45111e-05
BCL11B	0.55168	0.0275683		0.290715	0.0288364	Down	0.689	0.275887		0.508166	0.00419688		0.618288	0.0969785		1.96996	0.113517		3.39355	0.0057408	Up	0.632807	7.95572e-05
BCL2	0.219653	2.64256e-29	Down	0.187584	3.59912e-05	Down	0.487542	8.5954e-07	Down	0.383009	1.771e-07	Down	0.783872	0.151331		1.20396	0.464886		2.65145	0.000108671	Up	0.463895	2.223e-26	Down
BCL2A1	4.10926	0.0118374	Up	1.97912	0.440879		2.77867	0.0336249	Up	3.52564	0.0126259	Up	2.37964	0.0449559	Up	2.16321	0.300956		1.47569	0.536576		1.84071	0.0649117
BCL2L1	2.12114	1.12002e-08	Up	2.03231	0.0202354	Up	1.47223	0.000650507		1.80979	5.85456e-05		1.24988	0.0778231		1.09304	0.631234		0.756225	0.0809739		1.54466	1.09239e-10
BCL2L10	0.196177	0.0625199	Down	0.0291108	0.0981228	Down	0.089492	0.000202484	Down	0.754406	0.736351		0.353533	0.0868137	Down	7.0896	0.0633726	Up	3.20975	0.154693		2.02648	0.170337
BCL2L11	0.461323	7.89403e-13	Down	0.433987	0.00109442	Down	0.645812	0.000108365		0.67681	0.00371959		0.942101	0.638603		1.08994	0.557987		1.51166	0.00815198		0.759042	3.92788e-05
BCL2L12	2.96585	3.40176e-08	Up	1.01315	0.979685		3.0456	6.9556e-08	Up	3.02224	3.90076e-06	Up	3.10684	7.99027e-07	Up	3.06252	0.00558836	Up	3.16066	0.00323003	Up	1.1746	0.0911217
BCL2L13	1.03609	0.740967		0.879155	0.627087		0.948056	0.602352		1.1147	0.296058		1.014	0.885564		1.23092	0.102685		1.1202	0.376208		1.08041	0.200036
BCL2L14	0.598001	0.429074		0.770673	0.902397		0.970164	0.958376		0.676605	0.533501		1.09267	0.871867		0.823075	0.776131		1.33949	0.646661		0.617116	0.113744
BCL2L15	0.682913	0.429049		0.587139	0.696106		0.5902	0.30282		0.858919	0.757407		0.742589	0.541125		1.21241	0.771754		1.05517	0.939648		0.790091	0.456585
BCL2L2	1.30626	0.0103287		1.44774	0.100606		1.51697	2.35329e-05		1.20067	0.0860238		1.38491	0.000810968		0.924156	0.585266		1.05985	0.674043		0.893074	0.0806742
BCL2L2-PABPN1	0.0347809	0.000281477	Down	0.186905	0.451138		0.88977	0.894372		0.238413	0.105803		0.691481	0.652676		0.0893205	0.0311309	Down	0.258776	0.210025		0.539194	0.270425
BCL3	3.70236	6.19958e-11	Up	0.784491	0.54088		3.71804	1.03345e-19	Up	4.1407	9.91434e-12	Up	4.15817	2.05922e-18	Up	4.94571	1.17501e-06	Up	4.98043	2.0733e-10	Up	1.11661	0.312484
BCL6	1.34533	0.0536173		1.31635	0.24987		1.54954	0.00103762		1.26769	0.0845837		1.45526	0.00141021		1.05682	0.784319		1.21328	0.262961		1.00884	0.898303
BCL6B	1.64622	9.45048e-05		1.59014	0.169113		1.58563	0.0396547		1.48173	0.00547667		1.4192	0.0817853		1.07132	0.712216		1.02443	0.940308		1.00652	0.942084
BCL7A	0.268638	5.06592e-06	Down	0.288683	0.0865692	Down	0.227721	2.33668e-09	Down	0.500628	0.0227857		0.425319	0.00114195	Down	0.968026	0.914028		0.822357	0.453723		1.20981	0.0300731
BCL7B	1.16992	0.212861		1.29898	0.632685		1.36525	0.000995284		1.1115	0.624317		1.28907	0.157698		0.946004	0.874232		1.09868	0.748006		0.919192	0.139021
BCL7C	1.20407	0.134019		1.54682	0.246112		1.22855	0.0488016		1.09143	0.581164		1.10745	0.449706		0.813376	0.378793		0.825577	0.340131		1.07568	0.12273
BCL9	0.848989	0.312621		0.704035	0.363994		0.557687	0.000312832		0.988577	0.941363		0.646755	0.00368529		1.23815	0.183618		0.808023	0.244009		1.48692	4.99936e-10
BCL9L	2.34298	3.97511e-08	Up	0.871799	0.688664		2.61026	2.90642e-13	Up	2.51828	9.42953e-09	Up	2.79871	5.57466e-14	Up	2.79887	1.30071e-05	Up	3.11249	1.37509e-08	Up	0.953144	0.436513
BCLAF1	0.444553	8.78751e-09	Down	0.377245	0.00296336	Down	0.426662	1.21555e-17	Down	0.705198	0.0482898		0.672428	0.00529846		1.20161	0.428737		1.14045	0.452343		1.02719	0.659924
BCLAF3	0.788143	0.266855		0.531265	0.16163		0.745761	0.0315282		1.04482	0.842475		0.98219	0.91133		1.51181	0.1895		1.41583	0.0936416		1.08722	0.537272
BCO1	0.296403	0.116629		0.17934	0.418991		0.741797	0.669358		0.777655	0.737741		0.871751	0.830604		1.70916	0.565005		2.04748	0.458261		0.624175	0.340785
BCO2	0.21854	0.000221037	Down	0.241903	0.315757		0.479017	0.0740761	Down	0.249048	0.00185948	Down	0.494846	0.0929943	Down	0.897977	0.854591		1.92315	0.26234		0.499991	0.000385828	Down
BCOR	0.696358	1.14812e-05		0.688204	0.101891		0.732727	6.72793e-08		0.82011	0.0504639		0.857339	0.0564158		1.03627	0.818914		1.07925	0.530136		0.995609	0.93046
BCORL1	0.914301	0.463659		0.988037	0.961411		1.33298	0.00113685		0.940845	0.60424		1.36473	0.000466622		0.957232	0.804598		1.38546	0.0113736		0.741873	3.15513e-05
BCR	0.750233	0.0546458		0.513907	0.070329		0.825133	0.227571		1.01338	0.937517		1.11059	0.523751		1.52303	0.0507356		1.66718	0.0250644		1.02336	0.72222
BCS1L	1.23668	0.0880854		0.884614	0.808514		1.69184	0.0253788		1.3276	0.151862		1.80667	0.0153227		1.46904	0.224999		2.00147	0.0885572	Up	0.811653	0.0844171
BDH1	0.204104	7.35483e-13	Down	0.194426	0.00161104	Down	0.316	1.53707e-08	Down	0.496648	0.00672766	Down	0.763217	0.241579		1.07808	0.739209		1.65003	0.022136		0.714279	5.24273e-07
BDH2	0.174522	1.29555e-06	Down	0.261261	0.140465		0.182002	2.90528e-09	Down	0.344962	0.00529555	Down	0.268599	9.24625e-06	Down	0.673036	0.372025		0.688337	0.278201		0.961421	0.771147
BDKRB1	1.68881	0.60553		0.43791	0.610441		2.45007	0.196201		7.83713	0.0173066	Up	11.3316	0.000113035	Up	12.9211	0.0262394	Up	18.7409	0.000171646	Up	2.28942	0.190796
BDKRB2	2.33586	0.0234621	Up	1.63622	0.493203		3.97133	3.36749e-05	Up	2.08015	0.025659	Up	3.52226	1.29221e-05	Up	1.48455	0.242799		2.50798	0.0024231	Up	0.685816	0.0110563
BDNF	1.77482	0.0292963		2.12605	0.301893		1.51145	0.0552663		1.51052	0.203632		1.27246	0.362012		0.867231	0.779228		0.728298	0.432253		1.22067	0.232313
BDP1	0.799373	0.0342686		0.57523	0.0195224		0.675945	4.26276e-07		1.02322	0.851857		0.859135	0.123166		1.42827	0.0398552		1.19523	0.180203		1.16582	0.035554
BEAN1	0.964127	0.890757		0.831031	0.684494		0.509552	0.000378033		1.05808	0.818084		0.555619	0.00117283		1.20034	0.619309		0.629625	0.071343		2.01966	3.36732e-05	Up
BECN1	1.08862	0.381311		0.940907	0.789078		0.941098	0.487524		1.13817	0.135433		0.979957	0.792448		1.19313	0.109189		1.02614	0.799179		1.15721	0.0222331
BEGAIN	0.895537	0.73558		0.564408	0.512481		2.06015	0.0625007	Up	1.15252	0.687329		2.63704	0.010514	Up	1.64578	0.302025		3.76707	0.0198535	Up	0.493176	1.05527e-06	Down
BEND2	0.256368	0.542112								0.322273	0.588017					0.482364	0.786827					0.541404	0.763076
BEND3	2.11725	8.25607e-08	Up	1.13607	0.700352		1.57898	0.0116499		2.08819	2.49604e-08	Up	1.54503	0.00641267		1.93575	4.51304e-05		1.43216	0.134288		1.20936	0.0277272
BEND4	0.13165	0.0268288	Down	0.190605	0.296621		0.39815	0.274961		0.687604	0.655283		5.25049	0.0294985	Up	3.54892	0.266706		6.06989	0.105244		0.709904	0.479622
BEND5	0.347985	0.00512794	Down	0.264356	0.139938		0.473302	0.00709929	Down	0.678438	0.318656		0.913549	0.767083		1.32253	0.539481		1.7666	0.0730837		0.744738	0.132566
BEND6	3.57822	0.00559239	Up	1.02269	0.984244		2.07129	0.0581684	Up	3.63677	0.00882334	Up	2.10622	0.0676972	Up	3.66253	0.0799057	Up	2.13055	0.210813		2.24837	0.00511896	Up
BEND7	0.223535	5.91037e-12	Down	0.125698	9.93748e-05	Down	0.212455	7.57289e-13	Down	0.516799	0.00881258		0.488441	0.00220429	Down	1.79223	0.0189407		1.67379	0.0490189		1.01956	0.750598
BEST1	1.97235	0.000244027		2.46327	0.212143		1.49559	0.0142861		1.62074	0.087847		1.22387	0.403894		0.83493	0.680414		0.633632	0.220151		1.42375	9.36432e-06
BEST2	0.185376	0.0267106	Down	0.172345	0.408894		0.338628	0.141383		0.498862	0.345842		0.910495	0.89179		1.13204	0.885913		2.072	0.403289		0.449027	0.032822	Down
BEST3	0.667846	0.772538		0.427933	0.68974		2.07564	0.677413		1.50163	0.726344		7.94654	0.141186		4.86139	0.323305		13.2472	0.249647		0.631798	0.821168
BEST4	1.26254	0.604329		0.277285	0.166577		0.862099	0.701276		2.40802	0.0378513	Up	1.63118	0.181135		4.69663	0.00271596	Up	3.18257	0.0115385	Up	1.23943	0.189728
BET1	0.955259	0.790905		0.527875	0.251916		0.967755	0.885251		1.26807	0.282237		1.27671	0.307692		1.84828	0.0516713		1.85236	0.0982721		0.935103	0.519769
BET1L	1.19417	0.179392		1.44247	0.198216		1.47178	0.000141172		1.0957	0.483259		1.34393	0.00403672		0.848451	0.333746		1.0366	0.774278		0.907127	0.127527
BEX1	0.0771012	2.77356e-05	Down	0.0235212	0.0788421	Down	0.320869	0.0624043	Down	0.0937381	0.000135404	Down	0.828874	0.763486		0.455894	0.283864		1.82379	0.421761		0.29207	1.65288e-09	Down
BEX2	0.0798034	3.73434e-12	Down	0.123836	0.0477654	Down	0.100045	6.96132e-13	Down	0.275967	0.00130434	Down	0.34551	0.00237885	Down	0.67004	0.203336		0.837359	0.542597		0.805145	0.0393074
BEX3	0.571425	4.22841e-05		0.489762	0.113387		1.13076	0.360169		0.794134	0.252093		1.5615	0.0144088		1.20531	0.525567		2.3562	0.00161693	Up	0.531874	4.62039e-25
BEX4	0.406511	4.85129e-06	Down	0.935484	0.929278		0.45879	2.47689e-06	Down	0.430112	0.00234594	Down	0.481721	0.00184344	Down	0.451481	0.0635406	Down	0.505142	0.0582571		0.893612	0.220575
BEX5	0.100031	6.72749e-06	Down	0.125134	0.329442		0.0949673	1.45591e-07	Down	0.146871	0.000534152	Down	0.169921	0.000203594	Down	0.23573	0.0179407	Down	0.273627	0.0213702	Down	0.734655	0.181293
BFAR	1.12556	0.211839		0.809911	0.342968		0.920836	0.311664		1.24481	0.0140284		1.01274	0.867495		1.43415	0.00158557		1.16435	0.119846		1.23819	7.9852e-06
BFSP1	0.175945	0.00101149	Down	1.20725	0.929508		0.341333	0.0469925	Down	0.170133	0.00114682	Down	0.329113	0.0366443	Down	0.150293	0.00400098	Down	0.291215	0.0782927	Down	0.662718	0.145256
BFSP2	0.322234	0.0727752	Down	0.372619	0.598797		0.701376	0.553374		0.507607	0.273279		1.11969	0.844413		0.884286	0.876329		1.95627	0.375814		0.812687	0.46078
BGLAP	1.85096	0.364843		5.52755	0.368417		3.40407	0.0459119	Up	1.37413	0.638715		2.51307	0.125967		0.345394	0.227064		0.631999	0.569211		1.23095	0.588741
BGN	5.88279	7.40935e-17	Up	5.5853	1.57418e-05	Up	3.50926	1.91178e-10	Up	4.38671	2.04456e-10	Up	2.60282	4.87865e-06	Up	1.09753	0.69104		0.651232	0.0583232		1.8378	1.15439e-09
BHLHA15	0.565813	0.137249		0.16535	0.0372426	Down	0.497932	0.101816		0.718133	0.361324		1.36737	0.452574		3.57764	0.0141893	Up	3.15854	0.0486275	Up	1.06393	0.692912
BHLHA9	0.137147	0.372447								0.150265	0.363251					0.173605	0.51534					0.708343	0.865592
BHLHB9	0.903906	0.884617		1.70475	0.802586		1.70598	0.464647		0.799538	0.743699		1.49867	0.562158		0.544499	0.525231		1.02211	0.983277		0.856187	0.733274
BHLHE22	0.295073	0.0214455	Down	0.482139	0.676881		1.04887	0.937757		1.30153	0.638059		1.42124	0.52582		0.912057	0.900902		2.12103	0.271239		0.733221	0.354125
BHLHE40	3.23708	6.86415e-23	Up	1.60419	0.0857583		1.09626	0.45676		2.90489	4.94467e-16	Up	0.980219	0.873126		2.10763	6.25437e-05	Up	0.713395	0.069019		2.85636	1.54627e-67	Up
BHLHE41	0.471253	4.03583e-05	Down	0.603469	0.263251		0.182444	1.14262e-21	Down	0.58522	0.00554099		0.224555	6.03224e-17	Down	0.787353	0.329368		0.299892	5.45817e-07	Down	2.64283	9.80547e-36	Up
BHMT	3.51121	0.0226812	Up	1.42664	0.79314		1.22748	0.678826		3.24335	0.0315924	Up	1.1279	0.800825		2.58323	0.201636		0.903717	0.87807		2.87216	0.000580347	Up
BHMT2	0.852934	0.681926		1.23123	0.842611		1.25245	0.582188		0.817978	0.604184		1.19269	0.647551		0.703921	0.381978		1.01936	0.967862		0.626505	0.000941976
BICC1	1.71552	0.000302451		4.08341	0.00909818	Up	1.60884	0.00563286		1.31621	0.266074		1.22879	0.372013		0.438427	0.0201105	Down	0.410593	0.00965966	Down	1.08846	0.395264
BICD1	1.26762	0.0580043		0.963852	0.89215		0.609462	5.11597e-06		1.31908	0.0231701		0.631581	1.0772e-05		1.3667	0.085164		0.655108	0.00673033		2.16446	3.92228e-35	Up
BICD2	1.59495	3.53295e-07		1.16219	0.502843		1.51138	1.0643e-05		1.55823	1.58621e-05		1.47115	7.19211e-05		1.42381	0.0406534		1.34654	0.0698005		1.06668	0.172715
BICDL1	0.304102	2.36877e-06	Down	0.233703	0.00872684	Down	0.438238	0.00260068	Down	0.65316	0.121361		0.942897	0.830928		1.36403	0.315731		1.96833	0.0554696		0.786717	0.00532833
BICDL2	0.657324	0.311187		0.149773	0.0790929	Down	0.329406	0.00400536	Down	0.745062	0.465429		0.394917	0.0113644	Down	4.63787	0.00230314	Up	2.31822	0.0835251	Up	2.38282	1.50701e-12	Up
BICRA	1.81829	0.000629812		1.09613	0.854095		2.72744	1.78008e-12	Up	1.8081	0.00870998		2.70516	1.7858e-07	Up	1.73115	0.129181		2.59493	0.00190092	Up	0.784685	0.0147308
BICRAL	0.348232	4.48381e-15	Down	0.805601	0.52224		0.373023	2.00981e-18	Down	0.385751	3.02226e-12	Down	0.410534	9.49707e-15	Down	0.442098	8.00202e-06	Down	0.468528	6.37666e-07	Down	0.954631	0.421577
BID	2.22153	0.000800258	Up	0.736176	0.590923		0.833762	0.163854		2.55634	0.000862463	Up	0.957604	0.825887		3.16603	0.0145811	Up	1.19316	0.581991		2.83044	7.46102e-11	Up
BIK	0.588399	0.282072		0.130101	0.0820306	Down	0.571236	0.187282		1.93978	0.203148		1.89761	0.152554		4.7092	0.0164283	Up	4.62145	0.00661764	Up	1.04679	0.886911
BIN1	1.9279	1.1835e-08		1.9523	0.0468162		3.15875	3.02887e-14	Up	1.65197	0.00129485		2.6934	1.04502e-09	Up	1.01375	0.952145		1.64978	0.0472652		0.602356	3.69534e-10
BIN2	1.48761	0.22682		1.9846	0.363597		1.08468	0.796773		1.27291	0.475676		0.925588	0.803415		0.779283	0.605943		0.569298	0.217541		1.40404	0.0135661
BIN3	1.31657	0.248911		1.27664	0.524227		1.30748	0.0903758		1.2533	0.292757		1.23462	0.155268		1.05702	0.864826		1.03877	0.852929		1.01417	0.931228
BIRC2	0.936735	0.561145		0.702688	0.286487		0.754218	0.00982131		1.1012	0.50052		0.88182	0.330403		1.37838	0.142781		1.10065	0.632733		1.22649	0.0024456
BIRC3	0.78589	0.584661		0.377289	0.167817		0.640447	0.247753		1.25374	0.56192		1.02193	0.949617		2.13287	0.194923		1.74056	0.253498		1.44914	0.00492871
BIRC5	9.05308	8.94339e-06	Up	1.34426	0.386178		11.9277	2.97143e-16	Up	8.40783	3.83728e-07	Up	11.1227	1.29152e-20	Up	6.85439	0.00688974	Up	9.11062	3.17997e-07	Up	1.73966	0.0560715
BIRC6	0.618567	5.53836e-10		0.75864	0.193845		0.614103	2.50763e-11		0.702118	0.000166683		0.691854	1.10329e-05		0.83677	0.217644		0.821	0.131564		1.02509	0.648332
BIRC7	1.37846	0.724787		0.181093	0.275099		0.381104	0.104279		5.74094	0.0285401	Up	0.467002	0.161951		7.72717	0.0546804	Up	0.621537	0.494373		34.2703	2.46138e-15	Up
BIVM	1.19775	0.327225		0.673202	0.483953		1.23375	0.310457		1.4398	0.105489		1.47304	0.0845933		1.87163	0.0631343		1.91672	0.0642929		0.952787	0.651269
BLACAT1	0.379831	0.00118637	Down	0.211569	0.0256152	Down	0.175896	3.20627e-10	Down	0.867424	0.650917		0.39965	0.00119653	Down	1.82696	0.0305451		0.837382	0.529032		2.12877	3.87069e-21	Up
BLCAP	1.35354	0.0113569		0.979906	0.94367		1.45502	0.00502393		1.40157	0.00393943		1.50023	0.000936911		1.44081	0.015075		1.5407	0.0157438		1.02219	0.679499
BLID	0.938439	0.885435		3.13233	0.362941		1.54746	0.325619		0.747827	0.531134		1.22262	0.650964		0.313245	0.0474527	Down	0.509313	0.266234		0.722528	0.209605
BLK	0.0582429	3.42726e-06	Down	0.0899946	0.0827375	Down	0.127052	0.00190979	Down	0.384656	0.120448		2.43757	0.170189		2.38494	0.276952		2.97701	0.285227		0.484933	0.0394846	Down
BLM	2.77786	0.0128178	Up	0.713384	0.531915		2.28445	0.0154703	Up	3.20774	0.00078707	Up	2.64099	0.00071863	Up	3.97918	0.00745299	Up	3.28171	0.00480172	Up	1.7479	0.00934216
BLMH	0.976852	0.883166		0.520836	0.0719326		0.958252	0.720773		1.31395	0.0991533		1.2855	0.0568521		1.95661	0.000946398		1.91367	8.78192e-06		1.04865	0.459732
BLNK	0.595966	0.0956601		0.283844	0.0803025	Down	0.305407	2.34552e-06	Down	1.11639	0.727174		0.567328	0.0306217		2.10953	0.0297938	Up	1.06736	0.812786		2.0429	1.6589e-13	Up
BLOC1S1	0.742578	0.20371		1.30733	0.695048		0.937584	0.73627		0.70113	0.170941		0.8842	0.568571		0.590582	0.112259		0.745369	0.277508		0.84647	0.0600088
BLOC1S2	0.625776	0.0761281		0.38019	0.121868		0.39617	5.20418e-05	Down	0.993963	0.981816		0.453299	6.18913e-05	Down	1.69496	0.0697753		1.06474	0.808169		1.41534	0.000722395
BLOC1S3	1.66047	0.0019533		1.56792	0.383461		1.95745	5.20395e-06		1.49523	0.0678987		1.7589	0.00322456		1.10811	0.76896		1.30791	0.380278		0.962224	0.721947
BLOC1S4	1.75882	0.0708059		0.55911	0.302128		1.0472	0.860179		2.27827	0.00246214	Up	1.34712	0.193836		3.23732	0.000472961	Up	1.91278	0.021225		1.81229	0.00086682
BLOC1S5	0.315773	0.00313612	Down	0.901645	0.934718		0.358752	0.00619852	Down	0.589377	0.220648		0.680631	0.332173		0.637262	0.277352		0.733825	0.465901		0.897205	0.163057
BLOC1S6	0.733133	0.0484344		0.629541	0.164367		0.745176	0.0132241		0.901448	0.522896		0.909986	0.467438		1.19856	0.441533		1.20543	0.303629		0.959642	0.709997
BLVRA	1.79081	0.00137813		0.753289	0.632553		1.43152	0.0248653		2.04347	0.00312256	Up	1.63208	0.0189517		2.51472	0.012707	Up	2.01597	0.02824	Up	1.20116	0.0246108
BLVRB	1.08889	0.776225		0.866581	0.793047		1.29121	0.325816		1.17748	0.529513		1.38219	0.150183		1.30015	0.417847		1.52113	0.152329		0.90217	0.533309
BLZF1	1.05465	0.729835		0.626267	0.370879		0.872327	0.427732		1.29428	0.223046		1.06047	0.770786		1.71342	0.0944875		1.39587	0.28868		0.999817	0.998267
BMERB1	1.34782	0.111691		1.25924	0.631991		0.707816	0.0442311		1.28419	0.207071		0.670643	0.0229344		1.08874	0.749091		0.565218	0.0179159		1.97148	2.65667e-09
BMF	0.836739	0.261509		0.624104	0.194657		0.717693	0.0435991		1.02495	0.874069		0.874634	0.381132		1.37159	0.0622394		1.16728	0.429261		1.16552	0.00622057
BMI1	3.17745	0.000275552	Up	1.07872	0.926299		2.23031	0.00386676	Up	3.19767	0.00122487	Up	2.2316	0.00912482	Up	3.11401	0.0438174	Up	2.18231	0.102117		1.72258	0.0164293
BMP1	2.83806	4.48736e-12	Up	1.9622	0.022438		1.33305	0.0570753		2.43256	1.57681e-08	Up	1.13817	0.383337		1.50159	0.0606		0.703152	0.101369		2.30271	6.66751e-16	Up
BMP10	0.841668	0.889817		1.60416	0.829529		1.12936	0.923864		0.75768	0.813324		1.0127	0.991449		0.54272	0.694779		0.389947	0.557548		0.752398	0.690983
BMP2	0.380006	0.000107828	Down	4.87658	0.0920154	Up	1.71386	0.0547086		0.305483	0.000524071	Down	1.28875	0.457082		0.159157	0.000232413	Down	0.367113	0.0240905	Down	0.464974	8.54434e-10	Down
BMP2K	1.12977	0.374045		1.32467	0.557835		1.06401	0.644359		1.06633	0.745563		1.00001	0.999935		0.887922	0.709145		0.834355	0.530086		1.10019	0.20319
BMP3	1.24915	0.743024		0.96792	0.983973		1.73627	0.519527		4.5982	0.0180441	Up	6.51633	0.0124251	Up	4.77463	0.0391944	Up	6.75904	0.0693179	Up	0.212205	0.00189739	Down
BMP4	0.91297	0.807701		0.99877	0.998988		1.03199	0.924248		0.943604	0.882412		1.05852	0.867108		0.970045	0.952591		1.09046	0.847534		0.954166	0.80266
BMP5	0.517357	0.216447		2.21853	0.668932		1.49783	0.512606		0.433866	0.132776		1.24671	0.712649		0.251197	0.0307884	Down	0.726249	0.692219		0.2605	8.64242e-07	Down
BMP6	0.726226	0.408101		0.820758	0.831996		0.701896	0.353105		0.800894	0.546713		0.774012	0.465256		0.927466	0.867939		0.89659	0.815475		1.33066	0.0351291
BMP7	0.0553282	3.31669e-11	Down	0.0704551	0.0161059	Down	0.108587	6.18142e-09	Down	0.302626	0.0120497	Down	0.590581	0.204536		0.797089	0.558018		1.54376	0.224798		0.56066	3.62533e-17
BMP8A	0.270106	8.77619e-06	Down	0.432461	0.138016		1.3276	0.238754		0.397268	0.00212202	Down	1.93461	0.00872065		0.638287	0.294519		3.08057	0.00143628	Up	0.269598	4.66211e-29	Down
BMP8B	2.3583	0.00044865	Up	1.13027	0.818336		2.8487	2.80394e-07	Up	2.31933	0.000484495	Up	2.78693	4.38865e-07	Up	2.129	0.0191486	Up	2.54733	0.000426228	Up	0.822469	0.0603698
BMPER	3.76294	0.00960864	Up	1.68435	0.672155		3.3631	0.0155819	Up	3.34837	0.0184282	Up	2.98226	0.0239403	Up	2.34525	0.201701		2.09986	0.265026		1.34675	0.331366
BMPR1A	0.366042	7.27414e-05	Down	0.67619	0.279815		0.431278	1.44126e-10	Down	0.436183	0.000316155	Down	0.509413	7.12695e-07		0.555685	0.10385		0.646643	0.0201053		0.913903	0.660768
BMPR1B	2.03993	0.164315		1.27308	0.829969		2.12574	0.0989318	Up	1.9404	0.179982		2.02457	0.104807		1.69731	0.432065		1.78067	0.335706		1.14422	0.605132
BMPR2	1.00156	0.991252		1.08592	0.749404		0.787092	0.0205043		1.00275	0.983814		0.782225	0.0173314		0.952079	0.814693		0.740592	0.054074		1.29329	0.00645066
BMS1	1.18522	0.0183665		0.806524	0.320659		1.10938	0.151238		1.31546	0.00072552		1.22589	0.0074632		1.5321	0.000201521		1.42832	0.00160735		1.09283	0.0463128
BMT2	0.709265	0.16103		0.620703	0.518692		0.796525	0.281015		0.878729	0.658893		0.97981	0.935444		1.17052	0.690857		1.29847	0.443291		0.840234	0.0437643
BMX	0.262556	0.0414143	Down	0.0384773	0.126817		0.321762	0.0731987	Down	0.67811	0.562179		0.285303	0.0292176	Down	1.49085	0.583396		1.79959	0.433212		0.668982	0.240064
BNC1	15.0305	7.64286e-06	Up	9.14879	0.079831	Up	1.93844	0.134858		10.8904	0.000116532	Up	1.39348	0.470767		1.71941	0.531162		0.220509	0.00514951	Down	11.428	4.36948e-19	Up
BNC2	2.2806	9.90452e-06	Up	3.24606	0.106104		2.33719	9.53398e-05	Up	1.79931	0.0595078		1.83218	0.039036		0.727888	0.508452		0.74198	0.517252		0.91847	0.551397
BNIP1	0.987007	0.964897		1.0067	0.99376		1.3259	0.360293		1.01193	0.972234		1.35132	0.35642		1.0268	0.958514		1.37774	0.52508		0.828735	0.421935
BNIP2	1.07061	0.625161		0.829086	0.583943		0.933307	0.541609		1.17453	0.274163		1.01782	0.884744		1.32427	0.18317		1.14319	0.435041		1.14199	0.0341662
BNIP3	0.820923	0.526323		0.516118	0.257318		0.890074	0.593763		1.11073	0.701913		1.19658	0.367328		1.6498	0.112277		1.77666	0.00189455		0.9572	0.798599
BNIP3L	0.702442	0.0121423		0.911748	0.782209		0.706059	0.0109534		0.743242	0.0319121		0.741576	0.0205784		0.786452	0.199114		0.780234	0.176753		0.908535	0.0801092
BNIP5	0.113118	0.223684		0.00723224	0.0231506	Down	1.00682	0.997725		0.109053	0.224489		0.960349	0.985187		9.72254	0.23072		114.703	0.102528		0.590218	0.795369
BNIPL	0.416464	0.00351766	Down	0.552043	0.407321		0.217596	3.87166e-08	Down	0.539372	0.0301789		0.280776	7.80252e-07	Down	0.770278	0.427484		0.400289	0.00432423	Down	1.73162	1.2855e-08
BOC	0.826963	0.35643		1.54067	0.430871		1.26971	0.281344		0.742083	0.190768		1.13317	0.576779		0.53835	0.0276974		0.815191	0.504151		0.640757	2.98401e-07
BOD1	0.825586	0.131102		1.18339	0.598782		0.917151	0.470682		0.803163	0.0745489		0.88633	0.286198		0.716394	0.0333457		0.787993	0.122995		0.91989	0.120854
BOD1L1	0.851647	0.0698347		1.00471	0.983627		0.921856	0.289187		0.86972	0.11491		0.935014	0.378279		0.86451	0.238052		0.924693	0.463999		0.965463	0.527122
BOD1L2	0.794874	0.918403		1.36951e-07	3.29002e-13	Down	1	1		0.871289	0.947662		1	1		118.465	0.0693951	Up	1.51552e+07	1.24966e-08	Up
BOK	1.41996	0.100617		0.728577	0.517426		1.44178	0.0867864		1.64732	0.0188106		1.65881	0.0125989		2.05354	0.00521581	Up	2.0712	0.0068303	Up	0.967703	0.698794
BOLA1	0.349056	0.000973974	Down	0.157853	0.0267938	Down	0.446154	0.00314089	Down	1.00166	0.996437		1.28346	0.435377		2.3298	0.0380991	Up	2.97782	0.00214747	Up	0.848496	0.28986
BOLA2-SMG1P6	1.83206	0.314047		1.63591	0.781488		0.45119	0.0926252	Down	0.547096	0.266486		0.387338	0.0334248	Down	0.365691	0.189493		0.254645	0.0357063	Down	1.02969	0.93283
BOLA2B	2.25515	0.145052		0.312164	0.295384		2.49696	0.0659884	Up	1.60875	0.373345		1.76624	0.225725		17.1195	0.000143281	Up	8.58138	0.00435598	Up	1.37745	0.377392
BOLA3	1.80937	0.0893291		4.7786	0.107393		2.09746	0.0181208	Up	1.37387	0.431178		1.58004	0.193843		0.395371	0.095338	Down	0.453443	0.105931		0.853004	0.210351
BOLL	2.96055	0.134839		4.2814	0.418616		4.1886	0.0509894	Up	1.07637	0.913319		3.18289	0.0891725	Up	0.703778	0.706505		0.98157	0.984812		0.8914	0.810345
BOP1	1.81558	0.000314129		0.745952	0.426318		2.7168	2.27335e-14	Up	2.07918	5.05364e-05	Up	3.10085	2.7701e-14	Up	2.56404	0.000800793	Up	3.83559	5.38329e-09	Up	0.732953	0.00155812
BORA	1.93847	0.0464921		0.623868	0.553499		2.50111	0.0391434	Up	2.38242	0.0089359	Up	3.06852	0.00536553	Up	3.19029	0.00727691	Up	4.10526	0.0212863	Up	0.900084	0.582003
BORCS5	0.929856	0.58661		0.999849	0.999584		1.10284	0.49696		0.952916	0.697085		1.12739	0.346624		0.964762	0.830718		1.1419	0.482922		0.941429	0.309076
BORCS6	1.26567	0.395141		1.03927	0.959386		1.42936	0.137321		1.27967	0.451755		1.43217	0.20367		1.24437	0.65905		1.38266	0.449182		0.985578	0.932778
BORCS7	0.343061	8.51046e-06	Down	0.503333	0.208012		0.490089	0.00121866	Down	0.468277	0.000887408	Down	0.66361	0.0466233		0.699138	0.158342		0.986412	0.955116		0.631633	6.77811e-05
BORCS8	1.28423	0.0725218		0.978115	0.967905		1.56942	0.000932258		1.32739	0.165976		1.61777	0.00829445		1.37145	0.339036		1.67419	0.0830597		0.897141	0.184576
BPGM	1.21931	0.449223		1.75711	0.460894		1.07622	0.691144		1.07424	0.824197		0.94444	0.818179		0.719413	0.51979		0.630416	0.230249		1.20975	0.236144
BPHL	1.16145	0.343446		1.13045	0.766381		1.9295	0.000939178		1.14586	0.408753		1.89247	0.000603532		1.06714	0.780838		1.75503	0.0548524		0.693815	4.07128e-05
BPI	1.26668	0.798297		2.10044	0.675353		3.60449	0.170331		1.06554	0.940942		3.0372	0.18883		0.623661	0.722453		3.43351	0.376544		0.637385	0.489533
BPIFA2	0.0787659	0.148805								0.328862	0.50487					0.980279	0.991623					0.985546	0.991508
BPIFB1	0.667131	0.757499		0.00480393	0.0122927	Down	2.17405	0.49777		2.41423	0.417857		2.73698	0.341013		151.721	0.000390331	Up	173.587	0.000219239	Up	1.25383	0.801928
BPIFB3	0.0730946	0.141454		0.0283912	0.0955736	Down				2.41597	0.551298		37.2415	0.0926343	Up	4.31294	0.338696		178.362	0.0437145	Up	0.284258	0.535547
BPIFB4	1.19664	0.935317		0.0432645	0.144109		0.17844	0.152137		0.846249	0.936162		0.126109	0.0707459	Down	29.1207	0.0882305	Up	4.42126	0.308945		2.138	0.534401
BPIFB6	0.473759	0.737732		1.74816	0.804619		2.40226	0.713206		0.417883	0.676138		2.10082	0.733356		0.282086	0.638611					0.537006	0.760114
BPIFC	0.0712053	0.21254		0.00109341	0.00166624	Down				0.0729893	0.208456		1.32024	0.898549		13.6682	0.146651		177.838	0.0199592	Up	0.565017	0.778949
BPNT1	1.04573	0.826442		0.611511	0.0780405		0.893574	0.346581		1.2986	0.154465		1.10231	0.401563		1.7653	0.0473079		1.49517	0.0124797		1.3119	0.15206
BPNT2	1.08563	0.638652		0.563806	0.143858		0.791642	0.135418		1.40635	0.0716721		1.0188	0.910945		1.9807	0.0105844		1.42837	0.132741		1.26958	0.00853571
BPTF	0.634098	0.000167597		0.769253	0.331964		0.656976	4.4e-05		0.715223	0.00222708		0.737365	0.00107335		0.851258	0.148659		0.875706	0.153105		0.978235	0.672207
BRAF	0.546822	3.52395e-08		0.436081	0.00551087	Down	0.526249	1.96628e-10		0.801968	0.12851		0.766433	0.0376528		1.2818	0.138747		1.21913	0.191266		0.989891	0.823342
BRAP	0.546638	0.0135394		0.378305	0.0824577	Down	0.517208	0.000472559		0.871383	0.567487		0.81709	0.298491		1.48891	0.0865776		1.39001	0.038952		1.11337	0.187019
BRAT1	2.44047	1.60102e-08	Up	1.01733	0.96541		2.87581	5.83013e-12	Up	2.48926	3.72046e-07	Up	2.91989	7.59661e-11	Up	2.51502	0.000690768	Up	2.95638	2.06946e-05	Up	0.953214	0.471361
BRCA1	2.65284	0.000905262	Up	0.617017	0.152421		1.85397	0.000348647		3.27591	3.52496e-06	Up	2.27749	2.24916e-07	Up	4.39247	0.000327803	Up	3.05033	1.567e-06	Up	1.72853	0.0202321
BRCA2	2.71885	0.000684608	Up	0.321872	0.00801049	Down	1.61362	0.0786814		4.74344	3.25382e-08	Up	2.80968	5.78195e-05	Up	8.70693	1.16367e-07	Up	5.16232	1.53351e-05	Up	1.94249	7.57116e-06
BRCC3	0.903416	0.566177		0.628547	0.290131		0.902257	0.597006		1.10168	0.583775		1.09265	0.623988		1.45097	0.0638816		1.42899	0.142399		0.986973	0.838291
BRD1	1.29841	0.018003		0.717303	0.240706		1.29352	0.0302192		1.50548	0.000918984		1.49578	0.000841689		1.88365	0.000249733		1.87168	0.000464195		1.08439	0.141312
BRD2	0.981264	0.802503		1.10617	0.592866		1.26301	0.000698776		0.975108	0.742663		1.24754	0.00109902		0.92054	0.455418		1.17625	0.108356		0.840713	5.75452e-06
BRD3	0.95079	0.495136		0.900663	0.645829		1.12499	0.0977838		1.01091	0.900818		1.19136	0.0274981		1.09715	0.489075		1.2927	0.039528		0.880999	0.00163522
BRD3OS	0.527472	2.67691e-09		1.01164	0.968653		0.733584	0.0455207		0.538574	4.52905e-09		0.74426	0.0310268		0.536968	4.9674e-06		0.741405	0.160772		0.718677	1.21616e-05
BRD4	1.55432	5.94305e-06		1.27437	0.224666		1.76999	1.42325e-12		1.4781	6.32642e-05		1.67646	1.34278e-10		1.26245	0.108249		1.43122	0.00261116		0.968954	0.5747
BRD7	0.744993	0.0195064		1.25383	0.52852		0.714316	0.00313236		0.715846	0.0166436		0.682351	0.00182358		0.61718	0.0122822		0.586801	0.00203057		1.05124	0.438821
BRD8	0.777194	0.0215716		0.757083	0.286083		0.84042	0.146785		0.882823	0.225811		0.950751	0.63622		1.06366	0.584319		1.14352	0.357287		0.992035	0.897746
BRD9	1.96023	4.37e-07		0.652843	0.235585		2.11703	1.70182e-15	Up	2.36677	3.15821e-07	Up	2.55309	5.06883e-12	Up	3.15393	1.50614e-05	Up	3.413	8.32764e-09	Up	1.05061	0.42296
BRDT	34.919	0.0028095	Up	37.3997	0.102235		23.253	0.0132613	Up	7.12553	0.181634		4.67625	0.295311
BRF1	1.74507	0.00013768		0.794604	0.402194		1.95381	4.87677e-10		1.94207	2.89467e-06		2.16652	1.65185e-12	Up	2.28269	0.000168883	Up	2.54693	1.54527e-08	Up	1.02535	0.62099
BRF2	0.641113	0.294998		0.60433	0.673566		0.725877	0.497116		0.802054	0.609048		0.904203	0.821851		1.11426	0.830302		1.2584	0.703142		0.913342	0.711646
BRI3	1.6829	3.66293e-06		1.43006	0.147876		1.60359	8.05054e-05		1.55739	4.2164e-05		1.47382	0.000370533		1.22202	0.107749		1.15332	0.337984		1.07411	0.242019
BRI3BP	0.838568	0.455137		0.265913	0.0242912	Down	0.867391	0.485265		1.65678	0.0600204		1.71439	0.0211283		3.30049	2.02476e-05	Up	3.41548	6.11971e-07	Up	0.977009	0.745185
BRICD5	1.34588	0.410365		1.52523	0.682579		1.80253	0.127561		1.22131	0.614577		1.63289	0.212653		0.930572	0.892226		1.24948	0.695115		0.753886	0.211356
BRINP1	0.289681	0.0248755	Down	18.8602	0.185278		0.158892	4.19114e-05	Down	0.200312	0.00440544	Down	0.108991	9.86787e-07	Down	0.00421301	8.51594e-12	Down	0.00226575	2.31569e-16	Down	2.3175	0.000166443	Up
BRINP2	0.0857267	0.0102409	Down	0.0914812	0.245525		0.140548	0.00108766	Down	0.510585	0.457707		0.629063	0.443994		5.1492	0.170635		1.62885	0.516899		12.3795	2.79698e-08	Up
BRINP3	0.809831	0.656673		0.841103	0.906223		2.0665	0.226145		0.882072	0.800226		2.24043	0.157435		1.01092	0.985055		2.57174	0.236913		0.373429	0.00137233	Down
BRIP1	6.48704	1.33241e-06	Up	0.532644	0.11805		2.9559	2.39835e-06	Up	8.58523	2.73916e-10	Up	3.91989	3.76236e-10	Up	12.4834	7.3683e-06	Up	5.73082	4.50202e-07	Up	3.43827	1.69075e-07	Up
BRIX1	1.00411	0.990967		0.917547	0.926769		0.736461	0.391915		1.06517	0.853571		0.779666	0.446584		1.15464	0.663379		0.8498	0.666218		1.25596	0.0451582
BRK1	0.69804	0.00925218		0.940003	0.850534		0.698916	0.00132909		0.732018	0.0310552		0.728196	0.00796114		0.762603	0.212714		0.755193	0.11767		0.993131	0.910441
BRME1	2.01951	0.0624413	Up	0.100941	0.00373024	Down	1.25599	0.50042		8.26181	3.91177e-07	Up	5.10845	1.11409e-05	Up	21.1737	2.5957e-10	Up	13.1217	9.46006e-09	Up	1.95654	1.00183e-05
BRMS1	2.43603	9.3824e-08	Up	2.0097	0.173683		2.72054	1.66305e-16	Up	2.08777	0.000782675	Up	2.31795	1.70733e-06	Up	1.27577	0.464286		1.41937	0.176019		0.977531	0.806315
BRMS1L	0.875094	0.66453		0.561172	0.487358		0.898587	0.691042		1.14488	0.696879		1.16822	0.604439		1.65269	0.305462		1.68847	0.220237		0.993438	0.964561
BROX	1.16965	0.380051		0.568358	0.1308		0.898293	0.503421		1.50997	0.02057		1.15342	0.364812		2.13005	0.00110154	Up	1.62439	0.0198864		1.16324	0.0241859
BRPF1	1.64443	1.50275e-05		1.70676	0.0957922		1.6258	7.35291e-10		1.45863	0.00863388		1.43241	0.00165787		1.01185	0.956006		0.996645	0.983807		1.07202	0.291372
BRPF3	0.96426	0.70314		1.17326	0.437754		0.985237	0.859813		0.93972	0.507144		0.955651	0.574383		0.851333	0.244991		0.865195	0.231393		0.99418	0.916823
BRS3	0.0550542	0.0599841	Down	0.00411522	0.0113323	Down				0.966343	0.981573		2.32525	0.581983		13.4455	0.0694298	Up	31.8127	0.0220812	Up	0.918451	0.942271
BRSK1	6.76789	1.22181e-08	Up	2.55986	0.160717		6.39417	2.59221e-11	Up	5.52353	2.92763e-06	Up	5.19593	5.69972e-08	Up	2.76901	0.0899373	Up	2.61426	0.049617	Up	1.42018	0.155304
BRSK2	0.276693	0.000335619	Down	0.352769	0.2946		0.781527	0.531153		0.458093	0.0479609	Down	1.28647	0.524606		0.812857	0.664348		2.27879	0.121183		0.417845	1.58547e-13	Down
BRWD1	0.437887	4.34101e-14	Down	0.200573	5.40709e-07	Down	0.430528	7.29513e-22	Down	0.778323	0.142319		0.762034	0.0610139		2.23001	0.000245402	Up	2.16543	2.28132e-05	Up	0.995849	0.945576
BRWD3	0.870479	0.300393		0.584124	0.0581249		0.823691	0.0791676		1.109	0.450058		1.04231	0.716852		1.53879	0.0141249		1.4423	0.00975454		1.07884	0.253393
BSCL2	0.620047	0.00156024		0.785314	0.301317		0.800746	0.0278087		0.694526	0.00706656		0.892588	0.227288		0.823461	0.342204		1.05626	0.685402		0.899145	0.19059
BSDC1	1.07498	0.46195		1.13165	0.566544		1.14438	0.0887511		1.05917	0.530484		1.12117	0.12108		0.980159	0.868185		1.03561	0.707668		0.969993	0.57869
BSG	0.977385	0.868441		0.669732	0.263948		1.04641	0.725163		1.17437	0.326261		1.24924	0.130067		1.53183	0.0777719		1.63003	0.0277678		0.983299	0.731559
BSN	0.921653	0.724952		0.945108	0.931592		1.26805	0.248818		0.961497	0.882485		1.32227	0.229219		1.01856	0.960579		1.40548	0.297533		0.761751	0.00134946
BSND	0.537777	0.554081		0.156492	0.384765		1.3518	0.790326		1.47475	0.676935		3.92551	0.15343		3.38013	0.315603		9.3127	0.0759902	Up	0.48053	0.34373
BSPRY	0.126962	4.58907e-06	Down	0.120802	0.0178977	Down	0.112615	5.66517e-10	Down	0.334883	0.00452808	Down	0.388776	0.00545795	Down	0.816008	0.359186		0.943639	0.796555		0.895681	0.0799018
BST1	1.06697	0.886338		8.76206	0.0439744	Up	1.32313	0.47406		0.773815	0.572526		0.952564	0.900235		0.126742	0.000100125	Down	0.156134	8.07039e-05	Down	0.886323	0.649565
BST2	5.10653	4.10284e-09	Up	3.04351	0.0998239	Up	4.87734	1.57199e-09	Up	4.06685	6.66831e-06	Up	3.86623	1.64675e-06	Up	1.74123	0.180756		1.65273	0.192797		1.18995	0.0467407
BSX	44.2604	0.0418178	Up	92.3561	0.0410037	Up	126.946	0.013251	Up	36.2144	0.0829564	Up	33.3717	0.103016
BTAF1	0.649088	0.000240478		0.674461	0.0770569		0.532389	1.29571e-06		0.774244	0.0219471		0.631337	8.6744e-05		0.995275	0.97451		0.810036	0.224314		1.34302	0.000135504
BTBD1	0.880616	0.493179		1.25759	0.617317		0.634107	0.000248881		0.84602	0.425615		0.603918	0.00164218		0.723204	0.325932		0.51455	0.00705158		1.41661	0.000810083
BTBD10	0.849084	0.215917		1.23988	0.736319		0.639364	1.02318e-05		0.818943	0.41552		0.611985	0.0163812		0.710247	0.39916		0.529846	0.0610592		1.28339	0.00187978
BTBD11	0.207354	9.62354e-13	Down	0.36696	0.0709524	Down	0.835631	0.515267		0.334449	7.55859e-06	Down	1.33748	0.277609		0.575891	0.0539558		2.28475	0.0273331	Up	0.260694	1.64795e-43	Down
BTBD16	0.482095	0.188634		0.21518	0.29998		1.29187	0.662627		1.08578	0.880989		2.88811	0.0535661	Up	2.25723	0.177843		5.95385	0.00922302	Up	0.460379	0.00509003	Down
BTBD17	0.372044	0.117234		0.0178137	0.0247415	Down	0.350646	0.126744		0.355314	0.0863878	Down	2.20321	0.244948		2.65423	0.170209		17.68	0.00086766	Up	0.127154	8.17717e-11	Down
BTBD18	0.915762	0.622458		1.08491	0.886167		1.1726	0.479441		0.914482	0.691131		1.16663	0.520036		0.873496	0.696129		1.11426	0.779814		0.859811	0.151898
BTBD19	2.71868	1.55857e-05	Up	2.6911	0.0121886	Up	2.45372	6.22363e-07	Up	2.19795	0.000329404	Up	1.97611	9.01433e-05		1.04682	0.865137		0.940696	0.747101		1.31622	0.00356277
BTBD2	1.29225	0.0400696		1.07384	0.7778		1.37099	0.000147469		1.29752	0.0343989		1.36799	0.000519937		1.25107	0.244288		1.31864	0.0426182		1.04242	0.579432
BTBD3	1.09441	0.54916		1.11248	0.759466		1.21403	0.154576		1.08494	0.581641		1.19865	0.170555		1.02613	0.897347		1.13582	0.488015		0.891249	0.107708
BTBD6	1.19521	0.218953		1.06624	0.836697		1.26471	0.0517343		1.20222	0.152677		1.26571	0.0283191		1.1634	0.312301		1.22315	0.0976868		1.04401	0.479185
BTBD7	0.4114	9.8597e-14	Down	1.0067	0.984886		0.475131	3.76195e-20	Down	0.421613	1.92701e-09	Down	0.483822	1.36842e-10	Down	0.419615	8.69692e-05	Down	0.479447	1.76175e-05	Down	0.905548	0.118564
BTBD8	0.44097	0.0189287	Down	0.311514	0.153525		0.433405	0.000361914	Down	0.770978	0.477396		0.750701	0.294243		1.40119	0.473718		1.3512	0.322803		1.13398	0.490615
BTBD9	0.888387	0.23423		1.19258	0.488414		0.890998	0.208934		0.861299	0.136542		0.859119	0.0890758		0.766113	0.0393986		0.762398	0.0222069		0.99423	0.896829
BTC	0.0955695	9.42841e-06	Down	0.0859325	0.138611		0.0712816	5.99063e-11	Down	0.224038	0.00460926	Down	0.179537	3.73544e-05	Down	1.12484	0.830253		0.821748	0.636969		1.31382	0.117302
BTD	0.552485	3.17048e-06		0.936911	0.84679		0.74259	0.02391		0.577657	3.3956e-05		0.771671	0.0438731		0.60264	0.00282289		0.802081	0.219889		0.780178	0.00101453
BTF3	0.7585	0.107184		0.76571	0.407734		0.637647	0.000757393		0.859367	0.340102		0.718226	0.00880951		1.0223	0.920766		0.852725	0.343982		1.20949	0.0506451
BTF3L4	0.780495	0.153104		0.986862	0.972408		0.67195	0.00219069		0.806801	0.200619		0.69075	0.00463296		0.818439	0.399129		0.700404	0.0424852		1.15135	0.0864634
BTG1	0.903137	0.511143		0.445494	0.0924819	Down	0.940285	0.730083		0.85674	0.404121		0.884438	0.508088		2.11681	0.0431094	Up	2.2191	0.026473	Up	0.960234	0.547896
BTG2	0.209409	3.37123e-15	Down	0.374504	0.00619179	Down	0.246621	3.96873e-20	Down	0.333924	1.04613e-07	Down	0.39203	1.66435e-08	Down	0.572569	0.0389785		0.668597	0.0478921		0.922197	0.356833
BTG3	1.16241	0.548899		0.931287	0.899503		0.836642	0.353334		1.22389	0.444187		0.877367	0.524154		1.30941	0.524348		0.942365	0.853258		1.45399	0.0250973
BTG4	0.059087	0.00414919	Down				0.171225	0.144249		0.0578928	0.0015349	Down	0.0799916	0.0166003	Down	0.0516844	0.0153573	Down	0.149119	0.210217		0.353544	0.108411
BTK	1.06128	0.882478		1.7564	0.331795		0.934737	0.853426		0.927573	0.827755		0.81708	0.514289		0.618732	0.336423		0.547704	0.186075		1.25408	0.208146
BTLA	0.435908	0.222319		0.983408	0.992905		0.599563	0.418058		0.452238	0.220309		0.621031	0.417815		0.456124	0.335253		0.624851	0.542177		0.977431	0.946118
BTN1A1	0.0836289	5.81723e-06	Down	0.104818	0.209513		0.268403	0.0199277	Down	0.704053	0.556066		1.06971	0.902481		1.7772	0.344929		2.694	0.109095		0.836861	0.523501
BTN2A1	1.73983	3.61039e-06		1.74242	0.0851551		1.7322	8.66628e-08		1.52626	0.00436199		1.51399	0.00102945		1.03021	0.894096		1.02162	0.911123		1.10165	0.155511
BTN2A2	1.21507	0.500414		1.55806	0.527061		1.17497	0.598801		1.09621	0.762726		1.05846	0.850284		0.818787	0.634646		0.795438	0.605353		1.14783	0.45448
BTN3A1	1.36168	0.13832		2.33948	0.00228484	Up	1.37248	0.120882		1.12454	0.549665		1.13219	0.502472		0.594688	0.0669451		0.596997	0.0632105		1.12163	0.112556
BTN3A2	1.81412	0.000580436		2.16006	0.013275	Up	1.43223	0.0688208		1.52666	0.0178359		1.20083	0.324678		0.873419	0.601242		0.688992	0.194462		1.23442	0.00369189
BTN3A3	1.27523	0.150016		1.40311	0.266927		1.22094	0.252284		1.18158	0.280871		1.1269	0.438089		0.939516	0.776187		0.896911	0.638931		1.13878	0.0452976
BTNL2	0.116582	0.00549302	Down	0.0593732	0.189525		0.112263	0.00941	Down	0.508768	0.37246		0.573927	0.471805		1.30551	0.766539		1.51051	0.685613		0.701941	0.422635
BTNL3	0.229581	0.0517001	Down	3.97465	0.536168		1.10376	0.912104		0.16184	0.0123132	Down	0.773099	0.758944		0.0172325	4.86926e-05	Down	0.0825077	0.0379165	Down	0.226367	0.00150937	Down
BTNL8	0.306365	0.00984923	Down	0.0853926	0.107377		1.64421	0.460311		0.566169	0.226289		7.55084	0.00130621	Up	3.61088	0.0114349	Up	19.2011	0.000173708	Up	0.134008	2.33175e-11	Down
BTNL9	0.257352	8.98726e-05	Down	0.282966	0.161245		0.592869	0.155087		0.485125	0.0465581	Down	1.11513	0.761991		0.937803	0.866143		2.14804	0.0815504	Up	0.408482	1.76107e-16	Down
BTRC	0.51083	4.93176e-07		0.981656	0.94405		0.64018	2.23846e-09		0.528018	6.29985e-07		0.658739	4.06306e-07		0.537364	0.00213631		0.669537	0.00105096		0.879495	0.121578
BUB1	5.50452	0.000139866	Up	1.09964	0.874392		5.46911	3.03368e-07	Up	5.4648	4.30076e-05	Up	5.4355	1.05593e-07	Up	5.20317	0.0175327	Up	5.2186	0.00188292	Up	1.91917	0.00487096
BUB1B	4.20425	0.00119438	Up	0.429252	0.0524113	Down	3.66216	0.000453997	Up	6.18254	1.90436e-06	Up	5.3863	1.59183e-07	Up	10.0135	0.000198383	Up	8.76163	2.85953e-05	Up	1.89732	0.028317
BUB1B-PAK6	1.14673	0.951265		1.74816	0.804619		1.85586	0.795383
BUB3	1.31368	0.0140261		0.716337	0.512119		1.35339	0.0125419		1.533	0.0397698		1.57197	0.0161588		1.90584	0.0571035		1.95292	0.0301562		0.9712	0.620091
BUD13	0.907588	0.517317		1.28048	0.707796		1.18633	0.478785		0.868998	0.566337		1.12754	0.663622		0.742472	0.449258		0.960528	0.930208		0.847688	0.310803
BUD23	1.35589	0.117184		0.749723	0.462278		1.38398	0.089898		1.55147	0.0281064		1.57544	0.0168692		1.89224	0.0428879		1.92343	0.0337893		1.12917	0.341486
BUD31	1.4009	0.352016		1.42783	0.729763		1.53969	0.163603		1.30101	0.519027		1.42004	0.313754		1.04104	0.942647		1.14252	0.780553		1.08698	0.640572
BVES	3.04737	3.46922e-07	Up	6.06227	0.00504136	Up	4.03706	4.92623e-06	Up	2.2623	0.00988339	Up	2.96358	0.00125819	Up	0.527517	0.181527		0.698253	0.507717		0.627148	0.0524297
BYSL	1.74297	0.00950581		0.903873	0.761425		1.49587	0.049857		1.85858	0.00114489		1.58538	0.0102853		2.01755	0.0198939	Up	1.72253	0.059777		1.26999	0.143563
BZW1	1.19916	0.230551		1.12946	0.774643		1.0487	0.730735		1.18864	0.324856		1.03254	0.836895		1.10026	0.698572		0.95362	0.830795		1.09093	0.148555
BZW2	1.04377	0.853899		0.733325	0.314303		1.08402	0.580341		1.20128	0.351237		1.24044	0.0875123		1.47239	0.189784		1.51677	0.0106375		1.09399	0.556077
C10orf105	0.769519	0.484204		0.599919	0.579185		1.25732	0.555789		0.964479	0.921344		1.58211	0.205974		1.32957	0.545845		2.17305	0.124088		0.655808	0.00911696
C10orf120	0.451084	0.72223		0.00885551	0.0294432	Down				1.11557	0.958405		2.78866	0.637819		53.4123	0.130184		134.807	0.0913638	Up	0.799149	0.912468
C10orf143	0.203864	0.000571932	Down	0.272124	0.384894		0.494596	0.161309		0.563261	0.241841		0.966526	0.943587		1.11101	0.832353		1.90067	0.260673		0.659251	0.0594716
C10orf53	0.548763	0.784902		5.42897	0.44853		3.21839	0.620399		0.377116	0.637765		2.21242	0.714233		0.102497	0.397007					0.596721	0.799673
C10orf62	0.16463	0.0754536	Down				0.576038	0.602033		0.15015	0.045965	Down	0.521277	0.505169		0.112559	0.0740966	Down	0.390789	0.472113		0.39933	0.13102
C10orf67	0.366616	0.129619		0.155169	0.341956		0.181059	0.00127989	Down	0.332876	0.0778954	Down	0.528249	0.240787		2.44385	0.255093		1.2014	0.777573		3.04066	5.4996e-05	Up
C10orf71	1.77189	0.595978		6.29884	0.344069		2.18006	0.643041		3.1117	0.252378		19.4216	0.0160426	Up	2.57507	0.514367		4.43056	0.57894		0.324303	0.257811
C10orf82	0.118703	2.98679e-05	Down	0.152192	0.376985		0.284938	0.0481174	Down	0.196179	0.00274315	Down	0.467342	0.210322		0.345702	0.0674018	Down	0.825728	0.80732		0.30391	4.46783e-05	Down
C10orf88	1.45534	0.209299		1.60749	0.493907		1.30725	0.223174		1.30423	0.416912		1.16333	0.557488		0.924517	0.881861		0.822932	0.633223		1.09751	0.718932
C10orf90	2.06908	0.394155		0.181728	0.276505		4.65131	0.0782594	Up	1.54907	0.581535		11.5042	0.00224604	Up	11.1887	0.0413525	Up	24.6429	0.00911531	Up	0.639894	0.437481
C10orf95	0.357774	0.00254848	Down	0.223548	0.0623406	Down	0.179959	2.33114e-08	Down	0.790273	0.476642		0.396688	0.0016645	Down	1.66507	0.0382241		0.836332	0.497234		1.80604	6.88791e-16
C11orf1	0.211607	3.47348e-05	Down	0.627564	0.755067		0.334241	0.00462729	Down	0.257545	0.0013097	Down	0.4033	0.0255266	Down	0.336616	0.0293317	Down	0.521409	0.213934		0.647436	0.0221205
C11orf16	1.97443	0.120314		2.98073	0.345293		1.83729	0.140784		1.58524	0.316685		1.46399	0.363965		0.69942	0.578967		0.648352	0.473194		1.28453	0.375229
C11orf21	1.13783	0.767353		0.491257	0.389273		1.22272	0.656879		1.54272	0.286903		1.65179	0.216245		2.30619	0.131165		2.45255	0.128229		0.976746	0.917935
C11orf24	3.38372	6.86861e-08	Up	2.33144	0.00379063	Up	2.59005	1.55588e-13	Up	2.81986	1.44937e-06	Up	2.14216	5.50389e-08	Up	1.51346	0.214919		1.15027	0.472392		1.5659	0.00845295
C11orf42	0.531534	0.0877257		0.282132	0.0423757	Down	0.640471	0.122535		0.997284	0.993735		1.18957	0.530861		1.89352	0.158179		2.24275	0.0192262	Up	0.932385	0.759019
C11orf49	1.10363	0.333524		0.933164	0.802641		1.03098	0.777573		1.15573	0.171363		1.07349	0.493401		1.21293	0.166289		1.12347	0.431513		1.08407	0.148816
C11orf52	0.0170389	2.3317e-29	Down	0.0217301	0.00692235	Down	0.0248219	6.85875e-27	Down	0.279479	0.0140767	Down	0.404702	0.0449728	Down	0.810512	0.655879		1.17195	0.717946		0.772491	0.0856993
C11orf53	0.194395	0.462669		0.013313	0.042081	Down	0.380721	0.685326		43.9554	0.00457057	Up	88.8206	0.00105633	Up	215.191	0.00068206	Up	119.017	0.0261997	Up	0.780503	0.903013
C11orf54	0.461077	5.92448e-14	Down	0.403366	0.0036818	Down	0.460787	9.20849e-18	Down	0.701264	0.0202952		0.58576	2.66491e-07		1.15821	0.439742		1.14357	0.411379		0.999239	0.990822
C11orf58	0.784081	0.15805		0.760824	0.424197		0.667661	0.00469179		0.888428	0.433327		0.751605	0.02253		1.06132	0.724271		0.895911	0.403429		1.15005	0.17234
C11orf65	0.415149	0.00717261	Down	0.760594	0.796611		0.355389	0.00105134	Down	0.474108	0.0443464	Down	0.403011	0.00694172	Down	0.564657	0.204311		0.479062	0.0912187	Down	1.02304	0.84289
C11orf68	1.16311	0.253778		1.96735	0.0108626		1.25771	0.0102075		0.997907	0.988307		1.07303	0.515298		0.612367	0.0132732		0.657816	0.00251023		0.969561	0.656516
C11orf71	0.641991	0.0524296		0.745333	0.622443		0.823137	0.295637		0.73436	0.177077		0.933988	0.71845		0.885188	0.649768		1.12316	0.582681		0.838223	0.0354
C11orf80	1.10639	0.670213		0.624633	0.349576		0.5315	0.000815601		1.36233	0.150929		0.653088	0.013614		1.84387	0.0104954		0.884521	0.490329		2.26096	1.31288e-18	Up
C11orf87	1.93533	0.436493		1.86944e+06	6.9522e-11	Up	6.01082	0.0791182	Up	0.263519	0.090544	Down	1.14805	0.894977		0.0147843	0.000223205	Down	0.122486	0.149199		0.30254	0.0184436	Down
C11orf91	5.56776	0.000172834	Up	73.7879	0.000110095	Up	6.57293	1.24824e-05	Up	3.8365	0.0095758	Up	4.49541	0.00133445	Up	0.078475	0.000101264	Down	0.0920128	0.000169229	Down	1.05217	0.847281
C11orf94	1.85711	0.305517		7.52378	0.219018		3.26439	0.0396235	Up	1.35243	0.626761		2.3656	0.128977		0.256603	0.0888182	Down	0.447816	0.303174		0.690973	0.269441
C11orf96	3.66015	3.48924e-10	Up	4.21729	0.00246613	Up	3.34175	9.00964e-07	Up	2.79975	7.03035e-05	Up	2.54328	0.000364443	Up	0.906023	0.796002		0.825237	0.635673		1.11034	0.420521
C11orf98	0.710211	0.809118		0.0579314	0.184001		1.65909	0.677039		1.61406	0.715654		1.1342	0.915701		12.8301	0.107505		9.14789	0.166368		1.02732	0.980533
C12orf29	0.545763	0.0385939		0.837827	0.80348		0.572862	0.00536685		0.602327	0.0969926		0.627227	0.0405525		0.688045	0.402347		0.718944	0.294247		0.91303	0.588063
C12orf4	0.771609	0.324473		1.27629	0.754804		0.754858	0.188851		0.734574	0.297727		0.715167	0.173332		0.628653	0.232676		0.612866	0.122404		0.991985	0.925355
C12orf40	0.206683	0.47969		0.354652	0.645695		0.176689	0.379286		0.294886	0.558635		0.251026	0.440746		0.297667	0.626326					1.44192	0.857142
C12orf42	1.18894	0.827199		0.655671	0.763171		1.69723	0.486725		1.40698	0.619909		2.00778	0.283991		1.79081	0.518316		2.53009	0.302605		0.621508	0.244332
C12orf43	1.30888	0.354031		1.63042	0.480021		1.29178	0.174122		1.17503	0.584055		1.15161	0.49995		0.844311	0.668977		0.829781	0.439909		1.02944	0.848723
C12orf50	0.207946	0.0867158	Down				0.371318	0.285913		0.340788	0.216939		0.602531	0.554389		0.61157	0.675556		1.08646	0.946095		0.967135	0.958637
C12orf54	0.189065	0.00877163	Down	0.152246	0.393678		0.139674	0.000657981	Down	0.160095	0.0029754	Down	0.117811	7.8806e-05	Down	0.0907352	0.00089369	Down	0.0669029	0.000178691	Down	1.65042	0.092153
C12orf56	1.21724	0.750469		0.511739	0.68711		0.626974	0.334664		1.65774	0.409455		0.851329	0.738425		2.50651	0.222604		1.2894	0.666327		1.97706	0.0372674
C12orf57	1.06029	0.686871		1.76012	0.0833201		1.26108	0.0600039		0.929823	0.619806		1.10061	0.44159		0.620488	0.00771448		0.732408	0.0400319		0.837918	0.00153963
C12orf60	0.711894	0.336535		0.737296	0.750023		1.25585	0.548888		0.809474	0.531728		1.42463	0.307488		0.979379	0.95168		1.71463	0.211352		0.651818	0.0180646
C12orf71	1.9605	0.272339		13.4797	0.127823		2.56307	0.0964842	Up	1.40111	0.579043		1.81482	0.278562		0.158122	0.0108652	Down	0.203414	0.0213687	Down	1.03904	0.893358
C12orf73	0.583225	0.0293858		0.36082	0.0106362	Down	0.820094	0.301185		0.944386	0.818426		1.31494	0.176725		1.63269	0.184653		2.25651	0.0054439	Up	0.780511	0.155626
C12orf75	8.53635	9.30631e-13	Up	2.1356	0.2593		9.65196	7.09648e-12	Up	7.21688	9.97662e-10	Up	8.13235	1.95349e-10	Up	4.17225	0.00323853	Up	4.70792	0.00288276	Up	1.00212	0.986205
C12orf76	0.996113	0.989721		1.98625	0.389188		0.750887	0.285416		0.858541	0.6439		0.641474	0.120636		0.521185	0.144465		0.388603	0.0156122	Down	1.41791	0.0256746
C13orf42	0.586672	0.811265		0.088571	0.266319		1.52929	0.8586		2.59373	0.64513		6.71467	0.377609		6.89219	0.463322		17.7751	0.323097		0.825705	0.924989
C13orf46	2.46393	0.00113359	Up	3.68419	0.0192399	Up	5.4828	4.73036e-15	Up	1.90612	0.0291205		4.22347	2.75376e-09	Up	0.680786	0.361095		1.49999	0.22449		0.555301	1.60395e-06
C14orf119	1.05632	0.724987		1.79055	0.0838613		0.809964	0.116119		0.925292	0.619706		0.704973	0.00883132		0.606705	0.0185355		0.460378	2.18176e-05	Down	1.36563	0.000675621
C14orf132	3.68749	2.15646e-10	Up	2.99187	0.0572849	Up	5.87727	4.86601e-10	Up	2.94924	2.46722e-05	Up	4.66939	1.37608e-07	Up	1.28971	0.457742		2.04498	0.112844		0.712864	8.75059e-05
C14orf180	0.0286621	7.18466e-07	Down				0.418256	0.589092		0.0222234	1.26098e-08	Down	0.15881	0.196238		0.0113748	2.01647e-06	Down	0.168238	0.412028		0.0564242	1.51583e-08	Down
C14orf28	0.198261	0.00118327	Down	1.50349	0.832869		0.367221	0.0356707	Down	0.196188	0.00213295	Down	0.333355	0.023667	Down	0.204635	0.0147175	Down	0.252346	0.0220605	Down	0.801314	0.460229
C14orf39	0.966731	0.969402		86.7018	0.0439151	Up	2.49956	0.269134		0.657168	0.632576		1.70477	0.511417		0.0113403	0.000614623	Down	0.0292415	0.00546381	Down	0.490826	0.287317
C14orf93	0.67176	0.00502783		0.473032	0.00976427	Down	0.88964	0.351817		0.940829	0.669867		1.23965	0.0861957		1.45762	0.0091492		1.9139	5.3495e-07		0.786926	0.000121236
C15orf39	2.50946	5.19095e-16	Up	1.41255	0.29541		2.21216	1.33269e-15	Up	2.32381	3.88379e-09	Up	2.03714	8.74662e-09	Up	1.85131	0.00399565		1.62492	0.00906789		1.20069	0.00248345
C15orf40	1.16334	0.222644		0.577483	0.0806048		1.048	0.765891		1.48491	0.00361544		1.33222	0.0557969		2.09024	4.86294e-06	Up	1.87339	0.00338586		1.03227	0.666816
C15orf48	1.95388	0.195446		0.439123	0.474075		0.929961	0.871335		2.88599	0.0247166	Up	1.36336	0.448389		4.67286	0.00421611	Up	2.20824	0.105986		2.45135	0.000317875	Up
C15orf61	0.40559	0.037337	Down	0.212636	0.11943		0.514102	0.0537371		0.927317	0.860872		1.168	0.657756		1.96854	0.173439		2.47146	0.0216342	Up	0.878503	0.597875
C15orf62	1.59893	0.0036871		0.901473	0.848815		1.4903	0.00413964		1.69441	0.0192991		1.57553	0.0181185		1.84217	0.0968169		1.71401	0.0866068		1.18969	0.0198526
C15orf65	0.587054	0.324932		0.25558	0.419551		1.12188	0.82246		0.513228	0.20889		2.20137	0.13198		2.27321	0.213748		4.25608	0.0237714	Up	0.626241	0.0516491
C16orf46	0.111235	4.69482e-12	Down	0.447997	0.445705		0.253547	3.04664e-05	Down	0.16184	2.4892e-08	Down	0.368032	0.0016649	Down	0.259309	3.49236e-06	Down	0.587072	0.131068		0.440686	3.52244e-07	Down
C16orf54	0.863349	0.670736		0.66202	0.527724		1.04154	0.915987		1.03209	0.928334		1.25248	0.536495		1.36155	0.583917		1.66236	0.395693		0.849019	0.28673
C16orf72	0.745728	0.00423162		0.703271	0.204191		0.78592	0.00744528		0.870516	0.258771		0.912264	0.385372		1.08111	0.670623		1.12713	0.448243		0.905258	0.122036
C16orf74	0.362442	0.00647311	Down	1.09431	0.942435		0.542582	0.185782		1.90916	0.164635		3.20431	0.0159333	Up	1.80931	0.19924		3.03221	0.068984	Up	0.445657	2.57899e-05	Down
C16orf78	0.094515	0.0271612	Down				0.146012	0.0584776	Down	0.0828407	0.0164252	Down	0.126858	0.0306898	Down	0.0557657	0.0319469	Down	0.0849493	0.0640405	Down	1.00146	0.997962
C16orf82	1.12553	0.957916		0.0748166	0.236739		0.767847	0.911796		5.18674	0.430505		3.52514	0.561237
C16orf86	1.45913	0.24811		1.26528	0.748075		2.65528	0.000638978	Up	1.39538	0.294508		2.52396	0.000770163	Up	1.20113	0.671057		2.16717	0.0404591	Up	0.649503	0.0153113
C16orf87	1.02044	0.895275		0.971964	0.959724		0.959209	0.804843		1.06075	0.775251		0.992892	0.970831		1.09282	0.788318		1.02261	0.943592		1.00382	0.968317
C16orf89	0.0331039	2.7445e-17	Down	0.0894413	0.0185331	Down	0.113075	2.58433e-10	Down	0.14881	0.000104196	Down	0.263772	0.000411517	Down	0.377952	0.0897354	Down	1.27269	0.617696		0.303154	3.29799e-27	Down
C16orf90	0.352276	0.0964757	Down	0.409461	0.67739		0.35706	0.109459		0.354585	0.0970333	Down	0.358397	0.0917654	Down	0.345078	0.133096		0.349617	0.182011		0.711463	0.3613
C16orf91	1.99729	0.039967		0.613101	0.496239		1.93297	0.00745716		2.48089	0.00651414	Up	2.39718	0.000616061	Up	3.40391	0.00930432	Up	3.28953	0.000462789	Up	1.12363	0.532666
C16orf92	9.38979	0.310289		0.0761377	0.227868		7.34191	0.396891		6.90804	0.352628		5.3311	0.438486		282.49	0.031845	Up	122.04	0.0209038	Up
C16orf95	1.76522	0.185173		2.43687	0.415691		2.20664	0.034375	Up	1.4562	0.403138		1.81353	0.124861		0.768957	0.691076		0.961104	0.944753		1.14802	0.653755
C16orf96	0.429225	0.113365		0.504003	0.651299		1.11217	0.853312		0.591642	0.305038		1.51772	0.427811		0.905021	0.863709		2.32229	0.213968		0.485697	0.014223	Down
C17orf100	0.586596	0.0902064		0.611975	0.613091		0.586115	0.0329144		0.716792	0.352381		0.71328	0.250075		0.955843	0.924794		0.943302	0.878384		1.07215	0.576365
C17orf107	1.27805	0.630191		2.09477	0.619308		0.472367	0.0381601	Down	1.08604	0.872663		0.399184	0.0139261	Down	0.633813	0.476584		0.232658	0.000664965	Down	3.41927	2.95132e-10	Up
C17orf113	0.56602	0.0290431		0.904641	0.885128		1.00773	0.979692		0.602135	0.0537371		1.06578	0.82236		0.649175	0.174525		1.14513	0.738884		0.618906	5.73736e-06
C17orf114	3.49907	0.0509308	Up	147.657	0.0162446	Up	3.55079	0.103238		1.05495	0.935571		2.42817	0.25033		0.0244342	8.5281e-05	Down	0.0242106	0.00190807	Down	0.56938	0.252312
C17orf49	1.66805	9.3211e-05		1.88545	0.0506599		1.52911	9.42901e-06		1.44405	0.0177638		1.31651	0.0274953		0.923103	0.724794		0.841775	0.337722		1.1897	0.010585
C17orf50	2.05294	0.267356		0.309009	0.474793		1.68249	0.371264		3.59563	0.0426577	Up	2.89996	0.0561587	Up	6.52754	0.0131428	Up	5.21095	0.019449	Up	1.025	0.930636
C17orf58	1.25821	0.447431		2.20519	0.260739		1.01619	0.950719		1.06333	0.838279		0.852021	0.531285		0.599306	0.203339		0.480855	0.0329131	Down	1.23191	0.278188
C17orf64	30.4899	4.0566e-06	Up	3.19397	0.404556		13.3992	0.000155584	Up	24.0921	9.52834e-06	Up	10.4989	0.000284968	Up	10.055	0.0459973	Up	4.40089	0.145875		3.45398	0.0669578	Up
C17orf67	0.907978	0.789437		0.452201	0.393626		1.09399	0.815284		1.31551	0.439744		1.58097	0.200828		2.11112	0.0549327	Up	2.53733	0.0416575	Up	0.854733	0.143225
C17orf75	0.669582	0.0182876		0.592422	0.25416		0.860009	0.495229		0.845263	0.357238		1.0827	0.703716		1.17514	0.471331		1.50427	0.18127		0.822142	0.00784908
C17orf78	0.736801	0.47664		0.275468	0.137731		1.03614	0.927857		1.41574	0.370182		1.97977	0.0517065		2.73034	0.00938084	Up	3.79605	0.00029405	Up	0.865626	0.32947
C17orf80	0.446931	1.79888e-09	Down	0.363662	0.00415493	Down	0.527422	8.83448e-08		0.72415	0.0559315		0.847263	0.261183		1.25492	0.211162		1.46085	0.0197844		0.85449	0.046534
C17orf97	0.342208	0.00136419	Down	1.87316	0.622735		0.524001	0.0718018		0.297471	0.0016256	Down	0.453002	0.0347405	Down	0.19177	0.000166073	Down	0.292912	0.0116083	Down	0.709483	0.000315162
C17orf98	0.0472421	0.00914635	Down	0.0272825	0.0977398	Down	0.0983441	0.0842563	Down	0.0481511	0.00741024	Down	0.100315	0.0755089	Down	1.81888	0.651778		3.86194	0.404196		0.611919	0.585127
C17orf99	0.622034	0.829268		0.115419	0.250351		0.319778	0.210734		19.0712	0.0158543	Up	5.48918	0.0338618	Up	19.6883	0.0549808	Up	13.6175	0.00981047	Up	5.09104	0.0389826	Up
C18orf21	0.519191	0.130305		0.475028	0.512491		0.411545	0.0114193	Down	0.733625	0.439874		0.57874	0.0950765		1.14182	0.748292		0.902738	0.755668		1.38934	0.0431566
C18orf25	0.834083	0.239643		0.553242	0.11173		0.729187	0.00842248		1.0926	0.603962		0.948133	0.702865		1.55782	0.0527163		1.34722	0.0973964		1.12078	0.25805
C18orf32	0.711438	0.104772		0.577086	0.320449		0.710281	0.0228376		0.909187	0.701251		0.89898	0.575529		1.26298	0.557902		1.2438	0.465344		1.0637	0.701298
C18orf54	5.78713	4.11104e-07	Up	2.19471	0.280133		4.45564	9.26464e-09	Up	4.87057	2.58197e-05	Up	3.72428	9.56994e-06	Up	2.72969	0.0964992	Up	2.08735	0.108126		1.45476	0.123885
C18orf63	0.241479	0.334389		0.190518	0.435715		2.18314	0.740314		2.75465	0.395914		25.1035	0.0213182	Up	6.13877	0.270156		17.5951	0.183884		0.626606	0.817675
C19orf12	1.48365	0.000822569		1.31407	0.572623		1.41953	0.00179314		1.40271	0.0811213		1.33703	0.0872094		1.18069	0.59814		1.12887	0.662163		1.13556	0.0694407
C19orf18	0.126705	0.0014388	Down	0.165461	0.398194		0.185239	0.00385884	Down	0.348347	0.126434		0.507349	0.261124		0.786978	0.780014		1.14807	0.859701		0.939385	0.871722
C19orf25	1.25557	0.102158		0.767859	0.454416		1.62002	4.1492e-05		1.41679	0.023744		1.82037	4.85763e-06		1.70085	0.0183455		2.18658	4.44787e-05	Up	0.823578	0.00508435
C19orf38	3.36932	0.0013895	Up	1.59943	0.505817		2.70081	0.0186214	Up	3.03743	0.00214053	Up	2.41639	0.02059	Up	2.18685	0.170347		1.73932	0.374057		1.12265	0.675933
C19orf44	0.590835	0.0828046		0.568431	0.413999		0.803157	0.409544		0.758696	0.367898		1.02512	0.925775		1.07479	0.865056		1.44817	0.316827		0.886328	0.363564
C19orf47	1.1315	0.252923		0.74625	0.311112		1.44938	0.0245441		1.29621	0.0273791		1.64946	0.000876418		1.5767	0.00316718		2.00293	0.00306614	Up	0.856775	0.000384984
C19orf53	0.791713	0.145035		0.703551	0.540571		0.74211	0.0386332		0.929081	0.74109		0.867967	0.462445		1.18524	0.621504		1.11203	0.722917		1.1117	0.217733
C19orf54	1.3261	0.0524452		1.11861	0.860117		2.01123	4.42457e-07	Up	1.31298	0.289694		1.98482	0.0024896		1.24362	0.603898		1.88633	0.0896553		0.772621	0.00063116
C19orf67	1.19082	0.671996		0.138377	0.034404	Down	1.49297	0.207252		3.7294	0.00346085	Up	4.63288	3.65013e-05	Up	8.82374	0.000119192	Up	10.9348	8.72058e-08	Up	1.17225	0.426564
C19orf71	1.83857	0.00399102		0.75513	0.45446		2.56779	3.18295e-07	Up	2.08917	9.39077e-05	Up	2.89732	6.78212e-11	Up	2.51682	0.000198396	Up	3.48345	5.60428e-09	Up	0.819738	0.0120623
C19orf73	1.69289	0.455832		0.282354	0.44397		1.63891	0.422658		3.2353	0.0740952	Up	3.11628	0.0470101	Up	6.36916	0.0197412	Up	6.18334	0.0116684	Up	1.20406	0.656403
C19orf81	0.293165	0.0837937	Down	0.12891	0.336103		0.463484	0.366805		0.263661	0.0423948	Down	0.588311	0.47302		2.35283	0.326485		5.66099	0.0913763	Up	0.307208	0.00874415	Down
C19orf84	1.34093	0.749346		0.265063	0.532787		1.00675	0.993693		2.66781	0.246266		1.98866	0.373832		5.22115	0.14153		3.86051	0.217175		1.58917	0.419577
C19orf85	3.46693	0.128612		3.34481	0.5787		7.28381	0.0184021	Up	0.723231	0.676943		1.46764	0.642905		0.274135	0.230821		0.571141	0.638191		0.590053	0.328446
C1D	0.593767	0.0934488		1.0359	0.971877		0.554569	0.0325121		0.60356	0.169375		0.5622	0.0700776		0.592276	0.299473		0.551791	0.177042		0.855954	0.136403
C1GALT1	1.15646	0.36915		0.865301	0.727197		1.28173	0.273379		1.2506	0.235013		1.37958	0.141391		1.37496	0.282084		1.51129	0.25179		0.917826	0.181726
C1GALT1C1	0.705997	0.337966		1.43991	0.711777		0.577037	0.0245676		0.654362	0.263934		0.531158	0.0226923		0.512061	0.181285		0.416231	0.00708498	Down	1.33981	0.117336
C1GALT1C1L	0.192271	0.0281832	Down	0.195692	0.44408		0.251256	0.0261738	Down	0.470389	0.299398		0.608347	0.40827		1.04063	0.965275		1.35152	0.6953		0.943557	0.885084
C1QA	5.22589	3.57494e-13	Up	10.02	6.45007e-05	Up	5.02789	5.83312e-14	Up	3.75069	2.33419e-05	Up	3.58934	4.88004e-06	Up	0.540389	0.134816		0.516051	0.0773601		1.21127	0.0502808
C1QB	6.56271	2.3659e-14	Up	9.51383	7.25678e-08	Up	6.20923	2.69044e-17	Up	4.71799	3.46345e-08	Up	4.4448	1.18112e-09	Up	0.71348	0.330377		0.670887	0.185229		1.32514	0.0110352
C1QBP	1.62533	0.000833813		1.41437	0.507708		1.73927	0.00538478		1.50899	0.0456978		1.60925	0.0328105		1.20726	0.558303		1.29057	0.4845		0.988403	0.853738
C1QC	7.77516	2.11804e-18	Up	8.81302	7.04999e-05	Up	7.03317	4.00343e-20	Up	5.61208	1.60527e-08	Up	5.05255	1.7667e-09	Up	0.92061	0.839233		0.829834	0.605		1.33343	0.00976274
C1QL1	9.32314	0.000114642	Up	4.91004	0.170111		1.47315	0.443768		7.03038	0.000792008	Up	1.107	0.836144		1.96356	0.447052		0.308643	0.0999766	Down	9.03357	1.62966e-16	Up
C1QL2	0.729727	0.82352		0.0199954	0.0676269	Down	0.166806	0.019197	Down	1.7081	0.682583		0.126895	0.00310789	Down	37.7791	0.0136849	Up	2.51679	0.367377		13.3652	5.83489e-05	Up
C1QL3	1.72898	0.251174		1.03013	0.976842		1.3947	0.394473		1.75018	0.227973		1.39808	0.380505		1.69303	0.423062		1.33841	0.579622		2.06095	0.0098891	Up
C1QL4	0.357466	0.0613479	Down	0.228814	0.463187		0.273841	0.026282	Down	0.282266	0.0221101	Down	0.595262	0.382473		1.60649	0.554257		1.22549	0.808837		1.30994	0.423952
C1QTNF1	0.670082	0.00456914		1.57282	0.146454		0.819393	0.112817		0.60499	0.000705737		0.735877	0.0179806		0.444171	0.000156918	Down	0.540221	0.0012268		0.880986	0.128132
C1QTNF12	13.3583	1.7181e-08	Up	5.61907	0.0576493	Up	7.85236	1.53145e-06	Up	9.98514	7.3461e-07	Up	5.82019	2.61201e-05	Up	2.51544	0.172343		1.47397	0.522881		2.46137	0.000288998	Up
C1QTNF2	0.357026	0.0310327	Down	3.3691	0.493224		0.770672	0.635156		0.281199	0.0100944	Down	0.602531	0.337162		0.109711	6.78955e-05	Down	0.234315	0.0386794	Down	0.542956	0.0420929
C1QTNF3	0.332467	0.00247556	Down	0.418538	0.344416		0.306729	0.000470954	Down	1.21901	0.595227		1.12371	0.730319		1.99602	0.0338354		1.82995	0.0747393		0.983577	0.932833
C1QTNF4	0.487642	0.161329		0.580871	0.660827		0.727472	0.525381		0.62001	0.330334		0.924143	0.864569		0.882402	0.850124		1.32229	0.672653		0.598844	0.113088
C1QTNF6	4.06003	1.02631e-17	Up	1.22548	0.468905		3.01666	5.94284e-15	Up	3.90638	2.67125e-20	Up	2.88811	4.62364e-17	Up	3.40962	3.56337e-09	Up	2.51144	2.12998e-07	Up	1.43775	1.39487e-05
C1QTNF7	0.525867	0.0174392		1.16397	0.882306		1.11705	0.737805		0.517336	0.0730388		1.08978	0.820413		0.469678	0.155303		0.985448	0.979918		0.552682	9.45401e-07
C1QTNF8	3.39282	0.580459		1.44265	0.867497		1.93243	0.779428		3.12312	0.583806		1.77721	0.788655
C1QTNF9	0.367228	0.236031		2.69584	0.659471		0.428427	0.511884		0.255115	0.106567		0.33788	0.395975		0.0307305	0.00189228	Down	0.161974	0.286034		0.105897	0.000889704	Down
C1QTNF9B	1.28118	0.713893		4.66992	0.437226		2.91511	0.0887994	Up	0.968035	0.961579		2.18797	0.202009		0.28248	0.14945		0.638613	0.592877		0.765307	0.512873
C1R	0.83042	0.253273		2.89467	0.00200564	Up	1.04907	0.80497		0.66668	0.0285389		0.837547	0.358267		0.298781	3.23719e-07	Down	0.375883	0.00045436	Down	0.84502	0.0854843
C1RL	1.40552	0.0111769		0.839591	0.571342		1.25996	0.0555468		1.53032	0.00102342		1.36466	0.00644434		1.72286	0.0011445		1.53306	0.00468826		1.18611	0.0131871
C1S	0.591525	0.00281132		2.08494	0.210885		0.664396	0.0369745		0.503346	0.00682143		0.561469	0.0166011		0.295324	0.00167533	Down	0.328721	0.00323288	Down	0.877742	0.20854
C1orf100	0.246545	0.0226292	Down	0.0623999	0.147741		0.202303	0.00621239	Down	0.51529	0.288767		0.427438	0.135648		3.92184	0.0634729	Up	3.16895	0.114776		1.1964	0.520647
C1orf105	0.287378	0.0164741	Down	0.626983	0.781565		0.378862	0.0110327	Down	1.2274	0.724442		1.67712	0.259885		1.68221	0.434205		2.3183	0.0872894	Up	0.793942	0.411784
C1orf109	0.956737	0.765576		0.546028	0.27309		1.33544	0.177013		1.25472	0.309821		1.75412	0.020642		1.84088	0.0802149		2.578	0.016856	Up	0.803293	0.00310045
C1orf112	1.28709	0.488126		0.432804	0.20592		0.893993	0.644696		1.90873	0.0672161		1.32332	0.283535		3.124	0.0275368	Up	2.16798	0.0322975	Up	1.66637	0.0198405
C1orf115	0.304599	5.39585e-06	Down	0.221086	0.0196029	Down	0.190539	3.98236e-09	Down	0.674104	0.170913		0.418441	0.00202388	Down	1.39656	0.187457		0.860621	0.641876		1.31966	0.00354291
C1orf116	0.085708	1.28311e-12	Down	0.1683	0.0673411	Down	0.0353876	2.15179e-25	Down	0.229844	0.000142863	Down	0.0942671	6.93178e-12	Down	0.515874	0.0883924		0.210355	3.45561e-05	Down	2.18709	4.13218e-12	Up
C1orf122	1.5556	0.0660274		1.42433	0.540147		1.38362	0.0104585		1.44582	0.196519		1.27664	0.219093		1.16216	0.753718		1.03075	0.926638		1.21484	0.297561
C1orf127	0.943488	0.913802		0.893021	0.947323		1.31185	0.607465		1.01037	0.98486		1.40039	0.510682		1.12433	0.863111		1.57253	0.510748		0.628226	0.165326
C1orf131	0.960469	0.928094		0.919956	0.945126		1.11843	0.808172		1.01597	0.970749		1.17771	0.702071		1.08205	0.868629		1.25141	0.67455		0.895897	0.628547
C1orf141	158.237	0.00547848	Up	1.33886	0.894373		103.638	0.00390185	Up	4.87642	0.44656		3.45543	0.566363
C1orf146	0.0328915	0.000261075	Down				0.0371253	0.000122676	Down	0.0362081	0.000234222	Down	0.0404149	4.536e-05	Down	0.0415572	0.00644155	Down	0.0463715	0.0061985	Down	0.862407	0.77166
C1orf159	2.86738	8.69007e-08	Up	1.06418	0.872872		3.73434	1.11658e-13	Up	2.87021	4.43616e-08	Up	3.72723	1.24029e-14	Up	2.78591	0.000436817	Up	3.6164	8.26408e-07	Up	0.90781	0.480948
C1orf162	1.18284	0.309268		1.51232	0.257899		1.22234	0.204653		1.07419	0.638394		1.10371	0.486933		0.796989	0.185501		0.815027	0.247814		0.905839	0.0931609
C1orf167	3.05924	0.19604		7.08244	0.370002		3.47364	0.156364		1.30009	0.734471		0.65201	0.595944		0.250707	0.192257		0.128889	0.093193	Down	0.70482	0.50057
C1orf174	1.40515	0.0165761		1.56972	0.202532		1.49092	0.00844999		1.26723	0.0888346		1.33609	0.0382259		0.917582	0.57286		0.964116	0.843606		0.915277	0.251428
C1orf185	5.3322	0.446669		12.5733	0.254494		6.15831	0.377626		3.64	0.532842		4.18752	0.500525
C1orf198	0.777076	0.162197		0.971218	0.935472		1.06228	0.693107		0.803803	0.17019		1.09316	0.507498		0.822745	0.282823		1.11385	0.466183		0.767686	3.30405e-05
C1orf21	1.02974	0.910601		0.628725	0.439613		0.937608	0.71449		1.25923	0.42393		1.14182	0.536392		1.67883	0.242695		1.51655	0.182165		1.04326	0.804921
C1orf210	0.0817387	2.64644e-07	Down	0.0845112	0.0724784	Down	0.092166	2.38665e-07	Down	0.261477	0.00488266	Down	0.343524	0.0158263	Down	0.675311	0.205553		0.885069	0.760329		0.691909	0.00117721
C1orf216	3.96676	3.99767e-20	Up	2.10811	0.00546066	Up	2.15417	1.70209e-08	Up	3.35205	1.75555e-15	Up	1.80937	1.06414e-05		1.93835	0.00119575		1.04625	0.805203		1.78829	1.48273e-12
C1orf226	0.950161	0.880654		0.345261	0.18381		0.508586	0.0297929		1.59824	0.177288		0.851488	0.606618		2.85112	0.0126299	Up	1.51734	0.287528		1.85871	0.00777791
C1orf232	0.209423	0.328645					0.482333	0.727273		0.20196	0.332537		0.459283	0.720628		0.177245	0.446505		0.4005	0.757875		0.614619	0.784695
C1orf35	1.27553	0.420227		0.326912	0.0627165	Down	1.2149	0.394465		2.20731	0.00782861	Up	2.09622	0.00177415	Up	4.08881	9.94987e-05	Up	3.89567	6.64047e-07	Up	1.00312	0.983697
C1orf43	0.995476	0.970523		0.682363	0.2214		0.737065	0.0107316		1.18072	0.206624		0.87128	0.259284		1.51431	0.0117401		1.11688	0.497781		1.3002	1.11561e-09
C1orf50	1.05161	0.816995		0.965781	0.946897		0.991	0.950679		1.08792	0.733633		1.01344	0.941829		1.09837	0.816212		1.01486	0.959446		1.0358	0.823427
C1orf52	1.37332	0.00557221		0.798786	0.361852		1.18841	0.0835782		1.52144	0.000168795		1.3079	0.0052281		1.75231	0.000782362		1.50058	0.00459977		1.15405	0.0323579
C1orf53	0.427865	0.154853		0.203705	0.423088		0.528625	0.369597		0.41959	0.129937		1.25618	0.735101		2.1856	0.291064		2.74498	0.272916		0.679604	0.288711
C1orf54	1.70433	0.16039		2.36302	0.348783		1.06439	0.84557		1.41985	0.385958		0.879713	0.70574		0.748243	0.622537		0.463353	0.115046		1.91811	0.00228588
C1orf56	0.327346	1.30536e-05	Down	0.478024	0.274638		0.364568	7.96813e-07	Down	0.730747	0.255104		0.825669	0.405182		1.11994	0.657825		1.26147	0.234246		0.881243	0.235015
C1orf68	1	1		1	1		1	1		1	1		1	1
C1orf74	0.820179	0.578771		1.95192	0.532345		0.956093	0.891738		0.707484	0.353228		0.819234	0.548672		0.437416	0.0345355	Down	0.507519	0.0734195		0.808679	0.0559437
C1orf87	0.123505	0.347632								0.136528	0.339351					0.15715	0.491664					0.705803	0.863944
C1orf94	0.220709	0.497444		0.0144	0.0507852	Down	0.301673	0.582204		2.27444	0.689525		3.09887	0.531946		13.2795	0.323216		18.2981	0.23386		1.00614	0.997603
C2	5.88091	2.57058e-11	Up	5.47955	0.00153223	Up	5.03824	1.9891e-12	Up	4.37255	1.2036e-06	Up	3.74044	4.59368e-07	Up	1.11639	0.801494		0.957135	0.906292		1.52311	0.000192613
C20orf144	2.35364	0.0183906	Up	1.55686	0.624975		3.6389	0.00130103	Up	2.13838	0.0390419	Up	3.27508	0.00199936	Up	1.58381	0.379004		2.42169	0.135215		0.770719	0.139314
C20orf173	5.25218	0.16896		0.151262	0.375027		2.88194	0.247592		7.23033	0.0659721	Up	3.9437	0.100286		11.0919	0.130488		10.967	0.0317469	Up	3.85931	0.0885122	Up
C20orf202	1.59095	0.597147		1.4841	0.84562		1.69232	0.41163		1.4675	0.637738		1.54705	0.465787		1.12261	0.915599		1.1886	0.823574		1.49556	0.339575
C20orf203	1.07009	0.893254		0.941849	0.967511		0.854777	0.717813		1.12234	0.822451		0.895154	0.799269		1.1696	0.801692		0.933114	0.89721		1.46013	0.0599661
C20orf204	1.88924	0.048417		0.51846	0.32448		2.72062	0.00145305	Up	2.52466	0.00563951	Up	3.6576	3.66196e-05	Up	3.80466	0.00921731	Up	5.54027	0.000510481	Up	0.793344	0.219388
C20orf27	3.4901	1.14606e-16	Up	1.46677	0.317078		3.72429	1.03872e-23	Up	3.20761	1.22919e-11	Up	3.4046	2.11236e-16	Up	2.50807	0.000301405	Up	2.66933	1.02796e-05	Up	0.997468	0.976995
C20orf85	1.03179	0.988858		1	1		0.931817	0.976376		1.13098	0.953239		1.01557	0.994341
C20orf96	0.652677	0.156921		0.502027	0.415848		1.11202	0.740991		0.895968	0.736991		1.51896	0.195451		1.38212	0.397085		2.3496	0.0438106	Up	0.638431	0.000204738
C21orf140	0.826898	0.8332								0.66909	0.645372					0.309598	0.370412					0.664425	0.596645
C21orf58	4.38714	4.09328e-19	Up	0.566238	0.0919618		4.36807	1.34499e-18	Up	5.643	2.92426e-26	Up	5.60328	8.91584e-28	Up	8.0537	2.13256e-24	Up	8.0062	4.63084e-22	Up	1.11528	0.147215
C21orf62	0.413558	0.0703629	Down	0.733076	0.823276		0.463553	0.0835477	Down	0.473358	0.136071		0.526603	0.148258		0.568816	0.375762		0.62895	0.427448		1.12883	0.59699
C21orf91	1.40219	0.208019		0.243297	0.0388306	Down	1.18026	0.521591		1.09449	0.750149		0.926656	0.772402		4.09803	0.00510985	Up	3.42916	0.00928078	Up	1.197	0.145034
C22orf15	0.848611	0.639117		1.07774	0.941357		2.26025	0.0734163	Up	0.852027	0.664046		2.24793	0.0599168	Up	0.821528	0.644157		2.15961	0.210355		0.379242	4.40092e-10	Down
C22orf23	0.92438	0.472012		0.691237	0.270534		1.14213	0.491649		1.08987	0.527123		1.3368	0.110037		1.3692	0.111832		1.67086	0.0828095		0.886447	0.151735
C22orf31	0.651619	0.578774		0.149237	0.370381		1.28772	0.750502		1.94692	0.374458		3.85453	0.0681434	Up	4.63555	0.0696223	Up	9.16191	0.015015	Up	0.606175	0.20644
C22orf39	0.575719	0.000257909		0.720977	0.374879		0.762555	0.0372785		0.665305	0.00426535		0.87543	0.277861		0.81781	0.154408		1.07169	0.568229		0.796655	1.93178e-05
C22orf42	12.4906	0.251899		3.84915	0.540747		1.4838	0.754473		9.61642	0.275366		1.14226	0.909274					0.399953	0.588356		2.72405	0.6218
C2CD2	1.21932	0.0243592		0.510369	0.00261783		1.40444	0.000172726		1.64663	8.36549e-06		1.88782	8.93678e-10		2.4553	2.72291e-13	Up	2.80597	1.65935e-16	Up	0.889194	0.00399651
C2CD2L	2.02031	9.30994e-05	Up	0.8285	0.682646		1.98278	2.06523e-05		2.21693	8.49193e-05	Up	2.1713	1.24143e-05	Up	2.55938	0.00158319	Up	2.51578	0.000441573	Up	1.1135	0.0556523
C2CD3	0.677543	6.82999e-06		0.665065	0.110388		0.649811	1.12782e-06		0.812718	0.0491585		0.7744	0.00900609		1.04875	0.72447		0.994705	0.968516		1.12365	0.0151209
C2CD4A	2.92139	0.0734728	Up	0.176435	0.117338		0.231218	0.00186984	Down	7.65631	0.000161902	Up	0.603453	0.251269		17.2777	5.92934e-06	Up	1.36046	0.568841		14.3667	1.69886e-24	Up
C2CD4B	1.36937	0.481061		0.641898	0.648858		0.460223	0.0766328	Down	1.6613	0.208084		0.557252	0.13117		2.20674	0.114972		0.739034	0.57028		2.79725	4.17426e-09	Up
C2CD4C	0.307527	0.0813902	Down	0.265611	0.513295		0.190464	0.00571394	Down	0.59447	0.439159		0.366859	0.0860837	Down	1.15005	0.850531		0.703039	0.626149		1.8131	0.00420493
C2CD4D	0.0852985	2.42624e-06	Down	0.0121423	0.0019915	Down	0.0701444	4.0021e-08	Down	0.958118	0.940395		0.783252	0.628057		7.23487	8.06942e-05	Up	5.92789	0.000586012	Up	1.17729	0.435925
C2CD5	0.530546	9.14297e-07		0.697027	0.231162		0.621254	1.45889e-05		0.621571	9.94651e-05		0.723365	0.00180142		0.779949	0.0591883		0.905594	0.366224		0.847974	0.00106928
C2CD6	1.31717	0.591172		0.508521	0.54887		0.92908	0.869555		1.78753	0.213097		1.25606	0.573209		2.69447	0.0612125	Up	1.89975	0.1877		1.29232	0.281975
C2orf15	0.273282	0.0014011	Down	0.4528	0.462383		0.406196	0.0254842	Down	0.59626	0.210189		0.573966	0.137533		0.930423	0.871772		0.889897	0.793065		1.10518	0.572456
C2orf16	0.849103	0.581045		0.439762	0.0591613	Down	0.60424	0.00878381		1.23349	0.463488		0.868828	0.484272		1.94634	0.144781		1.3609	0.313021		1.38922	0.151376
C2orf42	0.438065	0.000251555	Down	0.638169	0.521246		0.67181	0.18766		0.532585	0.0129872		0.812134	0.475931		0.707253	0.281543		1.07525	0.866121		0.64575	0.00160855
C2orf49	0.541745	0.00820204		0.76137	0.606734		0.587177	0.00520043		0.615327	0.0227755		0.664369	0.0204959		0.739352	0.177207		0.798767	0.197062		0.913624	0.249069
C2orf50	2.2822	0.105183		251.509	8.44111e-06	Up	4.41772	0.00633343	Up	1.56076	0.423675		2.99745	0.0479631	Up	0.00934254	5.92431e-08	Down	0.0178736	2.3576e-05	Down	0.377697	0.0155662	Down
C2orf66	0.214107	0.34648		0.105398	0.300799		0.157073	0.0761721	Down	0.841596	0.901807		0.624986	0.590534		2.13015	0.657815		0.934698	0.956132		2.76603	0.245462
C2orf68	0.858472	0.106281		0.796262	0.32807		0.896441	0.303035		0.953231	0.614933		0.990912	0.926231		1.10632	0.436522		1.14576	0.356843		1.02971	0.578901
C2orf69	0.802507	0.168932		0.376842	0.0238999	Down	0.790592	0.289876		1.2824	0.220244		1.25625	0.311904		2.19294	0.00302708	Up	2.13783	0.0235072	Up	0.952891	0.620086
C2orf72	0.293723	0.0707352	Down	0.0168317	0.00157865	Down	2.06617	0.453513		1.02521	0.968627		7.0441	0.0148179	Up	18.0316	0.000204385	Up	125.988	9.68496e-07	Up	0.11095	0.000127255	Down
C2orf73	0.0496384	5.68483e-05	Down	0.149166	0.374014		0.0950285	0.00016579	Down	0.146347	0.00720874	Down	0.27705	0.0285952	Down	0.346992	0.230879		0.660411	0.579142		0.770662	0.496424
C2orf74	0.932766	0.833181		1.17571	0.872677		1.02983	0.917907		0.90518	0.783384		0.991937	0.979144		0.796626	0.612204		0.864809	0.705506		0.896817	0.262182
C2orf76	0.644682	0.164044		0.445854	0.363538		0.754734	0.358464		0.934659	0.838027		1.09545	0.767557		1.50453	0.271987		1.76107	0.131616		0.935021	0.593423
C2orf78	0.137154	0.372459		0.173059	0.412686		0.37345	0.679369		3.32228	0.531231		9.16274	0.200467		3.56667	0.56325		1.8699	0.781622		0.870669	0.945721
C2orf80	12.1037	0.198945		44.5117	0.0867126	Up	47.2872	0.100024		0.243834	0.499252		0.952123	0.982037		0.277003	0.633778					0.470131	0.710431
C2orf81	0.869035	0.382892		0.763901	0.67012		0.650106	0.0132954		0.97378	0.910606		0.722343	0.135556		1.1342	0.727385		0.832023	0.587331		1.31774	0.00783363
C2orf88	0.365958	0.000369391	Down	0.369683	0.174201		0.386798	0.00136724	Down	0.99895	0.997202		1.04068	0.891649		1.72174	0.00742357		1.78592	0.0398981		1.02422	0.7348
C2orf92	0.186935	0.000756069	Down	0.269756	0.413037		0.224908	0.000294374	Down	0.364551	0.0436974	Down	0.440034	0.0488428	Down	0.72264	0.531337		0.872779	0.752105		1.0281	0.885883
C3	0.283434	9.70604e-08	Down	1.32901	0.642013		0.200196	1.96981e-11	Down	0.268124	1.00078e-06	Down	0.188119	4.55145e-11	Down	0.222137	6.42909e-05	Down	0.155451	4.85981e-07	Down	1.52791	0.000672418
C3AR1	2.79751	0.00264897	Up	62.8606	1.01474e-06	Up	2.21985	0.00271656	Up	1.93239	0.143883		1.52119	0.250043		0.0461769	1.19193e-07	Down	0.0363622	2.14208e-14	Down	1.4763	0.0299417
C3orf14	1.48471	0.31645		0.573666	0.543504		1.7514	0.0751474		1.89793	0.123265		2.24096	0.0181814	Up	2.69196	0.112849		3.17789	0.0221695	Up	0.976118	0.931764
C3orf18	0.919149	0.572471		1.81606	0.124759		1.21939	0.32683		0.802738	0.167022		1.058	0.765063		0.528285	0.00101972		0.696044	0.198992		0.808173	0.000215236
C3orf20	0.642591	0.317401		0.321164	0.30893		0.687797	0.326927		1.13482	0.782119		1.20808	0.629671		2.08922	0.208488		2.22141	0.118029		1.10326	0.665011
C3orf22	2.67692	0.118954		2.42899	0.545338		7.34968	0.00131409	Up	2.18239	0.220666		6.02904	0.00346556	Up	2.79081	0.207617		3.06625	0.24471		0.480955	0.0761271	Down
C3orf33	0.562035	0.184152		0.821932	0.826142		0.82051	0.557391		0.618648	0.228562		0.895799	0.725516		0.704108	0.512932		1.01426	0.972008		0.860028	0.500303
C3orf38	0.56666	0.0283601		1.41702	0.640138		0.556676	0.0291616		0.526416	0.0169803		0.514161	0.011389		0.41676	0.00361364	Down	0.406805	0.00735177	Down	0.9391	0.648632
C3orf49	0.457585	0.0128933	Down	0.499994	0.402629		0.713169	0.345887		0.625769	0.139682		0.973416	0.936125		0.940056	0.875727		1.45484	0.428503		0.679525	0.0540582
C3orf52	0.475522	0.0297708	Down	0.436186	0.391018		0.61365	0.0870282		0.701314	0.354504		0.900286	0.745984		1.13272	0.79501		1.44855	0.351295		0.864155	0.206234
C3orf56	0.331333	0.621251		1	1		0.993915	0.997958		0.365372	0.630568		1.08325	0.970725		0.419466	0.747482					0.941832	0.976549
C3orf62	0.982173	0.942086		0.728799	0.357806		1.23852	0.226408		1.13393	0.569923		1.41902	0.0307487		1.39203	0.348025		1.73799	0.0268158		0.931351	0.689773
C3orf70	0.347163	1.30124e-06	Down	0.374852	0.150053		0.334382	4.09408e-07	Down	0.512838	0.0116611		0.490961	0.00330402	Down	0.845304	0.629139		0.802172	0.508999		1.06525	0.557952
C3orf80	22.9786	1.14868e-10	Up	5.87502	0.106387		5.74748	1.46874e-05	Up	17.0938	2.94489e-07	Up	4.23149	0.00131188	Up	4.1732	0.12087		1.03653	0.958002		4.70087	1.45722e-06	Up
C3orf84	0.172088	0.000397006	Down	0.153017	0.260372		0.569057	0.28066		0.224531	0.0030382	Down	0.652386	0.395492		1.10791	0.876335		3.54355	0.0695535	Up	0.334831	7.17499e-08	Down
C3orf85	0.992373	0.997274		0.0270831	0.0968567	Down	1.68695	0.826433		0.951601	0.981143		1.60908	0.827204		39.0938	0.163676		66.5064	0.148746
C4A	0.228579	1.963e-09	Down	0.31361	0.0287118	Down	0.134242	3.63333e-15	Down	0.407268	0.000637092	Down	0.238225	1.63088e-08	Down	0.768643	0.41649		0.451811	0.0204416	Down	1.74386	6.19904e-06
C4B	0.166937	1.12015e-16	Down	0.444488	0.126253		0.10267	2.79437e-27	Down	0.243205	5.82976e-10	Down	0.148836	2.21007e-19	Down	0.38989	0.000595551	Down	0.238212	1.81992e-07	Down	1.77237	6.67035e-11
C4BPA	0.130737	0.00532427	Down	0.0463504	0.157561		0.0935518	1.9095e-05	Down	0.241094	0.0441379	Down	0.170057	0.000714323	Down	0.454485	0.356231		0.322777	0.0928464	Down	0.737894	0.389617
C4BPB	1.21983	0.818734		0.0883804	0.253641		1.24491	0.782892		5.45358	0.0494662	Up	5.46162	0.029832	Up	13.7769	0.0230698	Up	13.7214	0.0156397	Up	1.21635	0.733316
C4orf17	2.53592	0.677877		0.313824	0.586019		1.73047	0.818084		8.13834	0.313586		5.51535	0.429498		12.5869	0.321034		89.5588	0.0309754	Up
C4orf19	0.466726	0.0466668	Down	0.152754	0.0399938	Down	0.642525	0.190561		1.37476	0.435189		1.88664	0.074218		3.17774	0.00757691	Up	4.33919	0.000223349	Up	0.774699	0.189407
C4orf3	0.747333	0.0667526		0.872245	0.66136		0.612949	0.000146545		0.80497	0.137402		0.657176	0.000494649		0.890826	0.576133		0.727835	0.0575407		1.1993	0.0724488
C4orf33	0.900366	0.538252		1.17322	0.849414		1.1403	0.45327		0.88344	0.686354		1.11151	0.698466		0.793984	0.644659		0.99372	0.988754		0.806516	0.0322887
C4orf36	0.715138	0.571238		0.666648	0.771452		1.11439	0.834826		0.8602	0.773011		1.32952	0.531051		1.11638	0.837928		1.7199	0.253254		0.950963	0.860288
C4orf45	0.358989	0.0910839	Down	4.65869	0.473618		0.350834	0.0250829	Down	0.272452	0.030447	Down	0.26507	0.00410346	Down	0.0794376	0.002084	Down	0.0771066	6.87929e-05	Down	1.80008	0.0429725
C4orf46	1.28513	0.387169		0.901065	0.872367		1.49145	0.180685		1.37593	0.273644		1.58827	0.105089		1.49116	0.350865		1.72101	0.216476		0.867367	0.5614
C4orf47	0.457591	0.0391305	Down	0.406722	0.356071		0.95646	0.907845		0.69935	0.328872		1.45415	0.295308		1.16698	0.690138		2.42247	0.0364888	Up	0.528829	0.00204194
C4orf48	3.07943	0.00441965	Up	1.03611	0.963525		1.26782	0.47882		3.14258	0.00198905	Up	1.28695	0.42197		3.11676	0.0352426	Up	1.27119	0.597341		3.51411	1.66868e-08	Up
C4orf50	0.998299	0.997881		0.294921	0.470074		0.80993	0.731692		1.86169	0.332462		0.6075	0.377795		3.61467	0.125052		4.52457	0.04645	Up	1.16753	0.672784
C4orf51	0.167087	0.418095		1	1		0.266347	0.578301		0.183609	0.416509		0.290008	0.569065		0.210271	0.545153					0.515687	0.744185
C4orf54	3.20123	0.0866243	Up	3.96459	0.360846		7.98954	0.0449947	Up	2.48982	0.18204		6.15584	0.0599206	Up	0.873596	0.898292		8.14713	0.250657		0.126831	0.00168876	Down
C5	0.657659	0.159915		0.587294	0.453768		0.538636	0.00339674		0.840324	0.605841		0.683624	0.147649		1.16231	0.780789		0.943855	0.889141		1.36128	0.159462
C5AR1	4.79378	2.47154e-12	Up	2.44004	0.0985894	Up	4.29864	8.74568e-12	Up	3.94946	1.17744e-07	Up	3.53301	7.72114e-08	Up	2.06042	0.0604225	Up	1.85099	0.082355		1.24504	0.0412994
C5AR2	4.99611	4.72816e-06	Up	9.23424	0.00880671	Up	2.13958	0.0100528	Up	3.60035	0.00238434	Up	1.53474	0.228679		0.560034	0.348069		0.238859	0.00432664	Down	3.17596	3.37343e-10	Up
C5orf15	1.3941	0.0732661		1.05865	0.918492		1.07196	0.666464		1.40717	0.142109		1.07657	0.711836		1.36521	0.391706		1.04495	0.887457		1.14632	0.130324
C5orf22	1.24522	0.488559		0.6895	0.638511		1.12947	0.665653		1.46337	0.23368		1.32371	0.317794		1.83652	0.0896702		1.65325	0.119845		1.05508	0.401873
C5orf24	0.796763	0.0903927		0.565715	0.0219872		0.708697	0.00161418		1.02991	0.82453		0.91021	0.39195		1.45533	0.0306531		1.28388	0.0703465		1.12485	0.176185
C5orf34	0.773452	0.346072		0.461682	0.051247	Down	1.23332	0.437839		1.10759	0.675372		1.75529	0.0174858		1.73599	0.115583		2.74559	0.00464888	Up	0.657124	0.0315154
C5orf46	4.52372	0.10417		39.5418	0.0800265	Up	2.86466	0.21108		3.12571	0.207906		1.97816	0.391636		0.117985	0.0987477	Down	0.074494	0.0264249	Down	1.67422	0.419103
C5orf47	1.99031	0.483179		24.1243	0.151197		3.1233	0.303626		1.38418	0.747495		2.12707	0.492788		0.0487884	0.0409759	Down	0.132677	0.226757		0.599362	0.529874
C5orf49	0.154653	0.000368007	Down	0.0760928	0.226687		0.756466	0.682627		0.138661	0.00019373	Down	0.555483	0.362552		0.800456	0.740206		3.91274	0.124646		0.218616	2.00936e-06	Down
C5orf52	0.894256	0.937989		0.158125	0.390555		1.38639	0.785656		2.5761	0.441487		1.71813	0.608088		5.90041	0.252322		2.33475	0.581901		1.19085	0.88675
C5orf58	9.45235	0.0634308	Up	240.692	0.00542931	Up	10.1891	0.00152154	Up	6.64768	0.171025		6.89369	0.00876492	Up	0.107124	0.403454		0.0431728	0.0053445	Down	3.07346	0.176119
C5orf63	0.361058	0.00438113	Down	0.151539	0.0241685	Down	0.687179	0.357219		1.05885	0.873191		2.00953	0.0627911	Up	2.43387	0.000598521	Up	4.5859	0.000171331	Up	0.478845	1.13129e-06	Down
C6	0.0479753	2.26435e-07	Down	1.58566e-08	1.26724e-18	Down	0.0512359	8.18828e-08	Down	0.140449	0.00107025	Down	0.318828	0.0388131	Down	2.62617	0.161175		6.82236	0.0047259	Up	0.421381	0.000388246	Down
C6orf118	0.0825059	0.00109921	Down	1.2242	0.928624		0.556386	0.581677		0.0570559	0.000116042	Down	0.382609	0.346704		0.00875114	6.78801e-06	Down	0.0588044	0.0547024	Down	0.0888552	3.21767e-06	Down
C6orf120	1.52252	0.00233559		1.11823	0.738239		1.49417	0.00164166		1.50996	0.00193497		1.47332	0.00122465		1.41612	0.0346221		1.38179	0.0373238		0.966638	0.608787
C6orf132	0.409828	0.00182823	Down	0.298282	0.0450005	Down	0.36247	2.80576e-05	Down	0.753672	0.310437		0.66399	0.0852587		1.44679	0.164676		1.27453	0.269294		1.29199	0.000709054
C6orf136	0.718553	0.189519		0.634734	0.242906		0.998341	0.990889		0.879735	0.568019		1.21721	0.159816		1.18365	0.608953		1.63653	0.0032282		0.866439	0.403054
C6orf141	1.40202	0.556391		0.198542	0.185393		3.4118	0.0383862	Up	3.41623	0.0314427	Up	4.27418	0.0167296	Up	7.55284	0.00552517	Up	9.50263	0.0101341	Up	0.395063	0.0185772	Down
C6orf163	0.458036	0.20068		0.681772	0.818514		0.49017	0.133878		0.547684	0.313159		0.580531	0.246358		0.7104	0.660486		0.756254	0.643555		1.07113	0.844745
C6orf226	0.464813	0.100464		1.12102	0.934312		0.925598	0.854471		0.455751	0.095034	Down	0.911105	0.824753		0.428779	0.1723		0.859089	0.787525		0.719404	0.136848
C6orf47	1.63984	9.23822e-05		1.12075	0.824608		1.70781	5.59469e-09		1.6253	0.0151633		1.68528	0.00134666		1.53173	0.193616		1.59106	0.0810945		1.05499	0.322665
C6orf52	0.311423	0.0658111	Down	1.26829	0.911521		0.66408	0.530699		0.297648	0.0551678	Down	0.631426	0.461884		0.253168	0.0729397	Down	0.538382	0.456958		0.499125	0.0312468	Down
C6orf58	0.230574	0.51089		1	1		0.109394	0.279571		0.254049	0.511901		0.118855	0.297091		0.292453	0.648248		0.136007	0.437512		1.12065	0.95533
C6orf62	1.38423	0.00042104		1.3479	0.12607		1.21042	0.00922457		1.3002	0.00241516		1.12995	0.0788143		1.06411	0.547558		0.924098	0.29583		1.17067	0.00206626
C6orf89	0.49924	2.49011e-09	Down	0.814102	0.502864		0.655679	5.39802e-05		0.550413	3.17725e-06		0.716789	0.00316027		0.625937	0.0103813		0.810265	0.198808		0.757488	3.67849e-09
C7	0.0428847	3.77445e-25	Down	0.467815	0.335638		0.0693809	6.82379e-15	Down	0.0609642	9.08989e-19	Down	0.0981099	1.11315e-13	Down	0.0944545	2.30613e-10	Down	0.151065	5.04139e-06	Down	0.553306	0.000775747
C7orf25	1.11006	0.689262		0.744588	0.639026		1.06336	0.779851		1.27167	0.400605		1.21637	0.419553		1.56028	0.318485		1.49518	0.285575		1.1552	0.332417
C7orf26	1.4618	0.00230036		0.885844	0.667126		1.74734	7.02808e-07		1.55971	0.000113611		1.8516	1.74408e-09		1.69221	0.000115048		2.00075	3.72732e-08	Up	0.858814	0.00281047
C7orf31	0.83449	0.689132		1.67961	0.681418		1.03363	0.926321		0.74524	0.510229		0.915931	0.805967		0.522977	0.166546		0.645549	0.208807		0.783602	0.156067
C7orf50	1.08454	0.5442		0.779845	0.324076		1.33311	0.0101177		1.217	0.127127		1.48811	0.000217069		1.43685	0.0593497		1.75306	0.000465589		0.923709	0.250662
C7orf57	1.98393	0.393282		6.98649	0.278757		3.09359	0.0654797	Up	1.45764	0.620394		2.25836	0.16455		0.302468	0.26041		0.472514	0.346088		2.02866	0.147392
C7orf61	1.49465	0.50624		2.74346	0.561503		2.18981	0.140706		1.21526	0.750327		1.7667	0.284389		0.562958	0.494422		0.822706	0.791937		1.08097	0.824415
C8A	0.146841	0.317871		2.16454	0.732173		0.228746	0.29128		0.126672	0.287738		0.195825	0.227034		0.0700082	0.294245		0.0703474	0.12637		0.924493	0.953228
C8B	0.498411	0.755916		8.14359e-08	5.28428e-14	Down	2.69371	0.520355		9.28492	0.282011		1.87601	0.658594		112.206	0.0121956	Up	21.7803	0.0537158	Up	2.1015	0.714673
C8G	1.07348	0.887148		0.208139	0.153422		3.51803	0.0175641	Up	2.51978	0.0632241	Up	8.23	2.28611e-05	Up	5.49477	0.0063151	Up	17.9115	1.97062e-05	Up	0.375422	0.000251912	Down
C8orf33	0.934694	0.511692		0.697689	0.186645		1.35318	0.00466932		1.09773	0.38972		1.57976	1.19623e-05		1.38691	0.00906889		1.99073	4.82195e-07		0.698682	3.50822e-13
C8orf34	1.70787	0.235935		47.8006	0.0017496	Up	4.61576	0.000614997	Up	0.606075	0.285009		3.15387	0.0152662	Up	0.0367444	4.47245e-08	Down	0.0997163	0.00027295	Down	0.446661	0.00132567	Down
C8orf44-SGK3	0.541862	0.10995		2.62831	0.39623		0.622996	0.141092		0.783375	0.582798		0.888888	0.756318		0.382977	0.109987		0.435561	0.102627		1.22003	0.457665
C8orf48	0.303753	0.0342827	Down	6.55131	0.382626		0.473482	0.116183		0.225379	0.00820532	Down	0.348692	0.0246295	Down	0.0482908	2.62908e-05	Down	0.0747398	4.05794e-05	Down	0.697228	0.151011
C8orf58	2.40137	0.000115278	Up	4.10884	0.00139525	Up	2.47601	3.06105e-07	Up	1.84476	0.0203499		1.88595	0.00262996		0.605042	0.200162		0.617516	0.110806		1.09612	0.579609
C8orf74	0.451756	0.722446		0.0277042	0.0991931	Down	0.282214	0.594854		0.461717	0.712203		0.288005	0.56668		16.6689	0.284731		10.4358	0.419186		1.2224	0.921353
C8orf76	0.856272	0.637068		0.554839	0.465936		0.806977	0.513447		1.11333	0.743085		1.04784	0.881237		1.61599	0.285101		1.52556	0.351722		0.87991	0.616788
C8orf82	1.476	0.0146599		0.835048	0.587426		1.76799	0.000137617		1.61353	0.00359533		1.92527	1.15405e-05		1.84817	0.0182103		2.20967	0.000911365	Up	0.869323	0.0253436
C8orf88	0.451577	0.0372392	Down	1.94414	0.66595		1.52462	0.403807		0.388224	0.0289011	Down	1.3043	0.595173		0.248495	0.00579067	Down	0.839937	0.803842		0.259241	1.62496e-08	Down
C8orf89	0.332705	0.222425		0.00876443	0.0290879	Down	0.200389	0.033257	Down	0.296207	0.137728		0.193679	0.0142401	Down	4.51513	0.120372		2.70891	0.259675		2.27221	0.0545065	Up
C9	0.366742	0.478423		0.0134205	0.0454474	Down	0.271884	0.210537		0.588585	0.689456		0.429828	0.375099		14.8023	0.0556787	Up	21.0147	0.0101316	Up	1.7635	0.493733
C9orf116	0.196166	0.000346423	Down	0.273196	0.45083		0.445051	0.120918		0.383216	0.0564251	Down	0.864413	0.781018		0.743288	0.600998		1.66341	0.452397		0.547806	0.00383074
C9orf131	0.576408	0.000130967		0.259578	1.09818e-05	Down	0.678845	0.00213566		1.14507	0.479741		1.34023	0.0775098		2.25926	6.22167e-05	Up	2.63402	3.39461e-08	Up	0.951707	0.420235
C9orf152	0.346036	0.0553011	Down	0.192848	0.257725		3.70943	0.0756148	Up	2.08118	0.210847		8.96059	0.000841651	Up	7.33116	0.00367794	Up	19.4843	0.000648079	Up	0.387671	0.0201079	Down
C9orf153	0.255617	0.0827141	Down	0.102203	0.284606		0.262906	0.0332577	Down	0.876778	0.865121		0.921279	0.89451		2.18317	0.385476		2.30823	0.262181		1.07958	0.85305
C9orf24	0.882116	0.718948		0.860907	0.892402		1.29415	0.509902		0.938661	0.87431		1.36431	0.442219		1.00659	0.990421		1.44379	0.53595		0.666967	0.0267003
C9orf40	2.62684	0.023667	Up	0.442734	0.334049		3.00983	0.00325698	Up	3.8555	0.00087343	Up	4.39233	3.02094e-05	Up	6.16091	0.000725652	Up	6.98129	5.05527e-05	Up	1.0854	0.746408
C9orf43	1.07947	0.877958		0.792526	0.845848		2.57248	0.066957	Up	1.21024	0.672421		2.86239	0.0203816	Up	1.41863	0.504718		3.34269	0.0417188	Up	0.552111	0.0508328
C9orf50	2.05172	0.290984		0.0677347	0.113251		0.87177	0.803193		1.55048	0.500457		0.683334	0.462683		13.95	0.00136637	Up	5.91288	0.0105893	Up	3.12932	0.000154412	Up
C9orf57	2.35519	0.449919		0.194699	0.424808		5.29536	0.127347		5.91847	0.0756515	Up	13.302	0.00620413	Up	4.47892	0.317269		8.59138	0.133369		1.11588	0.908378
C9orf64	0.72101	0.297329		0.932074	0.934442		0.694051	0.103684		0.761839	0.445696		0.727903	0.248492		0.803553	0.669506		0.765111	0.476924		1.07501	0.680471
C9orf72	0.394581	0.00178135	Down	0.484303	0.316474		0.341218	2.73107e-05	Down	0.550773	0.0267499		0.473446	0.00123713	Down	0.84207	0.389819		0.721157	0.0742588		1.09916	0.248701
C9orf78	1.07017	0.808738		1.28509	0.681353		1.2085	0.456659		1.01829	0.94844		1.14558	0.586249		0.872395	0.725858		0.983621	0.962776		1.03092	0.850602
C9orf85	0.746627	0.184837		1.06535	0.922431		0.802147	0.211172		0.755181	0.314475		0.804583	0.332378		0.73975	0.513406		0.790241	0.522127		1.00519	0.976803
CA1	0.617975	0.273891		0.291324	0.154428		0.251392	1.19387e-05	Down	1.14114	0.748697		0.460082	0.0122662	Down	2.16332	0.12707		0.868368	0.673573		2.71203	1.73133e-06	Up
CA10	0.203801	0.22856					0.161694	0.0861867	Down	0.286963	0.283931		0.225513	0.107608		0.449062	0.631613		0.599026	0.712872		1.71763	0.581197
CA11	0.511353	0.0910386		0.328024	0.242621		0.336244	0.00111724	Down	0.871314	0.71898		0.569724	0.0828983		1.57761	0.206384		1.02656	0.930173		1.61808	3.23693e-05
CA12	2.28855	0.107958		0.758857	0.71976		0.830636	0.712588		2.58702	0.0219337	Up	0.931596	0.867416		3.03934	0.0417582	Up	1.08857	0.888458		1.70342	0.0409564
CA13	0.314763	6.14177e-07	Down	0.415436	0.234665		0.185467	1.88299e-14	Down	0.468724	0.00707744	Down	0.273827	2.41034e-07	Down	0.760958	0.414279		0.441067	0.00914516	Down	1.62074	4.01917e-08
CA14	0.647981	0.161949		0.61625	0.587639		0.752337	0.405656		0.805721	0.487259		0.934861	0.833965		1.09822	0.781767		1.27246	0.562374		0.897036	0.346383
[truncated: 17,471 more rows]
