# Supplementary material for: Multiomics Profiling Reveals Distinct Immunosuppression and Metabolic Dysregulation in Aggressive Subtypes of Thyroid Cancer
Source: Mol Cell Proteomics. 2026 Jan 19;25(3):101513. doi: 10.1016/j.mcpro.2026.101513 (PMC12964017; doi:10.1016/j.mcpro.2026.101513)
Supplement: Supplemental Table S4 [file mmc4.xlsx]

## Sheet: Fig2C-KEGG
Cluster	category	subcategory	ID	Description	GeneRatio	BgRatio	RichFactor	FoldEnrichment	zScore	pvalue	p.adjust	qvalue	geneID	Count
ATC-PDTC	Organismal Systems	Immune system	hsa04640	Hematopoietic cell lineage	12/148	100/9440	0.12	7.65405	8.44213	4.53293e-08	4.07964e-06	3.24462e-06	ANPEP/HLA-DRB3/CD14/CD44/ITGAM/CR1/LOC102723407/CD4/CD8A/HLA-DMA/CD33/MME	12
ATC-PDTC	Organismal Systems	Immune system	hsa04666	Fc gamma R-mediated phagocytosis	10/148	99/9440	0.10101	6.44281	6.87042	3.12899e-06	0.000140804	0.000111985	ARPC3/PTPRC/FCGR3A/LOC102723407/PRKCB/AKT1/AMPH/PIK3CD/PLA2G4A/FCGR2A	10
ATC-PDTC	Organismal Systems	Immune system	hsa04610	Complement and coagulation cascades	8/148	88/9440	0.0909091	5.79853	5.70737	6.73215e-05	0.0022721	0.00180705	VSIG4/ITGAM/F13A1/CR1/THBD/PLAU/PLAUR/C5AR1	8
ATC-PDTC	Organismal Systems	Immune system	hsa04664	Fc epsilon RI signaling pathway	6/148	69/9440	0.0869565	5.54642	4.78344	0.000713634	0.0148216	0.011788	ALOX5AP/FCER1G/LOC102723407/AKT1/PIK3CD/PLA2G4A	6
ATC-PDTC	Organismal Systems	Immune system	hsa04613	Neutrophil extracellular trap formation	17/148	196/9440	0.0867347	5.53227	8.09194	9.68103e-09	2.61388e-06	2.07887e-06	CYBB/CTSG/ITGAM/FCGR3A/MPO/AZU1/CR1/LOC102723407/PRKCB/AKT1/TLR2/PIK3CD/PADI4/FCGR2A/CASP4/SELPLG/C5AR1	17
ATC-PDTC	Organismal Systems	Immune system	hsa04662	B cell receptor signaling pathway	6/148	91/9440	0.0659341	4.20552	3.87772	0.00299528	0.0404362	0.0321598	LOC102723407/PRKCB/AKT1/PIK3CD/LILRB4/LILRB2	6
ATC-PDTC	Organismal Systems	Immune system	hsa04611	Platelet activation	7/148	126/9440	0.0555556	3.54354	3.6274	0.00360764	0.0442755	0.0352133	FERMT3/FCER1G/PRKG1/AKT1/PIK3CD/PLA2G4A/FCGR2A	7
ATC-PDTC	Environmental Information Processing	Signal transduction	hsa04072	Phospholipase D signaling pathway	8/148	149/9440	0.0536913	3.42463	3.76485	0.00233897	0.0350846	0.0279035	FCER1G/LOC102723407/TSC1/CYTH1/AKT1/PIK3CD/PLA2G4A/DGKI	8
ATC-N	Organismal Systems	Immune system	hsa04664	Fc epsilon RI signaling pathway	19/801	69/9440	0.275362	3.24522	5.69951	2.79953e-06	5.36852e-05	3.7616e-05	ALOX5AP/KRAS/PIK3R2/MAPK13/MAP2K4/PIK3R1/LOC102723407/PDPK1/AKT1/MAP2K3/NRAS/ALOX5/VAV1/LCP2/INPP5D/MAP2K6/PIK3CD/PLA2G4A/FCER1G	19
ATC-PTC	Organismal Systems	Immune system	hsa04621	NOD-like receptor signaling pathway	38/625	189/9440	0.201058	3.03678	7.53136	4.45176e-10	1.44237e-07	9.93445e-08	NAMPT/CAMP/CYBB/RBCK1/MAP3K7/CHUK/RIPK1/STAT2/TXNIP/MFN1/SHARPIN/TBK1/JAK1/MYD88/FADD/CARD8/CASP1/GABARAPL1/PLCB3/PSTPIP1/ANTXR1/IKBKB/NEK7/HSP90AA1/GABARAPL2/GABARAP/NAIP/TAB1/TRPV2/GPSM3/IKBKG/PLCB2/XIAP/ANTXR2/GBP5/CYBA/HSP90AB1/CASP4	38
ATC-N	Environmental Information Processing	Signal transduction	hsa04668	TNF signaling pathway	30/801	119/9440	0.252101	2.97108	6.5886	3.57578e-08	1.66529e-06	1.16683e-06	CASP8/TAB2/MMP9/PIK3R2/MAPK13/MAP2K4/PIK3R1/CHUK/AKT1/RIPK1/CASP7/CXCL6/VCAM1/MAP2K3/MAP3K7/RPS6KA4/IKBKB/FADD/MAP2K6/MLKL/IKBKG/PIK3CD/TAB1/BCL3/RHBDF2/CASP3/JUNB/TRAF5/MMP14/XIAP	30
ATC-N	Organismal Systems	Immune system	hsa04621	NOD-like receptor signaling pathway	47/801	189/9440	0.248677	2.93073	8.16404	7.80557e-12	8.48205e-10	5.94319e-10	CASP8/PYCARD/CAMP/TAB2/NAMPT/STAT1/JAK1/RNF31/NEK7/ANTXR1/TANK/MAPK13/SHARPIN/PLCB3/CHUK/STAT2/RIPK1/RBCK1/OAS2/MFN1/TBK1/MAP3K7/PSTPIP1/CASP1/CARD8/IKBKB/ATG16L1/MYD88/GABARAPL1/FADD/NAIP/IL18/IKBKG/HSP90AA1/GABARAPL2/GPSM3/TAB1/TRPV2/ANTXR2/GABARAP/PLCB2/CYBA/GBP5/TRAF5/XIAP/HSP90AB1/CASP4	47
ATC-PTC	Environmental Information Processing	Signal transduction	hsa04668	TNF signaling pathway	23/625	119/9440	0.193277	2.91926	5.61007	2.63348e-06	0.000113036	7.78548e-05	MMP9/FRMD8/PIK3R1/MAP3K7/CHUK/ITCH/RIPK1/CASP7/CXCL6/VCAM1/FADD/MLKL/RPS6KA4/AKT1/IKBKB/TAB1/MAP2K6/IKBKG/JUNB/PIK3CD/RHBDF2/BCL3/XIAP	23
ATC-PTC	Organismal Systems	Immune system	hsa04610	Complement and coagulation cascades	17/625	88/9440	0.193182	2.91782	4.8127	5.30565e-05	0.00120963	0.000833141	FGA/F13A1/FGG/C4BPA/FGB/C1QB/CR1/C1QC/ITGAM/F12/KLKB1/THBD/VSIG4/PLAUR/PLAU/SERPINE1/C5AR1	17
ATC-PTC	Environmental Information Processing	Signal transduction	hsa04064	NF-kappa B signaling pathway	20/625	105/9440	0.190476	2.87695	5.14971	1.47632e-05	0.000367943	0.000253424	CD14/MAP3K7/CHUK/LOC102723407/PPP1R13L/RIPK1/PLCG1/ERC1/MYD88/VCAM1/MALT1/IKBKB/PRKCB/TAB1/RELB/IKBKG/XIAP/CARD11/PLAU/CARD10	20
ATC-N	Organismal Systems	Immune system	hsa04666	Fc gamma R-mediated phagocytosis	24/801	99/9440	0.242424	2.85703	5.65573	1.77959e-06	3.62591e-05	2.54059e-05	CFL1/ARPC2/ARPC5/ACTR3B/ARPC1B/ARPC4/ACTR2/ACTR3/ASAP1/PIK3R2/FCGR3A/PIK3R1/LOC102723407/AKT1/AMPH/WAS/VAV1/PRKCB/INPP5D/HCK/PIK3CD/PLA2G4A/FCGR1A/FCGR2A	24
ATC-PTC	Organismal Systems	Immune system	hsa04664	Fc epsilon RI signaling pathway	13/625	69/9440	0.188406	2.84568	4.09713	0.000510509	0.0044704	0.00307903	ALOX5AP/FCER1G/PIK3R1/LOC102723407/PLCG1/PDPK1/SOS1/KRAS/VAV1/AKT1/MAP2K6/PIK3CD/PLA2G4A	13
ATC-PTC	Organismal Systems	Immune system	hsa04662	B cell receptor signaling pathway	17/625	91/9440	0.186813	2.82163	4.64932	8.25229e-05	0.00140723	0.000969244	PIK3R1/CHUK/LOC102723407/INPPL1/SOS1/KRAS/VAV1/MALT1/AKT1/IKBKB/PRKCB/IKBKG/PIK3CD/PIK3AP1/CARD11/LILRB4/LILRB2	17
ATC-N	Organismal Systems	Immune system	hsa04620	Toll-like receptor signaling pathway	26/801	109/9440	0.238532	2.81116	5.79101	9.28237e-07	2.01737e-05	1.41353e-05	CASP8/CD14/TAB2/STAT1/JAK1/PIK3R2/MAPK13/MAP2K4/PIK3R1/CHUK/AKT1/STAT2/RIPK1/MAP2K3/TBK1/IRF5/MAP3K7/IKBKB/MYD88/TLR2/FADD/MAP2K6/IKBKG/PIK3CD/TAB1/SPP1	26
ATC-PTC	Organismal Systems	Immune system	hsa04613	Neutrophil extracellular trap formation	35/625	196/9440	0.178571	2.69714	6.39305	5.42277e-08	8.78489e-06	6.05067e-06	CAMP/FGA/FGG/CYBB/FGB/CR1/FCGR3A/CTSG/ITGAM/PIK3R1/MAP3K7/HDAC7/LOC102723407/HDAC2/PLCG1/AZU1/CASP1/MPO/HAT1/ELANE/PLCB3/AKT1/PRKCB/TLR2/ITGAL/PIK3CD/PLCB2/FCGR1A/FPR1/CYBA/SELPLG/PADI4/CASP4/FCGR2A/C5AR1	35
PDTC-N	Organismal Systems	Immune system	hsa04664	Fc epsilon RI signaling pathway	18/924	69/9440	0.26087	2.66516	4.57266	7.95563e-05	0.00156773	0.00112315	PIK3R2/PDPK1/MAP2K4/LOC102723407/RAF1/PIK3R1/AKT2/MAPK13/NRAS/VAV1/KRAS/INPP5D/LCP2/ALOX5/MAP2K3/MAP2K6/FCER1G/MAPK11	18
ATC-PTC	Environmental Information Processing	Signal transduction	hsa04070	Phosphatidylinositol signaling system	17/625	98/9440	0.173469	2.62008	4.29261	0.000212643	0.00328078	0.00225967	DGKQ/PIK3R1/MTMR6/INPPL1/PPIP5K2/PIK3C3/PLCG1/PI4KB/PLCB3/INPP4A/PRKCB/DGKI/ITPK1/PIK3CD/PLCB2/SYNJ1/MTMR14	17
ATC-PTC	Organismal Systems	Immune system	hsa04666	Fc gamma R-mediated phagocytosis	17/625	99/9440	0.171717	2.59362	4.24421	0.000241296	0.00355363	0.0024476	ACTR3B/PTPRC/FCGR3A/PIK3R1/LOC102723407/INPPL1/ASAP1/PLCG1/VAV1/AKT1/AMPH/HCK/PRKCB/PIK3CD/PLA2G4A/FCGR1A/FCGR2A	17
ATC-PTC	Organismal Systems	Immune system	hsa04640	Hematopoietic cell lineage	17/625	100/9440	0.17	2.56768	4.19639	0.000273248	0.00368885	0.00254073	ANPEP/HLA-DRB4/CD14/CR1/CD36/ITGAM/HLA-DPB1/LOC102723407/CD38/ITGA4/CD4/ITGA5/FCGR1A/CD33/HLA-DMA/CD8A/MME	17
PDTC-PTC	Environmental Information Processing	Signal transduction	hsa04668	TNF signaling pathway	24/747	119/9440	0.201681	2.54868	4.9836	1.58376e-05	0.00173686	0.00128924	MAP3K7/CHUK/FADD/FRMD8/ITCH/RIPK1/IKBKB/PIK3R1/VCAM1/CXCL6/MLKL/CASP7/AKT2/ATF2/RPS6KA4/IKBKG/JUNB/TAB2/MAP2K6/TAB1/XIAP/BCL3/MAPK11/IL18R1	24
ATC-N	Environmental Information Processing	Signal transduction	hsa04070	Phosphatidylinositol signaling system	21/801	98/9440	0.214286	2.52541	4.62199	5.75059e-05	0.000585841	0.000410486	DGKQ/DGKA/PIK3C2A/PIK3R2/OCRL/PIK3R1/PIP4K2B/MTMR6/PLCB3/PIK3C3/PRKCB/INPP4A/PPIP5K2/INPP5D/PI4KB/SYNJ1/PIK3CD/PLCB2/DGKI/ITPK1/MTMR14	21
ATC-PTC	Organismal Systems	Immune system	hsa04620	Toll-like receptor signaling pathway	18/625	109/9440	0.165138	2.49424	4.17793	0.000265131	0.00368885	0.00254073	CD14/PIK3R1/MAP3K7/CHUK/RIPK1/STAT2/TBK1/JAK1/MYD88/FADD/AKT1/IKBKB/SPP1/TLR2/TAB1/MAP2K6/IKBKG/PIK3CD	18
PDTC-N	Environmental Information Processing	Signal transduction	hsa04668	TNF signaling pathway	29/924	119/9440	0.243697	2.48972	5.38678	2.63695e-06	0.00014723	0.000105478	PIK3R2/MAP3K7/MAP2K4/IKBKB/PIK3R1/CHUK/VCAM1/AKT2/MAPK13/RIPK1/CXCL6/FADD/ATF2/IKBKG/CASP7/MAP2K3/MAP2K6/RPS6KA4/MLKL/TAB1/TAB2/JUNB/BCL3/CASP3/TRAF5/MAPK11/IL18R1/XIAP/MMP14	29
ATC-N	Organismal Systems	Immune system	hsa04657	IL-17 signaling pathway	20/801	95/9440	0.210526	2.48111	4.41781	0.000111306	0.00109956	0.000770441	CASP8/TAB2/JUND/MMP9/S100A9/S100A8/MAPK13/ANAPC5/CHUK/CXCL6/TBK1/MAP3K7/IKBKB/FADD/IKBKG/HSP90AA1/CASP3/TRAF5/LCN2/HSP90AB1	20
PDTC-PTC	Environmental Information Processing	Signal transduction	hsa04330	Notch signaling pathway	12/747	62/9440	0.193548	2.44591	3.34828	0.0029917	0.0334186	0.024806	SPEN/ITCH/NOTCH1/NOTCH3/HDAC2/NCOR2/DVL3/EP300/DVL2/TLE3/TLE1/PSEN1	12
PDTC-PTC	Organismal Systems	Immune system	hsa04623	Cytosolic DNA-sensing pathway	16/747	83/9440	0.192771	2.43609	3.85204	0.000682533	0.0140649	0.0104401	NFKBIB/CASP1/POLR3A/CHUK/FADD/TBK1/RIPK1/IKBKB/MLKL/CASP7/POLR3B/IKBKG/POLR3C/TREX1/POLR3F/POLR2F	16
ATC-N	Organismal Systems	Immune system	hsa04625	C-type lectin receptor signaling pathway	21/801	105/9440	0.2	2.35705	4.25777	0.000163504	0.00141782	0.000993439	CASP8/PYCARD/STAT1/KRAS/PIK3R2/MAPK13/PIK3R1/CHUK/AKT1/STAT2/NRAS/CASP1/IKBKB/MALT1/MAPKAPK2/IKBKG/PIK3CD/RELB/BCL3/CD209/FCER1G	21
ATC-PTC	Organismal Systems	Immune system	hsa04660	T cell receptor signaling pathway	19/625	122/9440	0.155738	2.35226	4.00287	0.000392282	0.00409998	0.0028239	PTPRC/PIK3R1/MAP3K7/CHUK/PLCG1/PDPK1/SOS1/KRAS/VAV1/MALT1/PPP2R5B/AKT1/IKBKB/CD4/PPP2R1B/IKBKG/PIK3CD/CARD11/CD8A	19
PDTC-PTC	Organismal Systems	Immune system	hsa04621	NOD-like receptor signaling pathway	35/747	189/9440	0.185185	2.34023	5.45573	1.57869e-06	0.000519389	0.000385533	MAP3K7/RBCK1/RNASEL/TXNIP/NFKBIB/CASP1/CHUK/FADD/TBK1/MFN1/RIPK1/IKBKB/IRF9/STAT2/SHARPIN/GABARAP/HSP90AA1/MYD88/NEK7/JAK1/GABARAPL1/PLCB2/PSTPIP1/PLCB3/IKBKG/TAB2/TAB1/XIAP/GPSM3/TRPV2/HSP90AB1/PLCB1/MAPK11/ANTXR2/CYBA	35
ATC-N	Organismal Systems	Immune system	hsa04662	B cell receptor signaling pathway	18/801	91/9440	0.197802	2.33115	3.8852	0.000540473	0.0035958	0.0025195	KRAS/PIK3R2/PIK3R1/LOC102723407/CHUK/AKT1/NRAS/VAV1/PRKCB/INPP5D/IKBKB/MALT1/CARD11/IKBKG/PIK3CD/PIK3AP1/LILRB2/LILRB4	18
PDTC-N	Organismal Systems	Immune system	hsa04621	NOD-like receptor signaling pathway	43/924	189/9440	0.227513	2.32438	6.058	9.04561e-08	3.03028e-05	2.17095e-05	STAT1/NAMPT/NFKBIB/NEK7/TANK/RNASEL/RNF31/MAP3K7/JAK1/CASP1/IKBKB/RBCK1/CHUK/MFN1/TBK1/SHARPIN/MAPK13/ATG16L1/RIPK1/IRF9/OAS2/FADD/PLCB3/STAT2/IKBKG/HSP90AA1/PSTPIP1/PLCB2/GABARAP/GABARAPL1/GPSM3/MYD88/IL18/TAB1/TRPV2/PLCB1/TAB2/CYBA/ANTXR2/TRAF5/MAPK11/XIAP/HSP90AB1	43
ATC-N	Organismal Systems	Immune system	hsa04623	Cytosolic DNA-sensing pathway	16/801	83/9440	0.192771	2.27186	3.5437	0.00143932	0.00868922	0.00608834	CASP8/PYCARD/POLR3A/CHUK/RIPK1/CASP7/TBK1/POLR3C/CASP1/TREX1/IKBKB/FADD/MLKL/IL18/IKBKG/CASP3	16
PDTC-N	Organismal Systems	Immune system	hsa04620	Toll-like receptor signaling pathway	24/924	109/9440	0.220183	2.24949	4.3218	0.000109392	0.00192875	0.00138179	STAT1/PIK3R2/MAP3K7/JAK1/MAP2K4/SPP1/IKBKB/PIK3R1/CHUK/TBK1/AKT2/MAPK13/IRF5/RIPK1/IRF9/FADD/STAT2/IKBKG/MAP2K3/MAP2K6/MYD88/TAB1/TAB2/MAPK11	24
ATC-N	Environmental Information Processing	Signal transduction	hsa04064	NF-kappa B signaling pathway	20/801	105/9440	0.190476	2.24481	3.90561	0.000456086	0.00309759	0.00217041	CD14/TAB2/LOC102723407/CHUK/RIPK1/VCAM1/MAP3K7/PRKCB/IKBKB/MALT1/MYD88/PPP1R13L/CARD11/IKBKG/RELB/TAB1/CARD10/TRAF5/XIAP/PLAU	20
PDTC-PTC	Organismal Systems	Immune system	hsa04662	B cell receptor signaling pathway	16/747	91/9440	0.175824	2.22193	3.43338	0.00189787	0.0248365	0.0184357	NFKBIB/CHUK/INPPL1/IKBKB/PIK3R1/SOS1/LOC102723407/VAV1/MALT1/RAF1/AKT2/NFATC2/IKBKG/PIK3AP1/KRAS/CARD11	16
PDTC-N	Organismal Systems	Immune system	hsa04623	Cytosolic DNA-sensing pathway	18/924	83/9440	0.216867	2.21562	3.66394	0.000926071	0.00969481	0.00694554	NFKBIB/POLR3A/CASP1/IKBKB/CHUK/TBK1/TREX1/RIPK1/FADD/IKBKG/CASP7/POLR3C/MLKL/POLR3B/POLR3F/IL18/CASP3/POLR2F	18
ATC-PTC	Organismal Systems	Immune system	hsa04612	Antigen processing and presentation	12/625	82/9440	0.146341	2.21034	2.931	0.00739655	0.0357684	0.0246358	HLA-C/TAP2/TAPBP/HLA-B/HLA-DRB4/HLA-DPB1/HSP90AA1/HLA-E/CD4/HLA-DMA/HSP90AB1/CD8A	12
ATC-PTC	Environmental Information Processing	Signal transduction	hsa04066	HIF-1 signaling pathway	16/625	110/9440	0.145455	2.19695	3.36219	0.00229525	0.0161665	0.0111348	HMOX1/HK3/CYBB/SLC2A1/PIK3R1/PDK1/PLCG1/FLT1/RBX1/EGLN1/AKT1/CAMK2G/PRKCB/PIK3CD/ENO3/SERPINE1	16
ATC-PTC	Organismal Systems	Immune system	hsa04623	Cytosolic DNA-sensing pathway	12/625	83/9440	0.144578	2.18371	2.88409	0.00814298	0.0367498	0.0253118	POLR3A/CHUK/RIPK1/CASP7/TBK1/FADD/CASP1/MLKL/POLR3C/IKBKB/IKBKG/TREX1	12
PDTC-PTC	Environmental Information Processing	Signal transduction	hsa04064	NF-kappa B signaling pathway	18/747	105/9440	0.171429	2.16638	3.52303	0.00137448	0.0205547	0.0152574	MAP3K7/CHUK/RIPK1/IKBKB/PPP1R13L/PLCG1/LOC102723407/VCAM1/ERC1/MALT1/MYD88/IKBKG/TAB2/TAB1/XIAP/RELB/CARD10/CARD11	18
ATC-N	Environmental Information Processing	Signal transduction	hsa04370	VEGF signaling pathway	11/801	60/9440	0.183333	2.16063	2.7461	0.0111657	0.0438555	0.0307286	KRAS/PIK3R2/MAPK13/PIK3R1/CASP9/AKT1/NRAS/PRKCB/MAPKAPK2/PIK3CD/PLA2G4A	11
ATC-PTC	Organismal Systems	Immune system	hsa04625	C-type lectin receptor signaling pathway	15/625	105/9440	0.142857	2.15771	3.17637	0.00370282	0.0222169	0.0153021	FCER1G/PIK3R1/CHUK/STAT2/KRAS/CASP1/MALT1/MAPKAPK2/AKT1/IKBKB/RELB/IKBKG/PIK3CD/BCL3/CD209	15
PDTC-PTC	Organismal Systems	Immune system	hsa04620	Toll-like receptor signaling pathway	18/747	109/9440	0.165138	2.08688	3.34556	0.00212297	0.0258687	0.0192019	MAP3K7/SPP1/CHUK/FADD/TBK1/RIPK1/IKBKB/PIK3R1/IRF9/STAT2/AKT2/MYD88/JAK1/IKBKG/TAB2/MAP2K6/TAB1/MAPK11	18
PDTC-PTC	Organismal Systems	Immune system	hsa04660	T cell receptor signaling pathway	20/747	122/9440	0.163934	2.07167	3.49237	0.00135419	0.0205547	0.0152574	MAP3K7/NFKBIB/CHUK/PDPK1/IKBKB/PIK3R1/SOS1/PLCG1/VAV1/PPP2R5B/MALT1/RAF1/AKT2/NFATC2/IKBKG/PPP2R1B/KRAS/PPP2R2D/MAPK11/CARD11	20
ATC-PTC	Organismal Systems	Immune system	hsa04657	IL-17 signaling pathway	13/625	95/9440	0.136842	2.06686	2.78274	0.00951792	0.0405764	0.0279473	MMP9/S100A9/S100A8/MAP3K7/CHUK/TBK1/ANAPC5/CXCL6/FADD/IKBKB/HSP90AA1/IKBKG/HSP90AB1	13
PDTC-N	Organismal Systems	Immune system	hsa04625	C-type lectin receptor signaling pathway	21/924	105/9440	0.2	2.04329	3.54098	0.00110876	0.0112555	0.00806367	STAT1/PIK3R2/CASP1/IKBKB/RAF1/PIK3R1/CHUK/AKT2/MAPK13/NRAS/IRF9/KRAS/NFATC2/STAT2/IKBKG/MALT1/MAPKAPK2/FCER1G/RELB/BCL3/MAPK11	21
PDTC-N	Organismal Systems	Immune system	hsa04657	IL-17 signaling pathway	19/924	95/9440	0.2	2.04329	3.36634	0.00187503	0.0157034	0.0112502	S100A9/S100A8/MAP3K7/IKBKB/ANAPC5/CHUK/TBK1/MAPK13/CXCL6/FADD/IKBKG/HSP90AA1/TAB2/LCN2/CASP3/TRAF5/MAPK11/JUND/HSP90AB1	19
ATC-PTC	Organismal Systems	Immune system	hsa04650	Natural killer cell mediated cytotoxicity	18/625	134/9440	0.134328	2.0289	3.19399	0.00310219	0.0197081	0.0135741	HLA-C/HLA-B/FCER1G/FCGR3A/PIK3R1/LOC102723407/PLCG1/SOS1/KRAS/SHC4/VAV1/TYROBP/CD48/HLA-E/SH2D1A/PRKCB/ITGAL/PIK3CD	18
ATC-N	Organismal Systems	Immune system	hsa04660	T cell receptor signaling pathway	21/801	122/9440	0.172131	2.02861	3.48191	0.00132253	0.00813481	0.00569988	KRAS/PIK3R2/MAPK13/PIK3R1/CDK4/PDPK1/CHUK/AKT1/PPP2R5B/NRAS/MAP3K7/VAV1/CD4/LCP2/IKBKB/MALT1/CARD11/IKBKG/PIK3CD/PPP2R1B/CD8A	21
PDTC-N	Environmental Information Processing	Signal transduction	hsa04070	Phosphatidylinositol signaling system	19/924	98/9440	0.193878	1.98074	3.21461	0.00272353	0.019008	0.0136176	DGKQ/PIK3C2A/PIK3R2/OCRL/PIP4P1/DGKA/PIK3R1/MTMR6/PIP4K2B/MTMR1/INPP4A/PI4KB/PPIP5K2/PLCB3/INPP5D/PIK3C3/PLCB2/PLCB1/ITPK1	19
ATC-PTC	Organismal Systems	Immune system	hsa04670	Leukocyte transendothelial migration	15/625	116/9440	0.12931	1.9531	2.75017	0.00936784	0.0404691	0.0278734	MMP9/CYBB/ITGAM/PIK3R1/BCAR1/PLCG1/VCAM1/VAV1/CDH5/ITGA4/JAM3/PRKCB/ITGAL/PIK3CD/CYBA	15
PDTC-N	Environmental Information Processing	Signal transduction	hsa04071	Sphingolipid signaling pathway	23/924	122/9440	0.188525	1.92605	3.39106	0.00152559	0.0134492	0.00963528	BAX/SPHK2/PIK3R2/PDPK1/CERS4/ABCC1/RAF1/PPP2R5B/PIK3R1/AKT2/MAPK13/NRAS/PPP2R2D/KRAS/PLCB3/PLD2/CERS6/DEGS1/PLCB2/PPP2R1B/FCER1G/PLCB1/MAPK11	23
PDTC-N	Organismal Systems	Immune system	hsa04660	T cell receptor signaling pathway	23/924	122/9440	0.188525	1.92605	3.39106	0.00152559	0.0134492	0.00963528	NFKBIB/PIK3R2/PDPK1/MAP3K7/IKBKB/CDK4/RAF1/PPP2R5B/PIK3R1/CHUK/AKT2/MAPK13/NRAS/VAV1/PPP2R2D/KRAS/NFATC2/IKBKG/LCP2/MALT1/PPP2R1B/CARD11/MAPK11	23
ATC-N	Organismal Systems	Immune system	hsa04613	Neutrophil extracellular trap formation	32/801	196/9440	0.163265	1.92413	3.98086	0.000228132	0.00171025	0.00119833	CAMP/ITGAM/CTSG/PIK3R2/FCGR3A/MAPK13/PIK3R1/LOC102723407/HDAC2/AZU1/PLCB3/ELANE/HAT1/AKT1/MPO/NCF2/MAP3K7/PRKCB/CASP1/TLR2/ITGAL/NCF4/PIK3CD/PLCB2/CYBA/FPR1/SELPLG/PADI4/FCGR1A/FCGR2A/CASP4/C5AR1	32
PDTC-N	Organismal Systems	Immune system	hsa04662	B cell receptor signaling pathway	17/924	91/9440	0.186813	1.90857	2.86864	0.00655919	0.0385496	0.0276177	NFKBIB/PIK3R2/IKBKB/LOC102723407/RAF1/PIK3R1/CHUK/AKT2/NRAS/VAV1/KRAS/NFATC2/INPP5D/PIK3AP1/IKBKG/MALT1/CARD11	17
PDTC-PTC	Environmental Information Processing	Signal transduction	hsa04068	FoxO signaling pathway	20/747	133/9440	0.150376	1.90033	3.06523	0.00385796	0.0396647	0.0294423	EGFR/PLK1/CHUK/PDPK1/INSR/IKBKB/PIK3R1/SOS1/HOMER3/TGFB1/GABARAP/RAF1/AKT2/SMAD3/GABARAPL1/CDK2/BCL2L11/EP300/KRAS/MAPK11	20
ATC-N	Organismal Systems	Immune system	hsa04670	Leukocyte transendothelial migration	18/801	116/9440	0.155172	1.82875	2.73463	0.00866604	0.0362196	0.0253783	MMP9/CLDN1/ITGAM/PIK3R2/MAPK13/PIK3R1/PTK2B/VCAM1/NCF2/BCAR1/SIPA1/VAV1/PRKCB/ITGA4/ITGAL/NCF4/PIK3CD/CYBA	18
ATC-N	Organismal Systems	Immune system	hsa04611	Platelet activation	19/801	126/9440	0.150794	1.77714	2.67403	0.00964237	0.0388076	0.0271916	FERMT3/PRKG1/GUCY1B1/PIK3R2/MAPK13/PIK3R1/PRKCI/PLCB3/AKT1/PTGS1/LCP2/TBXAS1/APBB1IP/PIK3CD/PLA2G4A/PLCB2/ITGA2/FCER1G/FCGR2A	19
ATC-N	Organismal Systems	Immune system	hsa04650	Natural killer cell mediated cytotoxicity	20/801	134/9440	0.149254	1.759	2.69437	0.00900018	0.0366758	0.0256979	KRAS/PIK3R2/FCGR3A/SHC1/PIK3R1/LOC102723407/SHC4/PTK2B/NRAS/VAV1/PRKCB/HLA-E/LCP2/ITGAL/SH2D1A/CD48/PIK3CD/TYROBP/CASP3/FCER1G	20
ATC-PTC	Organismal Systems	Immune system	hsa04062	Chemokine signaling pathway	22/625	193/9440	0.11399	1.7217	2.69728	0.008655	0.038414	0.026458	PIK3R1/CHUK/STAT2/BCAR1/PLCG1/CXCL6/SOS1/KRAS/SHC4/VAV1/GSK3A/PLCB3/AKT1/IKBKB/ARRB1/HCK/PRKCB/PREX1/IKBKG/PIK3CD/PLCB2/ARRB2	22
ATC-N	Organismal Systems	Immune system	hsa04062	Chemokine signaling pathway	28/801	193/9440	0.145078	1.70978	3.03354	0.00341585	0.0168722	0.011822	GNG2/STAT1/KRAS/PIK3R2/SHC1/PIK3R1/SHC4/PLCB3/GRK2/PTK2B/CHUK/AKT1/STAT2/CXCL6/NRAS/PREX1/ARRB1/BCAR1/WAS/VAV1/PRKCB/IKBKB/HCK/IKBKG/PIK3CD/GSK3A/PLCB2/ARRB2	28
ATC-N	Environmental Information Processing	Signal transduction	hsa04015	Rap1 signaling pathway	29/801	212/9440	0.136792	1.61214	2.74479	0.00680634	0.0291956	0.0204567	PFN1/THBS1/ITGAM/KRAS/PIK3R2/EVL/MAPK13/PIK3R1/PRKD2/PRKCI/PLCB3/AKT1/MAP2K3/NRAS/FYB1/BCAR1/SIPA1/VAV1/PRKCB/LCP2/APBB1IP/ITGAL/MAP2K6/RAPGEF2/PIK3CD/PLCB2/CSF1R/FPR1/SKAP1	29
PDTC-N	Organismal Systems	Immune system	hsa04062	Chemokine signaling pathway	30/924	193/9440	0.15544	1.58805	2.71877	0.00709045	0.0390219	0.027956	STAT1/NFKBIB/PIK3R2/PARD3/IKBKB/SHC1/RAF1/PIK3R1/CHUK/PTK2B/AKT2/SHC4/NRAS/VAV1/CXCL6/KRAS/PREX1/PLCB3/STAT2/IKBKG/GRK2/ARRB1/STAT5B/BCAR1/WAS/PLCB2/HCK/GSK3A/ARRB2/PLCB1	30

## Sheet: Fig2D-KEGG
Cluster	category	subcategory	ID	Description	GeneRatio	BgRatio	RichFactor	FoldEnrichment	zScore	pvalue	p.adjust	qvalue	geneID	Count
ATC-N	Metabolism	Amino acid metabolism	hsa00280	Valine, leucine and isoleucine degradation	19/398	48/9440	0.395833	9.38861	12.2237	1.83292e-14	2.77688e-12	2.28633e-12	BCKDHB/AUH/AOX1/MCCC1/ABAT/ALDH9A1/IVD/BCKDHA/PCCB/ALDH6A1/ACADS/ACAT1/ALDH7A1/ACAD8/ALDH3A2/MCCC2/HIBCH/ALDH2/HADH	19
ATC-N	Metabolism	Carbohydrate metabolism	hsa00640	Propanoate metabolism	11/398	32/9440	0.34375	8.15327	8.5036	3.7808e-08	2.86396e-06	2.35803e-06	BCKDHB/ACSS3/ABAT/BCKDHA/PCCB/ALDH6A1/ACADS/SUCLG1/SUCLG2/HIBCH/ACACA	11
ATC-N	Metabolism	Metabolism of other amino acids	hsa00410	beta-Alanine metabolism	9/398	31/9440	0.290323	6.88604	6.8866	3.39271e-06	0.000205598	0.000169279	ABAT/AOC3/ALDH9A1/ALDH6A1/ACADS/ALDH7A1/ALDH3A2/HIBCH/ALDH2	9
ATC-N	Metabolism	Amino acid metabolism	hsa00260	Glycine, serine and threonine metabolism	10/398	41/9440	0.243902	5.78502	6.4418	5.49557e-06	0.000277526	0.0002285	GATM/GCSH/CHDH/MAOA/AOC3/SHMT1/CTH/ALDH7A1/SDSL/BPGM	10
ATC-N	Organismal Systems	Digestive system	hsa04974	Protein digestion and absorption	16/398	105/9440	0.152381	3.61426	5.65144	7.3707e-06	0.000319046	0.000262685	COL21A1/COL16A1/COL1A2/COL3A1/COL1A1/COL14A1/ATP1B1/COL4A2/COL5A2/COL11A1/COL4A1/COL2A1/ATP1A1/ELN/COL5A1/ATP1A2	16
ATC-N	Metabolism	Lipid metabolism	hsa00071	Fatty acid degradation	10/398	43/9440	0.232558	5.51595	6.22675	8.71422e-06	0.000330051	0.000271746	ACADL/ADH1B/ECI1/ALDH9A1/ACADS/ACAT1/ALDH7A1/ALDH3A2/ALDH2/HADH	10
ATC-N	Organismal Systems	Endocrine system	hsa04918	Thyroid hormone synthesis	13/398	75/9440	0.173333	4.11122	5.67519	1.27917e-05	0.000430654	0.000354577	TG/LRP2/DUOX2/IYD/TSHR/DUOX1/PAX8/GPX3/TPO/PLCB4/ATP1B1/ATP1A1/ATP1A2	13
ATC-N	Metabolism	Global and overview maps	hsa01200	Carbon metabolism	16/398	117/9440	0.136752	3.24357	5.12303	2.98097e-05	0.000903233	0.000743673	OGDHL/RGN/GCSH/IDH3G/SHMT1/HKDC1/TKFC/PCCB/ALDH6A1/ESD/ACADS/ACAT1/SUCLG1/SUCLG2/HIBCH/SDSL	16
ATC-N	Metabolism	Metabolism of other amino acids	hsa00480	Glutathione metabolism	10/398	59/9440	0.169492	4.0201	4.88197	0.000156214	0.003641	0.0029978	GSTT1/MGST1/GSTT2/GPX3/GSTM2/GSTM3/GGT5/GSTP1/GSTM1/GCLC	10
ATC-N	Metabolism	Amino acid metabolism	hsa00330	Arginine and proline metabolism	9/398	50/9440	0.18	4.26935	4.86279	0.000207051	0.00448118	0.00368956	GATM/CKMT1A/CKMT2/CKB/MAOA/ALDH9A1/ALDH7A1/ALDH3A2/ALDH2	9
ATC-N	Metabolism	Amino acid metabolism	hsa00380	Tryptophan metabolism	8/398	42/9440	0.190476	4.51783	4.79351	0.000311	0.00588956	0.00484915	AOX1/MAOA/ALDH9A1/ACAT1/ALDH7A1/ALDH3A2/ALDH2/HADH	8
ATC-N	Metabolism	Lipid metabolism	hsa00561	Glycerolipid metabolism	10/398	65/9440	0.153846	3.64901	4.49601	0.000355285	0.00633244	0.00521379	DGKG/PLPP3/LIPG/GPAT3/PNLIP/ALDH9A1/TKFC/ALDH7A1/ALDH3A2/ALDH2	10
ATC-N	Metabolism	Carbohydrate metabolism	hsa00620	Pyruvate metabolism	8/398	47/9440	0.170213	4.03721	4.37919	0.000689176	0.0112552	0.0092669	LDHD/ADH1B/ALDH9A1/ACAT1/ALDH7A1/ALDH3A2/ACACA/ALDH2	8
ATC-N	Metabolism	Glycan biosynthesis and metabolism	hsa00511	Other glycan degradation	5/398	18/9440	0.277778	6.5885	4.97888	0.00070577	0.0112552	0.0092669	MAN2B2/FUCA1/ENGASE/NEU1/MANBA	5
ATC-N	Metabolism	Carbohydrate metabolism	hsa00650	Butanoate metabolism	6/398	27/9440	0.222222	5.2708	4.66229	0.00075279	0.0114048	0.00939007	BDH1/ALDH5A1/ABAT/ACADS/ACAT1/HADH	6
ATC-N	Metabolism	Xenobiotics biodegradation and metabolism	hsa00982	Drug metabolism - cytochrome P450	10/398	73/9440	0.136986	3.24912	4.04712	0.000913782	0.0127926	0.0105327	GSTT1/AOX1/MGST1/GSTT2/MAOA/GSTM2/ADH1B/GSTM3/GSTP1/GSTM1	10
ATC-N	Metabolism	Metabolism of cofactors and vitamins	hsa00130	Ubiquinone and other terpenoid-quinone biosynthesis	4/398	12/9440	0.333333	7.9062	5.02218	0.00117624	0.0154957	0.0127583	NQO1/COQ6/COQ7/COQ5	4
ATC-N	Metabolism	Xenobiotics biodegradation and metabolism	hsa00980	Metabolism of xenobiotics by cytochrome P450	10/398	79/9440	0.126582	3.00235	3.74943	0.00169328	0.0213777	0.0176012	AKR7A3/GSTT1/MGST1/GSTT2/GSTM2/ADH1B/GSTM3/GSTP1/GSTM1/EPHX1	10
ATC-N	Metabolism	Amino acid metabolism	hsa00340	Histidine metabolism	5/398	22/9440	0.227273	5.39059	4.32541	0.00188724	0.0228734	0.0188327	MAOA/ALDH9A1/ALDH7A1/ALDH3A2/ALDH2	5
ATC-N	Metabolism	Amino acid metabolism	hsa00350	Tyrosine metabolism	6/398	36/9440	0.166667	3.9531	3.7243	0.00359635	0.0389177	0.0320427	HGD/AOX1/TPO/MAOA/AOC3/ADH1B	6
ATC-N	Organismal Systems	Endocrine system	hsa03320	PPAR signaling pathway	9/398	76/9440	0.118421	2.80878	3.3215	0.00449048	0.0453539	0.0373419	ACADL/PLIN1/ACOX2/FABP4/SLC27A1/APOC3/SLC27A6/SLC27A2/CD36	9
PDTC-N	Metabolism	Xenobiotics biodegradation and metabolism	hsa00982	Drug metabolism - cytochrome P450	12/310	73/9440	0.164384	5.00574	6.33072	3.87629e-06	0.000392798	0.000349547	AOX1/GSTT1/GSTT2/ADH1B/GSTM2/GSTM3/GSTM1/UGT2B11/MAOA/GSTP1/MAOB/ADH5	12
PDTC-N	Organismal Systems	Digestive system	hsa04974	Protein digestion and absorption	14/310	105/9440	0.133333	4.06022	5.81029	7.83493e-06	0.000550256	0.000489667	KCNN4/COL16A1/COL1A2/COL1A1/COL4A2/COL3A1/COL4A1/COL14A1/COL6A1/COL15A1/COL6A2/ATP1B1/COL6A3/PRCP	14
PDTC-N	Metabolism	Xenobiotics biodegradation and metabolism	hsa00980	Metabolism of xenobiotics by cytochrome P450	12/310	79/9440	0.151899	4.62556	5.96261	9.05026e-06	0.000550256	0.000489667	GSTT1/GSTT2/ADH1B/AKR7A3/GSTM2/GSTM3/GSTM1/UGT2B11/GSTP1/AKR1C1/AKR7A2/ADH5	12
PDTC-N	Metabolism	Amino acid metabolism	hsa00350	Tyrosine metabolism	8/310	36/9440	0.222222	6.76703	6.38786	1.67496e-05	0.000636484	0.0005664	AOX1/TPO/ADH1B/AOC3/MAOA/MAOB/HGD/ADH5	8
PDTC-N	Organismal Systems	Immune system	hsa04610	Complement and coagulation cascades	11/310	88/9440	0.125	3.80645	4.87366	0.00013454	0.00409001	0.00363966	THBD/CR1/CLU/C4B/C4A/CD59/PROCR/SERPINA5/F9/VWF/KLKB1	11
PDTC-N	Organismal Systems	Endocrine system	hsa04918	Thyroid hormone synthesis	10/310	75/9440	0.133333	4.06022	4.90272	0.000157434	0.00435089	0.00387181	TG/DUOX2/IYD/TSHR/GPX3/TPO/LRP2/TTR/ATP1B1/HSP90B1	10
PDTC-N	Metabolism	Glycan biosynthesis and metabolism	hsa00511	Other glycan degradation	5/310	18/9440	0.277778	8.45878	5.83635	0.000222693	0.00564155	0.00502036	MAN2B2/FUCA1/NEU1/ENGASE/FUCA2	5
PDTC-N	Metabolism	Metabolism of other amino acids	hsa00480	Glutathione metabolism	8/310	59/9440	0.135593	4.12903	4.44242	0.000636967	0.0121024	0.0107698	GSTT1/GSTT2/GPX3/GSTM2/GGT5/GSTM3/GSTM1/GSTP1	8
PDTC-N	Organismal Systems	Endocrine system	hsa03320	PPAR signaling pathway	8/310	76/9440	0.105263	3.20543	3.55696	0.00334786	0.0484642	0.0431278	PLIN1/ACADL/FABP4/APOC3/CD36/SLC27A6/SLC27A1/SORBS1	8
PTC-N	Organismal Systems	Digestive system	hsa04974	Protein digestion and absorption	9/216	105/9440	0.0857143	3.74603	4.32985	0.000652982	0.026679	0.0248428	COL16A1/COL4A2/COL5A3/COL4A1/ATP1B1/COL6A1/COL3A1/COL6A2/COL6A3	9
PTC-N	Metabolism	Amino acid metabolism	hsa00350	Tyrosine metabolism	5/216	36/9440	0.138889	6.06996	4.66369	0.00126621	0.0452669	0.0421513	AOX1/TPO/ADH1B/AOC3/HGD	5
ATC-PTC	Metabolism	Amino acid metabolism	hsa00280	Valine, leucine and isoleucine degradation	18/385	48/9440	0.375	9.19481	11.7362	1.56559e-13	4.6811e-11	4.10348e-11	AUH/BCKDHB/MCCC1/ABAT/IVD/BCKDHA/ALDH9A1/HIBCH/HIBADH/ACAA2/HADH/ACADS/ACAT1/ALDH3A2/ACAD8/ECHS1/MCCC2/PCCB	18
ATC-PTC	Metabolism	Carbohydrate metabolism	hsa00640	Propanoate metabolism	10/385	32/9440	0.3125	7.66234	7.78399	3.26938e-07	3.25849e-05	2.85641e-05	BCKDHB/ACSS3/ABAT/SUCLG2/BCKDHA/HIBCH/ACADS/SUCLG1/ECHS1/PCCB	10
ATC-PTC	Metabolism	Global and overview maps	hsa01200	Carbon metabolism	18/385	117/9440	0.153846	3.77223	6.22147	1.06686e-06	7.97475e-05	6.99071e-05	RGN/GCSH/ME3/FBP2/OGDHL/SUCLG2/HIBCH/SHMT1/ACADS/GOT2/ACAT1/HKDC1/PDHB/SUCLG1/ECHS1/DLAT/PCCB/ACO2	18
ATC-PTC	Organismal Systems	Endocrine system	hsa04918	Thyroid hormone synthesis	14/385	75/9440	0.186667	4.57697	6.4127	1.61067e-06	9.6318e-05	8.44329e-05	DUOX2/TSHR/IYD/PAX8/DUOX1/LRP2/TG/PLCB4/SERPINA7/GPX3/GPX2/GPX1/TPO/TTR	14
ATC-PTC	Metabolism	Lipid metabolism	hsa00071	Fatty acid degradation	10/385	43/9440	0.232558	5.7022	6.37221	6.49802e-06	0.000323818	0.000283861	ACADL/ECI1/ALDH9A1/ACAA2/HADH/ACADS/ACAT1/ALDH3A2/ECHS1/ACADVL	10
ATC-PTC	Metabolism	Carbohydrate metabolism	hsa00650	Butanoate metabolism	8/385	27/9440	0.296296	7.26503	6.72187	7.9857e-06	0.000341103	0.000299013	BDH1/ALDH5A1/L2HGDH/ABAT/HADH/ACADS/ACAT1/ECHS1	8
ATC-PTC	Metabolism	Global and overview maps	hsa01210	2-Oxocarboxylic acid metabolism	8/385	33/9440	0.242424	5.94412	5.86637	4.02734e-05	0.00150522	0.00131948	BCKDHB/OGDHL/BCKDHA/ACY1/GOT2/PDHB/DLAT/ACO2	8
ATC-PTC	Metabolism	Global and overview maps	hsa01212	Fatty acid metabolism	10/385	57/9440	0.175439	4.30166	5.15524	8.78617e-05	0.00291896	0.00255878	ACADL/CBR4/HSD17B8/ACAA2/HADH/ACADS/ACAT1/ECHS1/ACADVL/OXSM	10
ATC-PTC	Metabolism	Metabolism of cofactors and vitamins	hsa00785	Lipoic acid metabolism	6/385	20/9440	0.3	7.35584	5.86694	0.000105413	0.00315185	0.00276293	BCKDHB/GCSH/OGDHL/BCKDHA/PDHB/DLAT	6
ATC-PTC	Metabolism	Metabolism of other amino acids	hsa00480	Glutathione metabolism	10/385	59/9440	0.169492	4.15584	5.01379	0.000118868	0.00323104	0.00283235	GSTT1/GSTT2/MGST1/GGCT/GPX3/GSTP1/GGT1/GPX2/GGT5/GPX1	10
ATC-PTC	Metabolism	Amino acid metabolism	hsa00330	Arginine and proline metabolism	9/385	50/9440	0.18	4.41351	4.99002	0.000161248	0.00401775	0.00352199	ARG2/CKMT1A/GATM/MAOA/GAMT/ALDH9A1/CKB/GOT2/ALDH3A2	9
ATC-PTC	Organismal Systems	Endocrine system	hsa03320	PPAR signaling pathway	11/385	76/9440	0.144737	3.54887	4.60016	0.000236865	0.00527567	0.00462469	ACADL/SLC27A6/ACOX2/SLC27A2/FABP1/ME3/DBI/PLIN1/FABP4/SLC27A1/RXRA	11
ATC-PTC	Metabolism	Energy metabolism	hsa00190	Oxidative phosphorylation	15/385	138/9440	0.108696	2.66516	4.06309	0.00048794	0.00972627	0.00852611	COX7A1/COX7C/COX6A1/LHPP/ATP5F1D/PPA2/ATP5ME/ATP5F1E/ATP5PF/NDUFAB1/COX5A/ATP5PD/ATP6/ATP5F1A/ATP5F1C	15
ATC-PTC	Metabolism	Carbohydrate metabolism	hsa00020	Citrate cycle (TCA cycle)	6/385	30/9440	0.2	4.9039	4.41584	0.00114275	0.0211467	0.0185373	OGDHL/SUCLG2/PDHB/SUCLG1/DLAT/ACO2	6
ATC-PTC	Metabolism	Amino acid metabolism	hsa00260	Glycine, serine and threonine metabolism	7/385	41/9440	0.170732	4.18625	4.2158	0.00120232	0.0211467	0.0185373	GCSH/CHDH/GATM/MAOA/GAMT/GNMT/SHMT1	7
ATC-PTC	Metabolism	Metabolism of other amino acids	hsa00410	beta-Alanine metabolism	6/385	31/9440	0.193548	4.74571	4.30717	0.00136906	0.0215446	0.0188862	ABAT/ALDH9A1/HIBCH/ACADS/ALDH3A2/ECHS1	6
ATC-PTC	Metabolism	Global and overview maps	hsa01240	Biosynthesis of cofactors	15/385	154/9440	0.0974026	2.38826	3.58151	0.00152366	0.0227787	0.0199679	RGN/AK5/AK1/NMNAT3/UGT2B17/SHMT1/AK3/SDR16C5/ALDH3A2/PNPO/NME6/AK2/OXSM/NME3/MMAB	15
ATC-PTC	Metabolism	Carbohydrate metabolism	hsa00630	Glyoxylate and dicarboxylate metabolism	6/385	32/9440	0.1875	4.5974	4.20305	0.00162801	0.0231798	0.0203195	GCSH/HYI/SHMT1/ACAT1/PCCB/ACO2	6
ATC-PTC	Metabolism	Nucleotide metabolism	hsa00230	Purine metabolism	13/385	128/9440	0.101562	2.49026	3.50021	0.00212484	0.0288785	0.0253151	PDE7A/PDE5A/AK5/PDE8B/AK1/HDDC2/AK3/PDE6A/NME6/AK2/APRT/NT5C/NME3	13
ATC-PTC	Metabolism	Carbohydrate metabolism	hsa00620	Pyruvate metabolism	7/385	47/9440	0.148936	3.65184	3.75788	0.00272708	0.0339748	0.0297825	LDHD/ME3/ALDH9A1/ACAT1/PDHB/ALDH3A2/DLAT	7
PDTC-PTC	Metabolism	Metabolism of other amino acids	hsa00480	Glutathione metabolism	9/248	59/9440	0.152542	5.80645	6.08289	2.05736e-05	0.00290088	0.00275037	GSTT1/GSTT2/GGCT/GPX3/GPX2/GSTP1/GGT5/GGT1/GPX1	9
PDTC-PTC	Metabolism	Xenobiotics biodegradation and metabolism	hsa00982	Drug metabolism - cytochrome P450	8/248	73/9440	0.109589	4.17145	4.4679	0.000623535	0.0329348	0.031226	GSTT1/GSTT2/MAOA/UGT2B11/AOX1/GSTP1/MAOB/UGT2B17	8
PDTC-PTC	Organismal Systems	Endocrine system	hsa04918	Thyroid hormone synthesis	8/248	75/9440	0.106667	4.06022	4.37031	0.000748126	0.0329348	0.031226	DUOX2/TG/IYD/TSHR/GPX3/GPX2/TTR/GPX1	8
PDTC-PTC	Organismal Systems	Endocrine system	hsa03320	PPAR signaling pathway	8/248	76/9440	0.105263	4.00679	4.32278	0.00081753	0.0329348	0.031226	SLC27A6/ME3/ACADL/SLC27A2/PLIN1/DBI/RXRA/FABP4	8
ATC-PDTC	Metabolism	Amino acid metabolism	hsa00280	Valine, leucine and isoleucine degradation	12/394	48/9440	0.25	5.98985	7.23289	4.21213e-07	0.000134367	0.00012459	BCKDHB/AUH/MCCC1/EHHADH/ACAT1/MCCC2/BCKDHA/ALDH2/IVD/ALDH7A1/BCAT2/ABAT	12
ATC-PDTC	Metabolism	Amino acid metabolism	hsa00330	Arginine and proline metabolism	9/394	50/9440	0.18	4.31269	4.90135	0.000191927	0.0187027	0.0173419	GAMT/CKMT1A/GATM/CKMT2/ARG2/NOS1/MAOA/ALDH2/ALDH7A1	9
ATC-PDTC	Metabolism	Amino acid metabolism	hsa00310	Lysine degradation	10/394	63/9440	0.15873	3.80308	4.65861	0.000252072	0.0187027	0.0173419	DOT1L/KMT2C/DHTKD1/KMT2A/SETD1A/EHHADH/ACAT1/ALDH2/GCDH/ALDH7A1	10
ATC-PDTC	Metabolism	Lipid metabolism	hsa00561	Glycerolipid metabolism	10/394	65/9440	0.153846	3.68606	4.53492	0.000327788	0.0187027	0.0173419	AKR1B10/DGAT1/AGPAT5/AGPAT2/AGPAT3/GPAT4/GPAT3/PNLIP/ALDH2/ALDH7A1	10
ATC-PDTC	Metabolism	Lipid metabolism	hsa00120	Primary bile acid biosynthesis	5/394	17/9440	0.294118	7.04688	5.20768	0.000503886	0.0227697	0.021113	ACOX2/AKR1D1/AMACR/CYP7B1/CYP27A1	5
ATC-PDTC	Metabolism	Global and overview maps	hsa01240	Biosynthesis of cofactors	16/394	154/9440	0.103896	2.48929	3.88873	0.000682276	0.0227697	0.021113	DHFR/NMNAT3/RDH12/OXSM/COQ7/PPOX/PTS/COQ5/ADSS1/NME6/RFK/PANK2/AK5/ALDH2/AK3/BCAT2	16
ATC-PDTC	Metabolism	Carbohydrate metabolism	hsa00650	Butanoate metabolism	6/394	27/9440	0.222222	5.32431	4.69588	0.000713783	0.0227697	0.021113	BDH1/L2HGDH/ALDH5A1/EHHADH/ACAT1/ABAT	6
ATC-PDTC	Metabolism	Metabolism of cofactors and vitamins	hsa00785	Lipoic acid metabolism	5/394	20/9440	0.25	5.98985	4.66186	0.00113831	0.033011	0.0306091	BCKDHB/DHTKD1/GCSH/OGDHL/BCKDHA	5
ATC-PDTC	Metabolism	Amino acid metabolism	hsa00260	Glycine, serine and threonine metabolism	7/394	41/9440	0.170732	4.09063	4.13886	0.00137499	0.0337401	0.0312852	GAMT/CTH/GATM/CHDH/GCSH/MAOA/ALDH7A1	7
ATC-PDTC	Metabolism	Amino acid metabolism	hsa00380	Tryptophan metabolism	7/394	42/9440	0.166667	3.99323	4.05723	0.0015919	0.0362726	0.0336334	DHTKD1/EHHADH/MAOA/ACAT1/ALDH2/GCDH/ALDH7A1	7
ATC-PDTC	Organismal Systems	Environmental adaptation	hsa04714	Thermogenesis	20/394	235/9440	0.0851064	2.0391	3.36636	0.00194329	0.0413274	0.0383204	NDUFA3/COX7A1/MAPK11/NDUFA11/NDUFB7/COA7/NDUFAF4/SDHD/CYTB/ND1/NDUFB9/COX6A1/COX20/COX14/NDUFAF7/COX7C/ND4/NDUFAF2/ATF2/UQCR10	20

## Sheet: Fig2G-2I
ATC-UP
ID	Description	setSize	enrichmentScore	NES	pvalue	p.adjust	qvalue	rank	leading_edge	core_enrichment
HALLMARK_INTERFERON_GAMMA_RESPONSE	HALLMARK_INTERFERON_GAMMA_RESPONSE	11	0.54788	1.54089	0.0264031	0.105612	0.0833782	72	tags=64%, list=33%, signal=45%	837/10561/10964/3108/3431/5321/64135
HALLMARK_ALLOGRAFT_REJECTION	HALLMARK_ALLOGRAFT_REJECTION	12	0.366135	1.05791	0.392265	0.78453	0.619366	117	tags=75%, list=54%, signal=37%	3108/925/6688/11146/7097/5579/920/2533/207
HALLMARK_APICAL_JUNCTION	HALLMARK_APICAL_JUNCTION	10	0.27276	0.744946	0.821065	0.957494	0.755917	31	tags=20%, list=14%, signal=18%	30835/8935
HALLMARK_COMPLEMENT	HALLMARK_COMPLEMENT	11	0.203529	0.572415	0.957494	0.957494	0.755917	6	tags=9%, list=3%, signal=9%	837
ATC-DOWN
ID	Description	setSize	enrichmentScore	NES	pvalue	p.adjust	qvalue	rank	leading_edge	core_enrichment
HALLMARK_ESTROGEN_RESPONSE_LATE	HALLMARK_ESTROGEN_RESPONSE_LATE	13	-0.437851	-1.14948	0.310011	0.640745	0.640745	61	tags=54%, list=23%, signal=44%	27250/10551/3547/51599/8309/1363/6768
HALLMARK_FATTY_ACID_METABOLISM	HALLMARK_FATTY_ACID_METABOLISM	11	-0.436344	-1.09365	0.384447	0.640745	0.640745	12	tags=18%, list=5%, signal=18%	549/594
HALLMARK_OXIDATIVE_PHOSPHORYLATION	HALLMARK_OXIDATIVE_PHOSPHORYLATION	10	0.304688	1.08425	0.309278	0.640745	0.640745	188	tags=100%, list=71%, signal=30%	537/291/10939/8802/38/5447/4329/593/1632/1337
HALLMARK_ADIPOGENESIS	HALLMARK_ADIPOGENESIS	14	-0.263285	-0.699847	0.853659	0.979381	0.979381	108	tags=43%, list=41%, signal=27%	593/27250/1337/57017/56922/2053
HALLMARK_XENOBIOTIC_METABOLISM	HALLMARK_XENOBIOTIC_METABOLISM	10	0.164034	0.583726	0.979381	0.979381	0.979381	28	tags=40%, list=11%, signal=37%	51181/217/2729/2052
PDTC-UP
ID	Description	setSize	enrichmentScore	NES	pvalue	p.adjust	qvalue	rank	leading_edge	core_enrichment
HALLMARK_OXIDATIVE_PHOSPHORYLATION	HALLMARK_OXIDATIVE_PHOSPHORYLATION	12	0.56288	1.94964	0.00410184	0.0123055	0.00863546	61	tags=50%, list=13%, signal=45%	5435/5264/4696/51318/6392/6183
HALLMARK_GLYCOLYSIS	HALLMARK_GLYCOLYSIS	12	-0.342222	-1.47508	0.0531411	0.0797117	0.055938	309	tags=100%, list=67%, signal=34%	3486/1468/1058/54982/2131/1824/1491/11285/126792/5066/205
HALLMARK_ADIPOGENESIS	HALLMARK_ADIPOGENESIS	10	0.141142	0.460621	0.986928	0.986928	0.692581	72	tags=20%, list=16%, signal=17%	5264/8694
