# Supplementary material for: Multiomics Profiling Reveals Distinct Immunosuppression and Metabolic Dysregulation in Aggressive Subtypes of Thyroid Cancer
Source: Mol Cell Proteomics. 2026 Jan 19;25(3):101513. doi: 10.1016/j.mcpro.2026.101513 (PMC12964017; doi:10.1016/j.mcpro.2026.101513)
Supplement: Supplemental Table S5 [file mmc5.xlsx]

## Sheet: Top200-DEP-Heatmap
	GeneID	Cluster	entrez	Log2FC
P56378	ATP5MJ	cluster4	9556	-5.0749
O60240	PLIN1	cluster4	5346	-5.04258
Q15782	CHI3L2	cluster4	1117	-5.18917
Q96JQ0	DCHS1	cluster4	8642	-5.11135
Q8N271	PROM2	cluster4	150696	-5.52702
O75084	FZD7	cluster4	8324	-5.35769
Q8NGV0	OR2Y1	cluster4	134083	-7.57853
Q5GFL6	VWA2	cluster4	340706	-5.62147
Q86XX4	FRAS1	cluster4	80144	-5.69275
Q86UX2	ITIH5	cluster4	80760	-5.26584
Q5VT06	CEP350	cluster4	9857	-6.11209
Q8IUL8	CILP2	cluster4	148113	-6.89947
Q8NFZ8	CADM4	cluster4	199731	-6.02676
P42702	LIFR	cluster4	3977	-5.37691
Q13367	AP3B2	cluster4	8120	-7.2165
Q9UPR3	SMG5	cluster4	23381	-5.64496
Q9P217	ZSWIM5	cluster4	57643	-7.19872
O75309	CDH16	cluster4	1014	-5.77056
Q8NDA2	HMCN2	cluster4	256158	-4.58465
Q6UXY1	BAIAP2L2	cluster4	80115	-7.98786
Q17RP2	TIGD6	cluster4	81789	-5.89936
Q49MI3	CERKL	cluster4	375298	-7.71831
Q6ZMJ4	IL34	cluster4	146433	-5.86238
P01303	NPY	cluster4	4852	-7.00631
Q86UN3	RTN4RL2	cluster4	349667	-7.88113
Q96MG7	NSMCE3	cluster4	56160	-5.87697
Q86YD3	TMEM25	cluster4	84866	-7.00001
Q9Y644	RFNG	cluster4	5986	-4.94348
O43508	TNFSF12	cluster4	8742	-5.07275
P98173	FAM3A	cluster4	60343	-6.41201
Q6P0A1	FAM180B	cluster4	399888	-6.15699
O94811	TPPP	cluster4	11076	-5.4007
Q9UN74	PCDHA4	cluster4	56144	-5.23512
Q7Z5Y6	BMP8A	cluster4	353500	-5.73986
P09958	FURIN	cluster4	5045	-5.71866
Q9BUJ0	ABHD14A	cluster4	25864	-5.65439
P40189	IL6ST	cluster4	3572	-5.21891
P29762	CRABP1	cluster4	1381	-6.91832
Q86TV6	TTC7B	cluster4	145567	-5.3084
P34820	BMP8B	cluster4	656	-5.93026
Q96J02	ITCH	cluster4	83737	-2.60267
Q5JTH9	RRP12	cluster4	23223	-4.88013
O95154	AKR7A3	cluster4	22977	-9.54304
Q9P273	TENM3	cluster4	55714	-5.33438
Q9Y2K2	SIK3	cluster4	23387	-5.49399
Q9Y5G3	PCDHGB1	cluster4	56104	-4.8887
O94911	ABCA8	cluster4	10351	-5.08622
O43182	ARHGAP6	cluster4	395	-5.89396
Q9Y2C2	UST	cluster4	10090	-5.17345
O00519	FAAH	cluster4	2166	-5.82345
O00192	ARVCF	cluster4	421	-5.36503
Q8N0X4	CLYBL	cluster4	171425	-5.09205
Q5VT66	MTARC1	cluster4	64757	-5.28253
Q9ULD0	OGDHL	cluster4	55753	-5.64951
P47736	RAP1GAP	cluster4	5909	-5.49239
O00338	SULT1C2	cluster4	6819	-5.20604
Q9UBT7	CTNNAL1	cluster4	8727	-5.43319
Q6NY19	KANK3	cluster4	256949	-6.28566
Q9NQ11	ATP13A2	cluster4	23400	-8.28576
Q9Y3R0	GRIP1	cluster4	23426	-11.1409
Q96KQ4	PPP1R13B	cluster4	23368	-11.1155
Q9ULD4	BRPF3	cluster4	27154	-6.06467
Q06278	AOX1	cluster4	316	-5.18792
Q86UT5	PDZD3	cluster4	NA	-7.13252
P78352	DLG4	cluster4	1742	-5.48457
P20929	NEB	cluster4	4703	-5.28552
O15551	CLDN3	cluster4	1365	-7.01066
O75140	DEPDC5	cluster4	9681	-6.12667
Q8WTR2	DUSP19	cluster4	142679	-5.69061
O95436	SLC34A2	cluster3	10568	-1.99209
O75096	LRP4	cluster3	4038	-1.10677
Q8IV56	PRR15	cluster3	222171	6.508
Q03692	COL10A1	cluster3	1300	4.27391
P24592	IGFBP6	cluster3	3489	5.07276
Q9NP84	TNFRSF12A	cluster3	51330	5.1459
P48539	PCP4	cluster3	5121	-6.90966
Q0VGE8	ZNF816	cluster3	125893	-5.85627
Q8WY91	THAP4	cluster3	51078	-5.40372
P51511	MMP15	cluster3	4324	-5.03792
P54296	MYOM2	cluster3	9172	-7.42282
Q7Z7M0	MEGF8	cluster3	1954	-5.43354
Q8TC26	TMEM163	cluster3	81615	-6.79921
Q14201	BTG3	cluster3	10950	-9.0661
P49619	DGKG	cluster3	1608	-6.44351
O43916	CHST1	cluster3	8534	-5.35308
P98164	LRP2	cluster3	4036	-6.30037
Q6UX73	C16orf89	cluster3	146556	-7.11191
Q9Y5X9	LIPG	cluster3	9388	-5.49799
P01266	TG	cluster3	7038	-7.03189
Q13946	PDE7A	cluster3	5150	-10.52
Q8NC06	ACBD4	cluster3	79777	-6.87721
P48061	CXCL12	cluster3	6387	-6.55515
Q86WI1	PKHD1L1	cluster3	93035	-5.3384
Q6P1K2	PMF1	cluster3	11243	-11.0716
Q9UHP3	USP25	cluster3	29761	-5.50279
P28330	ACADL	cluster3	33	-5.61368
Q9H6R7	WDCP	cluster3	80304	-7.22634
O14495	PLPP3	cluster3	8613	-5.88459
Q9UPQ0	LIMCH1	cluster3	22998	-6.43833
Q9Y6Q5	AP1M2	cluster3	10053	-6.11246
Q9Y653	ADGRG1	cluster3	9289	-5.05224
Q08345	DDR1	cluster3	780	-5.34964
Q9NRD8	DUOX2	cluster3	50506	-6.2838
O00358	FOXE1	cluster3	2304	-6.40089
Q86SE8	NPM2	cluster3	10361	-7.70013
Q96S96	PEBP4	cluster3	157310	-6.09224
Q9BQI0	AIF1L	cluster3	83543	-5.62908
Q9P2G3	KLHL14	cluster3	57565	-6.09488
Q7Z404	TMC4	cluster3	147798	-5.71983
Q8TE68	EPS8L1	cluster3	54869	-5.27996
Q16625	OCLN	cluster3	100506658	-5.11952
P16473	TSHR	cluster3	7253	-5.85994
Q96NB2	SFXN2	cluster3	118980	-5.12207
Q5W0U4	BSPRY	cluster3	54836	-5.07576
P28827	PTPRM	cluster3	5797	-5.1785
Q8NFX7	STXBP6	cluster3	29091	-5.96425
Q96FE7	PIK3IP1	cluster3	113791	-6.38941
Q9NZA1	CLIC5	cluster3	53405	-5.39377
Q15828	CST6	cluster3	1474	-5.43802
P21953	BCKDHB	cluster3	594	-5.2803
Q9ULV0	MYO5B	cluster3	4645	-5.3125
Q8N4T8	CBR4	cluster3	84869	-5.18182
Q8IXK2	GALNT12	cluster3	79695	-5.07603
P43699	NKX2-1	cluster3	7080	-5.32957
O76062	TM7SF2	cluster3	7108	-5.88546
Q9NRD9	DUOX1	cluster3	53905	-5.41338
Q93099	HGD	cluster3	3081	-5.86713
Q6PHW0	IYD	cluster3	389434	-6.2835
P30711	GSTT1	cluster3	2952	-5.51394
Q7RTS9	DYM	cluster3	54808	-5.71201
Q5S007	LRRK2	cluster3	120892	-5.34562
Q13825	AUH	cluster3	549	-5.23488
Q02338	BDH1	cluster3	622	-5.30911
Q9NQ84	GPRC5C	cluster3	55890	-5.69979
P19099	CYP11B2	cluster3	1585	-6.35551
Q86YB7	ECHDC2	cluster3	55268	-5.66918
Q12912	IRAG2	cluster2	4033	-1.26269
Q99583	MNT	cluster2	4335	-5.54943
Q9Y2J0	RPH3A	cluster2	22895	-5.14799
Q9NUG6	PDRG1	cluster2	81572	5.10714
P12314	FCGR1A	cluster2	2209	5.30495
Q9H3K2	GHITM	cluster2	27069	5.16958
P98170	XIAP	cluster2	331	5.41217
Q9NXK8	FBXL12	cluster2	54850	5.02595
Q58FF6	HSP90AB4P	cluster2	664618	5.60889
Q15392	DHCR24	cluster2	1718	5.50827
Q86VI3	IQGAP3	cluster2	128239	5.1857
O14925	TIMM23	cluster2	100287932	5.2478
Q00872	MYBPC1	cluster2	4604	5.27457
Q9Y2J8	PADI2	cluster2	11240	5.14125
P00749	PLAU	cluster2	5328	5.62646
Q96GC9	VMP1	cluster2	81671	5.08493
Q03405	PLAUR	cluster2	5329	5.07963
P32320	CDA	cluster2	978	6.28803
Q8WUH1	CHURC1	cluster2	91612	5.92477
O00762	UBE2C	cluster2	11065	5.30771
P12318	FCGR2A	cluster2	2212	5.56208
P08473	MME	cluster2	4311	5.94546
O60499	STX10	cluster2	8677	5.59544
Q6UX06	OLFM4	cluster2	10562	5.88255
Q9UM07	PADI4	cluster2	23569	5.16258
P17213	BPI	cluster2	671	5.10075
Q8TDJ6	DMXL2	cluster2	23312	5.02037
O60687	SRPX2	cluster2	27286	5.38957
Q16831	UPP1	cluster2	7378	5.34954
Q13572	ITPK1	cluster2	3705	5.23673
P54687	BCAT1	cluster2	586	5.47032
P37268	FDFT1	cluster2	2222	5.23093
Q86X52	CHSY1	cluster2	22856	5.9712
Q6TFL3	CCDC171	cluster2	203238	5.25318
P53611	RABGGTB	cluster2	5876	5.09775
O15540	FABP7	cluster2	2173	5.86089
Q9HD89	RETN	cluster2	56729	7.55538
P22894	MMP8	cluster2	4317	5.55368
P06731	CEACAM5	cluster2	1048	5.78538
Q9C002	NMES1	cluster2	NA	5.70521
Q6ISS4	LAIR2	cluster2	3904	5.0945
P10153	RNASE2	cluster2	6036	5.49305
P36952	SERPINB5	cluster2	5268	1.98512
P49662	CASP4	cluster2	837	5.68702
Q8TCB0	IFI44	cluster2	10561	5.5188
Q8IVL5	P3H2	cluster2	55214	5.64071
Q9NS00	C1GALT1	cluster2	56913	5.07624
Q96B54	ZNF428	cluster2	126299	4.18711
Q9BTE7	DCUN1D5	cluster2	84259	5.80454
P10124	SRGN	cluster2	5552	5.56249
Q96EY5	MVB12A	cluster2	93343	5.14872
P61599	NAA20	cluster2	51126	6.55495
Q9Y3L5	RAP2C	cluster2	57826	6.07552
P49768	PSEN1	cluster2	5663	5.0222
P56377	AP1S2	cluster2	8905	5.48475
P52292	KPNA2	cluster2	3838	5.09785
Q14690	PDCD11	cluster2	22984	5.26971
Q92610	ZNF592	cluster2	9640	5.036
Q86UW7	CADPS2	cluster2	93664	5.74705
P00374	DHFR	cluster2	1719	6.08844
Q58FF7	HSP90AB3P	cluster1	3327	5.85086
Q66K79	CPZ	cluster1	8532	5.72012
P30273	FCER1G	cluster1	2207	5.11929
P50281	MMP14	cluster1	4323	5.31287
P40199	CEACAM6	cluster1	4680	5.10928
P13688	CEACAM1	cluster1	634	4.74191
Q7RTS7	KRT74	cluster1	121391	6.88778
P29034	S100A2	cluster1	6273	6.21854
A0A087X1C5	CYP2D7	cluster1	1564	4.7308
Q9UHF7	TRPS1	cluster1	7227	5.23884
O95832	CLDN1	cluster1	9076	1.75362
O75718	CRTAP	cluster1	10491	5.09722
Q3ZAQ7	VMA21	cluster1	203547	5.97037
P53350	PLK1	cluster1	5347	4.95137
Q6UX53	METTL7B	cluster1	NA	4.21764
P14136	GFAP	cluster1	2670	4.86646
P52926	HMGA2	cluster1	8091	4.03435
Q9Y240	CLEC11A	cluster1	6320	4.64118
Q96CG8	CTHRC1	cluster1	115908	5.2257
Q96S86	HAPLN3	cluster1	145864	4.81962
P11245	NAT2	cluster1	10	5.72691
Q86WV1	SKAP1	cluster1	8631	4.68312
Q8TF72	SHROOM3	cluster1	57619	5.42765
Q96TA2	YME1L1	cluster1	10730	4.44588
Q9H254	SPTBN4	cluster1	57731	5.23384
