# Supplementary material for: Multiomics Profiling Reveals Distinct Immunosuppression and Metabolic Dysregulation in Aggressive Subtypes of Thyroid Cancer
Source: Mol Cell Proteomics. 2026 Jan 19;25(3):101513. doi: 10.1016/j.mcpro.2026.101513 (PMC12964017; doi:10.1016/j.mcpro.2026.101513)
Supplement: Supplemental Table S6 [file mmc6.xlsx]

## Sheet: Sheet1
Gene_Name	Description	log2FoldChange	Regulation	q-value	eggNOG_description	PFAM_Name	pathway_description
CADPS2	Calcium-dependent secretion activator 2	6.80744	Up	1.01255e-17	dense core granule exocytosis	MUN domain|PH domain
RAP2C	Ras-related protein Rap-2c	6.43271	Up	3.06859e-32	GTPase activity	Ras family	Tight junction
RETN	Resistin	6.42517	Up	2.62339e-18	positive regulation of progesterone secretion	Resistin
DHCR24	Delta(24)-sterol reductase	6.29331	Up	4.18457e-30	delta24-sterol reductase activity	FAD binding domain	Steroid biosynthesis
DHFR	Dihydrofolate reductase	5.78654	Up	7.80437e-13	dihydrofolate reductase activity	Dihydrofolate reductase	Folate biosynthesis|One carbon pool by folate|Antifolate resistance
NAA20	N-alpha-acetyltransferase 20	5.61353	Up	5.54055e-20	N-terminal peptidyl-methionine acetylation	Acetyltransferase (GNAT) family
MME	Neprilysin	5.53201	Up	6.34071e-32	metalloendopeptidase activity. It is involved in the biological process described with proteolysis	Peptidase family M13|Peptidase family M13	Hematopoietic cell lineage|Renin-angiotensin system|Protein digestion and absorption|Alzheimer disease
CDA	Cytidine deaminase	5.50648	Up	1.42022e-28	cytidine deaminase activity	Cytidine and deoxycytidylate deaminase zinc-binding region	Pyrimidine metabolism|Drug metabolism - other enzymes
KRT84	Keratin, type II cuticular Hb4	5.47634	Up	1.14629e-19	structural constituent of epidermis	Intermediate filament protein|Keratin type II head
MNT	Max-binding protein MNT	5.46201	Up	5.42806e-15	protein dimerization activity	Helix-loop-helix DNA-binding domain
P3H2	Prolyl 3-hydroxylase 2	5.44333	Up	2.3831e-27	prolyl 3-hydroxylase	2OG-Fe(II) oxygenase superfamily
STX10	Syntaxin-10	5.43432	Up	9.57011e-36	SNAP receptor activity	SNARE domain|Syntaxin 6, N-terminal	Salmonella infection
DCUN1D5	DCN1-like protein 5	5.42543	Up	5.4306e-25	cullin family protein binding	Cullin binding
IFI44	Interferon-induced protein 44	5.41968	Up	9.22653e-30	response to other organism
ZNF592	Zinc finger protein 592	5.38066	Up	3.80945e-20	DNA binding	zinc-finger C2H2-type
AP1S2	AP-1 complex subunit sigma-2	5.35164	Up	3.61789e-29	protein transport	Clathrin adaptor complex small chain	Lysosome|Human immunodeficiency virus 1 infection
FCGR2A	Low affinity immunoglobulin gamma Fc region receptor II-a	5.3297	Up	8.10723e-47	low-affinity IgG receptor activity	Immunoglobulin domain	Phagosome|Platelet activation|Neutrophil extracellular trap formation|Fc gamma R-mediated phagocytosis|Osteoclast differentiation|Coronavirus disease - COVID-19|Pathogenic Escherichia coli infection|Yersinia infection|Staphylococcus aureus infection|Tuberculosis|Leishmaniasis|Systemic lupus erythematosus
OLFM4	Olfactomedin-4	5.32427	Up	7.47345e-29	ERBB2-ERBB3 signaling pathway	Olfactomedin-like domain
MMP8	Neutrophil collagenase	5.31639	Up	1.6391e-25	metalloendopeptidase activity	Hemopexin|Matrixin|Putative peptidoglycan binding domain
USF1	Upstream stimulatory factor 1	5.22371	Up	1.03941e-20	protein dimerization activity	Helix-loop-helix DNA-binding domain
LYAR	Cell growth-regulating nucleolar protein	5.11769	Up	5.57232e-30	erythrocyte development	Acetyl-CoA carboxylase zinc finger domain|LYAR-type C2HC zinc finger
MAD2L1	Mitotic spindle assembly checkpoint protein MAD2A	5.11487	Up	4.69676e-40	spindle assembly checkpoint	HORMA domain	Cell cycle|Oocyte meiosis|Progesterone-mediated oocyte maturation|Human T-cell leukemia virus 1 infection
CASP4	Caspase-4	5.11071	Up	4.47445e-28	Belongs to the peptidase C14A family	Caspase recruitment domain|Caspase domain	Neutrophil extracellular trap formation|NOD-like receptor signaling pathway|Pathogenic Escherichia coli infection|Salmonella infection|Shigellosis
SLC35A5	Probable UDP-sugar transporter protein SLC35A5	5.09182	Up	3.5354e-25	pyrimidine nucleotide-sugar transmembrane transporter activity	Nucleotide-sugar transporter
SRGN	Serglycin	5.09105	Up	1.90385e-22	maintenance of granzyme B location in T cell secretory granule	Serglycin
MB	Myoglobin	5.06696	Up	9.14341e-16	oxygen carrier activity	Globin
LAIR2	Leukocyte-associated immunoglobulin-like receptor 2	5.05285	Up	5.08993e-22	regulation of immune response	Immunoglobulin domain
UBE2C	Ubiquitin-conjugating enzyme E2 C	5.0288	Up	1.76089e-44	anaphase-promoting complex-dependent catabolic process	Ubiquitin-conjugating enzyme	Ubiquitin mediated proteolysis
SRCAP	Helicase SRCAP	5.02153	Up	6.68609e-16	helicase activity	Helicase conserved C-terminal domain|HSA domain|SNF2-related domain	ATP-dependent chromatin remodeling
SERPINB5	Serpin B5	5.01425	Up	4.64321e-19	serine-type endopeptidase inhibitor activity	Serpin (serine protease inhibitor)	p53 signaling pathway|MicroRNAs in cancer
RNASE2	Non-secretory ribonuclease	4.99353	Up	1.07663e-12	ribonuclease A activity	Pancreatic ribonuclease
IRAG2	Inositol 1,4,5-triphosphate receptor associated 2	4.95357	Up	1.18007e-21	single fertilization	MRVI1 protein
PADI2	Protein-arginine deiminase type-2	4.94493	Up	3.44884e-25	protein-arginine deiminase activity	Protein-arginine deiminase (PAD)|Protein-arginine deiminase (PAD) middle domain|Protein-arginine deiminase (PAD) N-terminal domain
CKM	Creatine kinase M-type	4.91098	Up	4.76344e-14	creatine kinase activity	ATP:guanido phosphotransferase, C-terminal catalytic domain|ATP:guanido phosphotransferase, N-terminal domain	Arginine and proline metabolism
TIMM23	Mitochondrial import inner membrane translocase subunit Tim23	4.89264	Up	4.86573e-27	protein import into mitochondrial matrix	Tim17/Tim22/Tim23/Pmp24 family
PITPNC1	Cytoplasmic phosphatidylinositol transfer protein 1	4.88725	Up	5.17946e-34	phosphatidylinositol transporter activity	Phosphatidylinositol transfer protein
IQGAP3	Ras GTPase-activating-like protein IQGAP3	4.88452	Up	2.61926e-23	regulation of GTPase activity	Calponin homology (CH) domain|IQ calmodulin-binding motif|GTPase-activator protein for Ras-like GTPase|RasGAP C-terminus	Regulation of actin cytoskeleton
PADI4	Protein-arginine deiminase type-4	4.85971	Up	1.99041e-25	protein-arginine deiminase activity	Protein-arginine deiminase (PAD)|Protein-arginine deiminase (PAD) middle domain|Protein-arginine deiminase (PAD) N-terminal domain	Neutrophil extracellular trap formation
ZNF428	Zinc finger protein 428	4.85787	Up	2.72206e-27	zinc finger
PSEN1	Presenilin-1	4.81391	Up	3.92138e-33	subunit of the gamma-secretase complex, an endoprotease complex that catalyzes the intramembrane cleavage of integral membrane proteins such as Notch receptors	Presenilin	Wnt signaling pathway|Notch signaling pathway|Neurotrophin signaling pathway|Human papillomavirus infection|Alzheimer disease|Pathways of neurodegeneration - multiple diseases
CTDNEP1	CTD nuclear envelope phosphatase 1	4.81124	Up	2.11705e-28	phosphoprotein phosphatase activity	NLI interacting factor-like phosphatase
CDK1	Cyclin-dependent kinase 1	4.76605	Up	5.62676e-32	cyclin-dependent protein serine/threonine kinase activity	Protein kinase domain	Cell cycle|Oocyte meiosis|p53 signaling pathway|Cellular senescence|Gap junction|Progesterone-mediated oocyte maturation|Viral carcinogenesis|Human immunodeficiency virus 1 infection
CHURC1	Protein Churchill	4.75254	Up	9.674e-24	zinc ion binding	Churchill protein
SLC16A3	Monocarboxylate transporter 4	4.74351	Up	1.15244e-33	monocarboxylate transporter	Major Facilitator Superfamily	Central carbon metabolism in cancer
ATE1	Arginyl-tRNA--protein transferase 1	4.73696	Up	7.94062e-17	arginyltransferase activity	Arginine-tRNA-protein transferase, C terminus|Arginine-tRNA-protein transferase, N terminus
SELPLG	P-selectin glycoprotein ligand 1	4.70591	Up	1.35031e-27			Cell adhesion molecules|Neutrophil extracellular trap formation|Staphylococcus aureus infection
PSTPIP2	Proline-serine-threonine phosphatase-interacting protein 2	4.69517	Up	1.0091e-22	clathrin-dependent endocytosis	Fes/CIP4, and EFC/F-BAR homology domain
CD209	CD209 antigen	4.68203	Up	2.45631e-33	carbohydrate binding	Lectin C-type domain	Virion - Human immunodeficiency virus|Virion - Flavivirus|Phagosome|C-type lectin receptor signaling pathway|Measles|Tuberculosis
DOK3	Docking protein 3	4.67971	Up	1.55299e-29	transmembrane receptor protein tyrosine kinase signaling pathway	PTB domain (IRS-1 type)
BRF1	Transcription factor IIIB 90 kDa subunit	4.67789	Up	2.84811e-11	RNA polymerase III type 3 promoter DNA binding	Brf1-like TBP-binding domain|TFIIB zinc-binding|Transcription factor TFIIB repeat
CEP164	Centrosomal protein of 164 kDa	4.67538	Up	3.71536e-12	cilium assembly
TIMELESS	Protein timeless homolog	4.67299	Up	5.55676e-15	negative regulation of DNA replication	Timeless protein|Timeless PAB domain
CHSY1	Chondroitin sulfate synthase 1	4.65755	Up	7.10165e-18	glucuronosyl-N-acetylgalactosaminyl-proteoglycan 4-beta-N-acetylgalactosaminyltransferase activity	Chondroitin N-acetylgalactosaminyltransferase	Glycosaminoglycan biosynthesis - chondroitin sulfate / dermatan sulfate
MTHFD2	Bifunctional methylenetetrahydrofolate dehydrogenase/cyclohydrolase, mitochondrial	4.65684	Up	8.96739e-27	methenyltetrahydrofolate cyclohydrolase activity	Tetrahydrofolate dehydrogenase/cyclohydrolase, catalytic domain|Tetrahydrofolate dehydrogenase/cyclohydrolase, NAD(P)-binding domain	One carbon pool by folate
CHAF1B	Chromatin assembly factor 1 subunit B	4.6506	Up	4.603e-18	nucleosome assembly	Chromatin assembly factor complex 1 subunit p60, C-terminal|WD domain, G-beta repeat
PLAU	Urokinase-type plasminogen activator	4.63482	Up	2.72584e-21	plasminogen activator	Kringle domain|Trypsin	NF-kappa B signaling pathway|Complement and coagulation cascades|Transcriptional misregulation in cancer|MicroRNAs in cancer|Proteoglycans in cancer|Prostate cancer
FPR1	fMet-Leu-Phe receptor	4.63183	Up	1.57288e-27	G-protein coupled receptor activity	7 transmembrane receptor (rhodopsin family)	Rap1 signaling pathway|Neuroactive ligand-receptor interaction|Neutrophil extracellular trap formation|Staphylococcus aureus infection
KPNA2	Importin subunit alpha-1	4.61992	Up	1.75e-22	nuclear import signal receptor activity	Armadillo/beta-catenin-like repeat|Atypical Arm repeat|Importin beta binding domain	Nucleocytoplasmic transport|Chemical carcinogenesis - receptor activation|Influenza A
MYBPC1	Myosin-binding protein C, slow-type	4.61673	Up	2.08423e-22	structural molecule activity conferring elasticity	Fibronectin type III domain|Immunoglobulin I-set domain|Tri-helix bundle domain
NCAPG	Condensin complex subunit 3	4.61187	Up	3.01666e-41	complex. Subunit	Nuclear condensing complex subunits, C-term domain
FABP7	Fatty acid-binding protein, brain	4.61108	Up	4.75646e-13	lipid binding	Lipocalin / cytosolic fatty-acid binding protein family	PPAR signaling pathway
FGD2	FYVE, RhoGEF and PH domain-containing protein 2	4.60943	Up	3.90239e-29	Rho guanyl-nucleotide exchange factor activity	FYVE zinc finger|PH domain|RhoGEF domain
IFI44L	Interferon-induced protein 44-like	4.59755	Up	9.0185e-32	response to other organism
MATN1	Cartilage matrix protein	4.5947	Up	6.64829e-15	calcium ion binding	Coagulation Factor Xa inhibitory site|Trimeric coiled-coil oligomerisation domain of matrilin|von Willebrand factor type A domain
NKRF	NF-kappa-B-repressing factor	4.59277	Up	3.8062e-30	DNA binding	G-patch domain|R3H domain
RRP9	U3 small nucleolar RNA-interacting protein 2	4.58058	Up	7.13022e-31	U3 small nucleolar RNA-interacting protein	WD domain, G-beta repeat
CYBA	Cytochrome b-245 light chain	4.5761	Up	2.13879e-28	negative regulation of renal output by angiotensin	Cytochrome Cytochrome b558 alpha-subunit	Phagosome|Neutrophil extracellular trap formation|NOD-like receptor signaling pathway|Leukocyte transendothelial migration|Osteoclast differentiation|Chemical carcinogenesis - reactive oxygen species|Leishmaniasis|Prion disease|Lipid and atherosclerosis|Fluid shear stress and atherosclerosis|Diabetic cardiomyopathy
CEACAM5	Carcinoembryonic antigen-related cell adhesion molecule 5	4.57488	Up	2.05717e-14	negative regulation of cytotoxic T cell degranulation	Immunoglobulin domain|Immunoglobulin domain|Immunoglobulin V-set domain
CCDC171	Coiled-coil domain-containing protein 171	4.55633	Up	6.88779e-20
ESRRA	Steroid hormone receptor ERR1	4.55232	Up	2.54967e-13	steroid hormone mediated signaling pathway	Ligand-binding domain of nuclear hormone receptor|Zinc finger, C4 type (two domains)
IER3IP1	Immediate early response 3-interacting protein 1	4.52983	Up	1.909e-26	regulation of fibroblast apoptotic process	Yos1-like
SERPINE1	Plasminogen activator inhibitor 1	4.52237	Up	5.25078e-20	serine-type endopeptidase inhibitor activity	Serpin (serine protease inhibitor)	Hippo signaling pathway|Apelin signaling pathway|HIF-1 signaling pathway|p53 signaling pathway|Cellular senescence|Complement and coagulation cascades|Chagas disease|AGE-RAGE signaling pathway in diabetic complications
ARRB2	Beta-arrestin-2	4.52232	Up	5.9322e-25	arrestin	Arrestin (or S-antigen), C-terminal domain|Arrestin (or S-antigen), N-terminal domain	MAPK signaling pathway|Hedgehog signaling pathway|Endocytosis|Chemokine signaling pathway|GnRH secretion|Relaxin signaling pathway|Parathyroid hormone synthesis, secretion and action|Dopaminergic synapse|Olfactory transduction|Chemical carcinogenesis - receptor activation|Morphine addiction
TMCO1	Calcium load-activated calcium channel	4.50854	Up	1.26249e-24	endoplasmic reticulum calcium ion homeostasis	Integral membrane protein EMC3/TMCO1-like
RPH3A	Rabphilin-3A	4.50327	Up	2.70349e-11	calcium-dependent phospholipid binding	C2 domain|FYVE-type zinc finger
C1GALT1	Glycoprotein-N-acetylgalactosamine 3-beta-galactosyltransferase 1	4.47119	Up	6.28634e-28	glycoprotein-N-acetylgalactosamine 3-beta-galactosyltransferase activity	Fringe-like	Mucin type O-glycan biosynthesis|Other types of O-glycan biosynthesis
FBXL12	F-box/LRR-repeat protein 12	4.45849	Up	1.2589e-16	F-box LRR-repeat protein	F-box-like
HSP90AB4P	Putative heat shock protein HSP 90-beta 4	4.42443	Up	1.06766e-15		Hsp90 protein	Protein processing in endoplasmic reticulum|PI3K-Akt signaling pathway|Necroptosis|NOD-like receptor signaling pathway|Antigen processing and presentation|Th17 cell differentiation|IL-17 signaling pathway|Estrogen signaling pathway|Progesterone-mediated oocyte maturation|Pathways in cancer|Chemical carcinogenesis - receptor activation|Prostate cancer|Salmonella infection|Lipid and atherosclerosis…
OASL	2'-5'-oligoadenylate synthase-like protein	4.41948	Up	5.38873e-32	cellular macromolecule catabolic process	2'-5'-oligoadenylate synthetase 1, domain 2, C-terminus|Ubiquitin family	Human papillomavirus infection
FILIP1L	Filamin A-interacting protein 1-like	4.41255	Up	5.91913e-19	protein phosphatase 2A binding	Cortactin-binding protein-2
GGPS1	Geranylgeranyl pyrophosphate synthase	4.41092	Up	2.87606e-14	geranylgeranyl diphosphate biosynthetic process	Polyprenyl synthetase	Terpenoid backbone biosynthesis
BPI	Bactericidal permeability-increasing protein	4.39907	Up	1.24047e-20	lipid binding	LBP / BPI / CETP family, N-terminal domain|LBP / BPI / CETP family, C-terminal domain
EVI2B	Protein EVI2B	4.39446	Up	2.81437e-22	positive regulation of neutrophil differentiation
CARD10	Caspase recruitment domain-containing protein 10	4.38901	Up	1.22656e-17	LarGe homolog	Caspase recruitment domain	NF-kappa B signaling pathway
OTUD6B	Deubiquitinase OTUD6B	4.38535	Up	1.18613e-27	ubiquitinyl hydrolase activity	OTU-like cysteine protease
TRIP13	Pachytene checkpoint protein 2 homolog	4.37686	Up	3.00711e-26	homologous recombination	ATPase family associated with various cellular activities (AAA)	Cell cycle
RPP38	Ribonuclease P protein subunit p38	4.37565	Up	2.03092e-25	U4atac snRNA binding	Ribosomal protein L7Ae/L30e/S12e/Gadd45 family	Ribosome biogenesis in eukaryotes
NLE1	Notchless protein homolog 1	4.3745	Up	3.52867e-18	ribosomal large subunit assembly	NLE (NUC135) domain|WD domain, G-beta repeat
RNF126	E3 ubiquitin-protein ligase RNF126	4.35198	Up	2.40708e-22	ubiquitin-protein transferase activity	Ring finger domain|zinc-ribbon
CARD11	Caspase recruitment domain-containing protein 11	4.3401	Up	8.3834e-23	LarGe homolog	Caspase recruitment domain	NF-kappa B signaling pathway|T cell receptor signaling pathway|B cell receptor signaling pathway
ANTXR2	Anthrax toxin receptor 2	4.33234	Up	3.04935e-28	toxin transport	Anthrax receptor C-terminus region|Anthrax receptor extracellular domain|von Willebrand factor type A domain	NOD-like receptor signaling pathway
FES	Tyrosine-protein kinase Fes/Fps	4.33218	Up	6.93714e-24	non-membrane spanning protein tyrosine kinase activity	Fes/CIP4, and EFC/F-BAR homology domain|Protein tyrosine and serine/threonine kinase|SH2 domain	Axon guidance
SHKBP1	SH3KBP1-binding protein 1	4.32855	Up	5.57566e-30	protein homooligomerization	BTB/POZ domain
UBASH3B	Ubiquitin-associated and SH3 domain-containing protein B	4.31537	Up	2.5603e-32	collagen-activated tyrosine kinase receptor signaling pathway	Histidine phosphatase superfamily (branch 1)|Variant SH3 domain|UBA/TS-N domain
KMT2D	Histone-lysine N-methyltransferase 2D	4.31335	Up	1.2404e-12	histone methyltransferase activity (H3-K4 specific)	F/Y rich C-terminus|F/Y-rich N-terminus|PHD-finger|SET domain|PHD-like zinc-binding domain|PHD-zinc-finger like domain	Lysine degradation|Cushing syndrome
CDC42BPA	Serine/threonine-protein kinase MRCK alpha	4.30627	Up	2.34097e-15	protein serine/threonine kinase activity	Phorbol esters/diacylglycerol binding domain (C1 domain)|CNH domain|DMPK coiled coil domain like|KELK-motif containing domain of MRCK Ser/Thr protein kinase|Protein kinase domain|Protein kinase C terminal domain
SDE2	Splicing regulator SDE2	4.29839	Up	4.05843e-20	DNA replication	Replication stress response SDE2 C-terminal|Silencing defective 2 N-terminal ubiquitin domain
CEACAM8	Carcinoembryonic antigen-related cell adhesion molecule 8	4.29748	Up	1.75428e-14	negative regulation of cytotoxic T cell degranulation	Immunoglobulin domain|Immunoglobulin domain|Immunoglobulin V-set domain
FTSJ3	pre-rRNA 2'-O-ribose RNA methyltransferase FTSJ3	4.29692	Up	2.45246e-25	Belongs to the class I-like SAM-binding methyltransferase superfamily. RNA methyltransferase RlmE family. SPB1 subfamily	Ribosomal RNA methyltransferase Spb1, DUF3381|FtsJ-like methyltransferase|Spb1 C-terminal domain
TOP2A	DNA topoisomerase 2-alpha	4.28311	Up	6.44207e-23	DNA topoisomerase type II (ATP-hydrolyzing) activity	DNA gyrase B|DNA gyrase/topoisomerase IV, subunit A|DTHCT (NUC029) region|Histidine kinase-, DNA gyrase B-, and HSP90-like ATPase|Toprim domain|C-terminal associated domain of TOPRIM	Platinum drug resistance
MELK	Maternal embryonic leucine zipper kinase	4.28266	Up	1.14802e-21	protein serine/threonine kinase activity	Kinase associated domain 1|Maternal embryonic leucine zipper kinase, UBA domain|Protein kinase domain
UBE2S	Ubiquitin-conjugating enzyme E2 S	4.27728	Up	4.69676e-40	exit from mitosis	Ubiquitin-conjugating enzyme	Ubiquitin mediated proteolysis
MPZL1	Myelin protein zero-like protein 1	4.27591	Up	2.67161e-27	Immunoglobulin V-Type	Immunoglobulin V-set domain	Cell adhesion molecules
RPF2	Ribosome production factor 2 homolog	4.27372	Up	6.94803e-28	maturation of LSU-rRNA from tricistronic rRNA transcript (SSU-rRNA, 5.8S rRNA, LSU-rRNA)	Brix domain
GRN	Progranulin	4.26941	Up	1.71476e-31	cysteine-type peptidase activity	Granulin
KIAA0930	Uncharacterized protein KIAA0930	4.26353	Up	2.80228e-28	Uncharacterized conserved protein (DUF2045)	Uncharacterized conserved protein (DUF2045)
TSSC4	Protein TSSC4	4.26292	Up	2.75219e-23	Tumour suppressing sub-chromosomal transferable candidate 4	Tumour suppressing sub-chromosomal transferable candidate 4
MAP4K4	Mitogen-activated protein kinase kinase kinase kinase 4	4.2578	Up	2.49074e-27	MAP kinase kinase kinase kinase activity	CNH domain|Protein kinase domain	MAPK signaling pathway
PYCR1	Pyrroline-5-carboxylate reductase 1, mitochondrial	4.24754	Up	3.8062e-30	pyrroline-5-carboxylate reductase activity	NADP oxidoreductase coenzyme F420-dependent|Pyrroline-5-carboxylate reductase dimerisation	Arginine and proline metabolism
MLH1	DNA mismatch repair protein Mlh1	4.24282	Up	8.75457e-28	mismatched DNA binding	DNA mismatch repair protein, C-terminal domain|Histidine kinase-, DNA gyrase B-, and HSP90-like ATPase|DNA mismatch repair protein Mlh1 C-terminus	Mismatch repair|Fanconi anemia pathway|Pathways in cancer|Colorectal cancer|Gastric cancer|Endometrial cancer|Platinum drug resistance
IL18R1	Interleukin-18 receptor 1	4.24206	Up	1.2955e-14	interleukin-18 receptor activity	TIR domain	TNF signaling pathway|Cytokine-cytokine receptor interaction|Viral protein interaction with cytokine and cytokine receptor|Inflammatory bowel disease
VMP1	Vacuole membrane protein 1	4.23686	Up	5.99904e-26	endoplasmic reticulum organization	SNARE associated Golgi protein	Autophagy - animal
PTX3	Pentraxin-related protein PTX3	4.23575	Up	4.51869e-15	modulation by host of viral catalytic activity	Pentaxin family
PRPH	Peripherin	4.23464	Up	1.0425e-12	structural molecule activity	Intermediate filament protein|Intermediate filament head (DNA binding) region	Amyotrophic lateral sclerosis|Pathways of neurodegeneration - multiple diseases
RPL22L1	60S ribosomal protein L22-like 1	4.23305	Up	1.33252e-18	cytoplasmic translation	Ribosomal L22e protein family	Ribosome|Coronavirus disease - COVID-19
PAX6	Paired box protein Pax-6	4.23244	Up	7.22397e-19	DNA binding	Homeodomain|'Paired box' domain	Signaling pathways regulating pluripotency of stem cells|Maturity onset diabetes of the young
SFT2D2	Vesicle transport protein SFT2B	4.22962	Up	8.01193e-28	vesicle-mediated transport	Got1/Sft2-like family
GIMAP5	GTPase IMAP family member 5	4.22399	Up	2.94586e-23	GTP binding	AIG1 family
CD8A	T-cell surface glycoprotein CD8 alpha chain	4.22382	Up	9.57207e-18	cytotoxic T cell differentiation	Immunoglobulin V-set domain	Cell adhesion molecules|Hematopoietic cell lineage|Antigen processing and presentation|T cell receptor signaling pathway|Yersinia infection|Primary immunodeficiency
DICER1	Endoribonuclease Dicer	4.22234	Up	6.08326e-15	ribonuclease III activity	Dicer dimerisation domain|Dicer, dsRNA-binding domain|Dicer, partner-binding domain|Dicer, platform domain|Helicase conserved C-terminal domain|PAZ domain|Type III restriction enzyme, res subunit|Ribonuclease III domain	MicroRNAs in cancer
VSIG4	V-set and immunoglobulin domain-containing protein 4	4.21594	Up	8.80333e-22	Immunoglobulin V-set domain	Immunoglobulin domain|Immunoglobulin V-set domain	Complement and coagulation cascades
PSME3IP1	PSME3-interacting protein	4.20941	Up	2.62018e-24	N-terminal domain of NEFA-interacting nuclear protein NIP30	FAM192A/Fyv6, N-terminal domain
SPN	Leukosialin	4.2093	Up	3.53423e-17	thymocyte aggregation		Cell adhesion molecules
SKAP2	Src kinase-associated phosphoprotein 2	4.2061	Up	4.82083e-27	SH3/SH2 adaptor activity	PH domain|SH3 domain	Yersinia infection
PLAUR	Urokinase plasminogen activator surface receptor	4.1878	Up	5.0643e-22	urokinase plasminogen activator receptor activity	u-PAR/Ly-6 domain	Complement and coagulation cascades|Proteoglycans in cancer
TSEN34	tRNA-splicing endonuclease subunit Sen34	4.18101	Up	1.14985e-22	tRNA-intron endonuclease activity	tRNA intron endonuclease, catalytic C-terminal domain
TTC4	Tetratricopeptide repeat protein 4	4.17399	Up	3.08578e-24	heat shock protein binding	Cns1/TTC4 Wheel domain
RBM5	RNA-binding protein 5	4.1717	Up	1.61373e-17	RNA splicing	G-patch domain|OCRE domain|RNA recognition motif|Zn-finger in Ran binding protein and others
DMXL2	DmX-like protein 2	4.17134	Up	1.00836e-19	vacuolar proton-transporting V-type ATPase complex assembly	RAVE protein 1 C terminal|WD domain, G-beta repeat	Lysosome
TARBP2	RISC-loading complex subunit TARBP2	4.17064	Up	1.43254e-23	double-stranded RNA binding	Double-stranded RNA binding motif
VAMP5	Vesicle-associated membrane protein 5	4.17022	Up	2.9394e-21	SNAP receptor activity	Synaptobrevin	SNARE interactions in vesicular transport
APOL1	Apolipoprotein L1	4.1633	Up	1.44795e-28	Apolipoprotein	Apolipoprotein L	African trypanosomiasis
UBP1	Upstream-binding protein 1	4.14509	Up	3.5793e-22	DNA-binding transcription factor activity	CP2 transcription factor|SAM domain (Sterile alpha motif)
MVB12A	Multivesicular body subunit 12A	4.14338	Up	5.74742e-14	Multivesicular body subunit	Multivesicular body subunit 12	Endocytosis
MOB3A	MOB kinase activator 3A	4.1422	Up	9.5955e-18	Mob1/phocein family	Mob1/phocein family
SPNS1	Protein spinster homolog 1	4.1313	Up	3.54031e-21	sphingolipid transporter activity	Major Facilitator Superfamily
FCGR1A	High affinity immunoglobulin gamma Fc receptor I	4.12949	Up	2.45959e-16	IgG binding	Immunoglobulin domain|Immunoglobulin domain|Immunoglobulin domain	Phagosome|Hematopoietic cell lineage|Neutrophil extracellular trap formation|Fc gamma R-mediated phagocytosis|Osteoclast differentiation|Transcriptional misregulation in cancer|Acute myeloid leukemia|Staphylococcus aureus infection|Tuberculosis|Leishmaniasis|Systemic lupus erythematosus
GBP5	Guanylate-binding protein 5	4.11971	Up	8.56705e-26	GTPase activity	Guanylate-binding protein, N-terminal domain|Guanylate-binding protein, C-terminal domain	NOD-like receptor signaling pathway
OVCA2	Esterase OVCA2	4.1183	Up	7.45117e-24	polyketide biosynthetic process	Serine hydrolase (FSH1)
PDCD11	Protein RRP5 homolog	4.11437	Up	2.74319e-09	maturation of 5.8S rRNA from tricistronic rRNA transcript (SSU-rRNA, 5.8S rRNA, LSU-rRNA)	S1 RNA binding domain|Suppressor of forked protein (Suf)
ZDHHC5	Palmitoyltransferase ZDHHC5	4.11182	Up	1.13923e-26	protein-cysteine S-palmitoyltransferase activity	DHHC palmitoyltransferase
PBX3	Pre-B-cell leukemia transcription factor 3	4.10191	Up	2.36768e-14	DNA binding	Homeobox KN domain|PBC domain	Transcriptional misregulation in cancer
USP32	Ubiquitin carboxyl-terminal hydrolase 32	4.09957	Up	2.75987e-24	calcium ion binding	DUSP domain|EF hand|Ubiquitin-like domain|Ubiquitin carboxyl-terminal hydrolase
TRAFD1	TRAF-type zinc finger domain-containing protein 1	4.09918	Up	1.66536e-32	negative regulation of innate immune response	TRAFD1/XAF1, zinc finger
NFATC2IP	NFATC2-interacting protein	4.09395	Up	4.89871e-28	Small ubiquitinrelated modifier	Ubiquitin-2 like Rad60 SUMO-like
NCAPH	Condensin complex subunit 2	4.09218	Up	3.34413e-29	DNA topoisomerase (ATP-hydrolyzing) activator activity	Condensin complex subunit 2
CHAMP1	Chromosome alignment-maintaining phosphoprotein 1	4.09086	Up	3.28684e-20	protein localization to microtubule
BMP2K	BMP-2-inducible protein kinase	4.09012	Up	8.61498e-31	clathrin-coated pit assembly	BMP-2-inducible protein kinase C-terminus|Protein kinase domain	Transcriptional misregulation in cancer
LSM14B	Protein LSM14 homolog B	4.08898	Up	5.66954e-32	regulation of translation	FDF domain|Scd6-like Sm domain
LIG1	DNA ligase 1	4.0866	Up	9.22375e-21	DNA ligase (ATP) activity	ATP dependent DNA ligase C terminal region|ATP dependent DNA ligase domain|DNA ligase N terminus	DNA replication|Base excision repair|Nucleotide excision repair|Mismatch repair
HVCN1	Voltage-gated hydrogen channel 1	4.08021	Up	2.70875e-22	voltage-gated proton channel activity	Ion transport protein|C-terminal membrane-localisation domain of ion-channel, VCN1
ABCD1	ATP-binding cassette sub-family D member 1	4.08008	Up	5.14733e-25	long-chain fatty acid transporter activity	ABC transporter transmembrane region 2|ABC transporter	ABC transporters|Peroxisome
MAK16	Protein MAK16 homolog	4.07712	Up	6.02972e-24	maturation of LSU-rRNA	Mak16 protein C-terminal region|Ribosomal L28e protein family
RRP1	Ribosomal RNA processing protein 1 homolog A	4.07335	Up	1.23814e-26	rRNA processing	Nucleolar protein,Nop52
ACOT8	Acyl-coenzyme A thioesterase 8	4.07325	Up	1.71546e-26	regulation of CD4 biosynthetic process	Acyl-CoA thioesterase N-terminal domain|Acyl-CoA thioesterase	Primary bile acid biosynthesis|Peroxisome
PIK3AP1	Phosphoinositide 3-kinase adapter protein 1	4.07094	Up	3.51504e-30	toll-like receptor 7 signaling pathway	Dof, BCAP, and BANK (DBB) motif,|Toll/interleukin-1 receptor domain	PI3K-Akt signaling pathway|B cell receptor signaling pathway
CDCP1	CUB domain-containing protein 1	4.06995	Up	4.60905e-21
EDEM3	ER degradation-enhancing alpha-mannosidase-like protein 3	4.0597	Up	4.08955e-24	mannose trimming involved in glycoprotein ERAD pathway	Glycosyl hydrolase family 47|PA domain	Protein processing in endoplasmic reticulum
GK	Glycerol kinase	4.05845	Up	1.46927e-23	glycerol kinase activity	FGGY family of carbohydrate kinases, C-terminal domain|FGGY family of carbohydrate kinases, N-terminal domain	Glycerolipid metabolism|PPAR signaling pathway
IMP4	U3 small nucleolar ribonucleoprotein protein IMP4	4.05714	Up	1.49691e-26	rRNA primary transcript binding	Brix domain	Ribosome biogenesis in eukaryotes
SLC4A7	Sodium bicarbonate cotransporter 3	4.05597	Up	2.0975e-26	inorganic anion exchanger activity	Band 3 cytoplasmic domain|HCO3- transporter family
PWP2	Periodic tryptophan protein 2 homolog	4.05378	Up	4.44372e-19	ribosomal small subunit assembly	Dip2/Utp12 Family|WD domain, G-beta repeat	Ribosome biogenesis in eukaryotes
MX2	Interferon-induced GTP-binding protein Mx2	4.05252	Up	1.01282e-18	mitochondrial fission	Dynamin central region|Dynamin family|Dynamin GTPase effector domain	Viral life cycle - HIV-1|Hepatitis C|Coronavirus disease - COVID-19|Influenza A|Measles|Human papillomavirus infection
ITGA5	Integrin alpha-5	4.04512	Up	1.37176e-22	integrin-mediated signaling pathway	FG-GAP repeat|Integrin alpha Ig-like domain 1|Integrin alpha Ig-like domain 2|Integrin alpha Ig-like domain 3	Virion - Herpesvirus|PI3K-Akt signaling pathway|ECM-receptor interaction|Phagosome|Focal adhesion|Regulation of actin cytoskeleton|Hematopoietic cell lineage|MicroRNAs in cancer|Proteoglycans in cancer|Herpes simplex virus 1 infection|Human papillomavirus infection|Shigellosis|Yersinia infection|Pertussis|Bacterial invasion of epithelial cells|Hypertrophic cardiomyopathy|Arrhythmogenic right vent…
FSTL5	Follistatin-related protein 5	4.04435	Up	1.83544e-15	negative regulation of brain-derived neurotrophic factor receptor signaling pathway	Immunoglobulin domain|Kazal-type serine protease inhibitor domain
GPSM3	G-protein-signaling modulator 3	4.04285	Up	3.83458e-15	positive regulation of cytokine production involved in inflammatory response	GoLoco motif	NOD-like receptor signaling pathway
SPC24	Kinetochore protein Spc24	4.03387	Up	1.71476e-31	cell division	Spc24 subunit of Ndc80
PFKFB1	6-phosphofructo-2-kinase/fructose-2,6-bisphosphatase 1	4.0321	Up	4.89187e-15	6phosphofructo2kinase	6-phosphofructo-2-kinase|Histidine phosphatase superfamily (branch 1)	Fructose and mannose metabolism|AMPK signaling pathway|Glucagon signaling pathway
SMC4	Structural maintenance of chromosomes protein 4	4.02814	Up	2.02586e-18	chromosome condensation	SMC proteins Flexible Hinge Domain|RecF/RecN/SMC N terminal domain
ARHGAP31	Rho GTPase-activating protein 31	4.02288	Up	2.56426e-16	GTPase activator activity	RhoGAP domain
TBCC	Tubulin-specific chaperone C	4.02152	Up	1.30129e-18	post-chaperonin tubulin folding pathway	Tubulin binding cofactor C|Tubulin-specific chaperone C N-terminal domain
NEIL1	Endonuclease 8-like 1	4.01629	Up	1.3206e-19	negative regulation of nuclease activity	Formamidopyrimidine-DNA glycosylase N-terminal domain|Endonuclease VIII-like 1, DNA bind	Base excision repair
NCALD	Neurocalcin-delta	4.01141	Up	5.73123e-19	calcium ion binding	EF hand|EF-hand domain pair	Olfactory transduction
RGS19	Regulator of G-protein signaling 19	4.00972	Up	3.04386e-19	positive regulation of GTPase activity	Regulator of G protein signaling domain
ZNF451	E3 SUMO-protein ligase ZNF451	4.00312	Up	2.21194e-13	DNA binding	PIN like domain
DOK2	Docking protein 2	4.00299	Up	4.09631e-17	transmembrane receptor protein tyrosine kinase signaling pathway	PTB domain (IRS-1 type)
XIAP	E3 ubiquitin-protein ligase XIAP	3.99814	Up	4.82863e-13	inhibition of cysteine-type endopeptidase activity involved in apoptotic process	Inhibitor of Apoptosis domain|BIRC2/3-like, UBA domain|Zinc finger, C3HC4 type (RING finger)	Ubiquitin mediated proteolysis|NF-kappa B signaling pathway|TNF signaling pathway|Apoptosis|Apoptosis - multiple species|Necroptosis|Focal adhesion|NOD-like receptor signaling pathway|Pathways in cancer|Chemical carcinogenesis - receptor activation|Small cell lung cancer|Human T-cell leukemia virus 1 infection|Toxoplasmosis|Platinum drug resistance
ENO3	Beta-enolase	3.9974	Up	1.54617e-13	phosphopyruvate hydratase activity	Enolase, C-terminal TIM barrel domain|Enolase, N-terminal domain	Glycolysis / Gluconeogenesis|RNA degradation|HIF-1 signaling pathway
C9orf40	Uncharacterized protein C9orf40	3.99314	Up	4.44372e-19	Putative WW-binding domain and destruction box	Putative WW-binding domain and destruction box
SLC39A11	Zinc transporter ZIP11	3.98031	Up	7.73475e-23	zinc ion transmembrane transporter activity	ZIP Zinc transporter	Alzheimer disease|Parkinson disease
PRX	Periaxin	3.97707	Up	7.17539e-25	axon ensheathment
PHRF1	PHD and RING finger domain-containing protein 1	3.97473	Up	7.63092e-19	mRNA processing	PHD-finger|Ring finger domain
BCL3	B-cell lymphoma 3 protein	3.9724	Up	3.8062e-30	protein ubiquitination	Ankyrin repeat|Ankyrin repeats (3 copies)	TNF signaling pathway|C-type lectin receptor signaling pathway
CKS1B	Cyclin-dependent kinases regulatory subunit 1	3.97167	Up	8.1591e-35	cyclin-dependent protein serine/threonine kinase activator activity	Cyclin-dependent kinase regulatory subunit	Pathways in cancer|Small cell lung cancer
SECISBP2L	Selenocysteine insertion sequence-binding protein 2-like	3.96653	Up	2.22824e-14	selenocysteine insertion sequence binding	Ribosomal protein L7Ae/L30e/S12e/Gadd45 family
ZNF622	Cytoplasmic 60S subunit biogenesis factor ZNF622	3.96508	Up	1.61154e-27	ribosome biogenesis	C2H2 type zinc-finger (2 copies)|Zinc-finger double-stranded RNA-binding
PTPN2	Tyrosine-protein phosphatase non-receptor type 2	3.96473	Up	1.22469e-22	protein tyrosine phosphatase activity	Protein-tyrosine phosphatase	JAK-STAT signaling pathway
COL7A1	Collagen alpha-1(VII) chain	3.96167	Up	3.16652e-15	structural constituent of cuticle	Collagen triple helix repeat (20 copies)|Fibronectin type III domain|Kunitz/Bovine pancreatic trypsin inhibitor domain|von Willebrand factor type A domain	Protein digestion and absorption
RCSD1	CapZ-interacting protein	3.96041	Up	2.95682e-30	RCSD domain containing 1	WASH complex subunit CAP-Z interacting, central region|RCSD region
VNN2	Pantetheine hydrolase VNN2	3.94986	Up	4.91399e-25	hydrolase activity, acting on carbon-nitrogen (but not peptide) bonds, in linear amides	Carbon-nitrogen hydrolase|Vanin C-terminal domain	Pantothenate and CoA biosynthesis
ALPK3	Alpha-protein kinase 3	3.94776	Up	2.7465e-14	protein serine/threonine kinase activity	Alpha-kinase family|Immunoglobulin I-set domain
TMEM167A	Protein kish-A	3.94688	Up	8.76649e-24	protein secretion	Protein of unknown function (DUF1242)
ATP11B	Phospholipid-transporting ATPase IF	3.94675	Up	3.98206e-28	phospholipid-translocating ATPase activity	Cation transport ATPase (P-type)|E1-E2 ATPase|haloacid dehalogenase-like hydrolase|Phospholipid-translocating P-type ATPase C-terminal|Phospholipid-translocating ATPase N-terminal	Efferocytosis
UTP4	U3 small nucleolar RNA-associated protein 4 homolog	3.94642	Up	1.38836e-26	maturation of SSU-rRNA	WD domain, G-beta repeat	Ribosome biogenesis in eukaryotes
CDKAL1	Threonylcarbamoyladenosine tRNA methylthiotransferase	3.94356	Up	3.42228e-20	tRNA (N(6)-L-threonylcarbamoyladenosine(37)-C(2))-methylthiotransferase	Radical SAM superfamily|TRAM domain|Uncharacterized protein family UPF0004
APOBEC3B	DNA dC->dU-editing enzyme APOBEC-3B	3.94298	Up	5.61093e-22	DNA cytosine deamination	Novel AID APOBEC clade 2	Viral life cycle - HIV-1|Human immunodeficiency virus 1 infection
TMUB1	Transmembrane and ubiquitin-like domain-containing protein 1	3.93279	Up	4.54593e-17	ubiquitin-dependent ERAD pathway	Ubiquitin family
GNPAT	Dihydroxyacetone phosphate acyltransferase	3.93122	Up	9.93244e-20	glycerone-phosphate O-acyltransferase activity	Acyltransferase|Glycerol-3-phosphate acyltransferase C-terminal region	Glycerophospholipid metabolism|Peroxisome
ZGPAT	Zinc finger CCCH-type with G patch domain-containing protein	3.9182	Up	8.10117e-16	DNA binding	G-patch domain|CCCH-type zinc finger
EBP	3-beta-hydroxysteroid-Delta(8),Delta(7)-isomerase	3.91722	Up	2.12954e-21	cholestenol delta-isomerase activity	EXPERA (EXPanded EBP superfamily)	Steroid biosynthesis
JUNB	Transcription factor JunB	3.91511	Up	6.75912e-25	Transcription factor	bZIP transcription factor|Jun-like transcription factor	TNF signaling pathway|Growth hormone synthesis, secretion and action|Osteoclast differentiation
TRPV2	Transient receptor potential cation channel subfamily V member 2	3.91077	Up	5.19808e-19	calcium ion transmembrane transport	Ankyrin repeats (3 copies)|Ion transport protein	NOD-like receptor signaling pathway|Inflammatory mediator regulation of TRP channels
MT-ND5	NADH-ubiquinone oxidoreductase chain 5	3.90713	Up	2.06346e-16	NADH dehydrogenase (quinone) activity	NADH dehydrogenase subunit 5 C-terminus|Proton-conducting membrane transporter|NADH-Ubiquinone oxidoreductase (complex I), chain 5 N-terminus	Oxidative phosphorylation|Retrograde endocannabinoid signaling|Thermogenesis|Chemical carcinogenesis - reactive oxygen species|Alzheimer disease|Parkinson disease|Amyotrophic lateral sclerosis|Huntington disease|Prion disease|Pathways of neurodegeneration - multiple diseases|Diabetic cardiomyopathy
JMJD6	Bifunctional arginine demethylase and lysyl-hydroxylase JMJD6	3.9014	Up	5.73447e-22	peptidyl-lysine hydroxylation to 5-hydroxy-L-lysine	JmjC domain, hydroxylase
MED18	Mediator of RNA polymerase II transcription subunit 18	3.89984	Up	1.18751e-25	termination of RNA polymerase II transcription	Med18 protein
MEF2D	Myocyte-specific enhancer factor 2D	3.8908	Up	4.89123e-29	transcription regulatory region sequence-specific DNA binding	Holliday junction regulator protein family C-terminal repeat|SRF-type transcription factor (DNA-binding and dimerisation domain)	Apelin signaling pathway|cGMP-PKG signaling pathway|Parathyroid hormone synthesis, secretion and action
PREX1	Phosphatidylinositol 3,4,5-trisphosphate-dependent Rac exchanger 1 protein	3.88282	Up	1.83616e-21	Rho guanyl-nucleotide exchange factor activity	Domain found in Dishevelled, Egl-10, and Pleckstrin (DEP)|RhoGEF domain	Chemokine signaling pathway|Kaposi sarcoma-associated herpesvirus infection
ANKLE2	Ankyrin repeat and LEM domain-containing protein 2	3.88033	Up	2.29903e-25	mitotic nuclear envelope reassembly	Ankyrin repeat|Caulimovirus viroplasmin|LEM domain
CEMIP2	Cell surface hyaluronidase	3.88016	Up	1.69599e-19	hyalurononglucosaminidase activity	G8 domain|Interleukin-like EMT inducer
GNL3	Guanine nucleotide-binding protein-like 3	3.8796	Up	1.69544e-17	guanine nucleotide-binding protein-like	GNL3L/Grn1 putative GTPase|50S ribosome-binding GTPase	Ribosome biogenesis in eukaryotes
POLB	DNA polymerase beta	3.87352	Up	8.19105e-20	DNA polymerase	DNA polymerase beta palm|DNA polymerase beta thumb|Fingers domain of DNA polymerase lambda|Helix-hairpin-helix domain	Base excision repair|Viral carcinogenesis|Human T-cell leukemia virus 1 infection
FEN1	Flap endonuclease 1	3.8731	Up	1.67177e-15	endonuclease activity	XPG I-region|XPG N-terminal domain	DNA replication|Base excision repair|Non-homologous end-joining
GCFC2	Intron Large complex component GCFC2	3.87214	Up	6.02418e-23	RNA polymerase II proximal promoter sequence-specific DNA binding	GC-rich sequence DNA-binding factor-like protein
ACACB	Acetyl-CoA carboxylase 2	3.86842	Up	1.58059e-21	acetyl-CoA carboxylase	Acetyl-CoA carboxylase, central region|Acetyl-CoA carboxylase, BT domain|Biotin carboxylase C-terminal domain|Biotin carboxylase, N-terminal domain|Biotin-requiring enzyme|Carboxyl transferase domain|Carbamoyl-phosphate synthase L chain, ATP binding domain	Pyruvate metabolism|Propanoate metabolism|Fatty acid biosynthesis|AMPK signaling pathway|Insulin signaling pathway|Glucagon signaling pathway|Adipocytokine signaling pathway|Alcoholic liver disease|Insulin resistance
EMC6	ER membrane protein complex subunit 6	3.86791	Up	6.69395e-15	protein folding in endoplasmic reticulum	EMC6
KIFBP	KIF-binding protein	3.8679	Up	2.97504e-20	mitochondrial transport	KIF-1 binding protein C terminal
TREX1	Three-prime repair exonuclease 1	3.86294	Up	1.51763e-21	exodeoxyribonuclease III activity		Cytosolic DNA-sensing pathway
AKAP8L	A-kinase anchor protein 8-like	3.85887	Up	6.3698e-19	regulation of mRNA export from nucleus	A-kinase anchoring protein 95 (AKAP95)
TMEM165	Transmembrane protein 165	3.85883	Up	5.02166e-23	Golgi calcium ion transport	Uncharacterized protein family UPF0016
ANKRD22	Ankyrin repeat domain-containing protein 22	3.85355	Up	5.05089e-17	protein ubiquitination	Ankyrin repeats (3 copies)
DUSP12	Dual specificity protein phosphatase 12	3.85305	Up	9.12561e-22	protein tyrosine/serine/threonine phosphatase activity	Dual specificity phosphatase, catalytic domain
AAGAB	Alpha- and gamma-adaptin-binding protein p34	3.8525	Up	3.88177e-15	protein transport	Alpha and gamma adaptin binding protein p34
PLCB2	1-phosphatidylinositol 4,5-bisphosphate phosphodiesterase beta-2	3.84915	Up	5.45995e-26	phosphatidylinositol phospholipase C activity	C2 domain|Phosphoinositide-specific phospholipase C, efhand-like|PH domain|Phosphatidylinositol-specific phospholipase C, X domain|Phosphatidylinositol-specific phospholipase C, Y domain|PLC-beta C terminal	Inositol phosphate metabolism|Rap1 signaling pathway|Wnt signaling pathway|Apelin signaling pathway|Calcium signaling pathway|Phosphatidylinositol signaling system|Phospholipase D signaling pathway|Sphingolipid signaling pathway|cGMP-PKG signaling pathway|Gap junction|Platelet activation|Neutrophil extracellular trap formation|NOD-like receptor signaling pathway|Chemokine signaling pathway|Insuli…
PSMG2	Proteasome assembly chaperone 2	3.84189	Up	3.49028e-23	proteasome assembly	PAC2 family
NIFK	MKI67 FHA domain-interacting nucleolar phosphoprotein	3.83991	Up	6.31146e-26	RNA binding	FHA Ki67 binding domain of hNIFK|RNA recognition motif
STAU2	Double-stranded RNA-binding protein Staufen homolog 2	3.83799	Up	7.63114e-12	double-stranded RNA binding	Double-stranded RNA binding motif|Staufen C-terminal domain
PDE9A	High affinity cGMP-specific 3',5'-cyclic phosphodiesterase 9A	3.8372	Up	2.02654e-14	3',5'-cyclic-nucleotide phosphodiesterase activity	3'5'-cyclic nucleotide phosphodiesterase	Purine metabolism
TLR2	Toll-like receptor 2	3.83575	Up	5.04165e-22	MyD88-dependent toll-like receptor signaling pathway	Leucine Rich Repeat|Leucine rich repeat|Leucine rich repeat C-terminal domain|TIR domain	PI3K-Akt signaling pathway|Phagosome|Neutrophil extracellular trap formation|Toll-like receptor signaling pathway|Proteoglycans in cancer|PD-L1 expression and PD-1 checkpoint pathway in cancer|Human immunodeficiency virus 1 infection|Hepatitis B|Coronavirus disease - COVID-19|Measles|Herpes simplex virus 1 infection|Epstein-Barr virus infection|Salmonella infection|Legionellosis|Tuberculosis|Amoe…
ITGAL	Integrin alpha-L	3.83447	Up	3.26458e-17	integrin-mediated signaling pathway	FG-GAP repeat|Integrin alpha Ig-like domain 1|Integrin alpha Ig-like domain 2|Integrin alpha cytoplasmic region|von Willebrand factor type A domain	Rap1 signaling pathway|Cell adhesion molecules|Regulation of actin cytoskeleton|Neutrophil extracellular trap formation|Natural killer cell mediated cytotoxicity|Leukocyte transendothelial migration|Human T-cell leukemia virus 1 infection|Epstein-Barr virus infection|Staphylococcus aureus infection|Malaria|Rheumatoid arthritis|Viral myocarditis
RAD9A	Cell cycle checkpoint control protein RAD9A	3.8337	Up	1.47359e-19	intra-S DNA damage checkpoint	Rad9	Cellular senescence
ERG28	Ergosterol biosynthetic protein 28 homolog	3.82158	Up	2.05128e-16	ergosterol biosynthetic process	Erg28 like protein
PARP12	Protein mono-ADP-ribosyltransferase PARP12	3.81874	Up	1.12416e-20	Poly (ADP-ribose) polymerase	Poly(ADP-ribose) polymerase catalytic domain|WWE domain|Zinc finger C-x8-C-x5-C-x3-H type (and similar)
WFIKKN2	WAP, Kazal, immunoglobulin, Kunitz and NTR domain-containing protein 2	3.81213	Up	1.03782e-20	serine-type endopeptidase inhibitor activity	Immunoglobulin I-set domain|Kunitz/Bovine pancreatic trypsin inhibitor domain|UNC-6/NTR/C345C module|WAP-type (Whey Acidic Protein) 'four-disulfide core'
HPR	Haptoglobin-related protein	3.81202	Up	6.35554e-18	serine-type endopeptidase activity	Trypsin	African trypanosomiasis
ANKZF1	Ankyrin repeat and zinc finger domain-containing protein 1	3.81051	Up	1.80593e-24	mitochondria-associated ubiquitin-dependent protein catabolic process	Ankyrin repeat|Bacteroidetes VLRF1 release factor|Vms1-associating treble clef domain
TAB1	TGF-beta-activated kinase 1 and MAP3K7-binding protein 1	3.81032	Up	7.55036e-16	protein serine/threonine phosphatase activity	Protein phosphatase 2C	MAPK signaling pathway|NF-kappa B signaling pathway|TNF signaling pathway|Toll-like receptor signaling pathway|NOD-like receptor signaling pathway|Osteoclast differentiation|Human immunodeficiency virus 1 infection|Hepatitis B|Herpes simplex virus 1 infection|Epstein-Barr virus infection|Pathogenic Escherichia coli infection|Salmonella infection|Shigellosis|Yersinia infection|Toxoplasmosis|Leishm…
CDKL5	Cyclin-dependent kinase-like 5	3.80993	Up	8.84413e-11	cyclin-dependent protein serine/threonine kinase activity	Protein kinase domain
CA3	Carbonic anhydrase 3	3.80633	Up	1.7565e-10	carbonate dehydratase activity	Eukaryotic-type carbonic anhydrase	Nitrogen metabolism
WDR70	WD repeat-containing protein 70	3.80433	Up	1.84315e-23	enzyme binding	WD domain, G-beta repeat
HCK	Tyrosine-protein kinase HCK	3.80053	Up	1.96171e-21	peptidyl-tyrosine autophosphorylation	Protein tyrosine and serine/threonine kinase|SH2 domain|SH3 domain	Fc gamma R-mediated phagocytosis|Chemokine signaling pathway|Kaposi sarcoma-associated herpesvirus infection
GPX8	Probable glutathione peroxidase 8	3.795	Up	2.00829e-15	glutathione peroxidase activity	Glutathione peroxidase	Glutathione metabolism|Thyroid hormone synthesis|Amyotrophic lateral sclerosis|Huntington disease|Pathways of neurodegeneration - multiple diseases
NPM3	Nucleoplasmin-3	3.79355	Up	1.81175e-20	rRNA transcription	Nucleoplasmin/nucleophosmin domain
MED20	Mediator of RNA polymerase II transcription subunit 20	3.79079	Up	2.44468e-24	regulation of transcription by RNA polymerase II	TATA-binding related factor (TRF) of subunit 20 of Mediator complex
BCCIP	BRCA2 and CDKN1A-interacting protein	3.78356	Up	1.37493e-25	protein transport	BCCIP
BIN2	Bridging integrator 2	3.78108	Up	9.12561e-22	lipid tube assembly	BAR domain|Bridging integrator 2, C-terminal
GTF2E1	General transcription factor IIE subunit 1	3.77614	Up	7.27526e-21	transcription initiation from RNA polymerase II promoter	TFIIB zinc-binding|C-terminal general transcription factor TFIIE alpha|TFIIE alpha subunit	Basal transcription factors|Viral carcinogenesis
DERL2	Derlin-2	3.77599	Up	8.28052e-17	ubiquitin-dependent ERAD pathway	Der1-like family	Protein processing in endoplasmic reticulum
LYSMD2	LysM and putative peptidoglycan-binding domain-containing protein 2	3.77358	Up	1.78977e-19		LysM domain
FER1L5	Fer-1-like protein 5	3.77242	Up	1.12681e-17	plasma membrane repair	C2 domain|FerA (NUC095) domain|FerB (NUC096) domain|Ferlin C-terminus
RNF114	E3 ubiquitin-protein ligase RNF114	3.77156	Up	3.51504e-30	ubiquitin conjugating enzyme binding	Drought induced 19 protein (Di19), zinc-binding|RING-type zinc-finger|C2HC Zing finger domain
SAAL1	Protein SAAL1	3.76736	Up	1.39468e-21
PES1	Pescadillo homolog	3.76516	Up	1.20724e-23	Component of the NOP7 complex, which is required for maturation of the 25S and 5.8S ribosomal RNAs and formation of the 60S ribosome	BRCT domain, a BRCA1 C-terminus domain|Pescadillo N-terminus
GHITM	Growth hormone-inducible transmembrane protein	3.76398	Up	2.81048e-14	apoptotic process	Inhibitor of apoptosis-promoting Bax1
TOR1B	Torsin-1B	3.76191	Up	3.33918e-25	chaperone cofactor-dependent protein refolding	Torsin-1A, C-terminal domain|Torsin
NOS1	Nitric oxide synthase, brain	3.75967	Up	1.23639e-15	NADPH-hemoprotein reductase activity	FAD binding domain|Flavodoxin|Oxidoreductase NAD-binding domain|Nitric oxide synthase, oxygenase domain|PDZ domain	Arginine biosynthesis|Arginine and proline metabolism|Apelin signaling pathway|Calcium signaling pathway|Phagosome|Relaxin signaling pathway|Salivary secretion|Long-term depression|Circadian entrainment|Alzheimer disease|Amyotrophic lateral sclerosis|Pathways of neurodegeneration - multiple diseases|Hypertrophic cardiomyopathy|Arrhythmogenic right ventricular cardiomyopathy|Dilated cardiomyopathy…
ACBD6	Acyl-CoA-binding domain-containing protein 6	3.75853	Up	1.74841e-23	fatty-acyl-CoA binding	Acyl CoA binding protein|Ankyrin repeats (3 copies)
RELB	Transcription factor RelB	3.75694	Up	2.61076e-34	T-helper 1 cell differentiation	RelB leucine zipper|RelB transactivation domain|Rel homology dimerisation domain|Rel homology DNA-binding domain	MAPK signaling pathway|NF-kappa B signaling pathway|C-type lectin receptor signaling pathway|Osteoclast differentiation|Human T-cell leukemia virus 1 infection|Epstein-Barr virus infection
FHL2	Four and a half LIM domains protein 2	3.75374	Up	2.19408e-18	zinc ion binding	LIM domain	Osteoclast differentiation
ASF1B	Histone chaperone ASF1B	3.74697	Up	5.46003e-23	chromatin assembly or disassembly	ASF1 like histone chaperone
KTI12	Protein KTI12 homolog	3.74605	Up	1.95739e-20	5-carbamoylmethyl uridine residue modification	Chromatin associated protein KTI12
UBR7	Putative E3 ubiquitin-protein ligase UBR7	3.74536	Up	1.45622e-21	zinc ion binding	Putative zinc finger in N-recognin (UBR box)
EXOSC10	Exosome component 10	3.74353	Up	5.57624e-19	3'-5' exonuclease activity	3'-5' exonuclease|HRDC domain|PMC2NT (NUC016) domain	RNA degradation
ASB8	Ankyrin repeat and SOCS box protein 8	3.73219	Up	2.16953e-20	protein ubiquitination	Ankyrin repeats (3 copies)|Ankyrin repeats (many copies)|SOCS box
TUBB1	Tubulin beta-1 chain	3.72822	Up	2.93627e-14	structural constituent of cytoskeleton	Tubulin/FtsZ family, GTPase domain|Tubulin C-terminal domain	Phagosome|Gap junction|Motor proteins|Pathogenic Escherichia coli infection|Salmonella infection|Alzheimer disease|Parkinson disease|Amyotrophic lateral sclerosis|Huntington disease|Prion disease|Pathways of neurodegeneration - multiple diseases
GINS3	DNA replication complex GINS protein PSF3	3.72695	Up	3.11342e-36		GINS complex protein
TCP11L1	T-complex protein 11-like protein 1	3.7259	Up	3.61789e-29	regulation of sperm capacitation	T-complex protein 11
WDR43	WD repeat-containing protein 43	3.72374	Up	3.76822e-19	positive regulation of rRNA processing	Dip2/Utp12 Family|WD domain, G-beta repeat	Ribosome biogenesis in eukaryotes
GALC	Galactocerebrosidase	3.72338	Up	6.01957e-16	galactosylceramide catabolic process	Glycosyl hydrolase family 59|Galactocerebrosidase, C-terminal lectin domain|Glycosyl hydrolase family 59 central domain	Sphingolipid metabolism|Lysosome
CTU1	Cytoplasmic tRNA 2-thiolation protein 1	3.7229	Up	2.17125e-28	tRNA thio-modification	PP-loop family|Zinc-ribbon	Sulfur relay system
MAP2K6	Dual specificity mitogen-activated protein kinase kinase 6	3.71717	Up	5.09546e-26	mitogen-activated protein kinase kinase	Protein kinase domain	MAPK signaling pathway|Rap1 signaling pathway|TNF signaling pathway|Cellular senescence|Toll-like receptor signaling pathway|Fc epsilon RI signaling pathway|GnRH signaling pathway|Growth hormone synthesis, secretion and action|Inflammatory mediator regulation of TRP channels|Osteoclast differentiation|PD-L1 expression and PD-1 checkpoint pathway in cancer|Human immunodeficiency virus 1 infection|…
USP28	Ubiquitin carboxyl-terminal hydrolase 28	3.71706	Up	5.90389e-24	ubiquitinyl hydrolase activity	Ubiquitin carboxyl-terminal hydrolase
RCL1	RNA 3'-terminal phosphate cyclase-like protein	3.71451	Up	4.44417e-28	RNA-3'-phosphate cyclase activity	RNA 3'-terminal phosphate cyclase|RNA 3'-terminal phosphate cyclase (RTC), insert domain	Ribosome biogenesis in eukaryotes
TAF10	Transcription initiation factor TFIID subunit 10	3.71321	Up	1.00528e-25	DNA-templated transcription, initiation	Transcription initiation factor TFIID 23-30kDa subunit	Basal transcription factors
TMEM199	Transmembrane protein 199	3.70993	Up	4.01348e-21	lysosomal protein catabolic process	Endoplasmic reticulum-based factor for assembly of V-ATPase
NFASC	Neurofascin	3.70461	Up	1.0959e-20	Cell adhesion molecule	Bravo-like intracellular region|Fibronectin type III domain|Immunoglobulin I-set domain|Immunoglobulin domain|Immunoglobulin domain	Cell adhesion molecules
NR5A2	Nuclear receptor subfamily 5 group A member 2	3.70357	Up	7.12363e-14	steroid hormone receptor activity	Ligand-binding domain of nuclear hormone receptor|Zinc finger, C4 type (two domains)	Maturity onset diabetes of the young
SNX30	Sorting nexin-30	3.70188	Up	3.61956e-21	phosphatidylinositol binding	BAR domain|PX domain
POLR2G	DNA-directed RNA polymerase II subunit RPB7	3.69706	Up	6.31111e-18	positive regulation of nuclear-transcribed mRNA poly(A) tail shortening	S1 RNA binding domain|SHS2 domain found in N terminus of Rpb7p/Rpc25p/MJ0397	RNA polymerase|Nucleotide excision repair|Huntington disease
PIK3CD	Phosphatidylinositol 4,5-bisphosphate 3-kinase catalytic subunit delta isoform	3.6911	Up	1.97033e-19	1-phosphatidylinositol-4-phosphate 3-kinase activity	Phosphatidylinositol 3- and 4-kinase|Phosphoinositide 3-kinase C2|PI3-kinase family, p85-binding domain|PI3-kinase family, ras-binding domain|Phosphoinositide 3-kinase family, accessory domain (PIK domain)	Inositol phosphate metabolism|ErbB signaling pathway|Ras signaling pathway|Rap1 signaling pathway|VEGF signaling pathway|JAK-STAT signaling pathway|TNF signaling pathway|HIF-1 signaling pathway|FoxO signaling pathway|Phosphatidylinositol signaling system|Phospholipase D signaling pathway|Sphingolipid signaling pathway|cAMP signaling pathway|PI3K-Akt signaling pathway|AMPK signaling pathway|mTOR s…
IKBKG	NF-kappa-B essential modulator	3.6895	Up	5.91923e-23	linear polyubiquitin binding	Leucine zipper of domain CC2 of NEMO, NF-kappa-B essential modulator|NF-kappa-B essential modulator NEMO|C2H2 type zinc-finger	MAPK signaling pathway|Ras signaling pathway|NF-kappa B signaling pathway|TNF signaling pathway|PI3K-Akt signaling pathway|Apoptosis|Toll-like receptor signaling pathway|NOD-like receptor signaling pathway|RIG-I-like receptor signaling pathway|Cytosolic DNA-sensing pathway|C-type lectin receptor signaling pathway|T cell receptor signaling pathway|Th1 and Th2 cell differentiation|Th17 cell differe…
ALDH1L2	Mitochondrial 10-formyltetrahydrofolate dehydrogenase	3.68027	Up	1.17537e-17	10-formyltetrahydrofolate catabolic process	Aldehyde dehydrogenase family|Formyl transferase, C-terminal domain|Formyl transferase|Phosphopantetheine attachment site	One carbon pool by folate
BOP1	Ribosome biogenesis protein BOP1	3.67796	Up	2.6803e-19	rRNA processing	BOP1NT (NUC169) domain|WD domain, G-beta repeat
NTAN1	Protein N-terminal asparagine amidohydrolase	3.67792	Up	8.22093e-19	protein-N-terminal asparagine amidohydrolase activity	Protein N-terminal asparagine amidohydrolase
TMEM128	Transmembrane protein 128	3.67658	Up	1.4999e-15		TMEM128 protein
NDUFB9	NADH dehydrogenase [ubiquinone] 1 beta subcomplex subunit 9	3.67604	Up	2.40457e-16	mitochondrial electron transport, NADH to ubiquinone	Complex 1 protein (LYR family)	Oxidative phosphorylation|Retrograde endocannabinoid signaling|Thermogenesis|Chemical carcinogenesis - reactive oxygen species|Alzheimer disease|Parkinson disease|Amyotrophic lateral sclerosis|Huntington disease|Prion disease|Pathways of neurodegeneration - multiple diseases|Diabetic cardiomyopathy|Non-alcoholic fatty liver disease
ARL6IP1	ADP-ribosylation factor-like protein 6-interacting protein 1	3.67386	Up	1.76322e-17	positive regulation of L-glutamate import across plasma membrane
RIPOR1	Rho family-interacting cell polarization regulator 1	3.67297	Up	4.57511e-25	negative regulation of Rho guanyl-nucleotide exchange factor activity	Filopodia upregulated, FAM65
UTP18	U3 small nucleolar RNA-associated protein 18 homolog	3.67147	Up	9.36549e-25	maturation of SSU-rRNA from tricistronic rRNA transcript (SSU-rRNA, 5.8S rRNA, LSU-rRNA)	WD domain, G-beta repeat	Ribosome biogenesis in eukaryotes
RFC2	Replication factor C subunit 2	3.6688	Up	1.00528e-25	DNA replication	ATPase family associated with various cellular activities (AAA)|Replication factor C C-terminal domain	DNA replication|Base excision repair|Nucleotide excision repair|Mismatch repair
FDFT1	Squalene synthase	3.66829	Up	4.62849e-14	farnesyl-diphosphate farnesyltransferase activity	Squalene/phytoene synthase	Steroid biosynthesis
RASSF2	Ras association domain-containing protein 2	3.66726	Up	3.00711e-18	epidermal growth factor receptor signaling pathway via I-kappaB kinase/NF-kappaB cascade	Novel Ras effector 1 C-terminal SARAH (Sav/Rassf/Hpo) domain|Ras association (RalGDS/AF-6) domain	Hippo signaling pathway - multiple species
ZRSR2	U2 small nuclear ribonucleoprotein auxiliary factor 35 kDa subunit-related protein 2	3.66188	Up	1.00057e-11	splicing factor U2AF	RNA recognition motif|Zinc finger C-x8-C-x5-C-x3-H type (and similar)
CD180	CD180 antigen	3.65904	Up	1.94531e-22	MyD88-dependent toll-like receptor signaling pathway	Leucine-rich repeat|Leucine rich repeat
DPAGT1	UDP-N-acetylglucosamine--dolichyl-phosphate N-acetylglucosaminephosphotransferase	3.65387	Up	3.08966e-21	phospho-N-acetylmuramoyl-pentapeptide-transferase activity	DPAGT1 insertion domain|Glycosyl transferase family 4	N-Glycan biosynthesis
CTU2	Cytoplasmic tRNA 2-thiolation protein 2	3.65275	Up	4.40455e-22	tRNA thio-modification	Cytoplasmic tRNA 2-thiolation protein 2	Sulfur relay system
CDC123	Cell division cycle protein 123 homolog	3.65191	Up	1.12212e-25	eukaryotic translation initiation factor 2 complex assembly	D123
TRAM1	Translocating chain-associated membrane protein 1	3.64856	Up	3.24532e-18	protein transport	TLC domain	Protein processing in endoplasmic reticulum
IGHV1-18	Immunoglobulin heavy variable 1-18	3.64794	Up	5.71171e-15		Immunoglobulin V-set domain	NF-kappa B signaling pathway|Calcium signaling pathway|Phospholipase D signaling pathway|PI3K-Akt signaling pathway|Phagosome|Hematopoietic cell lineage|Neutrophil extracellular trap formation|Natural killer cell mediated cytotoxicity|B cell receptor signaling pathway|Fc epsilon RI signaling pathway|Fc gamma R-mediated phagocytosis|Intestinal immune network for IgA production|Transcriptional misr…
CHPF	Chondroitin sulfate synthase 2	3.64219	Up	1.25411e-21	Chondroitin	Chondroitin N-acetylgalactosaminyltransferase	Glycosaminoglycan biosynthesis - chondroitin sulfate / dermatan sulfate
IVL	Involucrin	3.64214	Up	7.42597e-15	keratinization	Involucrin repeat|Involucrin of squamous epithelia N-terminus
RANBP9	Ran-binding protein 9	3.64013	Up	5.62251e-20	protein transport to vacuole involved in ubiquitin-dependent protein catabolic process via the multivesicular body sorting pathway	CTLH/CRA C-terminal to LisH motif domain|LisH|SPRY domain
ELOVL5	Elongation of very long chain fatty acids protein 5	3.63365	Up	2.71312e-22	fatty acid elongation, saturated fatty acid	GNS1/SUR4 family	Fatty acid elongation|Biosynthesis of unsaturated fatty acids
MORF4L2	Mortality factor 4-like protein 2	3.63348	Up	1.17574e-16	histone H2A acetylation	MRG	ATP-dependent chromatin remodeling
GRAMD4	GRAM domain-containing protein 4	3.63346	Up	1.70647e-24	positive regulation of cysteine-type endopeptidase activity involved in apoptotic process	GRAM domain
LARP4	La-related protein 4	3.63074	Up	5.89608e-30	La ribonucleoprotein domain family member	La domain
ITPK1	Inositol-tetrakisphosphate 1-kinase	3.62735	Up	5.03536e-17	inositol tetrakisphosphate 1-kinase activity	Inositol 1,3,4-trisphosphate 5/6-kinase ATP-grasp domain|Inositol 1,3,4-trisphosphate 5/6-kinase pre-ATP-grasp domain	Inositol phosphate metabolism|Phosphatidylinositol signaling system
JAM3	Junctional adhesion molecule C	3.62589	Up	3.33319e-15	regulation of actin cytoskeleton organization by cell-cell adhesion	Immunoglobulin domain|Immunoglobulin V-set domain	Cell adhesion molecules|Tight junction|Leukocyte transendothelial migration|Epithelial cell signaling in Helicobacter pylori infection
RFC3	Replication factor C subunit 3	3.62567	Up	1.53094e-21	DNA replication	DNA polymerase III, delta subunit	DNA replication|Base excision repair|Nucleotide excision repair|Mismatch repair
CCNK	Cyclin-K	3.62493	Up	1.47848e-20	positive regulation of phosphorylation of RNA polymerase II C-terminal domain	Cyclin, N-terminal domain|Cyclin-T2-like, C-terminal domain
NMES1	Normal mucosa of esophagus-specific gene 1 protein	3.62477	Up	2.38163e-10	proton transmembrane transport	NADH-ubiquinone reductase complex 1 MLRQ subunit
NUP50	Nuclear pore complex protein Nup50	3.62371	Up	1.72601e-21	Ran GTPase binding	NUP50 (Nucleoporin 50 kDa)|RanBP1 domain	Nucleocytoplasmic transport|Amyotrophic lateral sclerosis
DIDO1	Death-inducer obliterator 1	3.61868	Up	1.60006e-16	chromatin organization	PHD-finger|SPOC domain|Transcription factor S-II (TFIIS), central domain
ANAPC13	Anaphase-promoting complex subunit 13	3.6186	Up	3.22056e-12	protein K11-linked ubiquitination	Apc13p protein	Ubiquitin mediated proteolysis|Cell cycle|Oocyte meiosis|Progesterone-mediated oocyte maturation|Human T-cell leukemia virus 1 infection
DOHH	Deoxyhypusine hydroxylase	3.61494	Up	8.22093e-19	deoxyhypusine monooxygenase activity	HEAT repeats
MKI67	Proliferation marker protein Ki-67	3.61403	Up	6.34467e-18	protein C-terminus binding	FHA domain|KI67R (NUC007) repeat|Protein phosphatase 1 binding
SERF2	Small EDRK-rich factor 2	3.60967	Up	4.35809e-21	small edrk-rich factor	Small EDRK-rich factor 1/2-like, N-terminal
L3HYPDH	Trans-3-hydroxy-L-proline dehydratase	3.60495	Up	3.34425e-12	trans-L-3-hydroxyproline dehydratase activity	Proline racemase	Arginine and proline metabolism
RRS1	Ribosome biogenesis regulatory protein homolog	3.60321	Up	4.11106e-18	ribosomal large subunit export from nucleus	Ribosome biogenesis regulatory protein (RRS1)
MSR1	Macrophage scavenger receptor types I and II	3.60247	Up	6.56239e-22	positive regulation of cholesterol storage	Collagen triple helix repeat (20 copies)|Macrophage scavenger receptor|Scavenger receptor cysteine-rich domain	Phagosome
PPFIA3	Liprin-alpha-3	3.60007	Up	4.99146e-10	regulation of short-term neuronal synaptic plasticity	SAM domain (Sterile alpha motif)|SAM domain (Sterile alpha motif)
ACBD5	Acyl-CoA-binding domain-containing protein 5	3.59984	Up	4.06962e-25	fatty-acyl-CoA binding	Acyl CoA binding protein
TLE1	Transducin-like enhancer protein 1	3.59557	Up	1.57579e-13	cell-cell signaling by wnt	Groucho/TLE N-terminal Q-rich domain|WD domain, G-beta repeat	Wnt signaling pathway|Notch signaling pathway
SLC25A46	Mitochondrial outer membrane protein SLC25A46	3.59427	Up	4.39258e-17	mitochondrial membrane fission	Mitochondrial carrier protein
PIEZO1	Piezo-type mechanosensitive ion channel component 1	3.5938	Up	1.99041e-25	mechanosensitive ion channel activity	Piezo|Piezo non-specific cation channel, R-Ras-binding domain
MRPL28	39S ribosomal protein L28, mitochondrial	3.58969	Up	1.27543e-20	structural constituent of ribosome	Ribosomal L28 family	Ribosome
NRF1	Nuclear respiratory factor 1	3.58949	Up	1.45443e-13	DNA binding	NLS-binding and DNA-binding and dimerisation domains of Nrf1	Apelin signaling pathway|Huntington disease
VRK1	Serine/threonine-protein kinase VRK1	3.58475	Up	1.75833e-20	protein kinase activity	Protein kinase domain
SPOUT1	Putative methyltransferase C9orf114	3.58385	Up	4.32465e-14	SPOUT domain containing methyltransferase 1	Putative RNA methyltransferase
KHNYN	Protein KHNYN	3.58342	Up	1.72772e-24	zinc finger CCCH-type containing	Zc3h12a-like Ribonuclease NYN domain
MICAL3	[F-actin]-monooxygenase MICAL3	3.58203	Up	2.57301e-14	sulfur oxidation	Bivalent Mical/EHBP Rab binding domain|Calponin homology (CH) domain|FAD binding domain|LIM domain
CUTC	Copper homeostasis protein cutC homolog	3.57978	Up	1.03491e-18	copper ion homeostasis	CutC family
RNF14	E3 ubiquitin-protein ligase RNF14	3.57891	Up	2.66883e-17	protein side chain deglutamylation	IBR domain, a half RING-finger domain|RWD domain
TRMT2A	tRNA (uracil-5-)-methyltransferase homolog A	3.57715	Up	1.80062e-14	S-adenosylmethionine-dependent tRNA (m5U54) methyltransferase activity	tRNA (Uracil-5-)-methyltransferase
HSPB8	Heat shock protein beta-8	3.57518	Up	1.59116e-14	Belongs to the small heat shock protein (HSP20) family	Hsp20/alpha crystallin family
KCNAB2	Voltage-gated potassium channel subunit beta-2	3.57424	Up	2.06346e-16	oxidoreductase activity	Aldo/keto reductase family
SMNDC1	Survival of motor neuron-related-splicing factor 30	3.57395	Up	1.13849e-15	RNA splicing	Survival motor neuron protein (SMN), Tudor domain	Spliceosome
VAMP7	Vesicle-associated membrane protein 7	3.56994	Up	4.38919e-20	SNAP receptor activity	Regulated-SNARE-like domain|Synaptobrevin	SNARE interactions in vesicular transport
BCAT1	Branched-chain-amino-acid aminotransferase, cytosolic	3.56993	Up	6.93663e-15	branched-chain-amino-acid transaminase activity	Amino-transferase class IV	Cysteine and methionine metabolism|Valine, leucine and isoleucine degradation|Valine, leucine and isoleucine biosynthesis|Pantothenate and CoA biosynthesis
ZC3HC1	Zinc finger C3HC-type protein 1	3.56882	Up	2.39883e-22	zinc ion binding	Rsm1-like|C3HC zinc finger-like
RPL7L1	60S ribosomal protein L7-like 1	3.56595	Up	1.1493e-17	maturation of LSU-rRNA from tricistronic rRNA transcript (SSU-rRNA, 5.8S rRNA, LSU-rRNA)	Ribosomal protein L30p/L7e|Ribosomal L30 N-terminal domain
RIOK3	Serine/threonine-protein kinase RIO3	3.56044	Up	4.04309e-26	cellular response to dsDNA	RIO1 family
SLC12A7	Solute carrier family 12 member 7	3.56043	Up	7.0258e-21	potassium:chloride symporter activity	Amino acid permease|Solute carrier family 12	Collecting duct acid secretion
SIGLEC1	Sialoadhesin	3.5594	Up	2.43441e-18	coreceptor activity involved in Wnt signaling pathway, planar cell polarity pathway	CD80-like C2-set immunoglobulin domain|Immunoglobulin I-set domain|Immunoglobulin domain|Immunoglobulin domain|Immunoglobulin V-set domain	Cell adhesion molecules
HEATR3	HEAT repeat-containing protein 3	3.55692	Up	3.26455e-16	protein import into nucleus	HEAT-like repeat
ALPL	Alkaline phosphatase, tissue-nonspecific isozyme	3.55376	Up	2.51159e-17	alkaline phosphatase activity	Alkaline phosphatase	Thiamine metabolism|Folate biosynthesis
C2CD5	C2 domain-containing protein 5	3.5522	Up	5.35255e-20	insulin receptor signaling pathway via phosphatidylinositol 3-kinase	C2 domain
CILP	Cartilage intermediate layer protein 1	3.55153	Up	1.63018e-15	negative regulation of insulin-like growth factor receptor signaling pathway	Immunoglobulin domain|Mucin-2 protein WxxW repeating region|Thrombospondin type 1 domain
ACSS2	Acetyl-coenzyme A synthetase, cytoplasmic	3.55082	Up	1.51501e-19	synthetase	Acetyl-coenzyme A synthetase N-terminus|AMP-binding enzyme|AMP-binding enzyme C-terminal domain	Glycolysis / Gluconeogenesis|Pyruvate metabolism|Glyoxylate and dicarboxylate metabolism|Propanoate metabolism
XPO6	Exportin-6	3.54977	Up	3.52867e-18	nuclear export signal receptor activity	Importin-beta N-terminal domain|Exportin 1-like protein	Nucleocytoplasmic transport
ARHGAP9	Rho GTPase-activating protein 9	3.5478	Up	9.81765e-12	GTPase activator activity	PH domain|RhoGAP domain|SH3 domain
NAIP	Baculoviral IAP repeat-containing protein 1	3.5467	Up	2.67788e-28	inhibition of cysteine-type endopeptidase activity involved in apoptotic process	Inhibitor of Apoptosis domain|NACHT domain|NLRC4 helical domain|NOD2 winged helix domain	NOD-like receptor signaling pathway|Pathogenic Escherichia coli infection|Salmonella infection|Shigellosis|Legionellosis
DDX56	Probable ATP-dependent RNA helicase DDX56	3.54399	Up	2.3203e-19	helicase activity	DEAD/DEAH box helicase|Helicase conserved C-terminal domain
ARRB1	Beta-arrestin-1	3.54271	Up	3.61388e-20	arrestin	Arrestin (or S-antigen), C-terminal domain|Arrestin (or S-antigen), N-terminal domain	MAPK signaling pathway|Hedgehog signaling pathway|Endocytosis|Chemokine signaling pathway|GnRH secretion|Relaxin signaling pathway|Parathyroid hormone synthesis, secretion and action|Dopaminergic synapse|Olfactory transduction|Chemical carcinogenesis - receptor activation|Morphine addiction
ANKS1A	Ankyrin repeat and SAM domain-containing protein 1A	3.54157	Up	5.82645e-22	Ankyrin repeat and sterile alpha motif	Ankyrin repeats (3 copies)|Phosphotyrosine interaction domain (PTB/PID)|SAM domain (Sterile alpha motif)
RIMOC1	RAB7A-interacting MON1-CCZ1 complex subunit 1	3.54056	Up	2.12954e-21		RAB7A-interacting MON1-CCZ1 complex subunit 1
DNAJC2	DnaJ homolog subfamily C member 2	3.53969	Up	8.07436e-24	DNA binding	DnaJ domain|Myb-like DNA-binding domain|Ribosome-associated complex head domain
SMTNL2	Smoothelin-like protein 2	3.53781	Up	7.93754e-12	cell division	Calponin homology (CH) domain
LRCH3	DISP complex protein LRCH3	3.53106	Up	1.87925e-19	negative regulation of T cell migration	Calponin homology (CH) domain|Leucine rich repeat
DCAF5	DDB1- and CUL4-associated factor 5	3.53105	Up	7.97472e-17	protein ubiquitination	WD domain, G-beta repeat
RNF2	E3 ubiquitin-protein ligase RING2	3.5297	Up	1.95739e-20	histone H2A ubiquitination	RAWUL domain RING finger- and WD40-associated ubiquitin-like|Zinc finger, C3HC4 type (RING finger)	Polycomb repressive complex
PLSCR1	Phospholipid scramblase 1	3.52664	Up	2.99604e-18	phospholipid scrambling	Scramblase
PYCR2	Pyrroline-5-carboxylate reductase 2	3.52625	Up	7.42134e-27	pyrroline-5-carboxylate reductase activity	NADP oxidoreductase coenzyme F420-dependent|Pyrroline-5-carboxylate reductase dimerisation	Arginine and proline metabolism
PRKCB	Protein kinase C beta type	3.5238	Up	2.15173e-18	protein kinase C activity	Phorbol esters/diacylglycerol binding domain (C1 domain)|C2 domain|Protein kinase domain|Protein kinase C terminal domain	MAPK signaling pathway|ErbB signaling pathway|Ras signaling pathway|Rap1 signaling pathway|Wnt signaling pathway|VEGF signaling pathway|NF-kappa B signaling pathway|HIF-1 signaling pathway|Calcium signaling pathway|Phosphatidylinositol signaling system|Sphingolipid signaling pathway|mTOR signaling pathway|Focal adhesion|Gap junction|Neutrophil extracellular trap formation|Natural killer cell medi…
CD82	CD82 antigen	3.52211	Up	9.10387e-16	cell surface receptor signaling pathway	Tetraspanin family	p53 signaling pathway
GGA3	ADP-ribosylation factor-binding protein GGA3	3.51958	Up	4.30159e-17	intracellular protein transport	Adaptin C-terminal domain|GAT domain|N-terminal extension of GAT domain|VHS domain	Lysosome
MGAT2	Alpha-1,6-mannosyl-glycoprotein 2-beta-N-acetylglucosaminyltransferase	3.51724	Up	2.7898e-18	alpha-1,6-mannosylglycoprotein 2-beta-N-acetylglucosaminyltransferase activity	N-acetylglucosaminyltransferase II (MGAT2)	N-Glycan biosynthesis|Various types of N-glycan biosynthesis
OTULIN	Ubiquitin thioesterase otulin	3.51566	Up	2.27299e-18	OTU deubiquitinase with linear linkage specificity	Peptidase family C101
QTRT2	Queuine tRNA-ribosyltransferase accessory subunit 2	3.51096	Up	2.86703e-21	queuine tRNA-ribosyltransferase activity	Queuine tRNA-ribosyltransferase
PPP2R1B	Serine/threonine-protein phosphatase 2A 65 kDa regulatory subunit A beta isoform	3.50876	Up	1.41354e-24	regulatory subunit	HEAT repeat|HEAT repeats	mRNA surveillance pathway|TGF-beta signaling pathway|Hippo signaling pathway|Sphingolipid signaling pathway|PI3K-Akt signaling pathway|AMPK signaling pathway|Cell cycle|Oocyte meiosis|Tight junction|T cell receptor signaling pathway|Adrenergic signaling in cardiomyocytes|Dopaminergic synapse|Long-term depression|Hepatitis C|Human papillomavirus infection|Chagas disease
MGLL	Monoglyceride lipase	3.5062	Up	5.98338e-18	acylglycerol lipase activity	Serine aminopeptidase, S33	Glycerolipid metabolism|Regulation of lipolysis in adipocytes|Retrograde endocannabinoid signaling|Thermogenesis
KIF1B	Kinesin-like protein KIF1B	3.50586	Up	1.1218e-17	microtubule motor activity	Kinesin protein|FHA domain|Kinesin protein 1B|Kinesin motor domain|Kinesin-associated|PH domain	Motor proteins
TRMT5	tRNA (guanine(37)-N1)-methyltransferase	3.50537	Up	6.84589e-16	tRNA (guanine(37)-N(1))-methyltransferase activity	Met-10+ like-protein
PPFIA2	Liprin-alpha-2	3.50505	Up	2.26329e-10	regulation of short-term neuronal synaptic plasticity	SAM domain (Sterile alpha motif)|SAM domain (Sterile alpha motif)
TAB2	TGF-beta-activated kinase 1 and MAP3K7-binding protein 2	3.50395	Up	6.17623e-27	K63-linked polyubiquitin modification-dependent protein binding	CUE domain	MAPK signaling pathway|NF-kappa B signaling pathway|TNF signaling pathway|Toll-like receptor signaling pathway|NOD-like receptor signaling pathway|IL-17 signaling pathway|Osteoclast differentiation|Human immunodeficiency virus 1 infection|Hepatitis B|Coronavirus disease - COVID-19|Measles|Herpes simplex virus 1 infection|Epstein-Barr virus infection|Pathogenic Escherichia coli infection|Salmonell…
TMEM65	Transmembrane protein 65	3.50368	Up	3.36827e-15	regulation of cardiac conduction	Transmembrane protein 65
TRAPPC12	Trafficking protein particle complex subunit 12	3.50199	Up	7.83251e-15	regulation of kinetochore assembly	Tetratricopeptide repeat|Tetratricopeptide repeat
CYP1B1	Cytochrome P450 1B1	3.50181	Up	2.90232e-17	iron ion binding	Cytochrome P450	Steroid hormone biosynthesis|Tryptophan metabolism|Metabolism of xenobiotics by cytochrome P450|Ovarian steroidogenesis|MicroRNAs in cancer|Chemical carcinogenesis - DNA adducts|Chemical carcinogenesis - receptor activation|Chemical carcinogenesis - reactive oxygen species
NOVA1	RNA-binding protein Nova-1	3.50088	Up	1.45364e-15	RNA splicing	KH domain
PEX14	Peroxisomal membrane protein PEX14	3.49824	Up	4.65946e-21	peroxisome transport along microtubule	Pex14 N-terminal domain	Peroxisome
SH3D19	SH3 domain-containing protein 19	3.49773	Up	4.16776e-13	superoxide-generating NADPH oxidase activator activity	SH3 domain|Variant SH3 domain|Variant SH3 domain
PSTPIP1	Proline-serine-threonine phosphatase-interacting protein 1	3.49503	Up	2.72101e-14	clathrin-dependent endocytosis	Fes/CIP4, and EFC/F-BAR homology domain|SH3 domain	NOD-like receptor signaling pathway
TTYH3	Protein tweety homolog 3	3.49321	Up	1.5422e-25	chloride channel activity	Tweety
SLC22A18	Solute carrier family 22 member 18	3.49205	Up	2.25726e-13	symporter activity	Major Facilitator Superfamily
SRPK2	SRSF protein kinase 2	3.48994	Up	7.94061e-17	spliceosomal complex assembly	Protein kinase domain
PTPN7	Tyrosine-protein phosphatase non-receptor type 7	3.48652	Up	4.81232e-18	protein tyrosine phosphatase activity	Protein-tyrosine phosphatase	MAPK signaling pathway
NDUFC2	NADH dehydrogenase [ubiquinone] 1 subunit C2	3.48476	Up	1.70831e-15	mitochondrial electron transport, NADH to ubiquinone	NADH-ubiquinone oxidoreductase subunit b14.5b (NDUFC2)	Oxidative phosphorylation|Retrograde endocannabinoid signaling|Thermogenesis|Chemical carcinogenesis - reactive oxygen species|Alzheimer disease|Parkinson disease|Amyotrophic lateral sclerosis|Huntington disease|Prion disease|Pathways of neurodegeneration - multiple diseases|Diabetic cardiomyopathy|Non-alcoholic fatty liver disease
BAK1	Bcl-2 homologous antagonist/killer	3.48182	Up	2.27718e-14	extrinsic apoptotic signaling pathway in absence of ligand	Apoptosis regulator proteins, Bcl-2 family	Protein processing in endoplasmic reticulum|Apoptosis|Apoptosis - multiple species|Pathways in cancer|Transcriptional misregulation in cancer|MicroRNAs in cancer|Viral carcinogenesis|Colorectal cancer|Pancreatic cancer|Hepatocellular carcinoma|Gastric cancer|Glioma|Thyroid cancer|Chronic myeloid leukemia|Basal cell carcinoma|Melanoma|Endometrial cancer|Breast cancer|Small cell lung cancer|Non-sma…
UNC13D	Protein unc-13 homolog D	3.48071	Up	9.16271e-18	BAI1-associated protein 3	C2 domain|MUN domain
TSR1	Pre-rRNA-processing protein TSR1 homolog	3.48066	Up	8.74654e-20	U3 snoRNA binding	AARP2CN (NUC121) domain|40S ribosome biogenesis protein Tsr1 and BMS1 C-terminal
PLIN2	Perilipin-2	3.47771	Up	6.63341e-16	lipid storage	Perilipin family	PPAR signaling pathway
SUMO1	Small ubiquitin-related modifier 1	3.47427	Up	2.67987e-13	Small ubiquitinrelated modifier	Ubiquitin-2 like Rad60 SUMO-like	Nucleocytoplasmic transport|Fluid shear stress and atherosclerosis
CDK2	Cyclin-dependent kinase 2	3.47269	Up	4.58524e-15	cyclin-dependent protein serine/threonine kinase activity	Protein kinase domain	FoxO signaling pathway|PI3K-Akt signaling pathway|Cell cycle|Oocyte meiosis|p53 signaling pathway|Cellular senescence|Progesterone-mediated oocyte maturation|Pathways in cancer|Viral carcinogenesis|Gastric cancer|Prostate cancer|Small cell lung cancer|Human T-cell leukemia virus 1 infection|Hepatitis B|Hepatitis C|Measles|Epstein-Barr virus infection|Human papillomavirus infection|Cushing syndrome
NUP42	Nucleoporin NUP42	3.471	Up	1.32283e-20	Nucleoporin-like protein 2	CCCH-type zinc finger	Nucleocytoplasmic transport
TIMM22	Mitochondrial import inner membrane translocase subunit Tim22	3.46866	Up	3.79139e-12	Mitochondrial import inner membrane translocase subunit	Tim17/Tim22/Tim23/Pmp24 family
ARHGEF11	Rho guanine nucleotide exchange factor 11	3.4685	Up	3.07601e-25	Rho guanyl-nucleotide exchange factor activity	PDZ domain|PH domain|Regulator of G protein signalling-like domain|RhoGEF domain	Parathyroid hormone synthesis, secretion and action|Vascular smooth muscle contraction|Pathways in cancer|Human cytomegalovirus infection|Pathogenic Escherichia coli infection
PLCB3	1-phosphatidylinositol 4,5-bisphosphate phosphodiesterase beta-3	3.46686	Up	4.56647e-16	phosphatidylinositol phospholipase C activity	C2 domain|Phosphoinositide-specific phospholipase C, efhand-like|PH domain|Phosphatidylinositol-specific phospholipase C, X domain|Phosphatidylinositol-specific phospholipase C, Y domain|PLC-beta C terminal	Inositol phosphate metabolism|Rap1 signaling pathway|Wnt signaling pathway|Apelin signaling pathway|Calcium signaling pathway|Phosphatidylinositol signaling system|Phospholipase D signaling pathway|Sphingolipid signaling pathway|cGMP-PKG signaling pathway|Gap junction|Platelet activation|Neutrophil extracellular trap formation|NOD-like receptor signaling pathway|Chemokine signaling pathway|Insuli…
BRD8	Bromodomain-containing protein 8	3.4663	Up	3.288e-14	histone H2A acetylation	Bromodomain	ATP-dependent chromatin remodeling
GPKOW	G-patch domain and KOW motifs-containing protein	3.46511	Up	3.76291e-15	defense response signaling pathway, resistance gene-dependent	G-patch domain|KOW motif
RETREG3	Reticulophagy regulator 3	3.46427	Up	2.25131e-15	positive regulation of neuron projection development
ZNF140	Zinc finger protein 140	3.46158	Up	1.411e-09	DNA binding	KRAB box|Zinc finger, C2H2 type|C2H2-type zinc finger	Herpes simplex virus 1 infection
AACS	Acetoacetyl-CoA synthetase	3.46014	Up	9.12362e-20	synthetase	Acetyl-coenzyme A synthetase N-terminus|AMP-binding enzyme	Butanoate metabolism|Valine, leucine and isoleucine degradation
SLC23A3	Solute carrier family 23 member 3	3.4566	Up	3.82506e-11	transmembrane transporter activity	Permease family
LRRC25	Leucine-rich repeat-containing protein 25	3.45481	Up	3.39969e-17
IVNS1ABP	Influenza virus NS1A-binding protein	3.45458	Up	4.40455e-22	protein ubiquitination	BTB And C-terminal Kelch|BTB/POZ domain|Kelch motif
SH2D1A	SH2 domain-containing protein 1A	3.45209	Up	1.41308e-15	phosphatidylinositol dephosphorylation	SH2 domain	Natural killer cell mediated cytotoxicity
ANO10	Anoctamin-10	3.44886	Up	2.83108e-14	intracellular chloride channel activity	Calcium-activated chloride channel
HLA-E	HLA class I histocompatibility antigen, alpha chain E	3.44643	Up	7.71895e-18	antigen processing and presentation of peptide antigen via MHC class I	Immunoglobulin C1-set domain|Class I Histocompatibility antigen, domains alpha 1 and 2|MHC_I C-terminus	Cell adhesion molecules|Endocytosis|Phagosome|Cellular senescence|Natural killer cell mediated cytotoxicity|Antigen processing and presentation|Viral carcinogenesis|Human T-cell leukemia virus 1 infection|Human immunodeficiency virus 1 infection|Herpes simplex virus 1 infection|Human cytomegalovirus infection|Kaposi sarcoma-associated herpesvirus infection|Epstein-Barr virus infection|Human papil…
DDX54	ATP-dependent RNA helicase DDX54	3.43999	Up	4.56065e-17	ATP-dependent RNA helicase activity	DBP10CT (NUC160) domain|DEAD/DEAH box helicase|Helicase conserved C-terminal domain
EMC9	ER membrane protein complex subunit 9	3.43899	Up	3.23767e-17	Uncharacterised protein family (UPF0172)	Uncharacterised protein family (UPF0172)
KHDRBS3	KH domain-containing, RNA-binding, signal transduction-associated protein 3	3.43741	Up	1.41364e-17	RNA binding	Qua1 domain|Tyrosine-rich domain of Sam68
AGAP3	Arf-GAP with GTPase, ANK repeat and PH domain-containing protein 3	3.43718	Up	2.92199e-25	GTPase activator activity	Ankyrin repeats (3 copies)|Putative GTPase activating protein for Arf|Ras family	Endocytosis
NEK7	Serine/threonine-protein kinase Nek7	3.43554	Up	1.86315e-20	protein serine/threonine kinase activity	Protein kinase domain	NOD-like receptor signaling pathway
LAMC2	Laminin subunit gamma-2	3.4348	Up	2.72887e-15	biological adhesion	Laminin B (Domain IV)|Laminin EGF domain	PI3K-Akt signaling pathway|ECM-receptor interaction|Focal adhesion|Pathways in cancer|Small cell lung cancer|Human papillomavirus infection|Amoebiasis|Toxoplasmosis
BSDC1	BSD domain-containing protein 1	3.43256	Up	9.67974e-22	BSD domain	BSD domain
SLC1A5	Neutral amino acid transporter B(0)	3.43112	Up	7.46494e-18	amino acid transporter	Sodium:dicarboxylate symporter family	Protein digestion and absorption|Central carbon metabolism in cancer
POLR3C	DNA-directed RNA polymerase III subunit RPC3	3.43083	Up	9.58744e-18	DNA-directed 5'-3' RNA polymerase activity	RNA polymerase III subunit RPC82 helix-turn-helix domain|RNA polymerase III subunit RPC82|DNA-directed RNA polymerase III subunit RPC3, helical hairpin domain	RNA polymerase|Cytosolic DNA-sensing pathway
MAP7D3	MAP7 domain-containing protein 3	3.4299	Up	1.7508e-12	microtubule polymerization	MAP7 (E-MAP-115) family
STX16	Syntaxin-16	3.42867	Up	4.94413e-19	SNAP receptor activity	SNARE domain|Syntaxin	SNARE interactions in vesicular transport
STX11	Syntaxin-11	3.42668	Up	2.16831e-18	SNAP receptor activity	Syntaxin	SNARE interactions in vesicular transport
RNF181	E3 ubiquitin-protein ligase RNF181	3.42282	Up	7.79045e-20	ubiquitin-protein transferase activity	Ring finger domain
GABARAP	Gamma-aminobutyric acid receptor-associated protein	3.42206	Up	4.66698e-16	cellular response to nitrogen starvation	Autophagy protein Atg8 ubiquitin like	FoxO signaling pathway|Autophagy - animal|Autophagy - other|Mitophagy - animal|NOD-like receptor signaling pathway|GABAergic synapse
FAT1	Protocadherin Fat 1	3.42195	Up	3.11227e-11	homophilic cell adhesion via plasma membrane adhesion molecules	Cadherin domain|EGF-like domain|Laminin G domain
FMNL3	Formin-like protein 3	3.41939	Up	4.30723e-20	Rho GTPase binding	Diaphanous FH3 Domain|Diaphanous GTPase-binding Domain|Formin Homology 2 Domain
ADAM15	Disintegrin and metalloproteinase domain-containing protein 15	3.41664	Up	5.5458e-17	metalloendopeptidase activity	ADAM cysteine-rich|Disintegrin|Reprolysin family propeptide|Reprolysin (M12B) family zinc metalloprotease
CIT	Citron Rho-interacting kinase	3.4138	Up	2.23285e-14	protein serine/threonine kinase activity	CNH domain|PH domain|Protein kinase domain|Protein kinase C terminal domain
LSG1	Large subunit GTPase 1 homolog	3.41243	Up	2.44253e-17	Large subunit GTPase 1	50S ribosome-binding GTPase	Ribosome biogenesis in eukaryotes
HIF1AN	Hypoxia-inducible factor 1-alpha inhibitor	3.41229	Up	6.55738e-20	tRNAPhe (7-(3-amino-3-carboxypropyl)wyosine37-C2)-hydroxylase activity	Cupin-like domain
DIP2B	Disco-interacting protein 2 homolog B	3.40843	Up	9.94031e-25	fatty acid biosynthetic process	AMP-binding enzyme|DMAP1-binding Domain
XRCC4	DNA repair protein XRCC4	3.40831	Up	4.50358e-19	double-strand break repair via nonhomologous end joining	DNA double-strand break repair and V(D)J recombination protein XRCC4	Non-homologous end-joining
DPCD	Protein DPCD	3.4074	Up	2.30165e-25	third ventricle development	DPCD protein family
SRPX2	Sushi repeat-containing protein SRPX2	3.40593	Up	1.44697e-11	hepatocyte growth factor binding	Domain of unknown function (DUF4174)|HYR domain|Sushi repeat (SCR repeat)
GOLT1B	Vesicle transport protein GOT1B	3.40487	Up	2.72152e-17	vesicle-mediated transport	Got1/Sft2-like family
SMARCC1	SWI/SNF complex subunit SMARCC1	3.40243	Up	2.95799e-13	chromatin remodeling	Myb-like DNA-binding domain|SWIRM domain|SWIRM-associated region 1|SWIRM-associated domain at the N-terminal|SWIRM-associated domain at the C-terminal	ATP-dependent chromatin remodeling|Thermogenesis|Hepatocellular carcinoma
BICD2	Protein bicaudal D homolog 2	3.4002	Up	2.03754e-19	bicaudal D homolog	Microtubule-associated protein Bicaudal-D	Viral life cycle - HIV-1
YRDC	Threonylcarbamoyl-AMP synthase	3.39972	Up	1.78386e-25	L-threonylcarbamoyladenylate synthase	Telomere recombination
GNL2	Nucleolar GTP-binding protein 2	3.39822	Up	2.63341e-10	GTP binding	50S ribosome-binding GTPase|NGP1NT (NUC091) domain	Ribosome biogenesis in eukaryotes
DNM3	Dynamin-3	3.39768	Up	1.43507e-07	mitochondrial fission	Dynamin central region|Dynamin family|Dynamin GTPase effector domain|PH domain	Phospholipase D signaling pathway|Endocytosis|Endocrine and other factor-regulated calcium reabsorption|Synaptic vesicle cycle|Bacterial invasion of epithelial cells
CLP1	Polyribonucleotide 5'-hydroxyl-kinase Clp1	3.39737	Up	3.66314e-23	mRNA 3'-end processing	Pre-mRNA cleavage complex II protein Clp1|N-terminal beta-sandwich domain of polyadenylation factor|mRNA cleavage and polyadenylation factor CLP1 P-loop	mRNA surveillance pathway
GPCPD1	Glycerophosphocholine phosphodiesterase GPCPD1	3.3946	Up	2.52954e-21	glycerophosphocholine phosphodiesterase activity	Starch binding domain|Glycerophosphoryl diester phosphodiesterase family	Glycerophospholipid metabolism|Choline metabolism in cancer
HSP90AA4P	Putative heat shock protein HSP 90-alpha A4	3.39322	Up	4.99665e-15		Histidine kinase-, DNA gyrase B-, and HSP90-like ATPase|Hsp90 protein	Protein processing in endoplasmic reticulum|PI3K-Akt signaling pathway|Necroptosis|NOD-like receptor signaling pathway|Antigen processing and presentation|Th17 cell differentiation|IL-17 signaling pathway|Estrogen signaling pathway|Progesterone-mediated oocyte maturation|Pathways in cancer|Chemical carcinogenesis - receptor activation|Prostate cancer|Salmonella infection|Lipid and atherosclerosis…
RFT1	Protein RFT1 homolog	3.38944	Up	3.40592e-15	glycolipid translocation	Rft protein
EIF1AD	Probable RNA-binding protein EIF1AD	3.3838	Up	1.10332e-21	translation initiation factor activity	Translation initiation factor 1A / IF-1
ATRIP	ATR-interacting protein	3.37629	Up	7.39414e-18	K63-linked polyubiquitin modification-dependent protein binding		Fanconi anemia pathway
TFB2M	Dimethyladenosine transferase 2, mitochondrial	3.37586	Up	6.73138e-17	rRNA (adenine-N6,N6-)-dimethyltransferase activity	Ribosomal RNA adenine dimethylase
CD84	SLAM family member 5	3.37514	Up	3.71518e-17	negative regulation of granulocyte macrophage colony-stimulating factor production	Immunoglobulin domain
HSP90AA2P	Heat shock protein HSP 90-alpha A2	3.37494	Up	3.57987e-14		Histidine kinase-, DNA gyrase B-, and HSP90-like ATPase|Hsp90 protein	Protein processing in endoplasmic reticulum|PI3K-Akt signaling pathway|Necroptosis|NOD-like receptor signaling pathway|Antigen processing and presentation|Th17 cell differentiation|IL-17 signaling pathway|Estrogen signaling pathway|Progesterone-mediated oocyte maturation|Pathways in cancer|Chemical carcinogenesis - receptor activation|Prostate cancer|Salmonella infection|Lipid and atherosclerosis…
NCAPD2	Condensin complex subunit 1	3.37393	Up	1.64892e-22	mitotic chromosome condensation	non-SMC mitotic condensation complex subunit 1|non-SMC mitotic condensation complex subunit 1, N-term
STK38	Serine/threonine-protein kinase 38	3.37306	Up	9.29763e-20	protein serine/threonine kinase activity	Protein kinase domain|Protein kinase C terminal domain
PLEK	Pleckstrin	3.37262	Up	2.68449e-20	regulation of inositol-polyphosphate 5-phosphatase activity	Domain found in Dishevelled, Egl-10, and Pleckstrin (DEP)|PH domain
SDAD1	Protein SDA1 homolog	3.3724	Up	1.89839e-20	ribosomal large subunit export from nucleus	SDA1, C-terminal|SDA1, conserved domain|SDA1, HEAT repeat
FAM50A	Protein FAM50A	3.37133	Up	1.31024e-15	regulation of photomorphogenesis	XAP5, circadian clock regulator C-terminal domain
RBM6	RNA-binding protein 6	3.3685	Up	3.75044e-19	RNA splicing	G-patch domain|OCRE domain
MAD1L1	Mitotic spindle assembly checkpoint protein MAD1	3.36384	Up	6.09681e-17	spindle assembly checkpoint	Mitotic checkpoint protein	Cell cycle|Oocyte meiosis|Progesterone-mediated oocyte maturation|Viral carcinogenesis|Human T-cell leukemia virus 1 infection
RABGGTB	Geranylgeranyl transferase type-2 subunit beta	3.3627	Up	8.82477e-13	Rab geranylgeranyltransferase activity	Prenyltransferase and squalene oxidase repeat
CPNE2	Copine-2	3.36197	Up	3.52867e-18	negative regulation of response to water deprivation	C2 domain|Copine
SLC35F6	Solute carrier family 35 member F6	3.36169	Up	2.09845e-15	negative regulation of mitochondrial outer membrane permeabilization involved in apoptotic signaling pathway	Solute carrier family 35
RIN1	Ras and Rab interactor 1	3.35795	Up	1.21209e-14	GTPase activator activity	Ras association (RalGDS/AF-6) domain|Vacuolar sorting protein 9 (VPS9) domain	Ras signaling pathway
UTP20	Small subunit processome component 20 homolog	3.35736	Up	1.30723e-21	maturation of SSU-rRNA from tricistronic rRNA transcript (SSU-rRNA, 5.8S rRNA, LSU-rRNA)	U3 small nucleolar RNA-associated protein 20, C-terminal|U3 small nucleolar RNA-associated protein 20, N-terminal
STEAP3	Metalloreductase STEAP3	3.3526	Up	1.42137e-14	cupric reductase activity	NADP oxidoreductase coenzyme F420-dependent|Ferric reductase like transmembrane component	Ferroptosis|p53 signaling pathway
FUNDC2	FUN14 domain-containing protein 2	3.34938	Up	1.15909e-12	mitochondrion disassembly	FUN14 family
RABL3	Rab-like protein 3	3.34767	Up	1.83801e-10	GTP binding	Ras of Complex, Roc, domain of DAPkinase
POLRMT	DNA-directed RNA polymerase, mitochondrial	3.34764	Up	1.71047e-14	DNA-directed 5'-3' RNA polymerase activity	DNA-dependent RNA polymerase|DNA-directed RNA polymerase N-terminal
ZC3HAV1L	Zinc finger CCCH-type antiviral protein 1-like	3.34726	Up	1.56121e-18		Zap helix turn helix N-terminal domain
SLC33A1	Acetyl-coenzyme A transporter 1	3.34576	Up	1.72476e-18	acetyl-CoA transmembrane transporter activity	Acetyl-coenzyme A transporter 1	Glycosphingolipid biosynthesis - ganglio series
C14orf119	Uncharacterized protein C14orf119	3.34418	Up	1.17086e-12	Domain of unknown function (DUF4508)	Domain of unknown function (DUF4508)
ADPRH	ADP-ribosylhydrolase ARH1	3.3422	Up	3.01494e-13	ADP-ribosylarginine hydrolase activity	ADP-ribosylglycohydrolase
HLTF	Helicase-like transcription factor	3.33987	Up	3.79831e-18	helicase activity	Helicase conserved C-terminal domain|HIRAN domain|SNF2-related domain|Zinc finger, C3HC4 type (RING finger)
PARVG	Gamma-parvin	3.32978	Up	6.78706e-16	Component of ribonuclease P, a protein complex that generates mature tRNA molecules by cleaving their 5'-ends. Also a component of RNase MRP complex, which cleaves pre-rRNA sequences	Calponin homology (CH) domain	Focal adhesion
ERGIC3	Endoplasmic reticulum-Golgi intermediate compartment protein 3	3.32942	Up	5.58252e-16	vesicle-mediated transport	Endoplasmic reticulum vesicle transporter|Endoplasmic Reticulum-Golgi Intermediate Compartment (ERGIC)
RBM4	RNA-binding protein 4	3.32915	Up	5.07125e-19	RNA binding motif protein	RNA recognition motif|Zinc knuckle
MFF	Mitochondrial fission factor	3.32853	Up	2.17966e-16	positive regulation of mitochondrial fission	Mitochondrial and peroxisomal fission factor Mff
SLC25A18	Mitochondrial glutamate carrier 2	3.32813	Up	2.89023e-16	high-affinity glutamate transmembrane transporter activity	Mitochondrial carrier protein
PUM3	Pumilio homolog 3	3.32513	Up	2.91959e-26	mRNA binding	CPL (NUC119) domain
SRPK1	SRSF protein kinase 1	3.32504	Up	3.34992e-19	spliceosomal complex assembly	Protein kinase domain	Herpes simplex virus 1 infection
CBL	E3 ubiquitin-protein ligase CBL	3.32443	Up	9.86223e-16	negative regulation of epidermal growth factor-activated receptor activity	CBL proto-oncogene N-terminal domain 1|CBL proto-oncogene N-terminus, EF hand-like domain|CBL proto-oncogene N-terminus, SH2-like domain|UBA/TS-N domain|Zinc finger, C3HC4 type (RING finger)	Ubiquitin mediated proteolysis|ErbB signaling pathway|Endocytosis|Insulin signaling pathway|Pathways in cancer|Proteoglycans in cancer|Chronic myeloid leukemia|Bacterial invasion of epithelial cells
DENND4B	DENN domain-containing protein 4B	3.32421	Up	2.97759e-15	Rab guanyl-nucleotide exchange factor activity	dDENN domain|DENN (AEX-3) domain|uDENN domain
DDX39A	ATP-dependent RNA helicase DDX39A	3.32417	Up	1.14944e-12	mRNA-containing ribonucleoprotein complex export from nucleus	DEAD/DEAH box helicase|Helicase conserved C-terminal domain
SLC15A4	Solute carrier family 15 member 4	3.32291	Up	1.39588e-20	transmembrane transporter activity	POT family
AMPH	Amphiphysin	3.31858	Up	4.76267e-19	lipid tube assembly	BAR domain	Endocytosis|Fc gamma R-mediated phagocytosis
ACOX3	Peroxisomal acyl-coenzyme A oxidase 3	3.3157	Up	7.98063e-18	acyl-CoA oxidase activity	Acyl-CoA oxidase|Acyl-CoA dehydrogenase, middle domain	Propanoate metabolism|Fatty acid degradation|alpha-Linolenic acid metabolism|Biosynthesis of unsaturated fatty acids|beta-Alanine metabolism|cAMP signaling pathway|Peroxisome|PPAR signaling pathway|Alcoholic liver disease
PARN	Poly(A)-specific ribonuclease PARN	3.31482	Up	9.69155e-22	RNA binding	CAF1 family ribonuclease|RNA binding domain	RNA degradation
PTDSS1	Phosphatidylserine synthase 1	3.31405	Up	9.85408e-15	Phosphatidylserine synthase	Phosphatidyl serine synthase	Glycerophospholipid metabolism
HAT1	Histone acetyltransferase type B catalytic subunit	3.31284	Up	3.75044e-19	chromatin silencing at telomere	Histone acetyltransferase type B catalytic subunit, C-terminal|Histone acetyl transferase HAT1 N-terminus	Neutrophil extracellular trap formation|Alcoholism
DDX49	Probable ATP-dependent RNA helicase DDX49	3.30871	Up	4.25633e-22	helicase activity	DEAD/DEAH box helicase|Helicase conserved C-terminal domain
EPHB4	Ephrin type-B receptor 4	3.30811	Up	4.44615e-19	ephrin receptor activity	Ephrin type-A receptor 2 transmembrane domain|Ephrin receptor ligand binding domain|Tyrosine-protein kinase ephrin type A/B receptor-like|Fibronectin type III domain|Protein tyrosine and serine/threonine kinase|SAM domain (Sterile alpha motif)	Axon guidance
THOC5	THO complex subunit 5 homolog	3.30623	Up	1.29098e-19	positive regulation of DNA-templated transcription, elongation	Fms-interacting protein/Thoc5	Nucleocytoplasmic transport
RAB28	Ras-related protein Rab-28	3.30591	Up	2.3351e-11	GTPase activity	Ras family
PIP4P1	Type 1 phosphatidylinositol 4,5-bisphosphate 4-phosphatase	3.30583	Up	3.72608e-17	Transmembrane protein 55B	Transmembrane protein 55A	Phosphatidylinositol signaling system
RPS6KA4	Ribosomal protein S6 kinase alpha-4	3.30193	Up	4.63743e-16	protein serine/threonine kinase activity	Protein kinase domain|Protein kinase C terminal domain	MAPK signaling pathway|TNF signaling pathway
EHMT2	Histone-lysine N-methyltransferase EHMT2	3.3005	Up	2.56239e-15	Histone-lysine N-methyltransferase	Ankyrin repeat|Ankyrin repeats (3 copies)|Histone-lysine N-methyltransferase EHMT1/EHMT2, Cys-rich region|Pre-SET motif|SET domain	Lysine degradation|Longevity regulating pathway
UBAP2	Ubiquitin-associated protein 2	3.29954	Up	1.24471e-19	copulation	UBAP2/protein lingerer
DDX20	Probable ATP-dependent RNA helicase DDX20	3.29921	Up	1.68739e-11	RNA secondary structure unwinding	DEAD/DEAH box helicase|Helicase conserved C-terminal domain
ZNF695	Zinc finger protein 695	3.29857	Up	2.05128e-16	DNA binding	KRAB box|Zinc finger, C2H2 type
POLR1A	DNA-directed RNA polymerase I subunit RPA1	3.29729	Up	1.58864e-23	negative regulation of protein localization to nucleolus	RNA polymerase Rpb1, domain 1|RNA polymerase Rpb1, domain 2|RNA polymerase Rpb1, domain 3|RNA polymerase Rpb1, domain 4|RNA polymerase Rpb1, domain 5	RNA polymerase
CD53	Leukocyte surface antigen CD53	3.29416	Up	2.58152e-10	cell surface receptor signaling pathway	Tetraspanin family
KRR1	KRR1 small subunit processome component homolog	3.2932	Up	1.71433e-15	rRNA processing	Krr1 KH1 domain|KRR1 small subunit processome component, second KH domain
SLC1A4	Neutral amino acid transporter A	3.29048	Up	2.28669e-20	amino acid transporter	Sodium:dicarboxylate symporter family
WDR12	Ribosome biogenesis protein WDR12	3.29035	Up	8.63279e-20	ribosomal large subunit biogenesis	NLE (NUC135) domain|WD domain, G-beta repeat
SMC2	Structural maintenance of chromosomes protein 2	3.28964	Up	3.09317e-17	chromosome condensation	SMC proteins Flexible Hinge Domain|RecF/RecN/SMC N terminal domain
INPP4A	Inositol polyphosphate-4-phosphatase type I A	3.28958	Up	1.21882e-13	phosphatidylinositol-3,4-bisphosphate 4-phosphatase activity		Inositol phosphate metabolism|Phosphatidylinositol signaling system
TYROBP	TYRO protein tyrosine kinase-binding protein	3.28934	Up	9.65653e-16	regulation of osteoclast development		Natural killer cell mediated cytotoxicity|Osteoclast differentiation
ANAPC15	Anaphase-promoting complex subunit 15	3.28787	Up	5.98338e-18	regulation of mitotic cell cycle spindle assembly checkpoint	Anaphase-promoting complex subunit 15	Ubiquitin mediated proteolysis|Cell cycle|Oocyte meiosis|Progesterone-mediated oocyte maturation|Human T-cell leukemia virus 1 infection
FGD3	FYVE, RhoGEF and PH domain-containing protein 3	3.28734	Up	3.4546e-22	Rho guanyl-nucleotide exchange factor activity	FYVE zinc finger|PH domain|RhoGEF domain	Regulation of actin cytoskeleton
CWC15	Spliceosome-associated protein CWC15 homolog	3.2848	Up	1.87246e-14	mRNA splicing, via spliceosome	Cwf15/Cwc15 cell cycle control protein	Spliceosome
BORCS6	BLOC-1-related complex subunit 6	3.2837	Up	2.46393e-15	lysosome localization	BLOC-1-related complex sub-unit 6 C-terminal helix
PRTFDC1	Phosphoribosyltransferase domain-containing protein 1	3.27952	Up	1.38343e-15	guanine phosphoribosyltransferase activity	Phosphoribosyl transferase domain
TMEM201	Transmembrane protein 201	3.27742	Up	1.88213e-18	fibroblast migration	Protein of unknown function C-terminus (DUF2448)|Ima1 N-terminal domain
ITGA4	Integrin alpha-4	3.27715	Up	1.54081e-21	integrin-mediated signaling pathway	FG-GAP repeat|Integrin alpha Ig-like domain 1|Integrin alpha Ig-like domain 2|Integrin alpha Ig-like domain 3	PI3K-Akt signaling pathway|ECM-receptor interaction|Cell adhesion molecules|Focal adhesion|Regulation of actin cytoskeleton|Hematopoietic cell lineage|Leukocyte transendothelial migration|Intestinal immune network for IgA production|Human papillomavirus infection|Yersinia infection|Leishmaniasis|Hypertrophic cardiomyopathy|Arrhythmogenic right ventricular cardiomyopathy|Dilated cardiomyopathy
NUP153	Nuclear pore complex protein Nup153	3.26312	Up	3.45203e-15	negative regulation of RNA export from nucleus	Nucleoporin Nup153-like|Retro-transposon transporting motif|Zn-finger in Ran binding protein and others	Nucleocytoplasmic transport|Viral life cycle - HIV-1|Amyotrophic lateral sclerosis
SDHD	Succinate dehydrogenase [ubiquinone] cytochrome b small subunit, mitochondrial	3.26098	Up	3.32444e-13	ubiquinone binding	CybS, succinate dehydrogenase cytochrome B small subunit	Citrate cycle (TCA cycle)|Oxidative phosphorylation|Thermogenesis|Chemical carcinogenesis - reactive oxygen species|Alzheimer disease|Parkinson disease|Amyotrophic lateral sclerosis|Huntington disease|Prion disease|Pathways of neurodegeneration - multiple diseases|Diabetic cardiomyopathy|Non-alcoholic fatty liver disease
SSX5	Protein SSX5	3.26098	Up	7.19285e-11		SSXRD motif
PPP1R9A	Neurabin-1	3.26023	Up	1.44943e-14	positive regulation of protein localization to actin cortical patch	PDZ domain|PDZ domain|SAM domain (Sterile alpha motif)
LRSAM1	E3 ubiquitin-protein ligase LRSAM1	3.25971	Up	7.67249e-21	regulation of response to stimulus	Leucine rich repeat|SAM domain (Sterile alpha motif)|Zinc finger, C3HC4 type (RING finger)
DDX52	Probable ATP-dependent RNA helicase DDX52	3.25958	Up	1.77123e-15	helicase activity	DEAD/DEAH box helicase|Helicase conserved C-terminal domain
LPXN	Leupaxin	3.2575	Up	4.00862e-13	actinin binding	LIM domain
KRAS	GTPase KRas	3.25617	Up	1.6996e-14	GTPase activity	Ras family	MAPK signaling pathway|ErbB signaling pathway|Ras signaling pathway|Rap1 signaling pathway|VEGF signaling pathway|Apelin signaling pathway|FoxO signaling pathway|Phospholipase D signaling pathway|Sphingolipid signaling pathway|PI3K-Akt signaling pathway|mTOR signaling pathway|Autophagy - animal|Mitophagy - animal|Apoptosis|Cellular senescence|Gap junction|Signaling pathways regulating pluripotenc…
MAPKAPK2	MAP kinase-activated protein kinase 2	3.25613	Up	1.98435e-14	mitogen-activated protein kinase binding	Protein kinase domain	MAPK signaling pathway|VEGF signaling pathway|Efferocytosis|Cellular senescence|C-type lectin receptor signaling pathway|Neurotrophin signaling pathway|Viral carcinogenesis|Kaposi sarcoma-associated herpesvirus infection
NDUFA7	NADH dehydrogenase [ubiquinone] 1 alpha subcomplex subunit 7	3.25402	Up	2.82453e-11	NADH dehydrogenase (quinone) activity	NADH:ubiquinone oxidoreductase subunit B14.5a (Complex I-B14.5a)	Oxidative phosphorylation|Retrograde endocannabinoid signaling|Thermogenesis|Chemical carcinogenesis - reactive oxygen species|Alzheimer disease|Parkinson disease|Amyotrophic lateral sclerosis|Huntington disease|Prion disease|Pathways of neurodegeneration - multiple diseases|Diabetic cardiomyopathy|Non-alcoholic fatty liver disease
KNTC1	Kinetochore-associated protein 1	3.24889	Up	1.5469e-18	regulation of mitotic cell cycle	Rough deal protein C-terminal region
TGFB1	Transforming growth factor beta-1 proprotein	3.24812	Up	7.02503e-14	positive regulation of pathway-restricted SMAD protein phosphorylation	Transforming growth factor beta like domain|TGF-beta propeptide	MAPK signaling pathway|TGF-beta signaling pathway|Hippo signaling pathway|FoxO signaling pathway|Cytokine-cytokine receptor interaction|Efferocytosis|Cell cycle|Cellular senescence|Th17 cell differentiation|Intestinal immune network for IgA production|Relaxin signaling pathway|Osteoclast differentiation|Pathways in cancer|Proteoglycans in cancer|Colorectal cancer|Pancreatic cancer|Hepatocellular …
SMURF1	E3 ubiquitin-protein ligase SMURF1	3.24759	Up	4.03067e-14	ubiquitin protein ligase activity	C2 domain|HECT-domain (ubiquitin-transferase)|WW domain	Ubiquitin mediated proteolysis|Hedgehog signaling pathway|TGF-beta signaling pathway|Endocytosis|Mitophagy - animal|Adherens junction
MAFK	Transcription factor MafK	3.24451	Up	4.18819e-16	DNA-binding transcription factor activity	bZIP Maf transcription factor
CXorf38	Uncharacterized protein CXorf38	3.24448	Up	7.89159e-18	Domain of unknown function (DUF4559)	Domain of unknown function (DUF4559)
DMAP1	DNA methyltransferase 1-associated protein 1	3.24377	Up	7.94061e-17	histone H2A acetylation	DNA methyltransferase 1-associated protein 1 (DMAP1)|SANT/Myb-like domain of DAMP1	ATP-dependent chromatin remodeling
LAMB3	Laminin subunit beta-3	3.2426	Up	3.51583e-14	metanephric glomerular basement membrane development	Laminin EGF domain|Laminin N-terminal (Domain VI)	PI3K-Akt signaling pathway|ECM-receptor interaction|Focal adhesion|Pathways in cancer|Small cell lung cancer|Human papillomavirus infection|Amoebiasis|Toxoplasmosis
COLEC12	Collectin-12	3.24117	Up	5.16075e-14	toll-like receptor 3 signaling pathway	Collagen triple helix repeat (20 copies)|Lectin C-type domain	Phagosome
NEXN	Nexilin	3.23973	Up	1.3322e-23	cardiac muscle fiber development	Immunoglobulin I-set domain
PUS7	Pseudouridylate synthase 7 homolog	3.23686	Up	1.12618e-13	pseudouridine synthase activity	tRNA pseudouridine synthase D (TruD)
RNF25	E3 ubiquitin-protein ligase RNF25	3.23613	Up	1.57288e-27	NF-kappaB binding	RWD domain|Ring finger domain
GASK1B	Golgi-associated kinase 1B	3.2336	Up	1.9613e-18	FAM198 protein	FAM198 protein
IGLV7-46	Immunoglobulin lambda variable 7-46	3.23327	Up	5.96467e-14		Immunoglobulin V-set domain
RASIP1	Ras-interacting protein 1	3.22931	Up	5.93972e-18	motor activity	DIL domain|Ras association (RalGDS/AF-6) domain	Adherens junction
TMBIM1	Protein lifeguard 3	3.22826	Up	1.30682e-15	negative regulation of Fas signaling pathway	Inhibitor of apoptosis-promoting Bax1
CHORDC1	Cysteine and histidine-rich domain-containing protein 1	3.22779	Up	8.64525e-21	negative regulation of Rho-dependent protein serine/threonine kinase activity	CHORD|CS domain
NOP2	Probable 28S rRNA (cytosine(4447)-C(5))-methyltransferase	3.22688	Up	4.47711e-14	rRNA (cytosine-C5-)-methyltransferase activity	16S rRNA methyltransferase RsmB/F|N-terminal domain of 16S rRNA methyltransferase RsmF|P120R (NUC006) repeat
ACTMAP	UPF0692 protein C19orf54	3.2248	Up	6.59626e-25		Actin maturation protease-like, C-terminal domain
TRAPPC2	Trafficking protein particle complex subunit 2	3.21721	Up	1.03096e-12	ER to Golgi vesicle-mediated transport	Sedlin, N-terminal conserved region
DNAAF6	Dynein axonemal assembly factor 6	3.21585	Up	2.11368e-16	PIH1 domain containing 3	PIH1 CS-like domain
RBM7	RNA-binding protein 7	3.21025	Up	7.60299e-17	regulation of alternative mRNA splicing, via spliceosome	RNA recognition motif
FYB1	FYN-binding protein 1	3.20839	Up	3.80945e-20	FYN binding protein	Helically-extended SH3 domain|Variant SH3 domain	Rap1 signaling pathway|Yersinia infection
DDX24	ATP-dependent RNA helicase DDX24	3.20812	Up	1.07688e-15	helicase activity	DEAD/DEAH box helicase|Helicase conserved C-terminal domain
CYTH1	Cytohesin-1	3.20616	Up	1.94898e-17	regulation of ARF protein signal transduction	PH domain|Sec7 domain	Phospholipase D signaling pathway|Endocytosis|Pathogenic Escherichia coli infection|Salmonella infection|Shigellosis
ITSN1	Intersectin-1	3.20616	Up	1.59605e-16	positive regulation of caveolin-mediated endocytosis	C2 domain|Cytoskeletal-regulatory complex EF hand|Intersectin and clathrin adaptor AP2 binding region|Pleckstrin homology domain|RhoGEF domain|SH3 domain|Variant SH3 domain|Variant SH3 domain
DERPC	Decreased expression in renal and prostate cancer protein	3.20571	Up	1.47223e-12
POLD2	DNA polymerase delta subunit 2	3.20461	Up	1.3239e-21	dna polymerase delta	DNA polymerase delta subunit OB-fold domain|DNA polymerase alpha/epsilon subunit B	DNA replication|Base excision repair|Nucleotide excision repair|Mismatch repair|Homologous recombination
GZMA	Granzyme A	3.20425	Up	5.49785e-17	serine-type endopeptidase activity	Trypsin	Neuroactive ligand-receptor interaction
PNO1	RNA-binding protein PNO1	3.20263	Up	5.39662e-19	RNA binding
MADD	MAP kinase-activating death domain protein	3.20209	Up	2.73919e-19	negative regulation of pancreatic amylase secretion	DENN (AEX-3) domain|uDENN domain
PHACTR4	Phosphatase and actin regulator 4	3.20104	Up	4.42738e-17	negative regulation of integrin-mediated signaling pathway	RPEL repeat
BRIX1	Ribosome biogenesis protein BRX1 homolog	3.19983	Up	1.27047e-13	ribosomal large subunit assembly	Brix domain
COA3	Cytochrome c oxidase assembly factor 3 homolog, mitochondrial	3.19688	Up	4.92394e-15	respiratory chain complex IV assembly	Cytochrome c oxidase assembly factor 3	Thermogenesis
HDHD5	Haloacid dehalogenase-like hydrolase domain-containing 5	3.19583	Up	8.38377e-15	glycerophospholipid biosynthetic process	Haloacid dehalogenase-like hydrolase
CASP9	Caspase-9	3.19558	Up	1.82262e-18	Belongs to the peptidase C14A family	Caspase recruitment domain|Caspase domain	VEGF signaling pathway|PI3K-Akt signaling pathway|Apoptosis|Apoptosis - multiple species|p53 signaling pathway|Thyroid hormone signaling pathway|Pathways in cancer|Colorectal cancer|Pancreatic cancer|Prostate cancer|Endometrial cancer|Small cell lung cancer|Non-small cell lung cancer|Human immunodeficiency virus 1 infection|Hepatitis B|Hepatitis C|Influenza A|Measles|Herpes simplex virus 1 infect…
ERCC2	General transcription and DNA repair factor IIH helicase subunit XPD	3.19478	Up	4.81232e-18	ATP-dependent DNA helicase activity	DEAD_2|Helical and beta-bridge domain|Helicase C-terminal domain	Basal transcription factors|Nucleotide excision repair
VAV1	Proto-oncogene vav	3.19451	Up	2.68496e-14	Rho guanyl-nucleotide exchange factor activity	Phorbol esters/diacylglycerol binding domain (C1 domain)|CAMSAP CH domain|PH domain|RhoGEF domain|SH2 domain|SH3 domain	Rap1 signaling pathway|cAMP signaling pathway|Focal adhesion|Regulation of actin cytoskeleton|Natural killer cell mediated cytotoxicity|T cell receptor signaling pathway|B cell receptor signaling pathway|Fc epsilon RI signaling pathway|Fc gamma R-mediated phagocytosis|Leukocyte transendothelial migration|Chemokine signaling pathway|Proteoglycans in cancer|Yersinia infection|Lipid and atherosclero…
CWC22	Pre-mRNA-splicing factor CWC22 homolog	3.19445	Up	1.6377e-17	RNA splicing	MA3 domain|MIF4G domain
TMEM30A	Cell cycle control protein 50A	3.19367	Up	2.0841e-12	aminophospholipid transmembrane transporter activity	LEM3 (ligand-effect modulator 3) family / CDC50 family	Efferocytosis
ARHGAP26	Rho GTPase-activating protein 26	3.19167	Up	1.04927e-09	GTPase activator activity	BAR domain of APPL family|PH domain|RhoGAP domain|Variant SH3 domain
PPP2R5B	Serine/threonine-protein phosphatase 2A 56 kDa regulatory subunit beta isoform	3.19154	Up	3.40904e-17	protein phosphatase regulator activity	Protein phosphatase 2A regulatory B subunit (B56 family)	mRNA surveillance pathway|Sphingolipid signaling pathway|PI3K-Akt signaling pathway|AMPK signaling pathway|Cell cycle|Oocyte meiosis|T cell receptor signaling pathway|Adrenergic signaling in cardiomyocytes|Dopaminergic synapse|Human papillomavirus infection
RTF2	Replication termination factor 2	3.19067	Up	3.91857e-25	nuclear DNA replication termination	Rtf2 RING-finger
MRPS11	28S ribosomal protein S11, mitochondrial	3.19044	Up	1.20823e-16	rRNA binding	Ribosomal protein S11	Ribosome
MARK3	MAP/microtubule affinity-regulating kinase 3	3.18977	Up	8.56928e-16	protein serine/threonine kinase activity	Kinase associated domain 1|Protein kinase domain|UBA/TS-N domain
EIF2D	Eukaryotic translation initiation factor 2D	3.18939	Up	2.41176e-18	formation of translation preinitiation complex	Pre-PUA-like domain|Translation initiation factor SUI1
POMP	Proteasome maturation protein	3.18862	Up	5.70667e-16	proteasome assembly	Proteasome maturation factor UMP1	Proteasome
POLR1B	DNA-directed RNA polymerase I subunit RPA2	3.18559	Up	4.22148e-18	DNA-directed 5'-3' RNA polymerase activity	RNA polymerase I, Rpa2 specific domain|RNA polymerase beta subunit|RNA polymerase Rpb2, domain 2|RNA polymerase Rpb2, domain 3|RNA polymerase Rpb2, domain 6|RNA polymerase Rpb2, domain 7	RNA polymerase
POGLUT2	Protein O-glucosyltransferase 2	3.18533	Up	1.44394e-19	glucosyltransferase activity	Filamin/ABP280 repeat|Glycosyl transferase family 90
GABARAPL1	Gamma-aminobutyric acid receptor-associated protein-like 1	3.18472	Up	1.57527e-13	cellular response to nitrogen starvation	Autophagy protein Atg8 ubiquitin like	FoxO signaling pathway|Autophagy - animal|Autophagy - other|Mitophagy - animal|NOD-like receptor signaling pathway|GABAergic synapse
SYNM	Synemin	3.18448	Up	5.086e-12	fast-twitch skeletal muscle fiber contraction	Intermediate filament protein
TRIM3	Tripartite motif-containing protein 3	3.18423	Up	5.34543e-16	zinc ion binding	Filamin/ABP280 repeat|NHL repeat|B-box zinc finger|Zinc finger, C3HC4 type (RING finger)
RPAP3	RNA polymerase II-associated protein 3	3.1841	Up	3.38864e-17	Tetratricopeptide repeats	Potential Monad-binding region of RPAP3|Tetratricopeptide repeat|Tetratricopeptide repeat|Tetratricopeptide repeat
CD48	CD48 antigen	3.18199	Up	2.15147e-10	antigen binding	Immunoglobulin domain|Immunoglobulin V-set domain	Natural killer cell mediated cytotoxicity
YTHDC2	3'-5' RNA helicase YTHDC2	3.18171	Up	2.60452e-15	helicase activity	DEAD/DEAH box helicase|Helicase associated domain (HA2), ratchet-like|Helicase associated domain (HA2), winged-helix|Helicase conserved C-terminal domain|Oligonucleotide/oligosaccharide-binding (OB)-fold|R3H domain|YT521-B-like domain
CCDC115	Coiled-coil domain-containing protein 115	3.17862	Up	5.96467e-14	lysosomal protein catabolic process	Vma22/CCDC115
CCZ1B	Vacuolar fusion protein CCZ1 homolog B	3.17846	Up	1.79692e-19	vesicle-mediated transport	First Longin domain of INTU, CCZ1 and HPS4|Intu longin-like domain 2|Intu longin-like domain 3	Mitophagy - animal
SNX7	Sorting nexin-7	3.17599	Up	3.0756e-16	phosphatidylinositol binding	PX domain
EIF2B1	Translation initiation factor eIF-2B subunit alpha	3.17579	Up	1.49453e-15	translation initiation factor activity	Initiation factor 2 subunit family	Herpes simplex virus 1 infection
ALDH1L1	Cytosolic 10-formyltetrahydrofolate dehydrogenase	3.17448	Up	4.59044e-11	10-formyltetrahydrofolate catabolic process	Aldehyde dehydrogenase family|Formyl transferase, C-terminal domain|Formyl transferase|Phosphopantetheine attachment site	One carbon pool by folate
PLEKHF1	Pleckstrin homology domain-containing family F member 1	3.17268	Up	2.57625e-19	FYVE, RhoGEF and PH	FYVE zinc finger|PH domain
ADAMTSL4	ADAMTS-like protein 4	3.17203	Up	2.41e-17	A disintegrin and metalloproteinase with thrombospondin motifs	ADAMTS cysteine-rich domain|ADAM-TS Spacer 1|PLAC (protease and lacunin) domain|Thrombospondin type 1 domain|Thrombospondin type 1 domain
HAX1	HCLS1-associated protein X-1	3.17067	Up	5.13174e-12	interleukin-1 binding
MCMBP	Mini-chromosome maintenance complex-binding protein	3.16828	Up	3.12324e-14	sister chromatid cohesion	Mini-chromosome maintenance replisome factor
EFNB1	Ephrin-B1	3.16355	Up	1.07212e-18	ephrin receptor binding	Ephrin	Axon guidance
SLC9A1	Sodium/hydrogen exchanger 1	3.1632	Up	1.63885e-16	sodium:proton antiporter activity	Sodium/hydrogen exchanger family|Regulatory region of Na+/H+ exchanger NHE binds to calmodulin	Apelin signaling pathway|cAMP signaling pathway|Regulation of actin cytoskeleton|Thyroid hormone signaling pathway|Cardiac muscle contraction|Adrenergic signaling in cardiomyocytes|Salivary secretion|Gastric acid secretion|Pancreatic secretion|Bile secretion|Proteoglycans in cancer
GNPNAT1	Glucosamine 6-phosphate N-acetyltransferase	3.16312	Up	8.37159e-14	glucosamine 6-phosphate N-acetyltransferase activity	Acetyltransferase (GNAT) family	Amino sugar and nucleotide sugar metabolism
SLC4A1AP	Kanadaptin	3.16291	Up	1.9062e-24	Solute carrier family 4 (anion exchanger), member 1, adaptor protein	Double-stranded RNA binding motif|FHA domain
MLKL	Mixed lineage kinase domain-like protein	3.15953	Up	2.97205e-18	protein kinase activity	Protein tyrosine and serine/threonine kinase	TNF signaling pathway|Necroptosis|Cytosolic DNA-sensing pathway|Salmonella infection
ATG4B	Cysteine protease ATG4B	3.15829	Up	1.54883e-22	protein delipidation	ATG4, F-type LIR motif|Peptidase family C54	Autophagy - animal|Autophagy - other
ANGPTL2	Angiopoietin-related protein 2	3.15652	Up	4.10381e-19	signaling receptor binding	Fibrinogen beta and gamma chains, C-terminal globular domain
KBTBD11	Kelch repeat and BTB domain-containing protein 11	3.14964	Up	6.63707e-20	protein ubiquitination	BTB/POZ domain|Kelch motif
P3H3	Prolyl 3-hydroxylase 3	3.1495	Up	5.1346e-14	prolyl 3-hydroxylase	2OG-Fe(II) oxygenase superfamily
GNPTAB	N-acetylglucosamine-1-phosphotransferase subunits alpha/beta	3.14938	Up	3.16506e-24	N-glycan processing to lysosome	DMAP1-binding Domain|Putative GlcNAc-1 phosphotransferase regulatory domain|LNR domain|Stealth protein CR1, conserved region 1|Stealth protein CR2, conserved region 2|Stealth protein CR3, conserved region 3|Stealth protein CR4, conserved region 4	Lysosome
PTPRCAP	Protein tyrosine phosphatase receptor type C-associated protein	3.1485	Up	4.51642e-11	defense response	Protein tyrosine phosphatase receptor type C-associated
SNX24	Sorting nexin-24	3.14799	Up	3.27853e-19	phosphatidylinositol binding	PX domain
KPNA6	Importin subunit alpha-7	3.14764	Up	1.27337e-12	nuclear import signal receptor activity	Armadillo/beta-catenin-like repeat|Atypical Arm repeat|Importin beta binding domain	Nucleocytoplasmic transport|Chemical carcinogenesis - receptor activation|Influenza A
INTS4	Integrator complex subunit 4	3.14738	Up	9.84805e-22	snRNA processing	HEAT repeats|Sister chromatid cohesion protein PDS5 protein
ZSWIM8	Zinc finger SWIM domain-containing protein 8	3.14538	Up	3.06538e-16	zinc ion binding	ZSWIM4-8, C-terminal
PDRG1	p53 and DNA damage-regulated protein 1	3.1422	Up	4.16552e-10	unfolded protein binding	Prefoldin subunit
SMG8	Nonsense-mediated mRNA decay factor SMG8	3.14194	Up	1.8679e-14	nuclear-transcribed mRNA catabolic process, nonsense-mediated decay	Smg8_Smg9
TUBA8	Tubulin alpha-8 chain	3.14174	Up	4.37296e-12	structural constituent of cytoskeleton	Tubulin/FtsZ family, GTPase domain|Tubulin C-terminal domain	Phagosome|Apoptosis|Tight junction|Gap junction|Motor proteins|Pathogenic Escherichia coli infection|Salmonella infection|Alzheimer disease|Parkinson disease|Amyotrophic lateral sclerosis|Huntington disease|Prion disease|Pathways of neurodegeneration - multiple diseases
TNS3	Tensin-3	3.14132	Up	5.11116e-14	actin binding	Phosphotyrosine-binding domain|C2 domain of PTEN tumour-suppressor protein|SH2 domain
GIT2	ARF GTPase-activating protein GIT2	3.13757	Up	4.81232e-18	ARF GTPase-activating protein	Ankyrin repeats (3 copies)|Putative GTPase activating protein for Arf|G protein-coupled receptor kinase-interacting protein 1 C term|GIT coiled-coil Rho guanine nucleotide exchange factor|Spa2 homology domain (SHD) of GIT	Endocytosis|Yersinia infection
CHERP	Calcium homeostasis endoplasmic reticulum protein	3.13681	Up	9.2707e-13	positive regulation of calcineurin-mediated signaling	CID domain|G-patch domain|Surp module	Spliceosome
DMTN	Dematin	3.1365	Up	7.16609e-14	positive regulation of platelet aggregation	Putative adherens-junction anchoring region of AbLIM|Villin headpiece domain
SLC39A10	Zinc transporter ZIP10	3.13596	Up	9.86877e-12	cellular zinc ion homeostasis	ZIP Zinc transporter	Alzheimer disease|Parkinson disease
ARHGEF40	Rho guanine nucleotide exchange factor 40	3.13357	Up	6.96443e-16	Rho guanyl-nucleotide exchange factor activity	RhoGEF domain
RBX1	E3 ubiquitin-protein ligase RBX1	3.13227	Up	3.52867e-18	NEDD8 transferase activity	RING-H2 zinc finger domain	Protein processing in endoplasmic reticulum|Ubiquitin mediated proteolysis|Nucleotide excision repair|Wnt signaling pathway|TGF-beta signaling pathway|HIF-1 signaling pathway|Cell cycle|Oocyte meiosis|Circadian rhythm|Pathways in cancer|Renal cell carcinoma|Human immunodeficiency virus 1 infection|Shigellosis
ATXN2	Ataxin-2	3.13096	Up	8.44492e-21	regulation of cytoplasmic mRNA processing body assembly	LsmAD domain|Ataxin-2 C-terminal region|Ataxin 2 SM domain	Amyotrophic lateral sclerosis|Spinocerebellar ataxia|Pathways of neurodegeneration - multiple diseases
MYD88	Myeloid differentiation primary response protein MyD88	3.12818	Up	4.23613e-16	TIR domain binding	Death domain|TIR domain	MAPK signaling pathway|NF-kappa B signaling pathway|Toll-like receptor signaling pathway|NOD-like receptor signaling pathway|PD-L1 expression and PD-1 checkpoint pathway in cancer|Human immunodeficiency virus 1 infection|Hepatitis B|Coronavirus disease - COVID-19|Influenza A|Measles|Herpes simplex virus 1 infection|Epstein-Barr virus infection|Pathogenic Escherichia coli infection|Salmonella infe…
HPS6	BLOC-2 complex member HPS6	3.1271	Up	9.65653e-16	GTP-dependent protein binding	Hermansky-Pudlak syndrome 6 protein N-terminal domain|Hermansky-Pudlak syndrome 6 protein C-terminal domain
CDK5	Cyclin-dependent kinase 5	3.12475	Up	6.6585e-18	Belongs to the protein kinase superfamily	Protein kinase domain	Axon guidance|Alzheimer disease|Pathways of neurodegeneration - multiple diseases|Cocaine addiction
NDUFB7	NADH dehydrogenase [ubiquinone] 1 beta subcomplex subunit 7	3.12419	Up	3.85088e-12	NADH dehydrogenase (quinone) activity	NADH-ubiquinone oxidoreductase B18 subunit (NDUFB7)	Oxidative phosphorylation|Retrograde endocannabinoid signaling|Thermogenesis|Chemical carcinogenesis - reactive oxygen species|Alzheimer disease|Parkinson disease|Amyotrophic lateral sclerosis|Huntington disease|Prion disease|Pathways of neurodegeneration - multiple diseases|Diabetic cardiomyopathy|Non-alcoholic fatty liver disease
ADA2	Adenosine deaminase 2	3.12115	Up	3.22111e-16	hypoxanthine salvage	Adenosine deaminase|Adenosine/AMP deaminase N-terminal	Purine metabolism
UBAC2	Ubiquitin-associated domain-containing protein 2	3.11997	Up	3.97798e-13	ubiquitin binding	UBA/TS-N domain
NUP88	Nuclear pore complex protein Nup88	3.1194	Up	1.86732e-14	Nuclear pore complex protein	Nuclear pore component	Nucleocytoplasmic transport|Amyotrophic lateral sclerosis
TACO1	Translational activator of cytochrome c oxidase 1	3.11923	Up	2.22578e-15	regulation of translation	TACO1/YebC protein N-terminal domain|TACO1/YebC second and third domain
UBE2E3	Ubiquitin-conjugating enzyme E2 E3	3.11824	Up	5.80268e-12	protein modification by small protein conjugation	Ubiquitin-conjugating enzyme	Ubiquitin mediated proteolysis
PEX3	Peroxisomal biogenesis factor 3	3.1166	Up	1.08248e-14	peroxisome organization	Peroxin-3	Peroxisome
UGT3A1	UDP-glucuronosyltransferase 3A1	3.11601	Up	5.30365e-09	transferase activity, transferring hexosyl groups	UDP-glucoronosyl and UDP-glucosyl transferase
RBM15B	Putative RNA-binding protein 15B	3.11502	Up	6.6585e-18	dosage compensation by inactivation of X chromosome	RNA recognition motif|SPOC domain
TBC1D24	TBC1 domain family member 24	3.11395	Up	4.60211e-13	GTPase activator activity	Rab-GTPase-TBC domain|TLD
CD38	ADP-ribosyl cyclase/cyclic ADP-ribose hydrolase 1	3.11243	Up	4.46802e-11	NAD(P)+ nucleosidase activity	ADP-ribosyl cyclase	Nicotinate and nicotinamide metabolism|Calcium signaling pathway|Hematopoietic cell lineage|Oxytocin signaling pathway|Salivary secretion|Pancreatic secretion
RCOR1	REST corepressor 1	3.11212	Up	7.55283e-18	transcription corepressor activity	ELM2 domain|Myb-like DNA-binding domain|Helical region in REST corepressor	Huntington disease
RNF149	E3 ubiquitin-protein ligase RNF149	3.11041	Up	8.95027e-10	protein modification by small protein conjugation or removal	PA domain|Ring finger domain
KDM3A	Lysine-specific demethylase 3A	3.1094	Up	4.86867e-13	histone demethylase activity (H3-K9 specific)	JmjC domain, hydroxylase	Thermogenesis
SAMD9L	Sterile alpha motif domain-containing protein 9-like	3.1085	Up	4.92758e-11	endosomal vesicle fusion
ARHGEF10L	Rho guanine nucleotide exchange factor 10-like protein	3.10781	Up	5.04977e-21	Rho guanyl-nucleotide exchange factor activity	PH domain|RhoGEF domain|WD40 repeated domain
GPAT3	Glycerol-3-phosphate acyltransferase 3	3.10655	Up	7.73206e-15	sn-1-glycerol-3-phosphate C16:0-DCA-CoA acyl transferase activity	Acyltransferase	Glycerolipid metabolism|Glycerophospholipid metabolism
CAMSAP2	Calmodulin-regulated spectrin-associated protein 2	3.10557	Up	5.90389e-24	microtubule minus-end binding	Spectrin-binding region of Ca2+-Calmodulin|CAMSAP CH domain|Microtubule-binding calmodulin-regulated spectrin-associated
NOB1	RNA-binding protein NOB1	3.1051	Up	8.88681e-15	cleavage involved in rRNA processing	Nin one binding (NOB1) Zn-ribbon like|PIN domain of ribonuclease|Putative WW-binding domain and destruction box	Ribosome biogenesis in eukaryotes
TELO2	Telomere length regulation protein TEL2 homolog	3.10442	Up	5.42883e-20	positive regulation of TORC2 signaling	Telomere length regulation protein	Fanconi anemia pathway|mTOR signaling pathway
FERMT1	Fermitin family homolog 1	3.10339	Up	7.85998e-12	integrin-mediated signaling pathway	FERM central domain|Kindlin-2 N-terminal domain|PH domain
TEX264	Testis-expressed protein 264	3.09941	Up	7.95404e-13
PLEKHA2	Pleckstrin homology domain-containing family A member 2	3.09726	Up	1.71313e-19	PDZ domain binding	PH domain
RENBP	N-acylglucosamine 2-epimerase	3.09667	Up	6.29469e-14	N-acylglucosamine 2-epimerase activity	N-acylglucosamine 2-epimerase (GlcNAc 2-epimerase)	Amino sugar and nucleotide sugar metabolism
THOC2	THO complex subunit 2	3.09659	Up	6.15295e-13	mRNA transport	Transcription factor/nuclear export subunit protein 2|Transcription- and export-related complex subunit|THO complex subunit 2 N-terminus	Spliceosome|Nucleocytoplasmic transport
ACE	Angiotensin-converting enzyme	3.09614	Up	1.30272e-14	peptidyl-dipeptidase activity	Angiotensin-converting enzyme	Renin secretion|Renin-angiotensin system|Coronavirus disease - COVID-19|Chagas disease|Hypertrophic cardiomyopathy|Diabetic cardiomyopathy
GPC6	Glypican-6	3.09364	Up	2.62677e-17	peptidyl-dipeptidase inhibitor activity	Glypican
TCF12	Transcription factor 12	3.09228	Up	1.8323e-21	bHLH transcription factor binding	Helix-loop-helix DNA-binding domain
PGGT1B	Geranylgeranyl transferase type-1 subunit beta	3.08997	Up	3.06874e-11	CAAX-protein geranylgeranyltransferase activity	Prenyltransferase and squalene oxidase repeat
FCHSD1	F-BAR and double SH3 domains protein 1	3.08931	Up	2.51666e-13	extension of a leading process involved in cell motility in cerebral cortex radial glia guided migration	Fes/CIP4, and EFC/F-BAR homology domain|Variant SH3 domain
B4GALT4	Beta-1,4-galactosyltransferase 4	3.0893	Up	4.06432e-18	N-acetyllactosamine synthase activity	N-terminal domain of galactosyltransferase|N-terminal region of glycosyl transferase group 7	Glycosaminoglycan biosynthesis - keratan sulfate|Glycosphingolipid biosynthesis - lacto and neolacto series
DIS3L2	DIS3-like exonuclease 2	3.08864	Up	6.3698e-19	3'-5'-exoribonuclease activity	DIS3-like exonuclease 2 C terminal|Dis3-like cold-shock domain 2 (CSD2)|RNB domain|Rrp44-like cold shock domain
PRXL2B	Prostamide/prostaglandin F synthase	3.08649	Up	8.67044e-17	prostaglandin-F synthase activity	AhpC/TSA antioxidant enzyme	Arachidonic acid metabolism
OSBPL10	Oxysterol-binding protein-related protein 10	3.08352	Up	9.18784e-19	lipid transport	Oxysterol-binding protein|Pleckstrin homology domain
INTS6	Integrator complex subunit 6	3.08193	Up	6.81043e-17	Integrator complex subunit 6	INTS6/SAGE1/DDX26B/CT45 C-terminus|von Willebrand factor type A domain
CTPS1	CTP synthase 1	3.07829	Up	2.82403e-15	'de novo' CTP biosynthetic process	CTP synthase N-terminus|Glutamine amidotransferase class-I	Pyrimidine metabolism
NAA38	N-alpha-acetyltransferase 38, NatC auxiliary subunit	3.07725	Up	8.35439e-17	mRNA splicing, via spliceosome	LSM domain
TRIM16	Tripartite motif-containing protein 16	3.07669	Up	1.06092e-18	NACHT domain binding	SPRY-associated domain|SPRY domain|B-box zinc finger
CEPT1	Choline/ethanolaminephosphotransferase 1	3.0761	Up	2.08871e-11	Belongs to the CDP-alcohol phosphatidyltransferase class-I family	CDP-alcohol phosphatidyltransferase	Glycerophospholipid metabolism|Ether lipid metabolism|Phosphonate and phosphinate metabolism
BRD2	Bromodomain-containing protein 2	3.07545	Up	2.13153e-21	acetylation-dependent protein binding	Bromodomain extra-terminal - transcription regulation|Bromodomain
POP4	Ribonuclease P protein subunit p29	3.07477	Up	1.09294e-21	ribonuclease P RNA binding	Ribonuclease P/MRP, subunit p29	Ribosome biogenesis in eukaryotes
MALT1	Mucosa-associated lymphoid tissue lymphoma translocation protein 1	3.07422	Up	1.96153e-16	B-1 B cell differentiation	Immunoglobulin domain|Immunoglobulin domain|MALT1 Ig-like domain|Caspase domain	NF-kappa B signaling pathway|C-type lectin receptor signaling pathway|T cell receptor signaling pathway|B cell receptor signaling pathway|Shigellosis|Tuberculosis
MED4	Mediator of RNA polymerase II transcription subunit 4	3.07411	Up	1.52184e-17	cyanocobalamin reductase (cyanide-eliminating) activity	Vitamin-D-receptor interacting Mediator subunit 4	Thyroid hormone signaling pathway
HMGCS1	Hydroxymethylglutaryl-CoA synthase, cytoplasmic	3.07404	Up	4.67534e-15	hydroxymethylglutaryl-CoA synthase activity	Hydroxymethylglutaryl-coenzyme A synthase C terminal|Hydroxymethylglutaryl-coenzyme A synthase N terminal	Butanoate metabolism|Valine, leucine and isoleucine degradation|Terpenoid backbone biosynthesis|PPAR signaling pathway
ETV6	Transcription factor ETV6	3.07281	Up	7.00207e-14	sequence-specific DNA binding	Ets-domain|Sterile alpha motif (SAM)/Pointed domain	Transcriptional misregulation in cancer
TAF5	Transcription initiation factor TFIID subunit 5	3.0716	Up	4.57511e-25	transcription initiation from RNA polymerase II promoter	WD40 associated region in TFIID subunit, NTD2 domain|WD domain, G-beta repeat	Basal transcription factors
HOMER2	Homer protein homolog 2	3.07158	Up	4.02563e-10	G-protein coupled glutamate receptor binding	WH1 domain	FoxO signaling pathway|Glutamatergic synapse
ERC1	ELKS/Rab6-interacting/CAST family member 1	3.07047	Up	1.49575e-13	PDZ domain binding	RIM-binding protein of the cytomatrix active zone|FIP domain	NF-kappa B signaling pathway
PAAF1	Proteasomal ATPase-associated factor 1	3.06904	Up	4.92394e-15	WD repeat-containing protein	WD domain, G-beta repeat
ARHGAP30	Rho GTPase-activating protein 30	3.06855	Up	2.76546e-09	GTPase activator activity	RhoGAP domain
SLFN11	Schlafen family member 11	3.06843	Up	8.4705e-13	platelet maturation	Poxviridae B3 protein|Schlafen group 3, DNA/RNA helicase domain|Schlafen, AlbA_2|Schlafen, GTPase-like domain
CAMK2G	Calcium/calmodulin-dependent protein kinase type II subunit gamma	3.06621	Up	1.57417e-15	calmodulin-dependent protein kinase activity	Calcium/calmodulin dependent protein kinase II association domain|Protein kinase domain	ErbB signaling pathway|Wnt signaling pathway|HIF-1 signaling pathway|Calcium signaling pathway|cAMP signaling pathway|Efferocytosis|Oocyte meiosis|Necroptosis|Insulin secretion|Glucagon signaling pathway|GnRH signaling pathway|Oxytocin signaling pathway|Melanogenesis|Aldosterone synthesis and secretion|Adrenergic signaling in cardiomyocytes|Gastric acid secretion|Cholinergic synapse|Dopaminergic …
DEF6	Differentially expressed in FDCP 6 homolog	3.06174	Up	8.05818e-16	PH domain	PH domain
CDC16	Cell division cycle protein 16 homolog	3.06112	Up	1.48849e-15	cell division	Anaphase-promoting complex, cyclosome, subunit 3|Tetratricopeptide repeat	Ubiquitin mediated proteolysis|Cell cycle|Oocyte meiosis|Progesterone-mediated oocyte maturation|Human T-cell leukemia virus 1 infection
EGLN1	Egl nine homolog 1	3.06044	Up	4.72549e-17	peptidyl-proline hydroxylation to 4-hydroxy-L-proline	2OG-Fe(II) oxygenase superfamily|MYND finger	HIF-1 signaling pathway|Pathways in cancer|Renal cell carcinoma
APOBR	Apolipoprotein B receptor	3.05998	Up	1.99688e-13	Apolipoprotein B receptor
SELENOO	Protein adenylyltransferase SelO, mitochondrial	3.05988	Up	1.29952e-15	Uncharacterized ACR, YdiU/UPF0061 family	Protein adenylyltransferase SelO
GEMIN4	Gem-associated protein 4	3.05939	Up	1.15147e-18
NBEAL2	Neurobeachin-like protein 2	3.05883	Up	3.23604e-21	platelet formation	Beige/BEACH domain|Neurobeachin/BDCP, DUF4704 alpha solenoid region|Domain of unknown function (DUF4800)|Neurobeachin beta propeller domain|Neurobeachin alpha solenoid region|PH domain associated with Beige/BEACH
FBXL18	F-box/LRR-repeat protein 18	3.0576	Up	5.18288e-16	F-box domain	F-box-like|F-box/LRR-repeat protein 18, LRR
HARS2	Histidine--tRNA ligase, mitochondrial	3.05323	Up	1.4198e-15	Histidyl-trna synthetase	Anticodon binding domain|Histidyl-tRNA synthetase	Aminoacyl-tRNA biosynthesis
KLC2	Kinesin light chain 2	3.05251	Up	2.01008e-15	determination of stomach left/right asymmetry	Tetratricopeptide repeat|Tetratricopeptide repeat	Motor proteins|Salmonella infection|Alzheimer disease|Parkinson disease|Amyotrophic lateral sclerosis|Huntington disease|Prion disease|Pathways of neurodegeneration - multiple diseases
NOTCH1	Neurogenic locus notch homolog protein 1	3.05238	Up	2.02823e-18	calcium ion binding	Ankyrin repeat|Ankyrin repeats (3 copies)|Ankyrin repeats (many copies)|EGF-like domain|Calcium-binding EGF domain|Human growth factor-like EGF|NOTCH protein|NOTCH protein|LNR domain	Notch signaling pathway|Th1 and Th2 cell differentiation|Thyroid hormone signaling pathway|Pathways in cancer|MicroRNAs in cancer|Breast cancer|Human papillomavirus infection|Prion disease|Endocrine resistance
AIFM2	Ferroptosis suppressor protein 1	3.05236	Up	1.2656e-13	monodehydroascorbate reductase (NADH) activity	Pyridine nucleotide-disulphide oxidoreductase	p53 signaling pathway
CHMP5	Charged multivesicular body protein 5	3.05228	Up	2.06408e-11	vacuolar transport	Snf7	Endocytosis|Necroptosis
FUT8	Alpha-(1,6)-fucosyltransferase	3.05066	Up	4.17326e-15	glycoprotein 6-alpha-L-fucosyltransferase activity	Alpha-(1,6)-fucosyltransferase N- and catalytic domains|Variant SH3 domain	N-Glycan biosynthesis|Various types of N-glycan biosynthesis|Glycosaminoglycan biosynthesis - keratan sulfate|Transcriptional misregulation in cancer
POP1	Ribonucleases P/MRP protein subunit POP1	3.04993	Up	3.13573e-17	ribonuclease MRP activity	Ribonucleases P/MRP protein subunit POP1, N-terminal|POPLD (NUC188) domain	Ribosome biogenesis in eukaryotes
ARHGAP27	Rho GTPase-activating protein 27	3.04539	Up	6.21153e-18	GTPase activator activity	PH domain|RhoGAP domain|WW domain
BAIAP2L1	Brain-specific angiogenesis inhibitor 1-associated protein 2-like protein 1	3.04463	Up	4.79646e-15	actin crosslink formation	IRSp53/MIM homology domain|Variant SH3 domain	Pathogenic Escherichia coli infection
EOGT	EGF domain-specific O-linked N-acetylglucosamine transferase	3.04425	Up	5.51363e-12	EGF domain-specific O-linked N-acetylglucosamine	Glycosyltransferase 61	Other types of O-glycan biosynthesis
IMP3	U3 small nucleolar ribonucleoprotein protein IMP3	3.04411	Up	2.55905e-13	snoRNA binding	Ribosomal protein S4/S9 N-terminal domain|S4 domain	Ribosome biogenesis in eukaryotes
RFC4	Replication factor C subunit 4	3.04246	Up	6.98398e-15	DNA replication	ATPase family associated with various cellular activities (AAA)|Replication factor C C-terminal domain	DNA replication|Base excision repair|Nucleotide excision repair|Mismatch repair
CFDP1	Craniofacial development protein 1	3.04155	Up	3.98832e-12	chromosome organization	Bucentaur or craniofacial development
TBC1D10C	Carabin	3.04155	Up	1.5454e-15	regulation of vesicle fusion	Rab-GTPase-TBC domain
STEEP1	STING ER exit protein	3.04146	Up	3.48505e-15	RNA splicing
DHX57	Putative ATP-dependent RNA helicase DHX57	3.04084	Up	6.78177e-15	helicase activity	DEAD/DEAH box helicase|Helicase associated domain (HA2), ratchet-like|Helicase associated domain (HA2), winged-helix|Helicase conserved C-terminal domain|Oligonucleotide/oligosaccharide-binding (OB)-fold|RWD domain|CCCH-type zinc finger
SLC35B2	Adenosine 3'-phospho 5'-phosphosulfate transporter 1	3.04039	Up	2.2404e-14	UDP-galactose transmembrane transporter activity	UAA transporter family
BUD31	Protein BUD31 homolog	3.03965	Up	6.64041e-15	Protein BUD31 homolog	Pre-mRNA-splicing factor BUD31	Spliceosome
CASP7	Caspase-7	3.0352	Up	1.41048e-15	Belongs to the peptidase C14A family	Caspase domain	TNF signaling pathway|Efferocytosis|Apoptosis|Apoptosis - multiple species|Cytosolic DNA-sensing pathway|Pathways in cancer|Pathogenic Escherichia coli infection|Salmonella infection|Pertussis|Legionellosis|Alzheimer disease|Pathways of neurodegeneration - multiple diseases|Lipid and atherosclerosis|Non-alcoholic fatty liver disease
CYBC1	Cytochrome b-245 chaperone 1	3.03496	Up	1.17589e-18	Domain of unknown function (DUF4564)	Cytochrome b-245 chaperone 1 / Eros
GTF3C5	General transcription factor 3C polypeptide 5	3.03432	Up	1.01259e-19	5S class rRNA transcription by RNA polymerase III	RNA polymerase III transcription factor (TF)IIIC subunit HTH domain|Tau95 Triple barrel domain
PRPF38A	Pre-mRNA-splicing factor 38A	3.03383	Up	4.19504e-14	RNA splicing	PRP38 family|Pre-mRNA-splicing factor 38-associated hydrophilic C-term	Spliceosome
SBNO1	Protein strawberry notch homolog 1	3.03244	Up	7.55258e-14	cellular response to interleukin-11	P-loop containing NTP hydrolase pore-1|C-terminal domain on Strawberry notch homologue
WDR4	tRNA (guanine-N(7)-)-methyltransferase non-catalytic subunit WDR4	3.02842	Up	2.25925e-13	RNA (guanine-N7)-methylation	WD domain, G-beta repeat
GIMAP7	GTPase IMAP family member 7	3.02584	Up	8.15099e-13	GTP binding	AIG1 family
ARIH2	E3 ubiquitin-protein ligase ARIH2	3.02432	Up	2.06739e-14	protein polyubiquitination	Ariadne domain|IBR domain, a half RING-finger domain
FNTB	Protein farnesyltransferase subunit beta	3.0234	Up	3.23767e-17	protein farnesylation	Prenyltransferase and squalene oxidase repeat	Terpenoid backbone biosynthesis
XPO4	Exportin-4	3.02276	Up	7.98629e-18	nuclear export signal receptor activity	CRM1 C terminal	Nucleocytoplasmic transport
LOXL1	Lysyl oxidase homolog 1	3.02224	Up	2.37988e-13	oxidoreductase activity, acting on the CH-NH2 group of donors, oxygen as acceptor	Lysyl oxidase
IKBKB	Inhibitor of nuclear factor kappa-B kinase subunit beta	3.0209	Up	5.74099e-16	IkappaB kinase activity	IQBAL scaffold dimerization domain|I-kappa-kinase-beta NEMO binding domain|Protein kinase domain	MAPK signaling pathway|Ras signaling pathway|NF-kappa B signaling pathway|TNF signaling pathway|FoxO signaling pathway|PI3K-Akt signaling pathway|mTOR signaling pathway|Apoptosis|Toll-like receptor signaling pathway|NOD-like receptor signaling pathway|RIG-I-like receptor signaling pathway|Cytosolic DNA-sensing pathway|C-type lectin receptor signaling pathway|T cell receptor signaling pathway|Th1 …
EIF1B	Eukaryotic translation initiation factor 1b	3.01997	Up	4.03371e-15	translation initiation factor activity	Translation initiation factor SUI1
CTDP1	RNA polymerase II subunit A C-terminal domain phosphatase	3.01895	Up	8.80314e-12	RNA polymerase II CTD heptapeptide repeat phosphatase activity	BRCA1 C Terminus (BRCT) domain|FCP1, C-terminal|NLI interacting factor-like phosphatase
ATP2B1	Plasma membrane calcium-transporting ATPase 1	3.01822	Up	3.69984e-13	calcium-transporting ATPase activity	Plasma membrane calcium transporter ATPase C terminal|Cation transport ATPase (P-type)|Cation transporting ATPase, C-terminus|Cation transporter/ATPase, N-terminus|E1-E2 ATPase|haloacid dehalogenase-like hydrolase	Calcium signaling pathway|cAMP signaling pathway|cGMP-PKG signaling pathway|Aldosterone synthesis and secretion|Adrenergic signaling in cardiomyocytes|Salivary secretion|Pancreatic secretion|Mineral absorption|Endocrine and other factor-regulated calcium reabsorption
CCDC134	Coiled-coil domain-containing protein 134	3.01692	Up	1.85945e-13	ERK and JNK pathways, inhibitor	ERK and JNK pathways, inhibitor
GLMN	Glomulin	3.01595	Up	2.64968e-21	hepatocyte growth factor receptor binding	Uncharacterised protein family, YAP/Alf4/glomulin	Shigellosis
SPECC1L	Cytospin-A	3.0142	Up	3.17594e-18	cell division	Calponin homology (CH) domain
RBMXL1	RNA binding motif protein, X-linked-like-1	3.01413	Up	2.16908e-12	membrane protein ectodomain proteolysis	RBM1CTR (NUC064) family|RNA recognition motif
MEN1	Menin	3.01355	Up	7.02792e-13	Y-form DNA binding	Menin	Transcriptional misregulation in cancer|Cushing syndrome
PRMT9	Protein arginine N-methyltransferase 9	3.01184	Up	1.1941e-10	peptidyl-arginine methylation, to symmetrical-dimethyl arginine	Ribosomal protein L11 methyltransferase (PrmA)
CWF19L1	CWF19-like protein 1	3.01041	Up	1.62723e-16	DNA binding	Protein similar to CwfJ C-terminus 1|Protein similar to CwfJ C-terminus 2
SNF8	Vacuolar-sorting protein SNF8	3.00797	Up	3.78907e-15	protein transport to vacuole involved in ubiquitin-dependent protein catabolic process via the multivesicular body sorting pathway	EAP30/Vps36 family	Endocytosis
SEPTIN4	Septin-4	3.00712	Up	3.21533e-13	Domain of unknown function (DUF4655)	Septin	Apoptosis|Apoptosis - multiple species
EXOSC8	Exosome complex component RRP43	3.00432	Up	3.94648e-16	U1 snRNA 3'-end processing	3' exoribonuclease family, domain 1|3' exoribonuclease family, domain 2	RNA degradation
PELO	Protein pelota homolog	3.00206	Up	1.41699e-15	nuclear-transcribed mRNA catabolic process, no-go decay	eRF1 domain 1|eRF1 domain 2|eRF1 domain 3	mRNA surveillance pathway
WDR36	WD repeat-containing protein 36	3.00124	Up	1.87803e-13	rRNA processing	Anaphase-promoting complex subunit 4 WD40 domain|Utp21 specific WD40 associated putative domain|WD domain, G-beta repeat	Ribosome biogenesis in eukaryotes
DDX47	Probable ATP-dependent RNA helicase DDX47	3.00099	Up	4.23192e-13	helicase activity	DEAD/DEAH box helicase|Helicase conserved C-terminal domain
POLD1	DNA polymerase delta catalytic subunit	2.99987	Up	2.26212e-15	DNA replication proofreading	DNA polymerase family B|DNA polymerase family B, exonuclease domain|C4-type zinc-finger of DNA polymerase delta	DNA replication|Base excision repair|Nucleotide excision repair|Mismatch repair|Homologous recombination
ASCC2	Activating signal cointegrator 1 complex subunit 2	2.99865	Up	2.21884e-13	activating signal cointegrator 1 complex subunit	CUE domain
SETD1A	Histone-lysine N-methyltransferase SETD1A	2.99743	Up	4.56065e-17	histone-lysine N-methyltransferase activity	COMPASS (Complex proteins associated with Set1p) component N|RNA recognition motif|SET domain	Lysine degradation
TRMT1	tRNA (guanine(26)-N(2))-dimethyltransferase	2.99655	Up	7.89292e-15	tRNA (guanine-N2-)-methyltransferase activity	N2,N2-dimethylguanosine tRNA methyltransferase|Zinc finger C-x8-C-x5-C-x3-H type (and similar)
DHPS	Deoxyhypusine synthase	2.99651	Up	2.08429e-15	deoxyhypusine synthase activity	Deoxyhypusine synthase
GSK3A	Glycogen synthase kinase-3 alpha	2.99496	Up	5.98101e-15	protein kinase activity	Protein kinase domain	Chemokine signaling pathway|Dopaminergic synapse|Shigellosis|Non-alcoholic fatty liver disease
ZC3H4	Zinc finger CCCH domain-containing protein 4	2.99491	Up	3.15619e-15	pre-mRNA cleavage required for polyadenylation	Zinc finger C-x8-C-x5-C-x3-H type (and similar)|RNA-binding, Nab2-type zinc finger|CCCH-type zinc finger
EFR3A	Protein EFR3 homolog A	2.9938	Up	3.93494e-19	protein localization to plasma membrane	EFR3, armadillo repeat
BCAR1	Breast cancer anti-estrogen resistance protein 1	2.99356	Up	1.7006e-16	cellular response to endothelin	Crk-Associated Substrate C-terminal domain|Serine rich protein interaction domain|SH3 domain	Rap1 signaling pathway|Efferocytosis|Focal adhesion|Regulation of actin cytoskeleton|Leukocyte transendothelial migration|Chemokine signaling pathway|Growth hormone synthesis, secretion and action|Human cytomegalovirus infection|Shigellosis|Yersinia infection|Bacterial invasion of epithelial cells
HPS5	BLOC-2 complex member HPS5	2.99314	Up	3.40005e-16	protein targeting to lysosome
SETDB1	Histone-lysine N-methyltransferase SETDB1	2.99166	Up	3.80914e-15	histone-lysine N-methyltransferase activity	Domain of unknown function (DUF5604)|Methyl-CpG binding domain|Pre-SET motif|SET domain|Histone methyltransferase Tudor domain|Histone methyltransferase Tudor domain 1	Lysine degradation|Signaling pathways regulating pluripotency of stem cells
GATAD2B	Transcriptional repressor p66-beta	2.99054	Up	9.38033e-15	transcription, DNA-templated	GATA zinc finger|Coiled-coil and interaction region of P66A and P66B with MBD2	ATP-dependent chromatin remodeling
SCAMP4	Secretory carrier-associated membrane protein 4	2.99029	Up	1.49019e-10	protein transport	SCAMP family
PALD1	Paladin	2.98971	Up	6.75568e-16	protein tyrosine/serine/threonine phosphatase activity	Inositol hexakisphosphate
THBD	Thrombomodulin	2.98897	Up	2.06586e-17	negative regulation of hemostasis	Complement Clr-like EGF-like|Calcium-binding EGF domain|Coagulation Factor Xa inhibitory site|Lectin C-type domain|Thrombomodulin like fifth domain, EGF-like	Complement and coagulation cascades|Fluid shear stress and atherosclerosis|AGE-RAGE signaling pathway in diabetic complications
CARD16	Caspase recruitment domain-containing protein 16	2.98837	Up	4.78341e-13	Belongs to the peptidase C14A family	Caspase recruitment domain	Efferocytosis|Necroptosis|Neutrophil extracellular trap formation|NOD-like receptor signaling pathway|Cytosolic DNA-sensing pathway|C-type lectin receptor signaling pathway|Coronavirus disease - COVID-19|Influenza A|Pathogenic Escherichia coli infection|Salmonella infection|Shigellosis|Yersinia infection|Pertussis|Legionellosis|Amyotrophic lateral sclerosis|Lipid and atherosclerosis
DHTKD1	2-oxoadipate dehydrogenase complex component E1	2.98812	Up	5.59154e-11	Dehydrogenase E1	Dehydrogenase E1 component|2-oxoglutarate dehydrogenase C-terminal|Transketolase, pyrimidine binding domain	Lysine degradation|Tryptophan metabolism|Lipoic acid metabolism
IFIT3	Interferon-induced protein with tetratricopeptide repeats 3	2.9871	Up	2.93627e-14	cellular component assembly	Tetratricopeptide repeat|Tetratricopeptide repeat|Tetratricopeptide repeat
NR3C1	Glucocorticoid receptor	2.9862	Up	1.05374e-11	steroid hormone mediated signaling pathway	Glucocorticoid receptor|Ligand-binding domain of nuclear hormone receptor|Zinc finger, C4 type (two domains)	Neuroactive ligand-receptor interaction
CRLF3	Cytokine receptor-like factor 3	2.98615	Up	5.10352e-10	positive regulation of cell cycle arrest
WDR33	pre-mRNA 3' end processing protein WDR33	2.9853	Up	3.67597e-14	mRNA cleavage	Collagen triple helix repeat (20 copies)|WD domain, G-beta repeat	mRNA surveillance pathway
CXCL6	C-X-C motif chemokine 6	2.9835	Up	9.64953e-17	CXCR chemokine receptor binding	Small cytokines (intecrine/chemokine), interleukin-8 like	TNF signaling pathway|Cytokine-cytokine receptor interaction|Viral protein interaction with cytokine and cytokine receptor|IL-17 signaling pathway|Chemokine signaling pathway|Pertussis|Rheumatoid arthritis
RAB11FIP5	Rab11 family-interacting protein 5	2.98202	Up	5.68471e-19	negative regulation of adiponectin secretion	C2 domain|FIP domain	Endocytosis
UNC93B1	Protein unc-93 homolog B1	2.9819	Up	1.58059e-21	toll-like receptor 7 signaling pathway
ANO6	Anoctamin-6	2.98151	Up	1.0937e-14	intracellular chloride channel activity	Dimerisation domain of Ca+-activated chloride-channel, anoctamin|Calcium-activated chloride channel	Efferocytosis
N6AMT1	Methyltransferase N6AMT1	2.97881	Up	2.51567e-13	protein methyltransferase activity	Methyltransferase small domain
TRAPPC2L	Trafficking protein particle complex subunit 2-like protein	2.97654	Up	2.58151e-15	ER to Golgi vesicle-mediated transport	Sedlin, N-terminal conserved region
SAMD9	Sterile alpha motif domain-containing protein 9	2.9761	Up	1.97496e-11	endosomal vesicle fusion	SAM domain (Sterile alpha motif)
SHC4	SHC-transforming protein 4	2.97267	Up	4.10318e-08	receptor tyrosine kinase binding	Phosphotyrosine interaction domain (PTB/PID)|SH2 domain	ErbB signaling pathway|Ras signaling pathway|Phospholipase D signaling pathway|Focal adhesion|Natural killer cell mediated cytotoxicity|Chemokine signaling pathway|Insulin signaling pathway|Estrogen signaling pathway|Prolactin signaling pathway|Relaxin signaling pathway|Growth hormone synthesis, secretion and action|Neurotrophin signaling pathway|MicroRNAs in cancer|Hepatocellular carcinoma|Gastr…
AGO3	Protein argonaute-3	2.97161	Up	4.5324e-15	gene silencing by RNA	Argonaute linker 1 domain|Argonaute linker 2 domain|Mid domain of argonaute|N-terminal domain of argonaute|PAZ domain|Piwi domain
LRRFIP2	Leucine-rich repeat flightless-interacting protein 2	2.97147	Up	6.52972e-16	LRR domain binding	LRRFIP family
PANK2	Pantothenate kinase 2, mitochondrial	2.96814	Up	1.59704e-16	pantothenate kinase activity	Fumble	Pantothenate and CoA biosynthesis
UPP1	Uridine phosphorylase 1	2.96286	Up	2.01742e-12	uridine phosphorylase activity	Phosphorylase superfamily	Pyrimidine metabolism|Drug metabolism - other enzymes
TBC1D10B	TBC1 domain family member 10B	2.96182	Up	1.64064e-16	regulation of vesicle fusion	Rab-GTPase-TBC domain
INTS8	Integrator complex subunit 8	2.96008	Up	2.13797e-16	snRNA 3'-end processing
TBL3	Transducin beta-like protein 3	2.95927	Up	4.93554e-11	Transducin beta-like protein 3	Utp13 specific WD40 associated domain|WD domain, G-beta repeat	Ribosome biogenesis in eukaryotes
GPR89A	Golgi pH regulator A	2.95869	Up	6.51048e-13	intracellular pH reduction	Abscisic acid G-protein coupled receptor|The Golgi pH Regulator (GPHR) Family N-terminal
METTL1	tRNA (guanine-N(7)-)-methyltransferase	2.95714	Up	3.54287e-16	tRNA (guanine-N7-)-methyltransferase activity	Putative methyltransferase
AAR2	Protein AAR2 homolog	2.95601	Up	1.26152e-15	spliceosomal tri-snRNP complex assembly	AAR2 C-terminal repeat region|AAR2 N-terminal domain
PIGT	GPI transamidase component PIG-T	2.95462	Up	9.22574e-12	attachment of GPI anchor to protein	Gpi16 subunit, GPI transamidase component	Glycosylphosphatidylinositol (GPI)-anchor biosynthesis
SLC25A10	Mitochondrial dicarboxylate carrier	2.95441	Up	1.40781e-14	thiosulfate transmembrane transporter activity	Mitochondrial carrier protein	Proximal tubule bicarbonate reclamation
BICD1	Protein bicaudal D homolog 1	2.95127	Up	3.23945e-14	bicaudal D homolog	Microtubule-associated protein Bicaudal-D	Viral life cycle - HIV-1
PLCG1	1-phosphatidylinositol 4,5-bisphosphate phosphodiesterase gamma-1	2.94968	Up	1.71564e-15	phosphatidylinositol phospholipase C activity	C2 domain|PH domain|Phosphatidylinositol-specific phospholipase C, X domain|Phosphatidylinositol-specific phospholipase C, Y domain|SH2 domain|SH3 domain	Inositol phosphate metabolism|ErbB signaling pathway|Ras signaling pathway|Rap1 signaling pathway|VEGF signaling pathway|NF-kappa B signaling pathway|HIF-1 signaling pathway|Calcium signaling pathway|Phosphatidylinositol signaling system|Phospholipase D signaling pathway|Neutrophil extracellular trap formation|Natural killer cell mediated cytotoxicity|T cell receptor signaling pathway|Th1 and Th2…
SCAF8	SR-related and CTD-associated factor 8	2.94898	Up	7.60299e-17	RNA binding	CID domain|RNA recognition motif
EHBP1L1	EH domain-binding protein 1-like protein 1	2.94848	Up	6.63425e-16	actin binding	Bivalent Mical/EHBP Rab binding domain|Calponin homology (CH) domain|N-terminal C2 in EEIG1 and EHBP1 proteins
TRMT6	tRNA (adenine(58)-N(1))-methyltransferase non-catalytic subunit TRM6	2.94738	Up	9.40786e-10	tRNA methylation	Gcd10p family
TXLNA	Alpha-taxilin	2.94722	Up	4.42957e-14	syntaxin binding	Myosin-like coiled-coil protein
RPP25	Ribonuclease P protein subunit p25	2.94676	Up	4.72133e-16	tRNA 5'-leader removal	Alba	Ribosome biogenesis in eukaryotes
METTL13	eEF1A lysine and N-terminal methyltransferase	2.94651	Up	3.79108e-18	methyltransferase activity	Methyltransferase domain|Spermine/spermidine synthase domain
SRXN1	Sulfiredoxin-1	2.94579	Up	2.1934e-13	sulfiredoxin activity
PLXND1	Plexin-D1	2.94502	Up	3.5224e-14	semaphorin-plexin signaling pathway	Plexin cytoplasmic RasGAP domain|Plexin cytoplasmic RhoGTPase-binding domain|Plexin repeat|Sema domain|IPT/TIG domain|TIG domain
NISCH	Nischarin	2.94217	Up	1.5788e-16	norepinephrine secretion	PX domain
SPP1	Osteopontin	2.94193	Up	9.76555e-08	negative regulation of collateral sprouting of intact axon in response to injury	Osteopontin	Apelin signaling pathway|PI3K-Akt signaling pathway|ECM-receptor interaction|Focal adhesion|Toll-like receptor signaling pathway|GnRH secretion|Human papillomavirus infection
PUM1	Pumilio homolog 1	2.94033	Up	3.58473e-13	mRNA binding	Pumilio-family RNA binding repeat	Spinocerebellar ataxia
ANTXR1	Anthrax toxin receptor 1	2.93936	Up	2.91484e-12	negative regulation of extracellular matrix assembly	Anthrax receptor C-terminus region|Anthrax receptor extracellular domain|von Willebrand factor type A domain	NOD-like receptor signaling pathway
CDHR2	Cadherin-related family member 2	2.93929	Up	8.66865e-10	homophilic cell adhesion via plasma membrane adhesion molecules	Cadherin domain
INTS3	Integrator complex subunit 3	2.93533	Up	3.99186e-19	Integrator complex subunit 3	Integrator complex subunit 3 N-terminal
LAD1	Ladinin-1	2.93296	Up	5.25968e-12	structural molecule activity
DDX27	Probable ATP-dependent RNA helicase DDX27	2.93035	Up	5.22129e-12	helicase activity	DEAD/DEAH box helicase|Helicase conserved C-terminal domain
NF1	Neurofibromin	2.92745	Up	2.68816e-11	negative regulation of centriole-centriole cohesion	Divergent CRAL/TRIO domain|GTPase-activator protein for Ras-like GTPase	MAPK signaling pathway|Ras signaling pathway|EGFR tyrosine kinase inhibitor resistance
KIAA2013	Uncharacterized protein KIAA2013	2.92624	Up	7.60662e-11	Uncharacterized conserved protein (DUF2152)	Uncharacterized conserved protein (DUF2152)
FECH	Ferrochelatase, mitochondrial	2.92482	Up	2.08357e-13	ferrochelatase activity	Ferrochelatase	Porphyrin metabolism
NOC3L	Nucleolar complex protein 3 homolog	2.92447	Up	1.15179e-15	chromatin binding	CBF/Mak21 family|Nucleolar complex-associated protein
FNBP1	Formin-binding protein 1	2.9239	Up	1.30651e-12	extension of a leading process involved in cell motility in cerebral cortex radial glia guided migration	Fes/CIP4, and EFC/F-BAR homology domain|SH3 domain	Shigellosis
GALNT4	Polypeptide N-acetylgalactosaminyltransferase 4	2.92127	Up	2.69731e-16	Polypeptide N-acetylgalactosaminyltransferase	Glycosyl transferase family 2|Ricin-type beta-trefoil lectin domain	Mucin type O-glycan biosynthesis|Other types of O-glycan biosynthesis
IFRD2	Interferon-related developmental regulator 2	2.91995	Up	3.75044e-19	RNA polymerase II sequence-specific DNA-binding transcription factor binding	Interferon-related developmental regulator (IFRD)|Interferon-related protein conserved region
JAK1	Tyrosine-protein kinase JAK1	2.91957	Up	1.41308e-15	peptidyl-tyrosine autophosphorylation	FERM F1 ubiquitin-like domain|FERM F2 acyl-CoA binding protein-like domain|Jak1 pleckstrin homology-like domain|Protein tyrosine and serine/threonine kinase	JAK-STAT signaling pathway|PI3K-Akt signaling pathway|Necroptosis|Signaling pathways regulating pluripotency of stem cells|Toll-like receptor signaling pathway|NOD-like receptor signaling pathway|Th1 and Th2 cell differentiation|Th17 cell differentiation|Osteoclast differentiation|Pathways in cancer|Viral carcinogenesis|PD-L1 expression and PD-1 checkpoint pathway in cancer|Pancreatic cancer|Huma…
PAIP2	Polyadenylate-binding protein-interacting protein 2	2.91912	Up	3.14533e-15	negative regulation of translational initiation	Ataxin-2 C-terminal region
SASH3	SAM and SH3 domain-containing protein 3	2.91869	Up	1.307e-12	regulation of response to stimulus	SAM domain (Sterile alpha motif)|Variant SH3 domain|Lymphocyte signaling adaptor protein
RIF1	Telomere-associated protein RIF1	2.91636	Up	4.603e-18	positive regulation of double-strand break repair via nonhomologous end joining	Rap1-interacting factor 1 N terminal	Signaling pathways regulating pluripotency of stem cells
NMI	N-myc-interactor	2.91608	Up	5.52419e-13	negative regulation of interferon-alpha biosynthetic process	Interferon-induced 35 kDa protein (IFP 35) N-terminus|Nmi/IFP 35 domain (NID)
NCKAP1L	Nck-associated protein 1-like	2.91509	Up	3.28073e-12	positive regulation of actin filament polymerization	Nck-associated protein 1	Regulation of actin cytoskeleton|Pathogenic Escherichia coli infection|Salmonella infection
VCAM1	Vascular cell adhesion protein 1	2.91477	Up	2.7857e-13	primary amine oxidase activity	Immunoglobulin C2-set domain|Immunoglobulin I-set domain|Immunoglobulin domain|Immunoglobulin domain	NF-kappa B signaling pathway|TNF signaling pathway|Cell adhesion molecules|Leukocyte transendothelial migration|Malaria|African trypanosomiasis|Lipid and atherosclerosis|Fluid shear stress and atherosclerosis|AGE-RAGE signaling pathway in diabetic complications
SPART	Spartin	2.91439	Up	5.77754e-17	negative regulation of collateral sprouting in absence of injury	Senescence domain	Endocytosis
TBC1D2B	TBC1 domain family member 2B	2.91341	Up	5.91092e-17	activation of GTPase activity	PH domain|Rab-GTPase-TBC domain
CDH5	Cadherin-5	2.91325	Up	1.76057e-12	homophilic cell adhesion via plasma membrane adhesion molecules	Cadherin, Y-type LIR-motif|Cadherin domain	Cell adhesion molecules|Adherens junction|Leukocyte transendothelial migration|Fluid shear stress and atherosclerosis
HDAC2	Histone deacetylase 2	2.91322	Up	3.98829e-14	NAD-dependent histone deacetylase activity (H3-K14 specific)	Histone deacetylase domain	ATP-dependent chromatin remodeling|Polycomb repressive complex|Notch signaling pathway|TGF-beta signaling pathway|Cell cycle|Neutrophil extracellular trap formation|Thyroid hormone signaling pathway|Longevity regulating pathway - multiple species|Pathways in cancer|Transcriptional misregulation in cancer|MicroRNAs in cancer|Viral carcinogenesis|Chronic myeloid leukemia|Epstein-Barr virus infectio…
SOS1	Son of sevenless homolog 1	2.90992	Up	1.37023e-14	guanyl-nucleotide exchange factor activity	PH domain|RasGEF domain|RasGEF N-terminal motif|RhoGEF domain	MAPK signaling pathway|ErbB signaling pathway|Ras signaling pathway|JAK-STAT signaling pathway|FoxO signaling pathway|Phospholipase D signaling pathway|PI3K-Akt signaling pathway|mTOR signaling pathway|Focal adhesion|Gap junction|Regulation of actin cytoskeleton|Natural killer cell mediated cytotoxicity|T cell receptor signaling pathway|B cell receptor signaling pathway|Fc epsilon RI signaling pa…
RFC1	Replication factor C subunit 1	2.90635	Up	1.13761e-09	DNA clamp loader activity	ATPase family associated with various cellular activities (AAA)|BRCA1 C Terminus (BRCT) domain|Replication factor RFC1 C terminal domain	DNA replication|Base excision repair|Nucleotide excision repair|Mismatch repair
SLC35A4	SLC35A4 upstream open reading frame protein	2.9048	Up	2.11687e-12		Domain of unknown function (DUF4535)
ELANE	Neutrophil elastase	2.90445	Up	8.00192e-09	serine-type endopeptidase activity	Trypsin	Neutrophil extracellular trap formation|Transcriptional misregulation in cancer|Systemic lupus erythematosus
MAPRE2	Microtubule-associated protein RP/EB family member 2	2.90356	Up	2.37627e-17	microtubule binding	Calponin homology (CH) domain|EB1-like C-terminal motif
PPP4R2	Serine/threonine-protein phosphatase 4 regulatory subunit 2	2.90302	Up	1.76202e-14	protein phosphatase regulator activity	PPP4R2
FAM174A	Membrane protein FAM174A	2.90287	Up	1.45547e-10	Protein of unknown function (DUF1180)	Protein of unknown function (DUF1180)
FOXRED1	FAD-dependent oxidoreductase domain-containing protein 1	2.90279	Up	1.19276e-13	mitochondrial respiratory chain complex I assembly	FAD dependent oxidoreductase
SUMF1	Formylglycine-generating enzyme	2.90248	Up	5.53736e-13	Formylglycine-generating oxidase activity	Sulfatase-modifying factor enzyme 1	Lysosome
NCKIPSD	NCK-interacting protein with SH3 domain	2.90183	Up	1.39782e-15	endocytosis	SH3 domain|SPIN90/Ldb17, leucine-rich domain
PRCC	Proline-rich protein PRCC	2.90172	Up	1.39408e-17	mitotic cell cycle checkpoint	Mitotic checkpoint regulator, MAD2B-interacting	Transcriptional misregulation in cancer|Renal cell carcinoma
DVL3	Segment polarity protein dishevelled homolog DVL-3	2.89972	Up	3.10796e-14	planar cell polarity pathway involved in neural tube closure	Domain found in Dishevelled, Egl-10, and Pleckstrin (DEP)|Dishevelled specific domain|DIX domain|Segment polarity protein dishevelled (Dsh) C terminal|PDZ domain	Wnt signaling pathway|Notch signaling pathway|Hippo signaling pathway|mTOR signaling pathway|Signaling pathways regulating pluripotency of stem cells|Melanogenesis|Pathways in cancer|Hepatocellular carcinoma|Gastric cancer|Basal cell carcinoma|Breast cancer|Human papillomavirus infection|Alzheimer disease|Pathways of neurodegeneration - multiple diseases|Cushing syndrome
NDUFAF2	NADH dehydrogenase [ubiquinone] 1 alpha subcomplex assembly factor 2	2.89868	Up	9.10387e-16	assembly factor 2	NADH ubiquinone oxidoreductase subunit NDUFA12	Thermogenesis
RASA2	Ras GTPase-activating protein 2	2.89645	Up	3.4611e-20	ras GTPase-activating protein	BTK motif|C2 domain|PH domain|GTPase-activator protein for Ras-like GTPase	MAPK signaling pathway|Ras signaling pathway|Viral carcinogenesis
NEFM	Neurofilament medium polypeptide	2.89617	Up	9.77073e-11	sensory perception of sound	Intermediate filament protein|Intermediate filament head (DNA binding) region	Amyotrophic lateral sclerosis|Pathways of neurodegeneration - multiple diseases
PPP1R10	Serine/threonine-protein phosphatase 1 regulatory subunit 10	2.896	Up	5.0643e-22	negative regulation of mitotic DNA damage checkpoint	TFIIS helical bundle-like domain|Zinc finger C-x8-C-x5-C-x3-H type (and similar)
KCNJ11	ATP-sensitive inward rectifier potassium channel 11	2.8955	Up	6.53494e-12	Inward rectifier potassium channel	Inward rectifier potassium channel transmembrane domain|Inward rectifier potassium channel C-terminal domain	Insulin secretion|GnRH secretion|Type II diabetes mellitus
CSTF2T	Cleavage stimulation factor subunit 2 tau variant	2.89456	Up	5.39106e-17	pre-mRNA cleavage required for polyadenylation	Hinge domain of cleavage stimulation factor subunit 2|Transcription termination and cleavage factor C-terminal|RNA recognition motif	mRNA surveillance pathway
USP4	Ubiquitin carboxyl-terminal hydrolase 4	2.88919	Up	7.53936e-14	ubiquitinyl hydrolase activity	DUSP domain|Ubiquitin-like domain|Ubiquitin carboxyl-terminal hydrolase
HOMER3	Homer protein homolog 3	2.88912	Up	1.36734e-14	G-protein coupled glutamate receptor binding	WH1 domain	FoxO signaling pathway|Glutamatergic synapse
HBQ1	Hemoglobin subunit theta-1	2.88897	Up	1.79987e-13	oxygen carrier activity	Globin
BCAP29	B-cell receptor-associated protein 29	2.88617	Up	1.68678e-14	protein localization to endoplasmic reticulum exit site	Bap31/Bap29 transmembrane region|Bap31/Bap29 cytoplasmic coiled-coil domain
UBE4B	Ubiquitin conjugation factor E4 B	2.88569	Up	1.17347e-14	ubiquitin-ubiquitin ligase activity	U-box domain|Ubiquitin elongating factor core	Protein processing in endoplasmic reticulum|Ubiquitin mediated proteolysis
SYDE1	Rho GTPase-activating protein SYDE1	2.88326	Up	9.17887e-20	activation of GTPase activity	RhoGAP domain
KLKB1	Plasma kallikrein	2.88254	Up	1.48849e-15	serine-type endopeptidase activity	PAN domain|Trypsin	Complement and coagulation cascades
NOTCH3	Neurogenic locus notch homolog protein 3	2.88151	Up	9.06005e-12	calcium ion binding	Ankyrin repeat|Ankyrin repeats (3 copies)|Ankyrin repeats (many copies)|EGF-like domain|Calcium-binding EGF domain|Human growth factor-like EGF|NOTCH protein|NOTCH protein|LNR domain	Notch signaling pathway|Apelin signaling pathway|Th1 and Th2 cell differentiation|Thyroid hormone signaling pathway|Pathways in cancer|MicroRNAs in cancer|Breast cancer|Human papillomavirus infection|Endocrine resistance
TSC1	Hamartin	2.88068	Up	1.01843e-20	immunological memory process	Hamartin protein	Phospholipase D signaling pathway|PI3K-Akt signaling pathway|AMPK signaling pathway|mTOR signaling pathway|Autophagy - animal|Cellular senescence|Insulin signaling pathway|Longevity regulating pathway|Thermogenesis|Choline metabolism in cancer|Herpes simplex virus 1 infection|Human cytomegalovirus infection|Human papillomavirus infection
SMTN	Smoothelin	2.88049	Up	1.79864e-17	cell division	Calponin homology (CH) domain|Smoothelin cytoskeleton protein
RNF20	E3 ubiquitin-protein ligase BRE1A	2.87984	Up	7.19285e-11	histone monoubiquitination	Zinc finger, C3HC4 type (RING finger)
CUL7	Cullin-7	2.87744	Up	2.66883e-17	positive regulation of dendrite morphogenesis	Anaphase-promoting complex, subunit 10 (APC10)|Mouse development and cellular proliferation protein Cullin-7|Cullin family	Ubiquitin mediated proteolysis
STAT2	Signal transducer and activator of transcription 2	2.87743	Up	1.29716e-12	STAT cascade	SH2 domain|Signal transducer and activator of transcription 2 C terminal|STAT protein, all-alpha domain|STAT protein, DNA binding domain|STAT protein, protein interaction domain|Signal transducer and activator of transcription, linker domain	JAK-STAT signaling pathway|Necroptosis|Toll-like receptor signaling pathway|NOD-like receptor signaling pathway|C-type lectin receptor signaling pathway|Chemokine signaling pathway|Osteoclast differentiation|Pathways in cancer|Hepatitis B|Hepatitis C|Coronavirus disease - COVID-19|Influenza A|Measles|Herpes simplex virus 1 infection|Kaposi sarcoma-associated herpesvirus infection|Epstein-Barr vir…
TMEM106B	Transmembrane protein 106B	2.87515	Up	5.97666e-14	lysosome localization	TM106 protein C-terminal domain|Transmembrane protein 106 N-terminal region
PWP1	Periodic tryptophan protein 1 homolog	2.86903	Up	1.19487e-13	H4K20me3 modified histone binding	WD domain, G-beta repeat
CAP2	Adenylyl cyclase-associated protein 2	2.86732	Up	2.99511e-13	adenylate cyclase binding	Adenylate cyclase associated (CAP) C terminal|Adenylate cyclase associated (CAP) N terminal
PALS2	Protein PALS2	2.86614	Up	6.20711e-15	protein localization to myelin sheath abaxonal region	Guanylate kinase|L27 domain|PDZ domain|Variant SH3 domain
YIF1B	Protein YIF1B	2.86341	Up	2.47127e-16	ER to Golgi vesicle-mediated transport	YIF1
USP19	Ubiquitin carboxyl-terminal hydrolase 19	2.86318	Up	3.65387e-13	ubiquitinyl hydrolase activity	CS domain|Ubiquitin carboxyl-terminal hydrolase|Linker region of USP19 deubiquitinase|MYND finger
INTS10	Integrator complex subunit 10	2.86146	Up	4.58578e-14	snRNA processing	Integrator subunit 10
LRRC8C	Volume-regulated anion channel subunit LRRC8C	2.86028	Up	9.22574e-12	regulation of response to stimulus	Leucine rich repeat|Pannexin-like TM region of LRRC8
PRRC2A	Protein PRRC2A	2.85832	Up	3.93004e-13	cell differentiation	BAT2 N-terminus
DOCK8	Dedicator of cytokinesis protein 8	2.85573	Up	4.34707e-13	memory T cell proliferation	DHR-2, Lobe A|DHR-2, Lobe B|DHR-2, Lobe C|C2 domain in Dock180 and Zizimin proteins|Dedicator of cytokinesis C/D, N terminal
GGA1	ADP-ribosylation factor-binding protein GGA1	2.85525	Up	9.77111e-16	ADP-ribosylation factor binding	Adaptin C-terminal domain|GAT domain|N-terminal extension of GAT domain|VHS domain	Lysosome
LRCH4	Leucine-rich repeat and calponin homology domain-containing protein 4	2.85489	Up	1.54843e-12	negative regulation of T cell migration	Calponin homology (CH) domain|Leucine rich repeat
BPHL	Valacyclovir hydrolase	2.85458	Up	2.78673e-11	hydrolase	alpha/beta hydrolase fold
ZFYVE16	Zinc finger FYVE domain-containing protein 16	2.85266	Up	4.4131e-16	1-phosphatidylinositol binding	FYVE zinc finger|Smad anchor for receptor activation-like, C-terminal	TGF-beta signaling pathway|Endocytosis
LANCL2	LanC-like protein 2	2.85034	Up	7.48579e-15	glutathione binding	Lanthionine synthetase C-like protein
LPCAT3	Lysophospholipid acyltransferase 5	2.84647	Up	5.65953e-13	1-acylglycerophosphocholine O-acyltransferase activity	MBOAT, membrane-bound O-acyltransferase family	Glycerophospholipid metabolism|Ferroptosis
ARL8B	ADP-ribosylation factor-like protein 8B	2.8391	Up	9.18613e-09	Belongs to the small GTPase superfamily. Arf family	ADP-ribosylation factor family	Salmonella infection
INTS13	Integrator complex subunit 13	2.83822	Up	1.96761e-15	posterior mRNA localization involved in anterior/posterior axis specification	Cell cycle and development regulator Mat89Bb
CELF2	CUGBP Elav-like family member 2	2.83792	Up	2.35502e-10	RNA binding	RNA recognition motif
YJU2	Splicing factor YJU2	2.83782	Up	6.47026e-11	mRNA splicing, via spliceosome	Saf4/Yju2 protein
ABI3	ABI gene family member 3	2.83641	Up	2.07528e-11	actin polymerization or depolymerization	Abl-interactor HHR|Variant SH3 domain
ELAC2	Zinc phosphodiesterase ELAC protein 2	2.83109	Up	3.35735e-15	3'-tRNA processing endoribonuclease activity	Beta-lactamase superfamily domain|tRNase Z endonuclease
AGPAT5	1-acyl-sn-glycerol-3-phosphate acyltransferase epsilon	2.82973	Up	1.32927e-12	1-acylglycerol-3-phosphate O-acyltransferase activity	Acyltransferase C-terminus|Acyltransferase	Glycerolipid metabolism|Glycerophospholipid metabolism|Phospholipase D signaling pathway
TBRG4	FAST kinase domain-containing protein 4	2.82913	Up	1.95405e-15	regulation of mitochondrial mRNA stability	FAST kinase-like protein, subdomain 1|FAST kinase-like protein, subdomain 2|RAP domain
AGPAT2	1-acyl-sn-glycerol-3-phosphate acyltransferase beta	2.82858	Up	2.43036e-11	1-acylglycerol-3-phosphate O-acyltransferase activity	Acyltransferase	Glycerolipid metabolism|Glycerophospholipid metabolism|Phospholipase D signaling pathway|Fat digestion and absorption
HMCN1	Hemicentin-1	2.82813	Up	9.44666e-10	coreceptor activity involved in Wnt signaling pathway, planar cell polarity pathway	Complement Clr-like EGF-like|Calcium-binding EGF domain|G2F domain|Immunoglobulin I-set domain|Immunoglobulin domain|Thrombospondin type 1 domain
SBF2	Myotubularin-related protein 13	2.82774	Up	1.66742e-13	Rab guanyl-nucleotide exchange factor activity	DENN (AEX-3) domain|GRAM domain|Myotubularin-like phosphatase domain|PH domain|Myotubularin protein|uDENN domain
GNE	Bifunctional UDP-N-acetylglucosamine 2-epimerase/N-acetylmannosamine kinase	2.8274	Up	1.30204e-13	UDP-N-acetylglucosamine 2-epimerase activity	UDP-N-acetylglucosamine 2-epimerase|ROK family	Amino sugar and nucleotide sugar metabolism
PEAK1	Inactive tyrosine-protein kinase PEAK1	2.82675	Up	5.6005e-19	non-membrane spanning protein tyrosine kinase activity	Protein kinase domain
ZC3H11A	Zinc finger CCCH domain-containing protein 11A	2.8242	Up	3.6342e-09	DNA binding	Zinc-finger containing family
CD47	Leukocyte surface antigen CD47	2.82209	Up	2.56549e-14	thrombospondin receptor activity	CD47 transmembrane region|CD47 immunoglobulin-like domain	ECM-receptor interaction|Efferocytosis
NUP35	Nucleoporin NUP35	2.82088	Up	1.21663e-13	nuclear pore organization	Nup53/35/40-type RNA recognition motif	Nucleocytoplasmic transport|Amyotrophic lateral sclerosis
PDPK1	3-phosphoinositide-dependent protein kinase 1	2.81971	Up	3.71784e-19	3-phosphoinositide-dependent protein kinase activity	PH domain|Protein kinase domain	FoxO signaling pathway|Sphingolipid signaling pathway|PI3K-Akt signaling pathway|AMPK signaling pathway|mTOR signaling pathway|Autophagy - animal|Apoptosis|Focal adhesion|T cell receptor signaling pathway|Fc epsilon RI signaling pathway|Insulin signaling pathway|PPAR signaling pathway|Thyroid hormone signaling pathway|Aldosterone-regulated sodium reabsorption|Neurotrophin signaling pathway|Axon g…
FADD	FAS-associated death domain protein	2.81923	Up	1.17802e-15	positive regulation of CD8-positive, alpha-beta cytotoxic T cell extravasation	Death domain|Death effector domain	TNF signaling pathway|Apoptosis|Apoptosis - multiple species|Necroptosis|Toll-like receptor signaling pathway|NOD-like receptor signaling pathway|RIG-I-like receptor signaling pathway|Cytosolic DNA-sensing pathway|IL-17 signaling pathway|Pathways in cancer|Human immunodeficiency virus 1 infection|Hepatitis B|Hepatitis C|Influenza A|Measles|Herpes simplex virus 1 infection|Human cytomegalovirus in…
RGL2	Ral guanine nucleotide dissociation stimulator-like 2	2.81825	Up	1.79196e-14	Ral guanyl-nucleotide exchange factor activity	Ras association (RalGDS/AF-6) domain|RasGEF domain|RasGEF N-terminal motif	Ras signaling pathway
PPFIA1	Liprin-alpha-1	2.81647	Up	2.03727e-13	regulation of short-term neuronal synaptic plasticity	SAM domain (Sterile alpha motif)|SAM domain (Sterile alpha motif)
DHX37	Probable ATP-dependent RNA helicase DHX37	2.81645	Up	2.35401e-16	ATP-dependent RNA helicase	DEAD/DEAH box helicase|Helicase associated domain (HA2), ratchet-like|Helicase associated domain (HA2), winged-helix|Helicase conserved C-terminal domain|Oligonucleotide/oligosaccharide-binding (OB)-fold
RNASE3	Eosinophil cationic protein	2.81623	Up	3.60959e-07	ribonuclease A activity	Pancreatic ribonuclease	Asthma
TAPBPL	Tapasin-related protein	2.81596	Up	5.10532e-13	negative regulation of antigen processing and presentation of peptide antigen via MHC class I	Immunoglobulin C1-set domain|Immunoglobulin V-set domain
GIMAP8	GTPase IMAP family member 8	2.81546	Up	7.62374e-16	GTP binding	AIG1 family
KPNA1	Importin subunit alpha-5	2.81514	Up	8.53821e-13	nuclear import signal receptor activity	Armadillo/beta-catenin-like repeat|Atypical Arm repeat|Importin beta binding domain	Nucleocytoplasmic transport|Chemical carcinogenesis - receptor activation|Influenza A|Salmonella infection
PI4KB	Phosphatidylinositol 4-kinase beta	2.8147	Up	1.60931e-12	1-phosphatidylinositol 4-kinase activity	Phosphatidylinositol 3- and 4-kinase|PI4KB/PIK1, accessory (PIK) domain	Inositol phosphate metabolism|Phosphatidylinositol signaling system
UBE2Q1	Ubiquitin-conjugating enzyme E2 Q1	2.80905	Up	6.02178e-14	ubiquitin conjugating enzyme activity	Ubiquitin-conjugating enzyme	Ubiquitin mediated proteolysis
GTPBP4	GTP-binding protein 4	2.80881	Up	5.14902e-12	negative regulation of collagen binding	Nucleolar GTP-binding protein 1 (NOG1)|NOG1 N-terminal helical domain|NOGCT (NUC087) domain	Ribosome biogenesis in eukaryotes
PPP1R14B	Protein phosphatase 1 regulatory subunit 14B	2.80869	Up	1.34429e-14	poly-ADP-D-ribose binding	PKC-activated protein phosphatase-1 inhibitor
WDR54	WD repeat-containing protein 54	2.80841	Up	2.10589e-16	WD40 repeats	WDR54
UBE2J1	Ubiquitin-conjugating enzyme E2 J1	2.8062	Up	2.51567e-13	ubiquitin protein ligase binding	Ubiquitin-conjugating enzyme	Protein processing in endoplasmic reticulum|Ubiquitin mediated proteolysis|Parkinson disease|Pathways of neurodegeneration - multiple diseases
THOC7	THO complex subunit 7 homolog	2.80439	Up	1.38677e-14	mRNA-containing ribonucleoprotein complex export from nucleus	Tho complex subunit 7	Nucleocytoplasmic transport
NUBP2	Cytosolic Fe-S cluster assembly factor NUBP2	2.80376	Up	1.5028e-13	Component of the cytosolic iron-sulfur (Fe S) protein assembly (CIA) machinery. Required for maturation of extramitochondrial Fe-S proteins. The NBP35-CFD1 heterotetramer forms a Fe-S scaffold complex, mediating the de novo assembly of an Fe-S cluster and its transfer to target apoproteins	NUBPL iron-transfer P-loop NTPase
EPHB2	Ephrin type-B receptor 2	2.80328	Up	7.44774e-11	ephrin receptor activity	Ephrin type-A receptor 2 transmembrane domain|Ephrin receptor ligand binding domain|Tyrosine-protein kinase ephrin type A/B receptor-like|Fibronectin type III domain|Protein tyrosine and serine/threonine kinase|SAM domain (Sterile alpha motif)	Axon guidance
KDM2A	Lysine-specific demethylase 2A	2.80174	Up	4.05442e-16	demethylase	F-box-like|Jumonji helical domain|PHD-finger|CXXC zinc finger domain	Polycomb repressive complex
METTL14	N6-adenosine-methyltransferase non-catalytic subunit	2.8011	Up	3.73912e-12	mRNA (2'-O-methyladenosine-N6-)-methyltransferase activity	MT-A70
RNF123	E3 ubiquitin-protein ligase RNF123	2.79933	Up	5.31594e-15	RNA localization to chromatin	SPRY domain|Zinc finger, C3HC4 type (RING finger)
PPP1R9B	Neurabin-2	2.79501	Up	4.92605e-11	positive regulation of protein localization to actin cortical patch	PDZ domain|PDZ domain
TMEM63A	CSC1-like protein 1	2.79454	Up	1.67475e-11	ion transport	Cytosolic domain of 10TM putative phosphate transporter|Calcium-dependent channel, 7TM region, putative phosphate|Late exocytosis, associated with Golgi transport
PBRM1	Protein polybromo-1	2.79403	Up	5.29232e-12	chromatin remodeling	BAH domain|Bromodomain|HMG (high mobility group) box	ATP-dependent chromatin remodeling|Hepatocellular carcinoma
TTC28	Tetratricopeptide repeat protein 28	2.79377	Up	1.06139e-13	positive regulation of catalytic activity in other organism involved in symbiotic interaction	CHAT domain|Tetratricopeptide repeat|Tetratricopeptide repeat
NCOR2	Nuclear receptor corepressor 2	2.79339	Up	5.76847e-15	regulation of glycolytic process by negative regulation of transcription from RNA polymerase II promoter	G-protein pathway suppressor 2-interacting domain|Myb-like DNA-binding domain	Notch signaling pathway|Epstein-Barr virus infection
NUP188	Nucleoporin NUP188	2.79195	Up	6.73268e-09	glomerular visceral epithelial cell migration	Nucleoporin Nup188, N-terminal|Nucleoporin Nup188, N-terminal subdomain III|Nup188 SH3-like domain	Nucleocytoplasmic transport|Amyotrophic lateral sclerosis
IGKV1-17	Immunoglobulin kappa variable 1-17	2.78986	Up	1.11075e-09		Immunoglobulin V-set domain
RAB12	Ras-related protein Rab-12	2.78874	Up	2.52678e-13	GTPase activity	Ras family
NOL10	Nucleolar protein 10	2.78681	Up	2.04423e-13	rRNA processing	NUC153 domain
SMG1	Serine/threonine-protein kinase SMG1	2.78634	Up	8.3587e-12	protein serine/threonine kinase activity	FATC domain|Phosphatidylinositol 3- and 4-kinase|Serine/threonine-protein kinase smg-1|Serine/threonine-protein kinase SMG1 N-terminal	mRNA surveillance pathway
LDAH	Lipid droplet-associated hydrolase	2.78563	Up	1.46193e-10	lipid storage	Lipid-droplet associated hydrolase
STK17B	Serine/threonine-protein kinase 17B	2.78327	Up	4.97396e-20	protein serine/threonine kinase activity	Protein kinase domain
PHF5A	PHD finger-like domain-containing protein 5A	2.78222	Up	1.22073e-11	mRNA splicing, via spliceosome	PHF5-like protein	Spliceosome
STRIP1	Striatin-interacting protein 1	2.78124	Up	1.91158e-11	regulation of cellular component organization	Domain of unknown function (DUF3402)|N1221-like protein
RTF1	RNA polymerase-associated protein RTF1 homolog	2.78053	Up	8.37009e-13	RNA polymerase-associated protein RTF1	Plus-3 domain
VPS51	Vacuolar protein sorting-associated protein 51 homolog	2.77999	Up	2.06346e-16	endocytic recycling	Vps51/EXO84/COG1 N-terminal
MARK2	Serine/threonine-protein kinase MARK2	2.77734	Up	8.27753e-14	protein serine/threonine kinase activity	Kinase associated domain 1|Protein kinase domain|UBA/TS-N domain
CANT1	Soluble calcium-activated nucleotidase 1	2.77637	Up	5.95668e-11	guanosine-diphosphatase activity	Apyrase	Purine metabolism|Pyrimidine metabolism
HCCS	Holocytochrome c-type synthase	2.7752	Up	7.15061e-14	holocytochrome-c synthase activity	Cytochrome c/c1 heme lyase	Porphyrin metabolism
INPPL1	Phosphatidylinositol 3,4,5-trisphosphate 5-phosphatase 2	2.77496	Up	5.98248e-13	phosphatidylinositol dephosphorylation	SAM domain (Sterile alpha motif)|SH2 domain	Inositol phosphate metabolism|Phosphatidylinositol signaling system|B cell receptor signaling pathway|Fc gamma R-mediated phagocytosis|Insulin signaling pathway
ACSL4	Long-chain-fatty-acid--CoA ligase 4	2.77441	Up	9.95723e-15	decanoate-CoA ligase activity	AMP-binding enzyme	Fatty acid biosynthesis|Fatty acid degradation|Peroxisome|Ferroptosis|Adipocytokine signaling pathway|PPAR signaling pathway|Thermogenesis
NMD3	60S ribosomal export protein NMD3	2.77421	Up	2.10491e-30	ribosomal large subunit binding	NMD3 family|NMD3 OB-fold domain|NMD3 SH3 domain	Nucleocytoplasmic transport|Ribosome biogenesis in eukaryotes
RRP12	RRP12-like protein	2.77366	Up	1.02364e-11	maturation of SSU-rRNA	Ribosomal RNA-processing protein 12, HEAT repeats
ASAP1	Arf-GAP with SH3 domain, ANK repeat and PH domain-containing protein 1	2.77029	Up	7.69669e-14	GTPase activator activity	Ankyrin repeats (3 copies)|Putative GTPase activating protein for Arf|BAR domain of APPL family|PH domain|Variant SH3 domain	Endocytosis|Fc gamma R-mediated phagocytosis
CPSF3	Cleavage and polyadenylation specificity factor subunit 3	2.76792	Up	2.01769e-14	nuclease activity	Beta-Casp domain|Pre-mRNA 3'-end-processing endonuclease polyadenylation factor C-term|Metallo-beta-lactamase superfamily domain|Zn-dependent metallo-hydrolase RNA specificity domain	mRNA surveillance pathway
THUMPD3	tRNA (guanine(6)-N2)-methyltransferase THUMP3	2.76593	Up	2.09145e-12	tRNA (guanine) methyltransferase activity	THUMP domain|Putative RNA methylase family UPF0020
P3H4	Endoplasmic reticulum protein SC65	2.76457	Up	3.98425e-15	prolyl 3-hydroxylase
FBXO6	F-box only protein 6	2.76417	Up	2.38163e-10	ubiquitin-protein transferase activity	F-box-like|F-box associated region	Protein processing in endoplasmic reticulum
YIPF4	Protein YIPF4	2.7625	Up	3.88883e-11	vesicle-mediated transport	Yip1 domain
AKAP8	A-kinase anchor protein 8	2.76197	Up	1.19871e-17	protein kinase A regulatory subunit binding	A-kinase anchoring protein 95 (AKAP95)
RBM28	RNA-binding protein 28	2.75856	Up	3.53423e-17	RNA processing	RNA recognition motif	Ribosome biogenesis in eukaryotes
KIF5C	Kinesin heavy chain isoform 5C	2.75502	Up	9.01134e-10	microtubule motor activity	Kinesin motor domain	Endocytosis|Motor proteins|Dopaminergic synapse|Non-small cell lung cancer|Salmonella infection|Alzheimer disease|Parkinson disease|Amyotrophic lateral sclerosis|Huntington disease|Prion disease|Pathways of neurodegeneration - multiple diseases
PARG	Poly(ADP-ribose) glycohydrolase	2.75413	Up	7.42597e-15	poly(ADP-ribose) glycohydrolase activity	Poly (ADP-ribose) glycohydrolase (PARG), Macro domain fold|Poly (ADP-ribose) glycohydrolase (PARG), helical domain	Base excision repair
TAPT1	Transmembrane anterior posterior transformation protein 1 homolog	2.7539	Up	1.86247e-13	positive regulation of bone development	Eukaryotic membrane protein family
SYNGR1	Synaptogyrin-1	2.75283	Up	4.514e-11	synaptic vesicle membrane organization	Membrane-associating domain
DAGLB	Diacylglycerol lipase-beta	2.7525	Up	7.93329e-12	retrograde trans-synaptic signaling by lipid	Lipase (class 3)	Aldosterone synthesis and secretion|Retrograde endocannabinoid signaling
NOL11	Nucleolar protein 11	2.75196	Up	1.80373e-18	Nucleolar protein 11	Nucleolar protein 11 C-terminal domain|Nucleolar protein 11 N-terminal domain
MTMR6	Myotubularin-related protein 6	2.7471	Up	7.0134e-13	Belongs to the protein-tyrosine phosphatase family. Non-receptor class myotubularin subfamily	Myotubularin-like phosphatase domain|GRAM domain-like	Inositol phosphate metabolism|Phosphatidylinositol signaling system
UAP1	UDP-N-acetylhexosamine pyrophosphorylase	2.74638	Up	7.79086e-13	UDP-N-acetylglucosamine diphosphorylase activity	UTP--glucose-1-phosphate uridylyltransferase	Amino sugar and nucleotide sugar metabolism
CAMK1D	Calcium/calmodulin-dependent protein kinase type 1D	2.74479	Up	7.53936e-14	protein serine/threonine kinase activity	Protein kinase domain	Calcium signaling pathway|Oxytocin signaling pathway|Aldosterone synthesis and secretion|Glioma
TRMT1L	TRMT1-like protein	2.74402	Up	6.73622e-16	tRNA (guanine-N2-)-methyltransferase activity	N2,N2-dimethylguanosine tRNA methyltransferase
TIMMDC1	Complex I assembly factor TIMMDC1, mitochondrial	2.74253	Up	6.83485e-14	Tim17/Tim22/Tim23/Pmp24 family	Tim17/Tim22/Tim23/Pmp24 family
WDR41	WD repeat-containing protein 41	2.73841	Up	5.26607e-16	regulation of autophagy	WD domain, G-beta repeat	Autophagy - animal|Amyotrophic lateral sclerosis|Pathways of neurodegeneration - multiple diseases
RASA3	Ras GTPase-activating protein 3	2.73806	Up	1.75743e-17	ras GTPase-activating protein	BTK motif|C2 domain|PH domain|GTPase-activator protein for Ras-like GTPase	Ras signaling pathway
EMG1	Ribosomal RNA small subunit methyltransferase NEP1	2.73761	Up	1.11004e-16	ribosomal RNA small subunit methyltransferase	EMG1/NEP1 methyltransferase	Ribosome biogenesis in eukaryotes
KEAP1	Kelch-like ECH-associated protein 1	2.73607	Up	8.93375e-14	protein ubiquitination	BTB And C-terminal Kelch|BTB/POZ domain|Kelch motif	Ubiquitin mediated proteolysis|Pathways in cancer|Chemical carcinogenesis - reactive oxygen species|Hepatocellular carcinoma|Parkinson disease|Fluid shear stress and atherosclerosis
FLT1	Vascular endothelial growth factor receptor 1	2.73588	Up	3.38683e-08	transmembrane receptor protein tyrosine kinase activity	Immunoglobulin I-set domain|Immunoglobulin domain|Immunoglobulin domain|Protein tyrosine and serine/threonine kinase|Vascular endothelial growth factor receptor 1-like, Ig-like domain|VEGFR-2 Transmembrane domain	MAPK signaling pathway|Ras signaling pathway|Rap1 signaling pathway|HIF-1 signaling pathway|Calcium signaling pathway|PI3K-Akt signaling pathway|Focal adhesion|Transcriptional misregulation in cancer|Rheumatoid arthritis
RABEP1	Rab GTPase-binding effector protein 1	2.73219	Up	4.29396e-13	growth factor activity	Rabaptin-like protein|Rabaptin	Endocytosis
DNAJC21	DnaJ homolog subfamily C member 21	2.73204	Up	3.59725e-15	protein folding	DnaJ domain|Zinc-finger double-stranded RNA-binding
UCKL1	Uridine-cytidine kinase-like 1	2.73195	Up	2.38539e-14	UMP salvage	Phosphoribulokinase / Uridine kinase family|Uracil phosphoribosyltransferase	Pyrimidine metabolism|Drug metabolism - other enzymes
SERINC1	Serine incorporator 1	2.73013	Up	1.90106e-12	serine transport	Serine incorporator (Serinc)
PDCL3	Phosducin-like protein 3	2.72556	Up	1.62256e-15	Phosducin-like protein	Phosducin
NUDCD3	NudC domain-containing protein 3	2.72365	Up	4.43889e-14	unfolded protein binding	CS domain|N-terminal conserved domain of Nudc.
GAN	Gigaxonin	2.7219	Up	5.83335e-08	protein ubiquitination	BTB And C-terminal Kelch|BTB/POZ domain|Kelch motif
GMIP	GEM-interacting protein	2.72113	Up	1.47368e-10	Belongs to the TRAFAC class myosin-kinesin ATPase superfamily. Myosin family	RhoGAP domain
SPATS2	Spermatogenesis-associated serine-rich protein 2	2.72	Up	4.01037e-13	Protein of unknown function (DUF1387)	Spermatogenesis-associated serine-rich protein 2-like
KLK8	Kallikrein-8	2.71783	Up	8.57589e-08		Trypsin
DNAJC17	DnaJ homolog subfamily C member 17	2.71704	Up	7.38606e-14	toxin transport	DnaJ domain|RNA recognition motif
WDR6	WD repeat-containing protein 6	2.71412	Up	2.66751e-12	cell cycle	WD domain, G-beta repeat
HDAC7	Histone deacetylase 7	2.71135	Up	4.81427e-10	NAD-dependent histone deacetylase activity (H3-K14 specific)	Histone deacetylase domain	Neutrophil extracellular trap formation|Viral carcinogenesis|Alcoholism
WWTR1	WW domain-containing transcription regulator protein 1	2.70935	Up	4.77237e-16	ubiquitin protein ligase activity	WW domain	Hippo signaling pathway|Hippo signaling pathway - multiple species
STK10	Serine/threonine-protein kinase 10	2.70676	Up	1.68401e-11	stress-activated protein kinase signaling cascade	Protein kinase domain|Polo kinase kinase	Progesterone-mediated oocyte maturation
EHHADH	Peroxisomal bifunctional enzyme	2.70615	Up	7.95585e-12	enoyl-CoA hydratase activity	3-hydroxyacyl-CoA dehydrogenase, C-terminal domain|3-hydroxyacyl-CoA dehydrogenase, NAD binding domain|Enoyl-CoA hydratase/isomerase	Propanoate metabolism|Butanoate metabolism|Fatty acid degradation|Valine, leucine and isoleucine degradation|Lysine degradation|Tryptophan metabolism|beta-Alanine metabolism|Peroxisome|PPAR signaling pathway
TBC1D23	TBC1 domain family member 23	2.70376	Up	1.85804e-11	embryonic brain development	Rab-GTPase-TBC domain|Rhodanese-like domain|TBC1 domain family member 23 C-terminal
CRYBG1	Beta/gamma crystallin domain-containing protein 1	2.70206	Up	1.30485e-13	Beta/gamma crystallins	Beta/Gamma crystallin|Ricin-type beta-trefoil lectin domain
IRF2BP1	Interferon regulatory factor 2-binding protein 1	2.70103	Up	4.84751e-12	development of secondary female sexual characteristics	Interferon regulatory factor 2-binding protein zinc finger
NUDT1	Oxidized purine nucleoside triphosphate hydrolase	2.69967	Up	3.06506e-12	2-hydroxy-adenosine triphosphate pyrophosphatase activity	NUDIX domain
GCC1	GRIP and coiled-coil domain-containing protein 1	2.69769	Up	1.11275e-12	GRIP domain	GRIP domain
PSME4	Proteasome activator complex subunit 4	2.69709	Up	1.12181e-15	acetylation-dependent protein binding	Proteasome-substrate-size regulator, mid region|Domain of unknown function (DUF3437)	Proteasome
CLCN7	H(+)/Cl(-) exchange transporter 7	2.69589	Up	9.08344e-14	Chloride Channel	CBS domain|Voltage gated chloride channel
F12	Coagulation factor XII	2.69196	Up	1.09777e-12	calcium ion binding	EGF-like domain|Fibronectin type I domain|Fibronectin type II domain|Kringle domain|Trypsin	Complement and coagulation cascades
CIC	Protein capicua homolog	2.69106	Up	7.95585e-12	DNA binding	HMG (high mobility group) box	Spinocerebellar ataxia
ITCH	E3 ubiquitin-protein ligase Itchy homolog	2.69082	Up	2.04903e-13	ubiquitin protein ligase activity	C2 domain|HECT-domain (ubiquitin-transferase)|WW domain	Ubiquitin mediated proteolysis|Notch signaling pathway|TNF signaling pathway|Endocytosis|Non-alcoholic fatty liver disease
TBK1	Serine/threonine-protein kinase TBK1	2.689	Up	2.84393e-15	IkappaB kinase activity	Protein kinase domain|TANK-binding kinase 1 coiled-coil domain 1|TANK binding kinase 1 ubiquitin-like domain	Ras signaling pathway|Autophagy - animal|Mitophagy - animal|Toll-like receptor signaling pathway|NOD-like receptor signaling pathway|RIG-I-like receptor signaling pathway|Cytosolic DNA-sensing pathway|IL-17 signaling pathway|Human immunodeficiency virus 1 infection|Hepatitis B|Hepatitis C|Coronavirus disease - COVID-19|Influenza A|Measles|Herpes simplex virus 1 infection|Human cytomegalovirus inf…
TBXAS1	Thromboxane-A synthase	2.68598	Up	4.61148e-14	iron ion binding	Cytochrome P450	Arachidonic acid metabolism|Platelet activation
SHARPIN	Sharpin	2.68385	Up	5.64457e-18	ubiquitin conjugating enzyme binding	Sharpin PH domain	Necroptosis|NOD-like receptor signaling pathway|Shigellosis
MPO	Myeloperoxidase	2.68335	Up	1.8446e-08	peroxidase activity	Animal haem peroxidase	Drug metabolism - other enzymes|Phagosome|Neutrophil extracellular trap formation|Transcriptional misregulation in cancer|Acute myeloid leukemia
RRP7A	Ribosomal RNA-processing protein 7 homolog A	2.68023	Up	1.89452e-17	ribosomal small subunit assembly	Rrp7 RRM-like N-terminal domain|Ribosomal RNA-processing protein 7 (RRP7) C-terminal domain	Ribosome biogenesis in eukaryotes
HSD17B11	Estradiol 17-beta-dehydrogenase 11	2.67914	Up	1.21663e-13	NADP-retinol dehydrogenase activity	short chain dehydrogenase	Steroid hormone biosynthesis
RBFOX2	RNA binding protein fox-1 homolog 2	2.67824	Up	2.30194e-11	regulation of alternative mRNA splicing, via spliceosome	Calcitonin gene-related peptide regulator C terminal|RNA recognition motif
EXOSC3	Exosome complex component RRP40	2.67823	Up	1.03741e-13	nuclear retention of pre-mRNA with aberrant 3'-ends at the site of transcription	KH domain|Mammalian exosome complex component RRP40, N-terminal|Exosome complex component RRP40, S1 domain	RNA degradation
SIL1	Nucleotide exchange factor SIL1	2.67821	Up	2.39351e-12	adenyl-nucleotide exchange factor activity	Nucleotide exchange factor Fes1	Protein processing in endoplasmic reticulum
HABP4	Intracellular hyaluronan-binding protein 4	2.6782	Up	3.27976e-19	RNA binding	Hyaluronan / mRNA binding family|Intracellular hyaluronan-binding protein 4 N-terminal
MPP1	55 kDa erythrocyte membrane protein	2.67552	Up	7.04499e-12	protein localization to myelin sheath abaxonal region	Guanylate kinase|PDZ domain|SH3 domain
MIB1	E3 ubiquitin-protein ligase MIB1	2.67329	Up	5.47676e-11	protein ubiquitination	Ankyrin repeats (3 copies)|Ankyrin repeats (many copies)|Mib_herc2|Mind bomb SH3 repeat domain|Zinc finger, C3HC4 type (RING finger)|Zinc finger, ZZ type	Lipid and atherosclerosis
ZC3H7B	Zinc finger CCCH domain-containing protein 7B	2.67089	Up	5.8371e-14	Zinc finger C-x8-C-x5-C-x3-H type (and similar)	Tetratricopeptide repeat|Zinc finger C-x8-C-x5-C-x3-H type (and similar)
PPP4R3A	Serine/threonine-protein phosphatase 4 regulatory subunit 3A	2.66864	Up	2.46478e-11	signal transduction involved in meiotic recombination checkpoint	Phosphatase 4 regulatory subunit 3	Glucagon signaling pathway
PDK1	[Pyruvate dehydrogenase (acetyl-transferring)] kinase isozyme 1, mitochondrial	2.6681	Up	2.73461e-10	pyruvate dehydrogenase (acetyl-transferring) kinase activity	Mitochondrial branched-chain alpha-ketoacid dehydrogenase kinase|Histidine kinase-, DNA gyrase B-, and HSP90-like ATPase	HIF-1 signaling pathway|Central carbon metabolism in cancer
MEA1	Male-enhanced antigen 1	2.66757	Up	2.89681e-09	spermatogenesis	Male enhanced antigen 1 (MEA1)
HAS1	Hyaluronan synthase 1	2.66628	Up	7.75368e-13	chitin synthase activity	Glycosyltransferase like family 2
APOBEC3G	DNA dC->dU-editing enzyme APOBEC-3G	2.66495	Up	2.43638e-10	DNA cytosine deamination	Novel AID APOBEC clade 2	Viral life cycle - HIV-1|Human immunodeficiency virus 1 infection
TBC1D10A	TBC1 domain family member 10A	2.66278	Up	3.99674e-12	regulation of vesicle fusion	Rab-GTPase-TBC domain
SSU72	RNA polymerase II subunit A C-terminal domain phosphatase SSU72	2.66203	Up	8.74548e-14	RNA polymerase II subunit A C-terminal domain phosphatase	Ssu72-like protein	mRNA surveillance pathway
PEX5	Peroxisomal targeting signal 1 receptor	2.66075	Up	9.27232e-11	peroxisome matrix targeting signal-1 binding	Tetratricopeptide repeat|Tetratricopeptide repeat	Peroxisome
AFAP1	Actin filament-associated protein 1	2.65677	Up	7.46714e-17	SH2 domain binding	PH domain
PPIP5K2	Inositol hexakisphosphate and diphosphoinositol-pentakisphosphate kinase 2	2.65667	Up	2.60795e-12	diphosphoinositol-pentakisphosphate kinase activity	Histidine phosphatase superfamily (branch 2)|Diphosphoinositol pentakisphosphate kinase 2 N-terminal domain	Phosphatidylinositol signaling system
ARHGAP25	Rho GTPase-activating protein 25	2.65574	Up	2.5492e-11	Rho GTPase-activating protein	PH domain|RhoGAP domain
INTS5	Integrator complex subunit 5	2.65482	Up	2.06346e-16	snRNA processing	Integrator complex subunit 5 C-terminus|Integrator complex subunit 5 N-terminus
WIPF2	WAS/WASL-interacting protein family member 2	2.65442	Up	4.42361e-10	actin binding	WH2 motif	Endocytosis|Pathogenic Escherichia coli infection|Yersinia infection
PSMG3	Proteasome assembly chaperone 3	2.65419	Up	2.29752e-14	Proteasome assembly chaperone 3	Proteasome assembly chaperone 3
DNAJB4	DnaJ homolog subfamily B member 4	2.65083	Up	2.96113e-11	protein folding	DnaJ domain|DnaJ C terminal domain
PRKG1	cGMP-dependent protein kinase 1	2.65053	Up	1.96818e-11	cGMP-dependent protein kinase activity	Cyclic nucleotide-binding domain|Coiled-coil N-terminus of cGMP-dependent protein kinase|Protein kinase domain	cGMP-PKG signaling pathway|Gap junction|Platelet activation|Regulation of lipolysis in adipocytes|Vascular smooth muscle contraction|Salivary secretion|Long-term depression|Olfactory transduction|Circadian entrainment|Thermogenesis
VPS37A	Vacuolar protein sorting-associated protein 37A	2.64876	Up	6.93663e-15	endosome transport via multivesicular body sorting pathway	Modifier of rudimentary (Mod(r)) protein	Endocytosis
TRIM26	Tripartite motif-containing protein 26	2.64648	Up	3.64281e-14	zinc ion binding	SPRY-associated domain|SPRY domain|B-box zinc finger|zinc finger of C3HC4-type, RING
RPP30	Ribonuclease P protein subunit p30	2.64566	Up	1.33354e-12	ribonuclease P activity	RNase P subunit p30	Ribosome biogenesis in eukaryotes
CPM	Carboxypeptidase M	2.64062	Up	4.84636e-10	Carboxypeptidase	Carboxypeptidase regulatory-like domain|Zinc carboxypeptidase
MAP3K20	Mitogen-activated protein kinase kinase kinase 20	2.63687	Up	1.97496e-11	protein kinase activity	Protein tyrosine and serine/threonine kinase|SAM domain (Sterile alpha motif)	MAPK signaling pathway
PPP4R3B	Serine/threonine-protein phosphatase 4 regulatory subunit 3B	2.63569	Up	7.15205e-11	signal transduction involved in meiotic recombination checkpoint	Phosphatase 4 regulatory subunit 3	Glucagon signaling pathway
UBE2A	Ubiquitin-conjugating enzyme E2 A	2.63533	Up	5.07425e-10	histone ubiquitination	Ubiquitin-conjugating enzyme	Ubiquitin mediated proteolysis
DDX50	ATP-dependent RNA helicase DDX50	2.63186	Up	3.50309e-12	helicase activity	DEAD/DEAH box helicase|GUCT (NUC152) domain|Helicase conserved C-terminal domain
TOR4A	Torsin-4A	2.62991	Up	2.45294e-12	chaperone cofactor-dependent protein refolding	Torsin
ASNS	Asparagine synthetase [glutamine-hydrolyzing]	2.62961	Up	2.10625e-11	L-asparagine biosynthetic process	Asparagine synthase|Glutamine amidotransferase domain	Alanine, aspartate and glutamate metabolism
DCTN5	Dynactin subunit 5	2.62749	Up	2.64724e-11	aorta development	Dynactin subunit 5	Motor proteins|Vasopressin-regulated water reabsorption|Salmonella infection|Amyotrophic lateral sclerosis|Huntington disease|Pathways of neurodegeneration - multiple diseases
PPP1R13L	RelA-associated inhibitor	2.62694	Up	1.31624e-12	apoptotic process	Ankyrin repeats (3 copies)|Variant SH3 domain
PIK3C3	Phosphatidylinositol 3-kinase catalytic subunit type 3	2.62664	Up	3.40799e-11	1-phosphatidylinositol-3-kinase activity	Phosphatidylinositol 3- and 4-kinase|Phosphoinositide 3-kinase C2|Phosphoinositide 3-kinase family, accessory domain (PIK domain)	Inositol phosphate metabolism|Apelin signaling pathway|Phosphatidylinositol signaling system|Phagosome|Autophagy - animal|Autophagy - other|Kaposi sarcoma-associated herpesvirus infection|Salmonella infection|Shigellosis|Tuberculosis|Alzheimer disease|Amyotrophic lateral sclerosis|Huntington disease|Spinocerebellar ataxia|Pathways of neurodegeneration - multiple diseases
TERF2IP	Telomeric repeat-binding factor 2-interacting protein 1	2.62212	Up	2.60467e-11	negative regulation of DNA recombination at telomere	BRCT domain, a BRCA1 C-terminus domain|Rap1 Myb domain|TRF2-interacting telomeric protein/Rap1 - C terminal domain
MED24	Mediator of RNA polymerase II transcription subunit 24	2.62115	Up	3.29876e-21	transcription, DNA-templated	Mediator complex subunit 24 N-terminal	Thyroid hormone signaling pathway
PATZ1	POZ-, AT hook-, and zinc finger-containing protein 1	2.62088	Up	6.48005e-12	DNA binding	BTB/POZ domain|Zinc finger, C2H2 type|C2H2-type zinc finger|Putative zinc-finger between two C2H2 zinc-fingers on Patz
SLC30A1	Proton-coupled zinc antiporter SLC30A1	2.61643	Up	2.74565e-14	regulation of zinc ion transport	Cation efflux family	Mineral absorption
CNOT6L	CCR4-NOT transcription complex subunit 6-like	2.61581	Up	2.58398e-12	poly(A)-specific ribonuclease activity	Endonuclease/Exonuclease/phosphatase family|Leucine rich repeat	RNA degradation
CDC42EP1	Cdc42 effector protein 1	2.61457	Up	2.54147e-09	positive regulation of pseudopodium assembly	Cdc42 effector|P21-Rho-binding domain
MFN1	Mitofusin-1	2.61313	Up	8.75939e-15	mitochondrial fusion	Dynamin family|fzo-like conserved region	Mitophagy - animal|NOD-like receptor signaling pathway|Parkinson disease|Pathways of neurodegeneration - multiple diseases
LPCAT4	Lysophospholipid acyltransferase LPCAT4	2.61105	Up	1.96761e-15	1-alkylglycerophosphocholine O-acetyltransferase activity	Acyltransferase	Glycerophospholipid metabolism|Ether lipid metabolism
TMF1	TATA element modulatory factor	2.61047	Up	5.44351e-12	positive regulation of testosterone secretion	TATA element modulatory factor 1 DNA binding|TATA element modulatory factor 1 TATA binding
RSRC2	Arginine/serine-rich coiled-coil protein 2	2.60904	Up	7.61282e-14	Small acidic protein family	Small acidic protein family
HEATR6	HEAT repeat-containing protein 6	2.60856	Up	1.18674e-20	Domain of unknown function (DUF4042)	Domain of unknown function (DUF4042)
ZNRF2	E3 ubiquitin-protein ligase ZNRF2	2.60747	Up	1.13371e-11	zinc and ring finger	Ring finger domain
HYDIN	Hydrocephalus-inducing protein homolog	2.60581	Up	7.35266e-10	axonemal central apparatus assembly	Abnormal spindle-like microcephaly-assoc'd, ASPM-SPD-2-Hydin|Hydin Adenylate kinase-like domain
CNRIP1	CB1 cannabinoid receptor-interacting protein 1	2.60386	Up	3.82506e-11	type 1 cannabinoid receptor binding	CB1 cannabinoid receptor-interacting protein 1
DHODH	Dihydroorotate dehydrogenase (quinone), mitochondrial	2.60289	Up	1.4717e-13	dihydroorotate dehydrogenase activity	Dihydroorotate dehydrogenase	Pyrimidine metabolism
ANAPC5	Anaphase-promoting complex subunit 5	2.60286	Up	4.1215e-14	protein K11-linked ubiquitination	Anaphase-promoting complex subunit 5|Anaphase-promoting complex subunit 5, N-terminal domain	Ubiquitin mediated proteolysis|Cell cycle|Oocyte meiosis|IL-17 signaling pathway|Progesterone-mediated oocyte maturation|Human T-cell leukemia virus 1 infection
IPO8	Importin-8	2.5989	Up	3.1026e-13	Ran GTPase binding	Cse1|Importin-beta N-terminal domain	Nucleocytoplasmic transport
TMTC3	Protein O-mannosyl-transferase TMTC3	2.59466	Up	2.98528e-12	cellular component assembly	Protein O-mannosyl-transferase TMTC, DUF1736|Tetratricopeptide repeat|Tetratricopeptide repeat|Tetratricopeptide repeat
RANBP6	Ran-binding protein 6	2.59332	Up	3.59124e-17	ribosomal protein import into nucleus	HEAT repeat|HEAT-like repeat|Importin repeat|Importin repeat 6
DNAJB12	DnaJ homolog subfamily B member 12	2.58719	Up	2.09319e-12	protein folding	DnaJ domain|Domain of unknown function (DUF1977)	Protein processing in endoplasmic reticulum
GUCY1B1	Guanylate cyclase soluble subunit beta-1	2.58689	Up	6.98571e-14	guanylate cyclase activity	Adenylate and Guanylate cyclase catalytic domain|Haem-NO-binding|Heme NO binding associated	Purine metabolism|cGMP-PKG signaling pathway|Gap junction|Platelet activation|Oxytocin signaling pathway|Renin secretion|Vascular smooth muscle contraction|Salivary secretion|Long-term depression|Circadian entrainment
E2F4	Transcription factor E2F4	2.58675	Up	2.86985e-12	protein dimerization activity	E2F transcription factor CC-MB domain|E2F/DP family winged-helix DNA-binding domain	TGF-beta signaling pathway|Cell cycle|Cellular senescence
PIK3R1	Phosphatidylinositol 3-kinase regulatory subunit alpha	2.5836	Up	5.65619e-14	1-phosphatidylinositol-3-kinase regulator activity	Phosphatidylinositol 3-kinase regulatory subunit P85 inter-SH2 domain|RhoGAP domain|SH2 domain	ErbB signaling pathway|Ras signaling pathway|Rap1 signaling pathway|VEGF signaling pathway|JAK-STAT signaling pathway|TNF signaling pathway|HIF-1 signaling pathway|FoxO signaling pathway|Phosphatidylinositol signaling system|Phospholipase D signaling pathway|Sphingolipid signaling pathway|cAMP signaling pathway|PI3K-Akt signaling pathway|AMPK signaling pathway|mTOR signaling pathway|Autophagy - a…
THG1L	Probable tRNA(His) guanylyltransferase	2.58259	Up	3.90542e-10	tRNA guanylyltransferase activity	tRNAHis guanylyltransferase|Thg1 C terminal domain
BYSL	Bystin	2.58185	Up	6.48888e-14	ribosome biogenesis	Bystin
SRGAP2	SLIT-ROBO Rho GTPase-activating protein 2	2.57952	Up	5.30193e-14	extension of a leading process involved in cell motility in cerebral cortex radial glia guided migration	Fes/CIP4, and EFC/F-BAR homology domain|RhoGAP domain|SH3 domain	Axon guidance
LRRC8A	Volume-regulated anion channel subunit LRRC8A	2.57665	Up	4.088e-13	regulation of response to stimulus	Leucine rich repeat|Pannexin-like TM region of LRRC8
PHC2	Polyhomeotic-like protein 2	2.57532	Up	1.91121e-11	zinc ion binding	Unstructured region on Polyhomeotic-like protein 1 and 2|SAM domain (Sterile alpha motif)|Zinc finger, FCS-type	Polycomb repressive complex
NMT2	Glycylpeptide N-tetradecanoyltransferase 2	2.57408	Up	3.33931e-10	Adds a myristoyl group to the N-terminal glycine residue of certain cellular proteins	Myristoyl-CoA:protein N-myristoyltransferase, N-terminal domain|Myristoyl-CoA:protein N-myristoyltransferase, C-terminal domain
AP1S1	AP-1 complex subunit sigma-1A	2.57359	Up	4.17592e-14	protein transport	Clathrin adaptor complex small chain	Lysosome|Human immunodeficiency virus 1 infection
TRIM65	Tripartite motif-containing protein 65	2.57275	Up	8.99746e-13	zinc ion binding	SPRY domain|B-box zinc finger|Zinc finger, C3HC4 type (RING finger)
ACAP2	Arf-GAP with coiled-coil, ANK repeat and PH domain-containing protein 2	2.5719	Up	3.21598e-13	GTPase activator activity	Ankyrin repeats (3 copies)|Putative GTPase activating protein for Arf|BAR domain of APPL family|PH domain	Endocytosis
SCAMP1	Secretory carrier-associated membrane protein 1	2.57183	Up	1.32208e-12	protein transport	SCAMP family
SUPV3L1	ATP-dependent RNA helicase SUPV3L1, mitochondrial	2.56934	Up	2.92546e-12	mitochondrial RNA 3'-end processing	Helicase conserved C-terminal domain|Mitochondrial degradasome RNA helicase subunit C terminal|Suv3 C-terminal domain 1|Suv3 helical N-terminal domain
TGFB1I1	Transforming growth factor beta-1-induced transcript 1 protein	2.56828	Up	4.64892e-11	actinin binding	LIM domain|Paxillin family
PECR	Peroxisomal trans-2-enoyl-CoA reductase	2.5678	Up	6.17552e-10	oxidation-reduction process	Enoyl-(Acyl carrier protein) reductase	Peroxisome
RANGRF	Ran guanine nucleotide release factor	2.56538	Up	1.30272e-14	regulation of microtubule nucleation by Ran protein signal transduction	Ran-interacting Mog1 protein
NTMT1	N-terminal Xaa-Pro-Lys N-methyltransferase 1	2.56457	Up	6.66454e-15	O-methyltransferase activity	AdoMet dependent proline di-methyltransferase
RIPK1	Receptor-interacting serine/threonine-protein kinase 1	2.56307	Up	3.88047e-14	protein kinase activity	Death domain|Protein tyrosine and serine/threonine kinase	NF-kappa B signaling pathway|TNF signaling pathway|Apoptosis|Necroptosis|Toll-like receptor signaling pathway|NOD-like receptor signaling pathway|RIG-I-like receptor signaling pathway|Cytosolic DNA-sensing pathway|Human immunodeficiency virus 1 infection|Hepatitis C|Human cytomegalovirus infection|Epstein-Barr virus infection|Pathogenic Escherichia coli infection|Salmonella infection|Shigellosis|…
TACC1	Transforming acidic coiled-coil-containing protein 1	2.55874	Up	1.69418e-12	cerebral cortex development	Transforming acidic coiled-coil-containing protein (TACC), C-terminal
TMEM214	Transmembrane protein 214	2.55819	Up	5.06193e-14	apoptotic process	TMEM214, C-terminal, caspase 4 activator
GATB	Glutamyl-tRNA(Gln) amidotransferase subunit B, mitochondrial	2.55686	Up	3.35038e-12	Allows the formation of correctly charged Gln-tRNA(Gln) through the transamidation of misacylated Glu-tRNA(Gln) in the mitochondria. The reaction takes place in the presence of glutamine and ATP through an activated gamma-phospho-Glu- tRNA(Gln)	GatB/GatE catalytic domain|GatB domain	Aminoacyl-tRNA biosynthesis
RMC1	Regulator of MON1-CCZ1 complex	2.55627	Up	4.65063e-13	process utilizing autophagic mechanism	Regulator of MON1-CCZ1 complex, C-terminal|Regulator of MON1-CCZ1 complex, N-terminal
SRA1	Steroid receptor RNA activator 1	2.55534	Up	1.2533e-11	steroid receptor RNA activator RNA binding	Steroid receptor RNA activator (SRA1)
MRPS31	28S ribosomal protein S31, mitochondrial	2.55399	Up	7.16609e-14	structural constituent of ribosome	Mitochondrial 28S ribosomal protein S31
FCN3	Ficolin-3	2.55367	Up	1.14204e-12	signaling receptor binding	Fibrinogen beta and gamma chains, C-terminal globular domain
CHUK	Inhibitor of nuclear factor kappa-B kinase subunit alpha	2.55356	Up	8.43898e-14	IkappaB kinase activity	IQBAL scaffold dimerization domain|I-kappa-kinase-beta NEMO binding domain|Protein kinase domain	MAPK signaling pathway|Ras signaling pathway|NF-kappa B signaling pathway|TNF signaling pathway|FoxO signaling pathway|PI3K-Akt signaling pathway|mTOR signaling pathway|Apoptosis|Toll-like receptor signaling pathway|NOD-like receptor signaling pathway|RIG-I-like receptor signaling pathway|Cytosolic DNA-sensing pathway|C-type lectin receptor signaling pathway|T cell receptor signaling pathway|Th1 …
ZNF638	Zinc finger protein 638	2.55353	Up	7.51908e-11	RNA splicing	RNA recognition motif|Zinc-finger double-stranded RNA-binding
SPARCL1	SPARC-like protein 1	2.55054	Up	2.87406e-09	collagen binding	Follistatin/Osteonectin-like EGF domain|Kazal-type serine protease inhibitor domain|Secreted protein acidic and rich in cysteine Ca binding region
IPO11	Importin-11	2.54724	Up	5.22385e-13	Ran GTPase binding	Importin-beta N-terminal domain	Nucleocytoplasmic transport
HELZ2	Helicase with zinc finger domain 2	2.54565	Up	5.47605e-14	helicase activity	AAA domain|AAA domain|RNB domain
DOP1B	Protein dopey-2	2.54319	Up	1.15499e-11	Golgi to endosome transport	Dopey, N-terminal
TRRAP	Transformation/transcription domain-associated protein	2.54286	Up	6.76941e-12	internal peptidyl-lysine acetylation	FAT domain|Phosphatidylinositol 3- and 4-kinase|Tra1 HEAT repeat central region|Tra1 HEAT repeat ring region	ATP-dependent chromatin remodeling|Human T-cell leukemia virus 1 infection
FOCAD	Focadhesin	2.54284	Up	9.82422e-16		Focadhesin/RST1, DUF3730|Focadhesin
APOL3	Apolipoprotein L3	2.54249	Up	3.70317e-10	Apolipoprotein	Apolipoprotein L
FHOD1	FH1/FH2 domain-containing protein 1	2.54203	Up	2.66456e-10	actin binding	Formin Homology 2 Domain|Formin N-terminal GTPase-binding domain	Salmonella infection
AZU1	Azurocidin	2.5397	Up	7.90564e-06	serine-type endopeptidase activity	Trypsin	Neutrophil extracellular trap formation
ZNF512	Zinc finger protein 512	2.53724	Up	3.01308e-10	DNA binding	Zinc finger, C2H2 type|Zinc finger protein 512, C2H2 zinc finger|Zinc finger 512, zinc fingers
MORF4L1	Mortality factor 4-like protein 1	2.53327	Up	3.31007e-12	histone H2A acetylation	MRG|RNA binding activity-knot of a chromodomain	ATP-dependent chromatin remodeling
ASRGL1	Isoaspartyl peptidase/L-asparaginase	2.53172	Up	3.01308e-10	beta-aspartyl-peptidase activity	Asparaginase	Alanine, aspartate and glutamate metabolism
STRN4	Striatin-4	2.53172	Up	1.71281e-11	armadillo repeat domain binding	Striatin family|WD domain, G-beta repeat
ARL15	ADP-ribosylation factor-like protein 15	2.52949	Up	8.93457e-14	Belongs to the small GTPase superfamily. Arf family	ADP-ribosylation factor family
IKZF2	Zinc finger protein Helios	2.52863	Up	4.87913e-09	DNA binding	Zinc finger, C2H2 type
GGT7	Glutathione hydrolase 7	2.52819	Up	2.63341e-10	glutathione hydrolase activity	Gamma-glutamyltranspeptidase	Taurine and hypotaurine metabolism|Glutathione metabolism
COQ8B	Atypical kinase COQ8B, mitochondrial	2.52541	Up	1.72644e-13	ubiquinone biosynthetic process	ABC1 atypical kinase-like domain
BET1	BET1 homolog	2.52307	Up	4.07875e-10	protein transport		SNARE interactions in vesicular transport
GID8	Glucose-induced degradation protein 8 homolog	2.52271	Up	1.00444e-12	negative regulation of gluconeogenesis	CTLH/CRA C-terminal to LisH motif domain|LisH
FBXL20	F-box/LRR-repeat protein 20	2.52001	Up	4.82863e-13	modulation by host of viral RNA genome replication	F-box-like|Leucine Rich repeat
ARID1A	AT-rich interactive domain-containing protein 1A	2.51501	Up	3.5994e-12	dendritic cell dendrite assembly	ARID/BRIGHT DNA binding domain|SWI/SNF-like complex subunit BAF250/Osa	ATP-dependent chromatin remodeling|Thermogenesis|Hepatocellular carcinoma
UEVLD	Ubiquitin-conjugating enzyme E2 variant 3	2.51217	Up	6.8565e-15	belongs to the LDH MDH superfamily	lactate/malate dehydrogenase, alpha/beta C-terminal domain|lactate/malate dehydrogenase, NAD binding domain|UEV domain
CPSF4	Cleavage and polyadenylation specificity factor subunit 4	2.51021	Up	3.34715e-11	pre-mRNA cleavage required for polyadenylation	Zinc finger C-x8-C-x5-C-x3-H type (and similar)|Zinc-finger containing family|Zinc knuckle	mRNA surveillance pathway|Influenza A
FAM107B	Protein FAM107B	2.50916	Up	4.89071e-09	Protein of unknown function (DUF1151)	Protein of unknown function (DUF1151)
STX18	Syntaxin-18	2.50752	Up	3.47206e-16	positive regulation of ER to Golgi vesicle-mediated transport	SNARE-complex protein Syntaxin-18 N-terminus	SNARE interactions in vesicular transport|Phagosome
VCPIP1	Deubiquitinating protein VCPIP1	2.50647	Up	3.34716e-12	protein deubiquitination involved in ubiquitin-dependent protein catabolic process	OTU-like cysteine protease|OTU1, UBXL domain|VCIP135 N-terminal
BTF3	Transcription factor BTF3	2.50542	Up	6.13547e-11	protein transport	NAC domain
FAM83H	Protein FAM83H	2.50465	Up	4.3524e-11	keratin filament binding	FAM83 A-H
FNDC3B	Fibronectin type III domain-containing protein 3B	2.50158	Up	1.66803e-15	fibronectin type III	Fibronectin type III domain
SPHK2	Sphingosine kinase 2	2.50062	Up	4.42255e-14	D-erythro-sphingosine kinase activity	Diacylglycerol kinase catalytic domain|YegS C-terminal NAD kinase beta sandwich-like domain	Sphingolipid metabolism|VEGF signaling pathway|Apelin signaling pathway|Calcium signaling pathway|Phospholipase D signaling pathway|Sphingolipid signaling pathway|Efferocytosis|Fc gamma R-mediated phagocytosis|Tuberculosis
RHCE	Blood group Rh(CE) polypeptide	2.50039	Up	2.13879e-13	ammonium transmembrane transporter activity	Ammonium Transporter Family
YPEL5	Protein yippee-like 5	2.4995	Up	9.86734e-11	positive regulation of cellular senescence	Yippee zinc-binding/DNA-binding /Mis18, centromere assembly
TRAPPC9	Trafficking protein particle complex subunit 9	2.49873	Up	4.079e-13	cell plate assembly	Transport protein Trs120 or TRAPPC9, TRAPP II complex subunit
FRMD8	FERM domain-containing protein 8	2.4977	Up	1.13308e-14	negative regulation of endothelial cell apoptotic process	FERM central domain
EARS2	Probable glutamate--tRNA ligase, mitochondrial	2.49566	Up	9.33524e-11	glutamyl-tRNA aminoacylation	Anticodon binding domain|tRNA synthetases class I (E and Q), catalytic domain	Porphyrin metabolism|Aminoacyl-tRNA biosynthesis
CUX1	Protein CASP	2.49214	Up	9.30677e-13		CASP C terminal
EDC3	Enhancer of mRNA-decapping protein 3	2.49034	Up	1.47847e-13	NADPHX epimerase activity	Linker region of enhancer of mRNA-decapping protein 3|FDF domain|Scd6-like Sm domain|YjeF-related protein N-terminus	RNA degradation
TXNIP	Thioredoxin-interacting protein	2.48532	Up	1.29733e-12	ubiquitin-dependent endocytosis	Arrestin (or S-antigen), C-terminal domain|Arrestin (or S-antigen), N-terminal domain	NOD-like receptor signaling pathway
PPIG	Peptidyl-prolyl cis-trans isomerase G	2.48352	Up	2.14768e-11	peptidyl-prolyl cis-trans isomerase activity	Cyclophilin type peptidyl-prolyl cis-trans isomerase/CLD
ISY1	Pre-mRNA-splicing factor ISY1 homolog	2.48248	Up	8.89511e-12	generation of catalytic spliceosome for second transesterification step	Isy1-like splicing family	Spliceosome
LONP2	Lon protease homolog 2, peroxisomal	2.47924	Up	1.89334e-11	ATP-dependent serine protease that mediates the selective degradation of misfolded, unassembled or oxidatively damaged polypeptides as well as certain short-lived regulatory proteins in the mitochondrial matrix. May also have a chaperone function in the assembly of inner membrane protein complexes. Participates in the regulation of mitochondrial gene expression and in the maintenance of the integ…	ATPase family associated with various cellular activities (AAA)|Lon protease (S16) C-terminal proteolytic domain|ATP-dependent protease La (LON) substrate-binding domain
TMEM184C	Transmembrane protein 184C	2.47626	Up	7.65162e-09	transporter activity	Organic solute transporter Ostalpha
CRYBG3	Very large A-kinase anchor protein	2.47543	Up	2.58309e-07	protein kinase A binding	Beta/Gamma crystallin|Ricin-type beta-trefoil lectin domain
COG7	Conserved oligomeric Golgi complex subunit 7	2.47399	Up	3.62448e-14	retrograde vesicle-mediated transport, Golgi to ER	Golgi complex component 7 (COG7)
RAB29	Ras-related protein Rab-7L1	2.47198	Up	3.47539e-10	BLOC-2 complex binding	Ras family
POLR3A	DNA-directed RNA polymerase III subunit RPC1	2.47128	Up	2.38907e-11	DNA-directed 5'-3' RNA polymerase activity	RNA polymerase Rpb1, domain 1|RNA polymerase Rpb1, domain 2|RNA polymerase Rpb1, domain 3|RNA polymerase Rpb1, domain 4|RNA polymerase Rpb1, domain 5	RNA polymerase|Cytosolic DNA-sensing pathway
IMPACT	Protein IMPACT	2.46736	Up	7.63984e-12	response to benomyl	RWD domain|Uncharacterized protein family UPF0029
MOXD1	DBH-like monooxygenase protein 1	2.46689	Up	2.88907e-13	octopamine biosynthetic process	Copper type II ascorbate-dependent monooxygenase, C-terminal domain|Copper type II ascorbate-dependent monooxygenase, N-terminal domain|DOMON domain
SUDS3	Sin3 histone deacetylase corepressor complex component SDS3	2.46501	Up	2.18801e-11	histone deacetylation	Sds3-like
DHX8	ATP-dependent RNA helicase DHX8	2.46492	Up	3.3566e-14	helicase activity	DEAD/DEAH box helicase|Helicase associated domain (HA2), ratchet-like|Helicase associated domain (HA2), winged-helix|Helicase conserved C-terminal domain|Oligonucleotide/oligosaccharide-binding (OB)-fold|S1 RNA binding domain	Spliceosome
SPG11	Spatacsin	2.46321	Up	1.13088e-13	phagosome-lysosome fusion involved in apoptotic cell clearance	Spatacsin C-terminus	Amyotrophic lateral sclerosis|Pathways of neurodegeneration - multiple diseases
PPP1R12C	Protein phosphatase 1 regulatory subunit 12C	2.46296	Up	6.50668e-10	positive regulation of myosin-light-chain-phosphatase activity	Ankyrin repeats (3 copies)|cGMP-dependent protein kinase interacting domain	Focal adhesion|Regulation of actin cytoskeleton|Oxytocin signaling pathway|Vascular smooth muscle contraction|Proteoglycans in cancer
MEAK7	MTOR-associated protein MEAK7	2.46255	Up	1.2394e-11	negative regulation of oxidative stress-induced neuron death	TLD
SMARCA1	Probable global transcription activator SNF2L1	2.45756	Up	9.14289e-11	helicase activity	HAND|Helicase conserved C-terminal domain|SLIDE|SNF2-related domain	ATP-dependent chromatin remodeling
ENPEP	Glutamyl aminopeptidase	2.45732	Up	5.54605e-10	metalloaminopeptidase activity	ERAP1-like C-terminal domain|Peptidase family M1 domain|Peptidase M1 N-terminal domain	Renin-angiotensin system
DENND10	DENN domain-containing protein 10	2.45534	Up	6.59532e-12	Stabilization of polarity axis	Stabilization of polarity axis
RABGAP1	Rab GTPase-activating protein 1	2.45418	Up	3.26467e-11	regulation of vesicle fusion	Kinesin protein|Phosphotyrosine interaction domain (PTB/PID)|Rab-GTPase-TBC domain
PRTN3	Myeloblastin	2.45378	Up	5.89205e-06	serine-type endopeptidase activity	Trypsin
LTN1	E3 ubiquitin-protein ligase listerin	2.45286	Up	2.55627e-16	protein ubiquitination
EFL1	Elongation factor-like GTPase 1	2.44941	Up	1.00756e-12	GTPase activity	Elongation factor G C-terminus|Elongation Factor G, domain III|Elongation factor Tu GTP binding domain	Ribosome biogenesis in eukaryotes
EIF2AK4	eIF-2-alpha kinase GCN2	2.44936	Up	5.94847e-09	eukaryotic translation initiation factor 2alpha kinase activity	Anticodon binding domain of tRNAs|Protein kinase domain|RWD domain|Histidyl-tRNA synthetase	Autophagy - animal|Hepatitis C|Measles|Herpes simplex virus 1 infection
MOB2	MOB kinase activator 2	2.4485	Up	3.34213e-11	hippo signaling	Mob1/phocein family
GFM2	Ribosome-releasing factor 2, mitochondrial	2.44258	Up	5.45855e-12	Mitochondrial GTPase that mediates the disassembly of ribosomes from messenger RNA at the termination of mitochondrial protein biosynthesis. Acts in collaboration with MRRF. GTP hydrolysis follows the ribosome disassembly and probably occurs on the ribosome large subunit. Not involved in the GTP-dependent ribosomal translocation step during translation elongation	Elongation factor G C-terminus|Elongation Factor G, domain III|Elongation factor G, domain IV|Elongation factor Tu GTP binding domain|Elongation factor Tu domain 2
IRF2BP2	Interferon regulatory factor 2-binding protein 2	2.43939	Up	1.01153e-11	development of secondary female sexual characteristics	Interferon regulatory factor 2-binding protein zinc finger
CNOT10	CCR4-NOT transcription complex subunit 10	2.43715	Up	5.77165e-12	regulation of translation		RNA degradation
PRKD2	Serine/threonine-protein kinase D2	2.43024	Up	9.5772e-13	protein kinase D signaling	Phorbol esters/diacylglycerol binding domain (C1 domain)|PH domain|Protein kinase domain	Rap1 signaling pathway|Aldosterone synthesis and secretion|Chemical carcinogenesis - reactive oxygen species
AP1G2	AP-1 complex subunit gamma-like 2	2.43018	Up	8.66735e-09	intracellular protein transport	Adaptin N terminal region|Adaptin C-terminal domain	Lysosome|Human immunodeficiency virus 1 infection
IGLV3-25	Immunoglobulin lambda variable 3-25	2.42882	Up	1.50271e-08		Immunoglobulin V-set domain
PGLYRP2	N-acetylmuramoyl-L-alanine amidase	2.42871	Up	7.29054e-08	N-acetylmuramoyl-L-alanine amidase activity	N-acetylmuramoyl-L-alanine amidase
MRPS5	28S ribosomal protein S5, mitochondrial	2.42754	Up	2.16248e-13	structural constituent of ribosome	Ribosomal protein S5, N-terminal domain|Ribosomal protein S5, C-terminal domain|40S ribosomal protein rpS2 (S5p), N-terminal	Ribosome
CPXM1	Probable carboxypeptidase X1	2.42341	Up	2.10203e-09	Carboxypeptidase	Carboxypeptidase regulatory-like domain|F5/8 type C domain|Zinc carboxypeptidase
THOC1	THO complex subunit 1	2.42219	Up	1.89942e-10	tho complex	Death domain|THO complex subunit 1 transcription elongation factor	Spliceosome|Nucleocytoplasmic transport
PCIF1	mRNA (2'-O-methyladenosine-N(6)-)-methyltransferase	2.41556	Up	2.41639e-12	negative regulation of phosphatase activity	Phosphorylated CTD interacting factor 1 WW domain|WW domain
ZC3H14	Zinc finger CCCH domain-containing protein 14	2.41113	Up	7.4173e-12	negative regulation of mRNA polyadenylation	RNA-binding, Nab2-type zinc finger
FGL2	Fibroleukin	2.40987	Up	3.30299e-11	signaling receptor binding	Fibrinogen beta and gamma chains, C-terminal globular domain
MYO18A	Unconventional myosin-XVIIIa	2.40868	Up	9.38132e-11	motor activity	Myosin head (motor domain)|Myosin tail|PDZ domain	Motor proteins
SAP130	Histone deacetylase complex subunit SAP130	2.40613	Up	2.04412e-10	transcription, DNA-templated	Histone deacetylase complex subunit SAP130 C-terminus
IGHV3-49	Immunoglobulin heavy variable 3-49	2.40499	Up	2.7939e-11		Immunoglobulin V-set domain	NF-kappa B signaling pathway|Calcium signaling pathway|Phospholipase D signaling pathway|PI3K-Akt signaling pathway|Phagosome|Hematopoietic cell lineage|Neutrophil extracellular trap formation|Natural killer cell mediated cytotoxicity|B cell receptor signaling pathway|Fc epsilon RI signaling pathway|Fc gamma R-mediated phagocytosis|Intestinal immune network for IgA production|Transcriptional misr…
SRBD1	S1 RNA-binding domain-containing protein 1	2.40299	Up	3.14621e-09	DNA repair	Helix-hairpin-helix motif|HHH domain|S1 RNA binding domain|Tex-like protein N-terminal domain|Tex protein YqgF-like domain
DGKQ	Diacylglycerol kinase theta	2.39875	Up	8.06597e-16	diacylglycerol kinase activity	Phorbol esters/diacylglycerol binding domain (C1 domain)|Diacylglycerol kinase accessory domain|Diacylglycerol kinase catalytic domain|Ras association (RalGDS/AF-6) domain	Glycerolipid metabolism|Glycerophospholipid metabolism|Phosphatidylinositol signaling system|Phospholipase D signaling pathway|Choline metabolism in cancer
CYP51A1	Lanosterol 14-alpha demethylase	2.39833	Up	2.80483e-12	sterol 14-demethylase activity	Cytochrome P450	Steroid biosynthesis
MTMR12	Myotubularin-related protein 12	2.38563	Up	1.38252e-10	Belongs to the protein-tyrosine phosphatase family. Non-receptor class myotubularin subfamily	Myotubularin-associated protein|Myotubularin-like phosphatase domain
CNNM3	Metal transporter CNNM3	2.38128	Up	5.4771e-13	magnesium ion homeostasis	CBS domain
NCOA7	Nuclear receptor coactivator 7	2.38032	Up	7.6395e-11	negative regulation of peptidyl-cysteine S-nitrosylation	LysM domain|TLD	Lysosome
WTAP	Pre-mRNA-splicing regulator WTAP	2.3802	Up	8.85668e-09	mRNA methylation	WTAP/Mum2p family
URI1	Unconventional prefoldin RPB5 interactor 1	2.37565	Up	2.14687e-09	phosphatase inhibitor activity	Prefoldin subunit
PANK4	4'-phosphopantetheine phosphatase	2.37228	Up	1.24338e-12	pantothenate kinase activity	Damage-control phosphatase ARMT1-like domain|Fumble
AP5Z1	AP-5 complex subunit zeta-1	2.36583	Up	1.81905e-13	double-strand break repair via homologous recombination	AP-5 complex subunit, vesicle trafficking
ENGASE	Cytosolic endo-beta-N-acetylglucosaminidase	2.36557	Up	2.42109e-09	mannosyl-glycoprotein endo-beta-N-acetylglucosaminidase activity	Glycosyl hydrolase family 85	Other glycan degradation
RXRB	Retinoic acid receptor RXR-beta	2.36244	Up	1.02651e-12	steroid hormone mediated signaling pathway	Ligand-binding domain of nuclear hormone receptor|Zinc finger, C4 type (two domains)	Th17 cell differentiation|Adipocytokine signaling pathway|PPAR signaling pathway|Thyroid hormone signaling pathway|Parathyroid hormone synthesis, secretion and action|Pathways in cancer|Transcriptional misregulation in cancer|Chemical carcinogenesis - receptor activation|Gastric cancer|Thyroid cancer|Small cell lung cancer|Non-small cell lung cancer|Lipid and atherosclerosis
VPS13A	Intermembrane lipid transfer protein VPS13A	2.36069	Up	8.36504e-11	regulation of parkin-mediated stimulation of mitophagy in response to mitochondrial depolarization	ATG2/VPS13, C terminal domain|VPS13-like, N-terminal|Intermembrane lipid transfer protein VPS13, C-terminal|Vacuolar-sorting-associated 13 protein, DH-like domain|Vacuolar sorting-associated protein 13, extended-chorein|VPS13, central RBG modules|Vacuolar-sorting associated protein 13, adaptor binding domain
ZNF598	E3 ubiquitin-protein ligase ZNF598	2.35725	Up	9.733e-15	rescue of stalled ribosome
NACC1	Nucleus accumbens-associated protein 1	2.35406	Up	1.07624e-10	DNA binding	BEN domain|BTB/POZ domain
CYFIP2	Cytoplasmic FMR1-interacting protein 2	2.35279	Up	1.19977e-13	positive regulation of neurotrophin TRK receptor signaling pathway	CYRIA/CYRIB Rac1 binding domain|Cytoplasmic Fragile-X interacting family	Regulation of actin cytoskeleton|Pathogenic Escherichia coli infection|Salmonella infection
ALG11	GDP-Man:Man(3)GlcNAc(2)-PP-Dol alpha-1,2-mannosyltransferase	2.34836	Up	1.40705e-10	GDP-Man:Man3GlcNAc2-PP-Dol alpha-1,2-mannosyltransferase activity	ALG11 mannosyltransferase N-terminus|Glycosyl transferases group 1	N-Glycan biosynthesis|Various types of N-glycan biosynthesis
MFAP1	Microfibrillar-associated protein 1	2.34823	Up	6.66239e-13	micro-fibrillar-associated protein	Microfibril-associated/Pre-mRNA processing
ANKRD17	Ankyrin repeat domain-containing protein 17	2.34707	Up	1.59267e-13	protein ubiquitination	Ankyrin repeat|Ankyrin repeats (3 copies)|Ankyrin repeats (many copies)|KH domain
WAPL	Wings apart-like protein homolog	2.34651	Up	2.60849e-12	regulation of cohesin loading	Wings apart-like protein regulation of heterochromatin	Cell cycle
SLC39A7	Zinc transporter SLC39A7	2.34531	Up	3.00376e-15	cellular zinc ion homeostasis	ZIP Zinc transporter	Alzheimer disease|Parkinson disease
STX3	Syntaxin-3	2.34439	Up	4.02807e-09	SNAP receptor activity	SNARE domain|Syntaxin	SNARE interactions in vesicular transport|Synaptic vesicle cycle
COPS7B	COP9 signalosome complex subunit 7b	2.34047	Up	2.18728e-10	protein deneddylation	COP9 signalosome complex subunit 7a helix I domain|PCI domain
HLA-DPB1	HLA class II histocompatibility antigen, DP beta 1 chain	2.33899	Up	1.18882e-07	Class II histocompatibility antigen, beta domain	Immunoglobulin C1-set domain|Class II histocompatibility antigen, beta domain	Cell adhesion molecules|Phagosome|Hematopoietic cell lineage|Antigen processing and presentation|Th1 and Th2 cell differentiation|Th17 cell differentiation|Intestinal immune network for IgA production|Human T-cell leukemia virus 1 infection|Influenza A|Herpes simplex virus 1 infection|Epstein-Barr virus infection|Staphylococcus aureus infection|Tuberculosis|Toxoplasmosis|Leishmaniasis|Asthma|Syst…
BMS1	Ribosome biogenesis protein BMS1 homolog	2.33681	Up	8.39566e-10	U3 snoRNA binding	AARP2CN (NUC121) domain|40S ribosome biogenesis protein Tsr1 and BMS1 C-terminal	Ribosome biogenesis in eukaryotes
CCDC50	Coiled-coil domain-containing protein 50	2.33507	Up	1.307e-12	ubiquitin protein ligase binding	Coiled-coil domain-containing protein 50 N-terminus
MTA1	Metastasis-associated protein MTA1	2.3312	Up	3.30802e-10	positive regulation of protein autoubiquitination	BAH domain|ELM2 domain|GATA zinc finger|MTA R1 domain|Myb-like DNA-binding domain	ATP-dependent chromatin remodeling
ATXN3	Ataxin-3	2.32492	Up	4.86582e-13	protein localization to cytosolic proteasome complex involved in ERAD pathway	Josephin|Unstructured region C-term to UIM in Ataxin3|Ubiquitin interaction motif	Protein processing in endoplasmic reticulum|Spinocerebellar ataxia|Pathways of neurodegeneration - multiple diseases
DMXL1	DmX-like protein 1	2.32318	Up	1.68922e-09	vacuolar proton-transporting V-type ATPase complex assembly	RAVE protein 1 C terminal|WD domain, G-beta repeat	Lysosome
INSR	Insulin receptor	2.32169	Up	7.13416e-11	insulin receptor substrate binding	Fibronectin type III domain|Furin-like cysteine rich region|Insulin receptor trans-membrane segment|Protein tyrosine and serine/threonine kinase|Receptor L domain	MAPK signaling pathway|Ras signaling pathway|Rap1 signaling pathway|HIF-1 signaling pathway|FoxO signaling pathway|Phospholipase D signaling pathway|cGMP-PKG signaling pathway|PI3K-Akt signaling pathway|AMPK signaling pathway|mTOR signaling pathway|Adherens junction|Insulin signaling pathway|Regulation of lipolysis in adipocytes|Ovarian steroidogenesis|Aldosterone-regulated sodium reabsorption|Lo…
MLF2	Myeloid leukemia factor 2	2.32091	Up	2.39494e-12	myeloid progenitor cell differentiation	Myelodysplasia-myeloid leukemia factor 1-interacting protein
RPAP1	RNA polymerase II-associated protein 1	2.32014	Up	5.03768e-13	transcription by RNA polymerase II	RPAP1-like, C-terminal|RPAP1-like, N-terminal
COG6	Conserved oligomeric Golgi complex subunit 6	2.31599	Up	5.95238e-11	intra-Golgi vesicle-mediated transport	Conserved Oligomeric Golgi complex subunit 6, C-terminal|Conserved oligomeric complex COG6, N-terminal
ASDURF	ASNSD1 upstream open reading frame protein	2.31478	Up	9.5945e-08
TTC9C	Tetratricopeptide repeat protein 9C	2.30579	Up	2.12886e-14	bone development	Tetratricopeptide repeat
GMEB2	Glucocorticoid modulatory element-binding protein 2	2.30026	Up	4.99481e-12	transcription regulator activity	SAND domain
IFIT5	Interferon-induced protein with tetratricopeptide repeats 5	2.29812	Up	5.10779e-12	cellular component assembly	Tetratricopeptide repeat|Tetratricopeptide repeat|Tetratricopeptide repeat|Tetratricopeptide repeat
NCOR1	Nuclear receptor corepressor 1	2.29755	Up	8.60057e-10	regulation of glycolytic process by negative regulation of transcription from RNA polymerase II promoter	G-protein pathway suppressor 2-interacting domain|Myb-like DNA-binding domain	TGF-beta signaling pathway|Thyroid hormone signaling pathway|Transcriptional misregulation in cancer|Endocrine resistance
PCID2	PCI domain-containing protein 2	2.29361	Up	1.46193e-10		PCI domain
GALK2	N-acetylgalactosamine kinase	2.28922	Up	2.08346e-12	galactokinase activity	Galactokinase galactose-binding signature|GHMP kinases C terminal|GHMP kinases N terminal domain	Amino sugar and nucleotide sugar metabolism
SCYL3	Protein-associating with the carboxyl-terminal domain of ezrin	2.28824	Up	2.91959e-16	protein phosphorylation	Protein tyrosine and serine/threonine kinase
UBAC1	Ubiquitin-associated domain-containing protein 1	2.28731	Up	3.217e-10	protein ubiquitination	UBA/TS-N domain
PHAX	Phosphorylated adapter RNA export protein	2.28257	Up	7.18291e-12	snRNA export from nucleus	Phosphorylated adapter RNA export protein, RNA-binding domain	Nucleocytoplasmic transport
MRPS16	28S ribosomal protein S16, mitochondrial	2.27821	Up	8.079e-11	ribosomal protein s16	Ribosomal protein S16	Ribosome
TARBP1	Probable methyltransferase TARBP1	2.27705	Up	2.07528e-11	enzyme-directed rRNA 2'-O-methylation	SpoU rRNA Methylase family
PHF14	PHD finger protein 14	2.26018	Up	1.83847e-09	negative regulation of platelet-derived growth factor receptor-alpha signaling pathway	PHD-finger|PHD-finger|PHD-zinc-finger like domain
MMRN2	Multimerin-2	2.25731	Up	5.88795e-09	negative regulation of vascular endothelial growth factor receptor signaling pathway	C1q domain|EMI domain
UBE2H	Ubiquitin-conjugating enzyme E2 H	2.25614	Up	6.48342e-10	ubiquitin protein ligase binding	Ubiquitin-conjugating enzyme	Ubiquitin mediated proteolysis
VPS4A	Vacuolar protein sorting-associated protein 4A	2.25274	Up	5.44351e-12	positive regulation of centriole elongation	ATPase family associated with various cellular activities (AAA)|AAA+ lid domain|MIT (microtubule interacting and transport) domain|Vps4 C terminal oligomerisation domain	Viral life cycle - HIV-1|Endocytosis|Necroptosis
GPR107	Protein GPR107	2.24959	Up	1.93464e-08	clathrin heavy chain binding	Lung seven transmembrane receptor
GPN1	GPN-loop GTPase 1	2.2479	Up	3.5031e-08	GTPase activity	Conserved hypothetical ATP binding protein
TBC1D1	TBC1 domain family member 1	2.24492	Up	1.39619e-09	regulation of vesicle fusion	Domain of unknown function (DUF3350)|Phosphotyrosine interaction domain (PTB/PID)|Rab-GTPase-TBC domain	AMPK signaling pathway
NUDT2	Bis(5'-nucleosyl)-tetraphosphatase [asymmetrical]	2.24282	Up	3.83309e-09	diphosphoinositol-polyphosphate diphosphatase activity	NUDIX domain	Purine metabolism|Pyrimidine metabolism
PLVAP	Plasmalemma vesicle-associated protein	2.23613	Up	5.12837e-08	positive regulation of cellular extravasation	PV-1 protein (PLVAP)
SLC39A14	Metal cation symporter ZIP14	2.2318	Up	7.15205e-11	cellular zinc ion homeostasis	ZIP Zinc transporter	Ferroptosis|Alzheimer disease|Parkinson disease
PTPN9	Tyrosine-protein phosphatase non-receptor type 9	2.23058	Up	1.30651e-12	peptidyl-tyrosine dephosphorylation	CRAL/TRIO domain|Protein-tyrosine phosphatase
ALDH1A2	Retinal dehydrogenase 2	2.22708	Up	6.45861e-12	aldehyde dehydrogenase (NAD) activity	Aldehyde dehydrogenase family	Retinol metabolism
AVL9	Late secretory pathway protein AVL9 homolog	2.22534	Up	1.36098e-10	cell migration	Transport protein Avl9
REPS1	RalBP1-associated Eps domain-containing protein 1	2.22403	Up	4.08269e-21	calcium ion binding	Cytoskeletal-regulatory complex EF hand
CNOT7	CCR4-NOT transcription complex subunit 7	2.21704	Up	2.10152e-11	exonucleolytic nuclear-transcribed mRNA catabolic process involved in deadenylation-dependent decay	CAF1 family ribonuclease	RNA degradation
ANKMY2	Ankyrin repeat and MYND domain-containing protein 2	2.21528	Up	7.96381e-11	regulation of smoothened signaling pathway	Ankyrin repeats (3 copies)|MYND finger
SEPTIN1	Septin-1	2.2106	Up	5.83335e-08	GTP binding	Septin	Bacterial invasion of epithelial cells
ISCU	Iron-sulfur cluster assembly enzyme ISCU	2.20639	Up	9.46222e-09	iron-sulfur transferase activity	NifU-like N terminal domain
MAN2A2	Alpha-mannosidase 2x	2.20226	Up	4.24486e-08	mannosyl-oligosaccharide 1,3-1,6-alpha-mannosidase activity	Alpha mannosidase middle domain|Glycosyl hydrolases family 38 C-terminal domain|Glycosyl hydrolases family 38 N-terminal domain	N-Glycan biosynthesis|Various types of N-glycan biosynthesis
STK38L	Serine/threonine-protein kinase 38-like	2.20115	Up	3.31361e-10	protein serine/threonine kinase activity	Protein kinase domain|Protein kinase C terminal domain
HEATR5A	HEAT repeat-containing protein 5A	2.19584	Up	3.62448e-14	retrograde transport, endosome to Golgi	Laa1/Sip1/HEATR5 HEAT repeat region
YIF1A	Protein YIF1A	2.19052	Up	4.59044e-11	ER to Golgi vesicle-mediated transport	YIF1
MED30	Mediator of RNA polymerase II transcription subunit 30	2.1843	Up	4.47454e-11	mediator of RNA polymerase II transcription subunit	Mediator complex subunit 30	Thyroid hormone signaling pathway
CARMIL1	F-actin-uncapping protein LRRC16A	2.18383	Up	2.21404e-11	barbed-end actin filament uncapping	Carmil pleckstrin homology domain|CARMIL C-terminus|Leucine Rich repeat
LAMA3	Laminin subunit alpha-3	2.18203	Up	3.32911e-08	biological adhesion	Laminin B (Domain IV)|Laminin EGF domain|Laminin G domain|Laminin Domain I|Laminin Domain II|Laminin N-terminal (Domain VI)	PI3K-Akt signaling pathway|ECM-receptor interaction|Focal adhesion|Pathways in cancer|Small cell lung cancer|Human papillomavirus infection|Amoebiasis|Toxoplasmosis
ARMH3	Armadillo-like helical domain-containing protein 3	2.1815	Up	3.43103e-14	DUF1741	Armadillo-like helical domain-containing protein 3, C-terminal
INTS14	Integrator complex subunit 14	2.1741	Up	8.59618e-16	snRNA metabolic process	Integrator complex subunit 14, beta-barrel domain|Integrator complex subunit 14, alpha-helical domain|von Willebrand factor type A domain
SNX8	Sorting nexin-8	2.16559	Up	5.04787e-11	phosphatidylinositol binding	PX domain|Sorting nexin 8/Mvp1 BAR domain
RBCK1	RanBP-type and C3HC4-type zinc finger-containing protein 1	2.15212	Up	6.39133e-07	ubiquitin conjugating enzyme binding	RING-type zinc-finger	Necroptosis|NOD-like receptor signaling pathway|Shigellosis
EXOC6B	Exocyst complex component 6B	2.14713	Up	2.03148e-09	vesicle docking involved in exocytosis	Exocyst complex component EXOC6/Sec15, N-terminal|Exocyst complex subunit Sec15 C-terminal
SMPD4	Sphingomyelin phosphodiesterase 4	2.13983	Up	4.28184e-09	sphingomyelin phosphodiesterase D activity	Mitochondrial-associated sphingomyelin phosphodiesterase	Sphingolipid metabolism
BRAT1	BRCA1-associated ATM activator 1	2.1391	Up	7.29334e-12	response to ionizing radiation	HEAT repeat
TGFBRAP1	Transforming growth factor-beta receptor-associated protein 1	2.13857	Up	4.52704e-11	intracellular protein transport	Region in Clathrin and VPS|CNH domain|Vacuolar sorting protein 39 domain 1|Vacuolar sorting protein 39 domain 2	Efferocytosis
DLGAP4	Disks large-associated protein 4	2.13643	Up	1.79743e-09	protein domain specific binding	Guanylate-kinase-associated protein (GKAP) protein
PRPF39	Pre-mRNA-processing factor 39	2.13335	Up	6.6941e-10	mRNA 5'-splice site recognition
RINT1	RAD50-interacting protein 1	2.13152	Up	2.1943e-13	regulation of signal transduction involved in mitotic G2 DNA damage checkpoint	RINT-1/TIP-1 family
DCK	Deoxycytidine kinase	2.12889	Up	7.26307e-09	deoxycytidine kinase activity	Deoxynucleoside kinase	Purine metabolism|Pyrimidine metabolism
COG4	Conserved oligomeric Golgi complex subunit 4	2.12888	Up	2.38163e-10	Golgi vesicle prefusion complex stabilization	Conserved oligomeric Golgi complex subunit 4, C-terminal|COG4 transport protein, middle alpha-helical bundle|Conserved oligomeric Golgi complex subunit 4, N-terminal
SIDT2	SID1 transmembrane family member 2	2.12319	Up	3.4571e-14	RNA transmembrane transporter activity	dsRNA-gated channel SID-1
MAP3K7	Mitogen-activated protein kinase kinase kinase 7	2.1228	Up	5.3017e-13	protein kinase activity	Protein tyrosine and serine/threonine kinase	MAPK signaling pathway|Wnt signaling pathway|NF-kappa B signaling pathway|TNF signaling pathway|AMPK signaling pathway|Autophagy - animal|Adherens junction|Neutrophil extracellular trap formation|Toll-like receptor signaling pathway|NOD-like receptor signaling pathway|RIG-I-like receptor signaling pathway|T cell receptor signaling pathway|IL-17 signaling pathway|Osteoclast differentiation|Human i…
GPR108	Protein GPR108	2.1227	Up	3.59225e-09	clathrin heavy chain binding	Lung seven transmembrane receptor
TRIM32	E3 ubiquitin-protein ligase TRIM32	2.12012	Up	4.19071e-12	zinc ion binding	NHL repeat|RING-type zinc-finger	Ubiquitin mediated proteolysis
ATRX	Transcriptional regulator ATRX	2.10907	Up	1.11233e-12	post-embryonic limb morphogenesis	Cysteine Rich ADD domain|Helicase conserved C-terminal domain|SNF2-related domain	Cell cycle
INIP	SOSS complex subunit C	2.10794	Up	2.07487e-08	response to ionizing radiation	SOSS complex subunit C
LTF	Lactotransferrin	2.0915	Up	7.86977e-06	trivalent inorganic cation transmembrane transporter activity	Transferrin
UCK1	Uridine-cytidine kinase 1	2.08931	Up	8.46888e-08	UMP salvage	Phosphoribulokinase / Uridine kinase family	Pyrimidine metabolism|Drug metabolism - other enzymes
EPX	Eosinophil peroxidase	2.08474	Up	9.78051e-06	peroxidase activity	Animal haem peroxidase	Asthma
PUM2	Pumilio homolog 2	2.07142	Up	4.42206e-17	mRNA binding	Pumilio-family RNA binding repeat	Spinocerebellar ataxia
AP5B1	AP-5 complex subunit beta-1	2.07	Up	1.32113e-12	Adaptor-related protein complex 5, beta 1 subunit	AP-5 complex subunit beta-1, beta-barrel|AP5B1, C-terminal|AP5B1, middle domain|AP-5 complex subunit beta-1, N-terminal
ADD2	Beta-adducin	2.03812	Up	2.38682e-07	actin binding	Class II Aldolase and Adducin N-terminal domain
ERCC4	DNA repair endonuclease XPF	2.0307	Up	1.68739e-11	DNA repair	ERCC4 domain	Nucleotide excision repair|Fanconi anemia pathway
DMD	Dystrophin	2.02583	Up	2.84042e-08	olfactory nerve structural organization	Calponin homology (CH) domain|EF hand|EF-hand|Spectrin repeat|WW domain|Zinc finger, ZZ type	Hypertrophic cardiomyopathy|Arrhythmogenic right ventricular cardiomyopathy|Dilated cardiomyopathy|Viral myocarditis
CD36	Platelet glycoprotein 4	2.02505	Up	1.81391e-07	system process	CD36 family	AMPK signaling pathway|ECM-receptor interaction|Phagosome|Efferocytosis|Hematopoietic cell lineage|Adipocytokine signaling pathway|PPAR signaling pathway|Fat digestion and absorption|Cholesterol metabolism|Malaria|Lipid and atherosclerosis|Diabetic cardiomyopathy|Insulin resistance
TUT7	Terminal uridylyltransferase 7	2.0151	Up	2.4324e-05	RNA uridylyltransferase activity	Cid1 family poly A polymerase|TUTase nucleotidyltransferase domain|Unstructured region 4 on terminal uridylyltransferase 7|Zinc knuckle
HSF1	Heat shock factor protein 1	2.01176	Up	2.41455e-11	sequence-specific DNA binding	HSF-type DNA-binding|Vertebrate heat shock transcription factor	Legionellosis
SASS6	Spindle assembly abnormal protein 6 homolog	2.00565	Up	1.86576e-07	centriole replication	Centriolar protein SAS N-terminal|Sas6/XLF/XRCC4 coiled-coil domain
PHIP	PH-interacting protein	2.00466	Up	1.36365e-08	regulation of cell shape	Bromodomain|WD domain, G-beta repeat
KCTD21	BTB/POZ domain-containing protein KCTD21	2.00196	Up	1.11066e-09	protein homooligomerization	BTB/POZ domain|BTB/POZ domain-containing protein KCTD11/21 C-terminus
MAFF	Transcription factor MafF	1.99442	Up	8.248e-11	DNA-binding transcription factor activity	bZIP Maf transcription factor
RRAGA	Ras-related GTP-binding protein A	1.98369	Up	5.50276e-11	interleukin-4 receptor binding	Gtr1/RagA G protein conserved region	mTOR signaling pathway|Autophagy - animal|Shigellosis
LRRC41	Leucine-rich repeat-containing protein 41	1.97441	Up	4.06995e-11	protein homodimerization activity
VPS50	Syndetin	1.97258	Up	9.55419e-14	endocytic recycling	Syndetin, C-terminal|Vacuolar-sorting protein 54, of GARP complex
IGKV3D-15	Immunoglobulin kappa variable 3D-15	1.96923	Up	3.52852e-07		Immunoglobulin V-set domain
AP5S1	AP-5 complex subunit sigma-1	1.96028	Up	1.08789e-10	double-strand break repair via homologous recombination	AP-5 complex subunit sigma-1
RETSAT	All-trans-retinol 13,14-reductase	1.95834	Up	2.59957e-10	all-trans-retinol 13,14-reductase activity	NAD(P)-binding Rossmann-like domain	Retinol metabolism
ANLN	Anillin	1.95762	Up	9.1116e-08	positive regulation of bleb assembly	Cell division protein anillin|Anillin N-terminus|PH domain
VPS41	Vacuolar protein sorting-associated protein 41 homolog	1.95006	Up	3.59725e-15	regulation of SNARE complex assembly	Region in Clathrin and VPS	Autophagy - animal|Efferocytosis|Salmonella infection
RICTOR	Rapamycin-insensitive companion of mTOR	1.94913	Up	3.34305e-08	establishment or maintenance of actin cytoskeleton polarity	Rapamycin-insensitive companion of mTOR RasGEF_N domain|Rapamycin-insensitive companion of mTOR, middle domain|Rapamycin-insensitive companion of mTOR, N-term|Rapamycin-insensitive companion of mTOR, phosphorylation-site|Rapamycin-insensitive companion of mTOR, domain 5	mTOR signaling pathway
SLC2A1	Solute carrier family 2, facilitated glucose transporter member 1	1.94151	Up	9.69433e-10	transmembrane transporter activity	Sugar (and other) transporter	HIF-1 signaling pathway|Efferocytosis|Insulin secretion|Glucagon signaling pathway|Adipocytokine signaling pathway|Thyroid hormone signaling pathway|Bile secretion|Pathways in cancer|Central carbon metabolism in cancer|Renal cell carcinoma|Human T-cell leukemia virus 1 infection|Diabetic cardiomyopathy|Insulin resistance
ATP2C1	Calcium-transporting ATPase type 2C member 1	1.87457	Up	1.36606e-07	calcium-transporting ATPase activity	Cation transport ATPase (P-type)|Cation transporting ATPase, C-terminus|Cation transporter/ATPase, N-terminus|E1-E2 ATPase
VIRMA	Protein virilizer homolog	1.86217	Up	1.97113e-08	Protein virilizer homolog	Virilizer, N-terminal
PPP1R11	E3 ubiquitin-protein ligase PPP1R11	1.85258	Up	1.59641e-12	protein serine/threonine phosphatase inhibitor activity	Protein phosphatase inhibitor
ITGAM	Integrin alpha-M	1.82466	Up	5.15585e-08	integrin-mediated signaling pathway	FG-GAP repeat|Integrin alpha Ig-like domain 1|Integrin alpha Ig-like domain 2|Integrin alpha cytoplasmic region|Integrin alpha-X-like, Ig-like domain 3|von Willebrand factor type A domain	Rap1 signaling pathway|Cell adhesion molecules|Phagosome|Regulation of actin cytoskeleton|Hematopoietic cell lineage|Complement and coagulation cascades|Neutrophil extracellular trap formation|Leukocyte transendothelial migration|Transcriptional misregulation in cancer|Acute myeloid leukemia|Pertussis|Legionellosis|Staphylococcus aureus infection|Tuberculosis|Amoebiasis|Leishmaniasis
AFF4	AF4/FMR2 family member 4	1.81698	Up	0.000905993	periodic partitioning by pair rule gene	AF-4 proto-oncoprotein N-terminal region|AF4 interaction motif|AFF4, C-terminal homology domain	Viral life cycle - HIV-1
RNF214	RING finger protein 214	1.81532	Up	9.19126e-09	Ring finger
CTSG	Cathepsin G	1.78952	Up	2.16378e-05	serine-type endopeptidase activity	Trypsin	Neuroactive ligand-receptor interaction|Lysosome|Neutrophil extracellular trap formation|Renin-angiotensin system|Amoebiasis|Systemic lupus erythematosus
ORMDL2	ORM1-like protein 2	1.78195	Up	4.02742e-15	negative regulation of ceramide biosynthetic process	ORMDL family
TTC33	Tetratricopeptide repeat protein 33	1.77851	Up	2.86899e-09	negative regulation of ER-associated ubiquitin-dependent protein catabolic process
COL21A1	Collagen alpha-1(XXI) chain	1.71337	Up	0.000173761	structural constituent of cuticle	Collagen triple helix repeat (20 copies)|von Willebrand factor type A domain	Protein digestion and absorption
NOVA2	RNA-binding protein Nova-2	1.70545	Up	1.87025e-07	RNA splicing	KH domain
MED11	Mediator of RNA polymerase II transcription subunit 11	1.70451	Up	9.29603e-12	regulation of transcription by RNA polymerase II	Mediator complex protein
UBR1	E3 ubiquitin-protein ligase UBR1	1.70207	Up	9.96158e-08	ubiquitin-dependent protein catabolic process via the N-end rule pathway	ATP-dependent Clp protease adaptor protein ClpS|Proteolysis_6 C-terminal|Putative zinc finger in N-recognin (UBR box)
FSTL1	Follistatin-related protein 1	1.67417	Up	2.08838e-07	heparin binding	Follistatin/Osteonectin-like EGF domain|Kazal-type serine protease inhibitor domain
COLGALT1	Procollagen galactosyltransferase 1	1.67173	Up	1.49953e-11	procollagen galactosyltransferase activity	Glycosyl transferase family 2|Glycosyltransferase family 25 (LPS biosynthesis protein)	Lysine degradation|Other types of O-glycan biosynthesis
FCGR3A	Low affinity immunoglobulin gamma Fc region receptor III-A	1.66808	Up	6.47856e-09	IgG binding	Immunoglobulin domain	Phagosome|Neutrophil extracellular trap formation|Natural killer cell mediated cytotoxicity|Fc gamma R-mediated phagocytosis|Osteoclast differentiation|Staphylococcus aureus infection|Tuberculosis|Leishmaniasis|Systemic lupus erythematosus
MTMR9	Myotubularin-related protein 9	1.65707	Up	4.43908e-08	Belongs to the protein-tyrosine phosphatase family. Non-receptor class myotubularin subfamily	Myotubularin-like phosphatase domain|GRAM domain-like
FEZ2	Fasciculation and elongation protein zeta-2	1.633	Up	1.9446e-11	regulation of anterograde axonal transport of mitochondrion	FEZ-like protein
TXNDC9	Thioredoxin domain-containing protein 9	1.6268	Up	1.07824e-12	queuosine biosynthetic process	Thioredoxin
CEACAM6	Carcinoembryonic antigen-related cell adhesion molecule 6	1.61869	Up	5.51213e-05	negative regulation of cytotoxic T cell degranulation	Immunoglobulin domain|Immunoglobulin domain|Immunoglobulin V-set domain
FCER1G	High affinity immunoglobulin epsilon receptor subunit gamma	1.61657	Up	3.83975e-09	interleukin-3-mediated signaling pathway	Immunoreceptor tyrosine-based activation motif|T-cell surface glycoprotein CD3 zeta chain	Phospholipase D signaling pathway|Sphingolipid signaling pathway|Platelet activation|C-type lectin receptor signaling pathway|Natural killer cell mediated cytotoxicity|Fc epsilon RI signaling pathway|Tuberculosis|Asthma
C1QC	Complement C1q subcomponent subunit C	1.61564	Up	4.27567e-10	complement activation, classical pathway	C1q domain|Collagen triple helix repeat (20 copies)	Efferocytosis|Complement and coagulation cascades|Coronavirus disease - COVID-19|Pertussis|Staphylococcus aureus infection|Chagas disease|Systemic lupus erythematosus|Prion disease|Alcoholic liver disease
MMP9	Matrix metalloproteinase-9	1.61334	Up	8.96819e-06	metalloendopeptidase activity	Fibronectin type II domain|Hemopexin|Matrixin	TNF signaling pathway|IL-17 signaling pathway|Leukocyte transendothelial migration|Estrogen signaling pathway|Relaxin signaling pathway|Pathways in cancer|Transcriptional misregulation in cancer|MicroRNAs in cancer|Proteoglycans in cancer|Bladder cancer|Prostate cancer|Hepatitis B|Lipid and atherosclerosis|Fluid shear stress and atherosclerosis|Diabetic cardiomyopathy|Endocrine resistance
FASN	Fatty acid synthase	1.61153	Up	1.47012e-10	phosphopantetheine binding	Acyl transferase domain|Zinc-binding dehydrogenase|Fatty acid synthase, pseudo-KR domain|Ketoacyl-synthetase C-terminal extension|Beta-ketoacyl synthase, N-terminal domain|Beta-ketoacyl synthase, C-terminal domain|KR domain|Methyltransferase domain|Polyketide synthase dehydratase domain|Phosphopantetheine attachment site|Thioesterase domain	Fatty acid biosynthesis|AMPK signaling pathway|Insulin signaling pathway|Alcoholic liver disease
ZBTB11	Zinc finger and BTB domain-containing protein 11	1.60872	Up	5.03271e-08	DNA binding	BTB/POZ domain|Integrase zinc binding domain|Zinc finger, C2H2 type|C2H2-type zinc finger
H1-5	Histone H1.5	1.60701	Up	1.78676e-06	nucleosome assembly	linker histone H1 and H5 family
CKMT1A	Creatine kinase U-type, mitochondrial	1.5939	Up	3.36154e-06	creatine kinase activity	ATP:guanido phosphotransferase, C-terminal catalytic domain|ATP:guanido phosphotransferase, N-terminal domain	Arginine and proline metabolism
S100A12	Protein S100-A12	1.58253	Up	2.03096e-05	neutrophil aggregation	S-100/ICaBP type calcium binding domain
CAMP	Cathelicidin antimicrobial peptide	1.56231	Up	0.000159849	defense response to bacterium	LPS binding domain of CAP18 (C terminal)|Cathelicidin	Neutrophil extracellular trap formation|NOD-like receptor signaling pathway|Salivary secretion|Staphylococcus aureus infection|Tuberculosis
BSG	Basigin	1.5558	Up	1.05374e-11	mannose binding	Immunoglobulin domain	Efferocytosis
FSCN1	Fascin	1.51284	Up	8.17042e-10	actin filament bundle assembly	Fascin domain	MicroRNAs in cancer
CEACAM1	Carcinoembryonic antigen-related cell adhesion molecule 1	1.51137	Up	8.83382e-07	negative regulation of cytotoxic T cell degranulation	Immunoglobulin domain|Immunoglobulin domain|Immunoglobulin domain|Immunoglobulin V-set domain
SLC2A3	Solute carrier family 2, facilitated glucose transporter member 3	1.49435	Up	2.29164e-08	transmembrane transporter activity	Sugar (and other) transporter
SLC3A2	4F2 cell-surface antigen heavy chain	1.48618	Up	7.71087e-11	alpha-amylase activity	Alpha amylase, catalytic domain|Solute carrier family 3 member 2 N-terminus	mTOR signaling pathway|Ferroptosis|Protein digestion and absorption
TAP2	Antigen peptide transporter 2	1.4801	Up	5.74948e-07	ATPase activity, coupled to transmembrane movement of substances	ABC transporter transmembrane region|ABC transporter	ABC transporters|Phagosome|Antigen processing and presentation|Human immunodeficiency virus 1 infection|Herpes simplex virus 1 infection|Human cytomegalovirus infection|Epstein-Barr virus infection|Primary immunodeficiency
PLOD3	Multifunctional procollagen lysine hydroxylase and glycosyltransferase LH3	1.46425	Up	4.50499e-11	procollagen-lysine 5-dioxygenase activity	2OG-Fe(II) oxygenase superfamily	Lysine degradation|Other types of O-glycan biosynthesis
MED8	Mediator of RNA polymerase II transcription subunit 8	1.45903	Up	1.75394e-12	mediator of RNA polymerase II transcription subunit	Mediator of RNA polymerase II transcription complex subunit 8
KRT73	Keratin, type II cytoskeletal 73	1.45874	Up	0.00168641	structural molecule activity	Intermediate filament protein|Keratin type II head
SERPINH1	Serpin H1	1.45375	Up	3.34819e-07	serine-type endopeptidase inhibitor activity	Serpin (serine protease inhibitor)
C4BPA	C4b-binding protein alpha chain	1.45097	Up	4.79439e-08	complement activation, classical pathway	Oligomerization domain of C4b-binding protein alpha|Sushi repeat (SCR repeat)	Complement and coagulation cascades|Pertussis
SPPL2A	Signal peptide peptidase-like 2A	1.44376	Up	1.80865e-05	aspartic-type endopeptidase activity	PA domain|Signal peptide peptidase
PLOD1	Procollagen-lysine,2-oxoglutarate 5-dioxygenase 1	1.43681	Up	2.30872e-09	procollagen-lysine 5-dioxygenase activity	2OG-Fe(II) oxygenase superfamily	Lysine degradation
S100P	Protein S100-P	1.42586	Up	0.000765008	S-100/ICaBP type calcium binding domain	S-100/ICaBP type calcium binding domain
NOLC1	Nucleolar and coiled-body phosphoprotein 1	1.41716	Up	3.45726e-06	box H/ACA snoRNA metabolic process	SRP40, C-terminal domain
P3H1	Prolyl 3-hydroxylase 1	1.41562	Up	1.18751e-11	prolyl 3-hydroxylase	2OG-Fe(II) oxygenase superfamily
POTEI	POTE ankyrin domain family member I	1.41327	Up	9.5722e-06	ATP binding	Actin|Ankyrin repeats (3 copies)|CCDC144C protein coiled-coil region
S100A8	Protein S100-A8	1.40633	Up	0.00029458	neutrophil aggregation	S-100/ICaBP type calcium binding domain	IL-17 signaling pathway
FKBP10	Peptidyl-prolyl cis-trans isomerase FKBP10	1.40356	Up	1.11987e-09	peptidyl-prolyl cis-trans isomerase activity	EF hand|FKBP-type peptidyl-prolyl cis-trans isomerase
ACOT7	Cytosolic acyl coenzyme A thioester hydrolase	1.3915	Up	1.47213e-07	acyl-CoA hydrolase activity	Thioesterase superfamily	Fatty acid elongation|Biosynthesis of unsaturated fatty acids
CD163	Scavenger receptor cysteine-rich type 1 protein M130	1.38538	Up	4.10161e-07	scavenger receptor activity	Scavenger receptor cysteine-rich domain
C1QB	Complement C1q subcomponent subunit B	1.37849	Up	7.7386e-09	complement activation, classical pathway	C1q domain|Collagen triple helix repeat (20 copies)	Efferocytosis|Complement and coagulation cascades|Coronavirus disease - COVID-19|Pertussis|Staphylococcus aureus infection|Chagas disease|Systemic lupus erythematosus|Prion disease|Alcoholic liver disease
FTL	Ferritin light chain	1.37757	Up	0.000406176	ferric iron binding	Ferritin-like domain	Ferroptosis|Necroptosis|Mineral absorption
DBN1	Drebrin	1.36822	Up	1.92955e-08	actin binding	Cofilin/tropomyosin-type actin-binding protein
STMN1	Stathmin	1.36489	Up	1.11501e-08	microtubule depolymerization	Stathmin family	MAPK signaling pathway|MicroRNAs in cancer
MYADM	Myeloid-associated differentiation marker	1.36356	Up	4.95589e-07	membrane raft polarization	Membrane-associating domain
ALOX5AP	Arachidonate 5-lipoxygenase-activating protein	1.35846	Up	1.68954e-05	arachidonic acid binding	MAPEG family	Fc epsilon RI signaling pathway
FGB	Fibrinogen beta chain	1.35827	Up	7.83291e-05	signaling receptor binding	Fibrinogen alpha/beta chain family|Fibrinogen beta and gamma chains, C-terminal globular domain	Complement and coagulation cascades|Platelet activation|Neutrophil extracellular trap formation|Coronavirus disease - COVID-19
PTPRC	Receptor-type tyrosine-protein phosphatase C	1.34078	Up	0.000113974	protein tyrosine phosphatase activity	Leukocyte receptor CD45|Fibronectin type III domain|Protein tyrosine phosphatase N terminal|Protein-tyrosine phosphatase	Cell adhesion molecules|T cell receptor signaling pathway|Fc gamma R-mediated phagocytosis|Salmonella infection|Primary immunodeficiency
CR1	Complement receptor type 1	1.33795	Up	1.41779e-06	carbohydrate binding	Sushi repeat (SCR repeat)	Hematopoietic cell lineage|Complement and coagulation cascades|Neutrophil extracellular trap formation|Legionellosis|Tuberculosis|Malaria|Leishmaniasis
MNDA	Myeloid cell nuclear differentiation antigen	1.33658	Up	4.2726e-06	cellular response to interferon-beta	HIN-200/IF120x domain|PAAD/DAPIN/Pyrin domain
FGG	Fibrinogen gamma chain	1.33261	Up	3.57364e-05	signaling receptor binding	Fibrinogen alpha/beta chain family|Fibrinogen beta and gamma chains, C-terminal globular domain	Complement and coagulation cascades|Platelet activation|Neutrophil extracellular trap formation|Coronavirus disease - COVID-19|Staphylococcus aureus infection
HEATR1	HEAT repeat-containing protein 1	1.33123	Up	9.50863e-08	rRNA processing	BP28CT (NUC211) domain|U3 small nucleolar RNA-associated protein 10	Ribosome biogenesis in eukaryotes
HLA-B	HLA class I histocompatibility antigen, B alpha chain	1.3132	Up	1.13295e-06	antigen processing and presentation of peptide antigen via MHC class I	Immunoglobulin C1-set domain|Class I Histocompatibility antigen, domains alpha 1 and 2|MHC_I C-terminus	Cell adhesion molecules|Endocytosis|Phagosome|Cellular senescence|Natural killer cell mediated cytotoxicity|Antigen processing and presentation|Viral carcinogenesis|Human T-cell leukemia virus 1 infection|Human immunodeficiency virus 1 infection|Herpes simplex virus 1 infection|Human cytomegalovirus infection|Kaposi sarcoma-associated herpesvirus infection|Epstein-Barr virus infection|Human papil…
TAPBP	Tapasin	1.31027	Up	1.52019e-06	peptide stabilization	Immunoglobulin C1-set domain	Antigen processing and presentation|Human immunodeficiency virus 1 infection|Herpes simplex virus 1 infection|Human cytomegalovirus infection|Epstein-Barr virus infection
CD14	Monocyte differentiation antigen CD14	1.3073	Up	3.25562e-07	cellular response to triacyl bacterial lipopeptide	Leucine Rich repeat	MAPK signaling pathway|NF-kappa B signaling pathway|Phagosome|Hematopoietic cell lineage|Toll-like receptor signaling pathway|Transcriptional misregulation in cancer|Acute myeloid leukemia|Salmonella infection|Shigellosis|Pertussis|Legionellosis|Tuberculosis|Amoebiasis|Lipid and atherosclerosis|Alcoholic liver disease
HK3	Hexokinase-3	1.28727	Up	3.52495e-05	glucose binding	Hexokinase|Hexokinase	Glycolysis / Gluconeogenesis|Fructose and mannose metabolism|Galactose metabolism|Starch and sucrose metabolism|Amino sugar and nucleotide sugar metabolism|Neomycin, kanamycin and gentamicin biosynthesis|HIF-1 signaling pathway|Insulin signaling pathway|Carbohydrate digestion and absorption|Central carbon metabolism in cancer|Shigellosis|Type II diabetes mellitus
PCDH7	Protocadherin-7	1.28271	Up	4.38149e-06	Protocadherin	Cadherin domain|Cadherin-like|Protocadherin
NAMPT	Nicotinamide phosphoribosyltransferase	1.28228	Up	1.26035e-06	nicotinamide phosphoribosyltransferase activity	Nicotinamide phosphoribosyltransferase, N-terminal domain|Nicotinate phosphoribosyltransferase (NAPRTase) family	Nicotinate and nicotinamide metabolism|NOD-like receptor signaling pathway
PRKCA	Protein kinase C alpha type	1.2729	Up	1.14938e-09	protein kinase C activity	Phorbol esters/diacylglycerol binding domain (C1 domain)|C2 domain|Protein kinase domain|Protein kinase C terminal domain	MAPK signaling pathway|ErbB signaling pathway|Ras signaling pathway|Rap1 signaling pathway|Wnt signaling pathway|VEGF signaling pathway|HIF-1 signaling pathway|Calcium signaling pathway|Phosphatidylinositol signaling system|Phospholipase D signaling pathway|Sphingolipid signaling pathway|PI3K-Akt signaling pathway|mTOR signaling pathway|Focal adhesion|Gap junction|Neutrophil extracellular trap fo…
CASP1	Caspase-1	1.26169	Up	3.72749e-06	Belongs to the peptidase C14A family	Caspase recruitment domain|Caspase domain	Efferocytosis|Necroptosis|Neutrophil extracellular trap formation|NOD-like receptor signaling pathway|Cytosolic DNA-sensing pathway|C-type lectin receptor signaling pathway|Coronavirus disease - COVID-19|Influenza A|Pathogenic Escherichia coli infection|Salmonella infection|Shigellosis|Yersinia infection|Pertussis|Legionellosis|Amyotrophic lateral sclerosis|Lipid and atherosclerosis
SSC5D	Soluble scavenger receptor cysteine-rich domain-containing protein SSC5D	1.25482	Up	0.00102253	detection of bacterial lipoprotein	Scavenger receptor cysteine-rich domain
FGA	Fibrinogen alpha chain	1.24942	Up	1.22926e-05	signaling receptor binding	Fibrinogen alpha/beta chain family|Fibrinogen alpha C domain|Fibrinogen beta and gamma chains, C-terminal globular domain	Complement and coagulation cascades|Platelet activation|Neutrophil extracellular trap formation|Coronavirus disease - COVID-19
HCLS1	Hematopoietic lineage cell-specific protein	1.24527	Up	1.87304e-05	actin filament polymerization	Repeat in HS1/Cortactin|SH3 domain	Tight junction|Proteoglycans in cancer|Pathogenic Escherichia coli infection|Shigellosis|Bacterial invasion of epithelial cells
CYBB	Cytochrome b-245 heavy chain	1.24291	Up	1.54473e-06	oxidoreductase activity, acting on NAD(P)H, oxygen as acceptor	FAD-binding domain|Ferric reductase like transmembrane component|Ferric reductase NAD binding domain	HIF-1 signaling pathway|Phagosome|Ferroptosis|Necroptosis|Neutrophil extracellular trap formation|NOD-like receptor signaling pathway|Leukocyte transendothelial migration|Coronavirus disease - COVID-19|Leishmaniasis|Alzheimer disease|Prion disease|Pathways of neurodegeneration - multiple diseases|Lipid and atherosclerosis|Diabetic cardiomyopathy|AGE-RAGE signaling pathway in diabetic complications
NNMT	Nicotinamide N-methyltransferase	1.24056	Up	1.38859e-05	G-protein coupled receptor activity	NNMT/PNMT/TEMT family	Nicotinate and nicotinamide metabolism
TFRC	Transferrin receptor protein 1	1.23558	Up	4.75344e-06	exopeptidase activity	PA domain|Peptidase family M28|Transferrin receptor-like dimerisation domain	TGF-beta signaling pathway|HIF-1 signaling pathway|Endocytosis|Phagosome|Ferroptosis|Hematopoietic cell lineage
S100A9	Protein S100-A9	1.23529	Up	0.00128058	neutrophil aggregation	S-100/ICaBP type calcium binding domain	IL-17 signaling pathway
TCIRG1	V-type proton ATPase 116 kDa subunit a 3	1.22108	Up	9.97488e-07	vacuolar proton-transporting V-type ATPase complex assembly	V-type ATPase 116kDa subunit family	Oxidative phosphorylation|Phagosome|Lysosome|Collecting duct acid secretion|Synaptic vesicle cycle|Human papillomavirus infection|Vibrio cholerae infection|Epithelial cell signaling in Helicobacter pylori infection|Tuberculosis|Rheumatoid arthritis
CORO1C	Coronin-1C	1.2052	Up	7.51589e-08	actin filament binding	Domain of unknown function (DUF1899)|WD domain, G-beta repeat|Type of WD40 repeat
ZWINT	ZW10 interactor	1.20462	Up	0.00369441	mitotic cell cycle checkpoint	ZW10 interactor
HLA-C	HLA class I histocompatibility antigen, C alpha chain	1.20451	Up	0.000382571	antigen processing and presentation of peptide antigen via MHC class I	Immunoglobulin C1-set domain|Class I Histocompatibility antigen, domains alpha 1 and 2|MHC_I C-terminus	Cell adhesion molecules|Endocytosis|Phagosome|Cellular senescence|Natural killer cell mediated cytotoxicity|Antigen processing and presentation|Viral carcinogenesis|Human T-cell leukemia virus 1 infection|Human immunodeficiency virus 1 infection|Herpes simplex virus 1 infection|Human cytomegalovirus infection|Kaposi sarcoma-associated herpesvirus infection|Epstein-Barr virus infection|Human papil…
TYMP	Thymidine phosphorylase	1.18875	Up	5.42158e-05	thymidine phosphorylase activity	Glycosyl transferase family, helical bundle domain|Glycosyl transferase family, a/b domain|Pyrimidine nucleoside phosphorylase C-terminal domain	Pyrimidine metabolism|Drug metabolism - other enzymes|Bladder cancer
PPIF	Peptidyl-prolyl cis-trans isomerase F, mitochondrial	1.18179	Up	1.21708e-05	peptidyl-prolyl cis-trans isomerase activity	Cyclophilin type peptidyl-prolyl cis-trans isomerase/CLD	Calcium signaling pathway|cGMP-PKG signaling pathway|Neutrophil extracellular trap formation|Chemical carcinogenesis - reactive oxygen species|Toxoplasmosis|Alzheimer disease|Parkinson disease|Huntington disease|Spinocerebellar ataxia|Prion disease|Pathways of neurodegeneration - multiple diseases|Diabetic cardiomyopathy
ANPEP	Aminopeptidase N	1.17226	Up	2.13292e-05	metalloaminopeptidase activity	ERAP1-like C-terminal domain|Peptidase family M1 domain|Peptidase M1 N-terminal domain	Glutathione metabolism|Hematopoietic cell lineage|Renin-angiotensin system
FERMT3	Fermitin family homolog 3	1.17142	Up	9.81118e-06	integrin-mediated signaling pathway	FERM central domain|Kindlin-2 N-terminal domain|PH domain	Platelet activation
HLA-DRB4	HLA class II histocompatibility antigen, DR beta 4 chain	1.15593	Up	8.38882e-06		Immunoglobulin C1-set domain|Class II histocompatibility antigen, beta domain	Cell adhesion molecules|Phagosome|Hematopoietic cell lineage|Antigen processing and presentation|Th1 and Th2 cell differentiation|Th17 cell differentiation|Intestinal immune network for IgA production|Human T-cell leukemia virus 1 infection|Influenza A|Herpes simplex virus 1 infection|Epstein-Barr virus infection|Staphylococcus aureus infection|Tuberculosis|Toxoplasmosis|Leishmaniasis|Asthma|Syst…
ZYX	Zyxin	1.14595	Up	6.22847e-07	negative regulation of hippo signaling	LIM domain	Focal adhesion
PXDN	Peroxidasin homolog	1.14515	Up	4.12945e-06	peroxidase activity	Animal haem peroxidase|Immunoglobulin I-set domain|Leucine Rich Repeat|Leucine rich repeat|von Willebrand factor type C domain
NAP1L1	Nucleosome assembly protein 1-like 1	1.13552	Up	5.92046e-07	Belongs to the nucleosome assembly protein (NAP) family	Nucleosome assembly protein (NAP)
FAM161B	Protein FAM161B	1.13538	Up	0.000156955	Uncharacterised protein family UPF0564	Protein FAM161A/B
ACLY	ATP-citrate synthase	1.12853	Up	1.48845e-08	ATP citrate synthase activity	ATP citrate lyase citrate-binding|Citrate synthase, C-terminal domain|CoA binding domain|CoA-ligase	Citrate cycle (TCA cycle)
PAICS	Bifunctional phosphoribosylaminoimidazole carboxylase/phosphoribosylaminoimidazole succinocarboxamide synthetase	1.1235	Up	3.32911e-08	phosphoribosylaminoimidazole carboxylase activity	AIR carboxylase|SAICAR synthetase	Purine metabolism
SEC61B	Protein transport protein Sec61 subunit beta	1.12291	Up	2.62173e-07	posttranslational protein targeting to membrane, translocation	Sec61beta family	Protein export|Protein processing in endoplasmic reticulum|Phagosome|Vibrio cholerae infection
CORO7	Coronin-7	1.12131	Up	1.93909e-06	Golgi to endosome transport	Domain of unknown function (DUF1899)|WD domain, G-beta repeat|Type of WD40 repeat
MAGI3	Membrane-associated guanylate kinase, WW and PDZ domain-containing protein 3	1.1173	Up	7.73362e-07	guanylate kinase activity	Guanylate kinase|PDZ domain|WW domain	Rap1 signaling pathway
CPT1A	Carnitine O-palmitoyltransferase 1, liver isoform	1.11716	Up	2.53385e-07	carnitine O-palmitoyltransferase activity	Choline/Carnitine o-acyltransferase|Carnitine O-palmitoyltransferase N-terminus	Fatty acid degradation|AMPK signaling pathway|Efferocytosis|Glucagon signaling pathway|Adipocytokine signaling pathway|PPAR signaling pathway|Thermogenesis|Alcoholic liver disease|Insulin resistance
ZYG11B	Protein zyg-11 homolog B	1.11466	Up	5.27478e-05	protein ubiquitination
ACTN2	Alpha-actinin-2	1.11202	Up	0.000124764	actin binding	Calponin homology (CH) domain|EF-hand domain pair|Ca2+ insensitive EF hand|Spectrin repeat	Arrhythmogenic right ventricular cardiomyopathy
MMP14	Matrix metalloproteinase-14	1.11	Up	3.13362e-08	metalloendopeptidase activity	Domain of unknown function (DUF3377)|Hemopexin|Matrixin|Putative peptidoglycan binding domain	TNF signaling pathway|GnRH signaling pathway|Parathyroid hormone synthesis, secretion and action
PSAT1	Phosphoserine aminotransferase	1.10968	Up	1.08175e-05	O-phospho-L-serine:2-oxoglutarate aminotransferase activity	Aminotransferase class-V	Glycine, serine and threonine metabolism|Cysteine and methionine metabolism|Vitamin B6 metabolism
YBX1	Y-box-binding protein 1	1.10658	Up	2.22003e-08	DNA binding	'Cold-shock' DNA-binding domain
MCM3	DNA replication licensing factor MCM3	1.10082	Up	5.02978e-06	Belongs to the MCM family	MCM P-loop domain|MCM AAA-lid domain|MCM N-terminal domain|MCM OB domain	DNA replication|Cell cycle
KANK1	KN motif and ankyrin repeat domain-containing protein 1	1.09482	Up	8.96766e-06	negative regulation of vitamin D receptor signaling pathway	Ankyrin repeats (3 copies)|KN motif
FBL	rRNA 2'-O-methyltransferase fibrillarin	1.08929	Up	1.09873e-05	histone-glutamine methyltransferase activity	Fibrillarin	Ribosome biogenesis in eukaryotes
RCC2	Protein RCC2	1.08364	Up	1.72887e-05	chromosome passenger complex localization to kinetochore	Regulator of chromosome condensation (RCC1) repeat
HMOX1	Heme oxygenase 1	1.08251	Up	5.87082e-06	heme oxidation	Heme oxygenase	Porphyrin metabolism|HIF-1 signaling pathway|Ferroptosis|Mineral absorption|Pathways in cancer|MicroRNAs in cancer|Chemical carcinogenesis - reactive oxygen species|Hepatocellular carcinoma|Fluid shear stress and atherosclerosis
CLNS1A	Methylosome subunit pICln	1.08091	Up	2.55981e-07	cell volume homeostasis	Regulator of volume decrease after cellular swelling
LGALS9B	Galectin-9B	1.07508	Up	0.000276487	carbohydrate binding	Galactoside-binding lectin
SRM	Spermidine synthase	1.07462	Up	5.17786e-07	spermidine synthase activity	Spermidine synthase tetramerisation domain|Spermine/spermidine synthase domain	Cysteine and methionine metabolism|Arginine and proline metabolism|Glutathione metabolism
ACTR3B	Actin-related protein 3B	1.06686	Up	1.72133e-05	Arp2/3 complex-mediated actin nucleation	Actin	Endocytosis|Tight junction|Regulation of actin cytoskeleton|Fc gamma R-mediated phagocytosis|Pathogenic Escherichia coli infection|Salmonella infection|Shigellosis|Yersinia infection|Bacterial invasion of epithelial cells
ITGB2	Integrin beta-2	1.0648	Up	9.80149e-05	integrin-mediated signaling pathway	Integrin beta cytoplasmic domain|Integrin beta tail domain|Integrin beta chain VWA domain|Integrin plexin domain	Rap1 signaling pathway|Hippo signaling pathway|Cell adhesion molecules|Phagosome|Regulation of actin cytoskeleton|Complement and coagulation cascades|Neutrophil extracellular trap formation|Natural killer cell mediated cytotoxicity|Leukocyte transendothelial migration|Human T-cell leukemia virus 1 infection|Pertussis|Legionellosis|Staphylococcus aureus infection|Tuberculosis|Amoebiasis|Malaria|Le…
CUX1	Homeobox protein cut-like 1	1.06297	Up	0.00122442	intra-Golgi vesicle-mediated transport	CUT domain|Homeodomain
CEP170	Centrosomal protein of 170 kDa	1.05946	Up	1.19643e-11	CEP170 C-terminus	CEP170 C-terminus|FHA domain
GGH	Gamma-glutamyl hydrolase	1.04817	Up	2.8676e-07	Gamma-glutamyl hydrolase	Peptidase C26	Folate biosynthesis|Antifolate resistance
CAB39L	Calcium-binding protein 39-like	1.0474	Up	0.000620266	positive regulation of peptidyl-threonine phosphorylation	Mo25-like	AMPK signaling pathway|mTOR signaling pathway
GMFG	Glia maturation factor gamma	1.04706	Up	4.58717e-05	Arp2/3 complex binding	Cofilin/tropomyosin-type actin-binding protein
NDRG1	Protein NDRG1	1.04544	Up	1.3838e-06	N-Myc downstream regulated	Ndr family
MYO18B	Unconventional myosin-XVIIIb	1.04019	Up	8.59404e-08	motor activity	Myosin head (motor domain)	Motor proteins
MX1	Interferon-induced GTP-binding protein Mx1	1.03933	Up	0.00190271	mitochondrial fission	Dynamin central region|Dynamin family|Dynamin GTPase effector domain	Viral life cycle - HIV-1|Hepatitis C|Coronavirus disease - COVID-19|Influenza A|Measles|Human papillomavirus infection
ISG15	Ubiquitin-like protein ISG15	1.03693	Up	0.000225591	cellular macromolecule catabolic process	Ubiquitin family	RIG-I-like receptor signaling pathway|Coronavirus disease - COVID-19|Epstein-Barr virus infection|Human papillomavirus infection
NCF4	Neutrophil cytosol factor 4	1.03639	Up	0.000292921	superoxide-generating NADPH oxidase activator activity	PB1 domain|PX domain|SH3 domain	Phagosome|Neutrophil extracellular trap formation|Leukocyte transendothelial migration|Osteoclast differentiation|Leishmaniasis|Prion disease|Lipid and atherosclerosis|Diabetic cardiomyopathy
LPCAT1	Lysophosphatidylcholine acyltransferase 1	1.03463	Up	3.62769e-07	sn-1-glycerol-3-phosphate C16:0-DCA-CoA acyl transferase activity	Acyltransferase|EF-hand domain pair	Glycerophospholipid metabolism|Ether lipid metabolism
IL4I1	L-amino-acid oxidase	1.03255	Up	1.74359e-05	oxidoreductase activity	Flavin containing amine oxidoreductase	Alanine, aspartate and glutamate metabolism|Cysteine and methionine metabolism|Valine, leucine and isoleucine degradation|Tyrosine metabolism|Phenylalanine metabolism|Tryptophan metabolism|Phenylalanine, tyrosine and tryptophan biosynthesis
CCDC90B	Coiled-coil domain-containing protein 90B, mitochondrial	1.02274	Up	0.0113138	calcium import into the mitochondrion	Coiled-coil domain-containing protein 90-like
APOL2	Apolipoprotein L2	1.01828	Up	2.43254e-05	Apolipoprotein	Apolipoprotein L
G3BP1	Ras GTPase-activating protein-binding protein 1	1.01463	Up	5.97669e-08	ras GTPase-activating protein-binding protein	Nuclear transport factor 2 (NTF2) domain|RNA recognition motif	Cytosolic DNA-sensing pathway
HMGB3	High mobility group protein B3	1.0134	Up	6.19618e-05	DNA binding	HMG (high mobility group) box|HMG-box domain
LCN2	Neutrophil gelatinase-associated lipocalin	1.00228	Up	0.00213615	siderophore transport	Lipocalin / cytosolic fatty-acid binding protein family	IL-17 signaling pathway
AIF1	Allograft inflammatory factor 1	1.00154	Up	0.000242625	Calcium-binding protein	Allograft inflammatory factor 1
SHMT1	Serine hydroxymethyltransferase, cytosolic	-1.00295	Down	1.80638e-05	glycine hydroxymethyltransferase activity	Serine hydroxymethyltransferase	Glyoxylate and dicarboxylate metabolism|Glycine, serine and threonine metabolism|One carbon pool by folate|Antifolate resistance
CST3	Cystatin-C	-1.00596	Down	2.44849e-05	cysteine-type endopeptidase inhibitor activity	Cystatin domain	Salivary secretion
PPA2	Inorganic pyrophosphatase 2, mitochondrial	-1.0061	Down	0.000132069	inorganic diphosphatase activity	Inorganic pyrophosphatase	Oxidative phosphorylation
ATP5ME	ATP synthase subunit e, mitochondrial	-1.00988	Down	9.92382e-06	ATP synthesis coupled proton transport	ATP synthase E chain	Oxidative phosphorylation|Thermogenesis
HEPACAM2	HEPACAM family member 2	-1.01341	Down	9.79911e-05	centrosome cycle	Immunoglobulin domain
ASS1	Argininosuccinate synthase	-1.01425	Down	2.12309e-06	argininosuccinate synthase activity	Arginosuccinate synthase C-terminal domain|Arginosuccinate synthase N-terminal HUP domain	Alanine, aspartate and glutamate metabolism|Arginine biosynthesis|Fluid shear stress and atherosclerosis
B4GALT1	Beta-1,4-galactosyltransferase 1	-1.01747	Down	0.000965507	N-acetyllactosamine synthase activity	N-terminal domain of galactosyltransferase|N-terminal region of glycosyl transferase group 7	Galactose metabolism|N-Glycan biosynthesis|Various types of N-glycan biosynthesis|Mannose type O-glycan biosynthesis|Other types of O-glycan biosynthesis|Glycosaminoglycan biosynthesis - keratan sulfate|Glycosphingolipid biosynthesis - lacto and neolacto series
RBP4	Retinol-binding protein 4	-1.01944	Down	2.27941e-06	retinol transmembrane transporter activity	Lipocalin / cytosolic fatty-acid binding protein family
TPSB2	Tryptase beta-2	-1.02459	Down	0.00279033		Trypsin	Influenza A
BBS7	Bardet-Biedl syndrome 7 protein	-1.02729	Down	0.000117004	primary palate development
KRT74	Keratin, type II cytoskeletal 74	-1.02936	Down	0.000295885	keratin filament binding	Intermediate filament protein|Keratin type II head
DCN	Decorin	-1.0301	Down	0.000436511	regulation of response to stimulus	Leucine rich repeat|Leucine rich repeat N-terminal domain	TGF-beta signaling pathway|Proteoglycans in cancer
NAA35	N-alpha-acetyltransferase 35, NatC auxiliary subunit	-1.03287	Down	0.00240509	smooth muscle cell proliferation	Mak10 subunit, NatC N(alpha)-terminal acetyltransferase
HMGN2	Non-histone chromosomal protein HMG-17	-1.03357	Down	0.00529195	nucleosomal DNA binding	HMG14 and HMG17
CELSR2	Cadherin EGF LAG seven-pass G-type receptor 2	-1.03417	Down	1.47605e-06	homophilic cell adhesion via plasma membrane adhesion molecules	7 transmembrane receptor (Secretin family)|Cadherin domain|EGF-like domain|GPCR-Autoproteolysis INducing (GAIN) domain|GPCR proteolysis site, GPS, motif|Laminin EGF domain|Laminin G domain
TACSTD2	Tumor-associated calcium signal transducer 2	-1.03418	Down	0.000872339	cadherin binding involved in cell-cell adhesion	EPCAM/Trop-2, C-terminal|Epithelial cell adhesion molecule, N-terminal domain|Thyroglobulin type-1 repeat
GGT1	Glutathione hydrolase 1 proenzyme	-1.03434	Down	9.63548e-08	glutathione hydrolase activity	Gamma-glutamyltranspeptidase	Arachidonic acid metabolism|Taurine and hypotaurine metabolism|Glutathione metabolism
GALM	Galactose mutarotase	-1.03467	Down	1.69172e-07	aldose 1-epimerase activity	Aldose 1-epimerase	Glycolysis / Gluconeogenesis|Galactose metabolism
TNFSF12	Tumor necrosis factor ligand superfamily member 12	-1.03527	Down	0.000358774	Tumour necrosis factor family.	TNF(Tumour Necrosis Factor) family	Cytokine-cytokine receptor interaction
KRT27	Keratin, type I cytoskeletal 27	-1.03585	Down	0.00310829	hair follicle morphogenesis	Intermediate filament protein	Estrogen signaling pathway|Staphylococcus aureus infection
HIBADH	3-hydroxyisobutyrate dehydrogenase, mitochondrial	-1.04256	Down	6.89273e-07	3hydroxyisobutyrate dehydrogenase	NAD-binding of NADP-dependent 3-hydroxyisobutyrate dehydrogenase|NAD binding domain of 6-phosphogluconate dehydrogenase	Valine, leucine and isoleucine degradation
FABP4	Fatty acid-binding protein, adipocyte	-1.04327	Down	0.00225221	lipid binding	Lipocalin / cytosolic fatty-acid binding protein family	Regulation of lipolysis in adipocytes|PPAR signaling pathway
ADAM17	Disintegrin and metalloproteinase domain-containing protein 17	-1.04331	Down	0.00045469	membrane protein ectodomain proteolysis	Membrane-proximal domain, switch, for ADAM17|Disintegrin|Metallo-peptidase family M12B Reprolysin-like	Notch signaling pathway|Efferocytosis|Coronavirus disease - COVID-19|Epithelial cell signaling in Helicobacter pylori infection|Alzheimer disease
CFAP57	Cilia- and flagella-associated protein 57	-1.04342	Down	0.00353716	WD40 repeats	WD domain, G-beta repeat
MXRA7	Matrix-remodeling-associated protein 7	-1.04768	Down	7.60608e-06
GIGYF2	GRB10-interacting GYF protein 2	-1.04919	Down	0.0193785	regulation of chromatin silencing by small RNA	GYF domain
BCKDHA	2-oxoisovalerate dehydrogenase subunit alpha, mitochondrial	-1.05106	Down	4.76087e-05	alpha-ketoacid dehydrogenase activity	Dehydrogenase E1 component	Propanoate metabolism|Valine, leucine and isoleucine degradation|Lipoic acid metabolism
TMT1B	Thiol S-methyltransferase METTL7B	-1.05328	Down	8.31976e-06	methyltransferase activity	Methyltransferase domain
SLC25A4	ADP/ATP translocase 1	-1.05527	Down	0.00183232	ATP:ADP antiporter activity	Mitochondrial carrier protein	Calcium signaling pathway|cGMP-PKG signaling pathway|Necroptosis|Cellular senescence|Neutrophil extracellular trap formation|Chemical carcinogenesis - reactive oxygen species|Human T-cell leukemia virus 1 infection|Influenza A|Alzheimer disease|Parkinson disease|Huntington disease|Spinocerebellar ataxia|Prion disease|Pathways of neurodegeneration - multiple diseases|Diabetic cardiomyopathy
PARK7	Parkinson disease protein 7	-1.06015	Down	1.02481e-08	guanine deglycation, methylglyoxal removal	DJ-1/PfpI family	Parkinson disease|Pathways of neurodegeneration - multiple diseases
ZDHHC1	Palmitoyltransferase ZDHHC1	-1.06035	Down	5.83204e-06	protein-cysteine S-palmitoyltransferase activity	DHHC palmitoyltransferase	Cytosolic DNA-sensing pathway
CCR9	C-C chemokine receptor type 9	-1.06132	Down	0.00033563	G-protein coupled receptor activity	7 transmembrane receptor (rhodopsin family)	Cytokine-cytokine receptor interaction|Viral protein interaction with cytokine and cytokine receptor|Intestinal immune network for IgA production|Chemokine signaling pathway
FBXO2	F-box only protein 2	-1.0634	Down	1.54888e-06	glycoprotein catabolic process	F-box-like|F-box associated region	Protein processing in endoplasmic reticulum|Ubiquitin mediated proteolysis
ACAA2	3-ketoacyl-CoA thiolase, mitochondrial	-1.06449	Down	7.95765e-05	negative regulation of mitochondrial membrane permeability involved in apoptotic process	Thiolase, C-terminal domain|Thiolase, N-terminal domain	Fatty acid elongation|Fatty acid degradation|Valine, leucine and isoleucine degradation
SZT2	KICSTOR complex protein SZT2	-1.06926	Down	1.61923e-05	regulation of superoxide dismutase activity
SUSD2	Sushi domain-containing protein 2	-1.0709	Down	2.85193e-08	Sushi, nidogen and EGF-like	AMOP domain|Sushi repeat (SCR repeat)|von Willebrand factor type D domain
NIPSNAP2	Protein NipSnap homolog 2	-1.07358	Down	0.000101544	regulation of ATP citrate synthase activity	NIPSNAP
COL16A1	Collagen alpha-1(XVI) chain	-1.07536	Down	0.0347423	structural constituent of cuticle	Collagen triple helix repeat (20 copies)	Protein digestion and absorption
EVPL	Envoplakin	-1.07594	Down	5.13347e-05	cytoskeletal protein binding	Plectin repeat|SH3 domain|Spectrin-like repeat
IP6K1	Inositol hexakisphosphate kinase 1	-1.0817	Down	0.000173319	inositol phosphate biosynthetic process	Inositol polyphosphate kinase	Phosphatidylinositol signaling system
AP3B2	AP-3 complex subunit beta-2	-1.08173	Down	0.035956	intracellular protein transport	Adaptin N terminal region|Clathrin-adaptor complex-3 beta-1 subunit C-terminal	Lysosome
CSTB	Cystatin-B	-1.0822	Down	2.34288e-07	cysteine-type endopeptidase inhibitor activity	Cystatin domain
LRRC9	Leucine-rich repeat-containing protein 9	-1.09141	Down	0.000909596	axoneme assembly	Leucine Rich repeats (2 copies)|Leucine rich repeat|Leucine-rich repeat
PRSS2	Trypsin-2	-1.09287	Down	0.000179014	serine-type endopeptidase activity	Trypsin	Neuroactive ligand-receptor interaction|Pancreatic secretion|Protein digestion and absorption|Influenza A
FBN1	Fibrillin-1	-1.09716	Down	5.82048e-05	calcium ion binding	Complement Clr-like EGF-like|EGF domain|Calcium-binding EGF domain|Fibrillin, first EGF domain|Fibrillin 1 unique N-terminal domain|Coagulation Factor Xa inhibitory site|Human growth factor-like EGF|TB domain	TGF-beta signaling pathway
C11orf54	Ester hydrolase C11orf54	-1.09923	Down	2.02064e-07	zinc ion binding	Domain of Unknown Function (DUF1907)
HDDC2	5'-deoxynucleotidase HDDC2	-1.10039	Down	4.03031e-07	HD domain	HD domain	Purine metabolism|Pyrimidine metabolism
ECHDC2	Enoyl-CoA hydratase domain-containing protein 2, mitochondrial	-1.10521	Down	0.000413005	methylglutaconyl-CoA hydratase activity	Enoyl-CoA hydratase/isomerase
STAB2	Stabilin-2	-1.11048	Down	0.0052497	negative regulation of canonical Wnt signaling pathway involved in cardiac muscle cell fate commitment	EGF domain|Fasciclin domain|Extracellular link domain	Efferocytosis
GPRC5A	Retinoic acid-induced protein 3	-1.11162	Down	0.000403606	negative regulation of epidermal growth factor-activated receptor activity	7 transmembrane sweet-taste receptor of 3 GCPR
BCAM	Basal cell adhesion molecule	-1.11255	Down	6.32572e-05	laminin receptor activity	CD80-like C2-set immunoglobulin domain|Immunoglobulin domain|Immunoglobulin domain|Immunoglobulin V-set domain
DPP7	Dipeptidyl peptidase 2	-1.11829	Down	6.60791e-06	dipeptidyl-peptidase activity	Serine carboxypeptidase S28
RTN4IP1	Reticulon-4-interacting protein 1, mitochondrial	-1.12241	Down	2.3574e-05	oxidoreductase activity	Alcohol dehydrogenase GroES-like domain|Zinc-binding dehydrogenase
HDGFL3	Hepatoma-derived growth factor-related protein 3	-1.12405	Down	0.00021385	phosphogluconate dehydrogenase (decarboxylating) activity	PWWP domain
FUCA1	Tissue alpha-L-fucosidase	-1.13427	Down	1.91954e-06	alpha-L-fucosidase activity	Alpha-L-fucosidase|Alpha-L-fucosidase C-terminal domain	Other glycan degradation|Lysosome
UGT2B17	UDP-glucuronosyltransferase 2B17	-1.13583	Down	2.13007e-07	transferase activity, transferring hexosyl groups	UDP-glucoronosyl and UDP-glucosyl transferase	Pentose and glucuronate interconversions|Ascorbate and aldarate metabolism|Steroid hormone biosynthesis|Retinol metabolism|Porphyrin metabolism|Metabolism of xenobiotics by cytochrome P450|Drug metabolism - cytochrome P450|Drug metabolism - other enzymes|Bile secretion|Chemical carcinogenesis - DNA adducts|Chemical carcinogenesis - receptor activation
SELENOP	Selenoprotein P	-1.13964	Down	0.0294017	selenium binding	Selenoprotein P, C terminal region|Selenoprotein P, N terminal region
CCDC137	Coiled-coil domain-containing protein 137	-1.14179	Down	0.000590644
HDHD2	Haloacid dehalogenase-like hydrolase domain-containing protein 2	-1.14213	Down	2.56697e-06	protein histidine phosphatase activity	Haloacid dehalogenase-like hydrolase|HAD-hyrolase-like
MAN2B2	Epididymis-specific alpha-mannosidase	-1.1439	Down	2.02599e-07	mannose metabolic process	Alpha mannosidase middle domain|Glycosyl hydrolases family 38 C-terminal domain|Glycosyl hydrolases family 38 N-terminal domain	Other glycan degradation
PTGDS	Prostaglandin-H2 D-isomerase	-1.15008	Down	1.17458e-05	pheromone binding	Lipocalin / cytosolic fatty-acid binding protein family	Arachidonic acid metabolism
CD59	CD59 glycoprotein	-1.15498	Down	0.000295771	negative regulation of activation of membrane attack complex	u-PAR/Ly-6 domain	Hematopoietic cell lineage|Complement and coagulation cascades
ESAM	Endothelial cell-selective adhesion molecule	-1.16238	Down	1.64665e-06	homophilic cell adhesion via plasma membrane adhesion molecules	Immunoglobulin domain|Immunoglobulin V-set domain	Cell adhesion molecules|Leukocyte transendothelial migration
SPATA13	Spermatogenesis-associated protein 13	-1.16303	Down	7.49416e-05	Rho guanyl-nucleotide exchange factor activity	PH domain|RhoGEF domain|SH3 domain	Regulation of actin cytoskeleton
PHPT1	14 kDa phosphohistidine phosphatase	-1.16365	Down	8.74958e-10	peptidyl-histidine dephosphorylation	Janus/Ocnus family (Ocnus)
PAK5	Serine/threonine-protein kinase PAK 5	-1.16482	Down	0.000100734	Rac GTPase binding	P21-Rho-binding domain|Protein kinase domain	ErbB signaling pathway|Ras signaling pathway|Focal adhesion|Regulation of actin cytoskeleton|T cell receptor signaling pathway|Axon guidance|Renal cell carcinoma|Human immunodeficiency virus 1 infection
PPP1R3A	Protein phosphatase 1 regulatory subunit 3A	-1.17322	Down	0.000655453	glycogen metabolic process	Carbohydrate/starch-binding module (family 21)	Insulin signaling pathway|Insulin resistance
NSD1	Histone-lysine N-methyltransferase, H3 lysine-36 specific	-1.17343	Down	2.28386e-07	histone-lysine N-methyltransferase activity	AWS domain|NSD Cys-His rich domain|PHD-finger|PWWP domain|SET domain	Lysine degradation
SKAP1	Src kinase-associated phosphoprotein 1	-1.17362	Down	4.89227e-05	SH3/SH2 adaptor activity	PH domain|Variant SH3 domain	Rap1 signaling pathway
HSD17B8	(3R)-3-hydroxyacyl-CoA dehydrogenase	-1.17654	Down	3.92595e-06	3-oxoacyl-[acyl-carrier-protein] reductase (NADH) activity	Enoyl-(Acyl carrier protein) reductase	Fatty acid biosynthesis|Steroid hormone biosynthesis
GPX2	Glutathione peroxidase 2	-1.18385	Down	2.88145e-08	glutathione peroxidase activity	Glutathione peroxidase	Glutathione metabolism|Thyroid hormone synthesis|Amyotrophic lateral sclerosis|Huntington disease|Pathways of neurodegeneration - multiple diseases
SMG5	Nonsense-mediated mRNA decay factor SMG5	-1.18489	Down	0.000146403	telomerase RNA binding	Telomerase activating protein Est1|Est1 DNA/RNA binding domain|PIN domain	mRNA surveillance pathway
ALDH9A1	4-trimethylaminobutyraldehyde dehydrogenase	-1.18791	Down	4.91482e-11	aldehyde dehydrogenase (NAD) activity	Aldehyde dehydrogenase family	Glycolysis / Gluconeogenesis|Ascorbate and aldarate metabolism|Pyruvate metabolism|Fatty acid degradation|Glycerolipid metabolism|Valine, leucine and isoleucine degradation|Lysine degradation|Arginine and proline metabolism|Histidine metabolism|Tryptophan metabolism|beta-Alanine metabolism|Alcoholic liver disease
TUBGCP6	Gamma-tubulin complex component 6	-1.19646	Down	4.46911e-07	microtubule nucleation by interphase microtubule organizing center	Gamma-tubulin complex component 6 N-terminus|Gamma tubulin complex component C-terminal|Gamma tubulin complex component N-terminal
ARVCF	Splicing regulator ARVCF	-1.19875	Down	0.0359408	cell-cell adhesion	Armadillo/beta-catenin-like repeat
PDCD4	Programmed cell death protein 4	-1.20037	Down	1.48818e-06	epithelial to mesenchymal transition involved in cardiac fibroblast development	MA3 domain	MicroRNAs in cancer|Proteoglycans in cancer
NAXE	NAD(P)H-hydrate epimerase	-1.20128	Down	2.69953e-07	NADPHX epimerase activity	YjeF-related protein N-terminus
CTNNAL1	Alpha-catulin	-1.20231	Down	0.0219819	actin filament binding	Vinculin family
GOLGA6L6	Golgin subfamily A member 6-like protein 6	-1.20353	Down	0.000251224	importin-alpha family protein binding
TFAM	Transcription factor A, mitochondrial	-1.20655	Down	2.41912e-07	DNA binding	HMG (high mobility group) box|HMG-box domain	Apelin signaling pathway|Huntington disease
RAP1GAP	Rap1 GTPase-activating protein 1	-1.20669	Down	0.039067	GTPase activator activity	GoLoco motif|Rap/Ran-GAP protein dimerization domain|Rap/ran-GAP	Rap1 signaling pathway
ATP5F1D	ATP synthase subunit delta, mitochondrial	-1.2122	Down	3.48998e-07	proton-transporting ATP synthase activity, rotational mechanism	ATP synthase, Delta/Epsilon chain, beta-sandwich domain|Metazoan delta subunit of F1F0-ATP synthase, C-terminal domain	Oxidative phosphorylation|Thermogenesis|Chemical carcinogenesis - reactive oxygen species|Alzheimer disease|Parkinson disease|Amyotrophic lateral sclerosis|Huntington disease|Prion disease|Pathways of neurodegeneration - multiple diseases|Diabetic cardiomyopathy
SUCLG2	Succinate--CoA ligase [GDP-forming] subunit beta, mitochondrial	-1.21551	Down	1.56172e-06	succinate-CoA ligase (GDP-forming) activity	ATP-grasp domain|CoA-ligase	Citrate cycle (TCA cycle)|Propanoate metabolism
FAN1	Fanconi-associated nuclease 1	-1.21764	Down	2.12511e-05	phosphodiesterase I activity	FAN1, HTH domain|Fanconi-associated nuclease 1, SAP subdomain|Fanconi-associated nuclease 1, TPR domain|VRR-NUC domain	Fanconi anemia pathway
MFGE8	Lactadherin	-1.21795	Down	1.00144e-06	phosphatidylethanolamine binding	EGF-like domain|F5/8 type C domain	Efferocytosis
PCBD2	Pterin-4-alpha-carbinolamine dehydratase 2	-1.22707	Down	5.91038e-08	4-alpha-hydroxytetrahydrobiopterin dehydratase activity	Pterin 4 alpha carbinolamine dehydratase	Folate biosynthesis
LIFR	Leukemia inhibitory factor receptor	-1.2271	Down	0.00762705	leukemia inhibitory factor receptor	Fibronectin type III domain|Leukemia inhibitory factor receptor, Ig-like domain|Leukemia inhibitory factor receptor D2 domain|Leukemia inhibitory factor receptor N-terminal domain	JAK-STAT signaling pathway|Cytokine-cytokine receptor interaction|Signaling pathways regulating pluripotency of stem cells
KRT4	Keratin, type II cytoskeletal 4	-1.22826	Down	0.00078464	structural molecule activity	Intermediate filament protein|Keratin type II head
CPVL	Probable serine carboxypeptidase CPVL	-1.23182	Down	8.24218e-07	serine-type carboxypeptidase activity	Serine carboxypeptidase
SUOX	Sulfite oxidase, mitochondrial	-1.23391	Down	5.4392e-06	molybdenum ion binding	Cytochrome b5-like Heme/Steroid binding domain|Mo-co oxidoreductase dimerisation domain|Oxidoreductase molybdopterin binding domain	Sulfur metabolism
AKNA	Microtubule organization protein AKNA	-1.23401	Down	4.48887e-07	proximal promoter DNA-binding transcription activator activity, RNA polymerase II-specific	AT-hook-containing transcription factor
PRDX3	Thioredoxin-dependent peroxide reductase, mitochondrial	-1.23611	Down	4.08324e-07	peroxiredoxin activity	C-terminal domain of 1-Cys peroxiredoxin|AhpC/TSA family
FBLN7	Fibulin-7	-1.23949	Down	0.0299589	calcium ion binding	EGF-like domain|Calcium-binding EGF domain|Coagulation Factor Xa inhibitory site|Sushi repeat (SCR repeat)
LUM	Lumican	-1.24137	Down	3.27392e-05	regulation of response to stimulus	Leucine Rich repeat|Leucine rich repeat|Leucine rich repeat N-terminal domain	Proteoglycans in cancer
RFNG	Beta-1,3-N-acetylglucosaminyltransferase radical fringe	-1.25282	Down	1.34051e-05	O-fucosylpeptide 3-beta-N-acetylglucosaminyltransferase activity	Fringe-like	Other types of O-glycan biosynthesis|Notch signaling pathway|Human papillomavirus infection
LBH	Protein LBH	-1.26051	Down	4.35267e-08	regulation of mammary stem cell proliferation	Cardiac transcription factor regulator, Developmental protein
HMCN2	Hemicentin-2	-1.26122	Down	0.000674337	calcium ion binding	Complement Clr-like EGF-like|Calcium-binding EGF domain|G2F domain|Immunoglobulin I-set domain|Immunoglobulin domain
TPD52	Tumor protein D52	-1.2626	Down	3.71182e-05	protein homodimerization activity	Tumour protein D52 family
SMIM5	Small integral membrane protein 5	-1.28427	Down	0.000700202	Domain of unknown function (DUF4713)	Small integral membrane protein 5/18/22
DBI	Acyl-CoA-binding protein	-1.28544	Down	1.0284e-08	fatty-acyl-CoA binding	Acyl CoA binding protein	PPAR signaling pathway
TTK	Dual specificity protein kinase TTK	-1.29631	Down	3.98258e-05	protein localization to meiotic spindle midzone	Protein kinase domain	Cell cycle
SDC2	Syndecan-2	-1.30145	Down	1.14107e-07	PDZ domain binding	Syndecan domain	Cell adhesion molecules|Proteoglycans in cancer|Malaria|Fluid shear stress and atherosclerosis
NDNF	Protein NDNF	-1.30455	Down	2.51933e-07	peptide cross-linking via chondroitin 4-sulfate glycosaminoglycan	Neuron-derived neurotrophic factor, first Fn(III) domain|Neuron-derived Neurotrophic Factor C-terminal
SMG7	Nonsense-mediated mRNA decay factor SMG7	-1.30467	Down	4.75689e-08	telomerase RNA binding	Telomerase activating protein Est1|Est1 DNA/RNA binding domain	mRNA surveillance pathway
TSTD1	Thiosulfate:glutathione sulfurtransferase	-1.30841	Down	5.48845e-07	thiosulfate sulfurtransferase activity	Rhodanese-like domain
GLOD4	Glyoxalase domain-containing protein 4	-1.31131	Down	2.34657e-10		Glyoxalasedomain-containing protein 4-like, C-terminal domain|Glyoxalase domain-containing protein 4, N-terminal
BDH2	Dehydrogenase/reductase SDR family member 6	-1.33867	Down	1.57702e-06	oxidation-reduction process	Enoyl-(Acyl carrier protein) reductase
TMT1A	Putative methyltransferase-like protein 7A	-1.33949	Down	8.81267e-07	methyltransferase activity	Methyltransferase domain
SGK2	Serine/threonine-protein kinase Sgk2	-1.34469	Down	3.93097e-06	protein serine/threonine kinase activity	Protein kinase domain|Protein kinase C terminal domain	FoxO signaling pathway|PI3K-Akt signaling pathway
KANK3	KN motif and ankyrin repeat domain-containing protein 3	-1.34907	Down	0.00609225	negative regulation of vitamin D receptor signaling pathway	Ankyrin repeats (3 copies)|KN motif
ABHD14B	Putative protein-lysine deacylase ABHD14B	-1.36283	Down	4.54243e-10	positive regulation of transcription by RNA polymerase II	Alpha/beta hydrolase family
TSC22D2	TSC22 domain family protein 2	-1.36638	Down	5.89759e-06	negative regulation of activation-induced cell death of T cells	TSC-22/dip/bun family
ORC3	Origin recognition complex subunit 3	-1.36838	Down	1.08594e-07	pre-replicative complex assembly involved in nuclear cell cycle DNA replication	Origin recognition complex subunit 3 insertion domain|Origin recognition complex (ORC) subunit 3 N-terminus|Origin recognition complex winged helix C-terminal	Cell cycle
FAM169A	Soluble lamin-associated protein of 75 kDa	-1.37413	Down	0.00381202
ASPN	Asporin	-1.37622	Down	2.7914e-06	regulation of response to stimulus	Leucine rich repeat|Leucine rich repeat N-terminal domain
LGALS3	Galectin-3	-1.38515	Down	8.38844e-08	carbohydrate binding	Galactoside-binding lectin
CACNA2D1	Voltage-dependent calcium channel subunit alpha-2/delta-1	-1.38578	Down	3.10882e-11	voltage-gated calcium channel activity	Neuronal voltage-dependent calcium channel alpha 2acd|von Willebrand factor type A domain|VWA N-terminal	MAPK signaling pathway|Oxytocin signaling pathway|Cardiac muscle contraction|Adrenergic signaling in cardiomyocytes|Hypertrophic cardiomyopathy|Arrhythmogenic right ventricular cardiomyopathy|Dilated cardiomyopathy
KALRN	Kalirin	-1.39767	Down	1.12999e-06	neurotransmitter receptor localization to postsynaptic specialization membrane	Divergent CRAL/TRIO domain|Fibronectin type III domain|Immunoglobulin I-set domain|PH domain|Protein kinase domain|RhoGEF domain|SH3-RhoGEF linking unstructured region|Spectrin repeat
TPD52L1	Tumor protein D53	-1.40308	Down	3.70463e-07	protein homodimerization activity	Tumour protein D52 family
ZFTRAF1	Zinc finger TRAF-type-containing protein 1	-1.40321	Down	4.03976e-06	modification-dependent protein catabolic process
RUNX2	Runt-related transcription factor 2	-1.40423	Down	5.1022e-05	Runt-related transcription factor	Runt domain|Runx inhibition domain	Parathyroid hormone synthesis, secretion and action|Transcriptional misregulation in cancer
SIAE	Sialate O-acetylesterase	-1.41754	Down	5.01477e-07	sialate O-acetylesterase activity	Carbohydrate esterase, sialic acid-specific acetylesterase
PROM2	Prominin-2	-1.41978	Down	0.0038386	glomerular parietal epithelial cell differentiation	Prominin
PCSK1N	ProSAAS	-1.41979	Down	0.0059285	neuropeptide signaling pathway	ProSAAS precursor
KRT19	Keratin, type I cytoskeletal 19	-1.42104	Down	0.00022567	structural molecule activity	Intermediate filament protein	Estrogen signaling pathway|Staphylococcus aureus infection
PTRHD1	Putative peptidyl-tRNA hydrolase PTRHD1	-1.42153	Down	2.43251e-09	aminoacyl-tRNA hydrolase activity	Peptidyl-tRNA hydrolase PTH2
PCBD1	Pterin-4-alpha-carbinolamine dehydratase	-1.42199	Down	2.02145e-07	4-alpha-hydroxytetrahydrobiopterin dehydratase activity	Pterin 4 alpha carbinolamine dehydratase	Folate biosynthesis
SERPINA1	Alpha-1-antitrypsin	-1.43763	Down	8.61757e-07	serine-type endopeptidase inhibitor activity	Serpin (serine protease inhibitor)	Complement and coagulation cascades
PLIN1	Perilipin-1	-1.44163	Down	0.0465711	lipid metabolic process	Perilipin family	Apelin signaling pathway|Regulation of lipolysis in adipocytes|PPAR signaling pathway|Thermogenesis
VWA2	von Willebrand factor A domain-containing protein 2	-1.45012	Down	0.00695343	structural constituent of cuticle	EGF-like domain|von Willebrand factor type A domain
ASAH1	Acid ceramidase	-1.45089	Down	2.3547e-09	N-acylsphingosine amidohydrolase activity	Linear amide C-N hydrolases, choloylglycine hydrolase family|beta subunit of N-acylethanolamine-hydrolyzing acid amidase	Sphingolipid metabolism|Sphingolipid signaling pathway|Lysosome
MRM1	rRNA methyltransferase 1, mitochondrial	-1.45288	Down	6.67137e-05	rRNA methyltransferase	SpoU rRNA Methylase family|RNA 2'-O ribose methyltransferase substrate binding
GSTP1	Glutathione S-transferase P	-1.45414	Down	1.33648e-11	glutathione transferase activity	Glutathione S-transferase, C-terminal domain|Glutathione S-transferase, N-terminal domain	Glutathione metabolism|Metabolism of xenobiotics by cytochrome P450|Drug metabolism - cytochrome P450|Drug metabolism - other enzymes|Pathways in cancer|Chemical carcinogenesis - DNA adducts|Hepatocellular carcinoma|Prostate cancer|Fluid shear stress and atherosclerosis|Platinum drug resistance
IVD	Isovaleryl-CoA dehydrogenase, mitochondrial	-1.45471	Down	1.83331e-07	isovaleryl-CoA dehydrogenase activity	Acyl-CoA dehydrogenase, C-terminal domain|Acyl-CoA dehydrogenase, middle domain|Acyl-CoA dehydrogenase, N-terminal domain	Valine, leucine and isoleucine degradation
NPNT	Nephronectin	-1.45689	Down	4.95663e-09	calcium ion binding	EGF domain|Calcium-binding EGF domain|MAM domain, meprin/A5/mu	ECM-receptor interaction
YME1L1	ATP-dependent zinc metalloprotease YME1L1	-1.45854	Down	9.32109e-06	ATP-dependent peptidase activity	ATPase family associated with various cellular activities (AAA)|AAA+ lid domain|Peptidase family M41
CLDN3	Claudin-3	-1.46088	Down	0.0429653	calcium-independent cell-cell adhesion via plasma membrane cell-adhesion molecules	PMP-22/EMP/MP20/Claudin family	Cell adhesion molecules|Tight junction|Leukocyte transendothelial migration|Hepatitis C|Pathogenic Escherichia coli infection
CAMKK2	Calcium/calmodulin-dependent protein kinase kinase 2	-1.46432	Down	3.15571e-10	peptidyl-threonine phosphorylation	Protein kinase domain	AMPK signaling pathway|Autophagy - animal|Adipocytokine signaling pathway|Oxytocin signaling pathway|Longevity regulating pathway|Alcoholism|Alcoholic liver disease
LHPP	Phospholysine phosphohistidine inorganic pyrophosphate phosphatase	-1.46526	Down	3.05192e-08	protein histidine phosphatase activity	Haloacid dehalogenase-like hydrolase|HAD-hyrolase-like	Oxidative phosphorylation
EPDR1	Mammalian ependymin-related protein 1	-1.46667	Down	2.1763e-06	cell-matrix adhesion	Ependymin
ATR	Serine/threonine-protein kinase ATR	-1.46947	Down	1.52426e-05	DNA repair	FAT domain|FATC domain|Phosphatidylinositol 3- and 4-kinase|UME (NUC010) domain	Fanconi anemia pathway|Cell cycle|p53 signaling pathway|Cellular senescence|Human T-cell leukemia virus 1 infection|Human immunodeficiency virus 1 infection|Human papillomavirus infection
CILP2	Cartilage intermediate layer protein 2	-1.47256	Down	0.0126822	negative regulation of insulin-like growth factor receptor signaling pathway	Carboxypeptidase regulatory-like domain|Immunoglobulin domain|Mucin-2 protein WxxW repeating region|Thrombospondin type 1 domain
PCDHA4	Protocadherin alpha-4	-1.48343	Down	0.00543811	homophilic cell adhesion via plasma membrane adhesion molecules	Cadherin domain|Cadherin-like|Cadherin C-terminal cytoplasmic tail, catenin-binding region
MMS22L	Protein MMS22-like	-1.48359	Down	0.00277854	DNA repair protein	S-phase genomic integrity recombination mediator, C-terminal|S-phase genomic integrity recombination mediator, N-terminal
NPR3	Atrial natriuretic peptide receptor 3	-1.48577	Down	0.000520453	guanylate cyclase activity	Receptor family ligand binding region
CBFA2T2	Protein CBFA2T2	-1.49496	Down	1.02092e-07	transcription corepressor activity	NHR2 domain like|NHR1 homology to TAF|MYND finger
KRT18	Keratin, type I cytoskeletal 18	-1.49833	Down	4.44502e-05	Golgi to plasma membrane CFTR protein transport	Intermediate filament protein	Estrogen signaling pathway|Staphylococcus aureus infection
ITFG1	T-cell immunomodulatory protein	-1.50578	Down	0.00154613	protein kinase activity	FG-GAP-like repeat
ALDH1A1	Aldehyde dehydrogenase 1A1	-1.50739	Down	2.75034e-06	aldehyde dehydrogenase (NAD) activity	Aldehyde dehydrogenase family	Retinol metabolism
SULT1C2	Sulfotransferase 1C2	-1.51608	Down	0.00249216	sulfotransferase activity	Sulfotransferase domain
HEBP2	Heme-binding protein 2	-1.52204	Down	3.43026e-09	negative regulation of mitochondrial membrane potential	SOUL heme-binding protein
FAT3	Protocadherin Fat 3	-1.53722	Down	7.86333e-09	homophilic cell adhesion via plasma membrane adhesion molecules	Cadherin domain|EGF-like domain|Human growth factor-like EGF|Laminin G domain
APCS	Serum amyloid P-component	-1.54539	Down	1.60062e-05	complement component C1q binding	Pentaxin family
SOD1	Superoxide dismutase [Cu-Zn]	-1.54923	Down	2.64684e-09	oxidoreductase activity, acting on superoxide radicals as acceptor	Copper/zinc superoxide dismutase (SODC)	Peroxisome|Longevity regulating pathway - multiple species|Chemical carcinogenesis - reactive oxygen species|Parkinson disease|Amyotrophic lateral sclerosis|Huntington disease|Prion disease|Pathways of neurodegeneration - multiple diseases
NUDT14	Uridine diphosphate glucose pyrophosphatase NUDT14	-1.54943	Down	4.13134e-12	UDP-sugar diphosphatase activity
PPL	Periplakin	-1.55536	Down	2.75359e-08	cytoskeletal protein binding	SH3 domain
TINAGL1	Tubulointerstitial nephritis antigen-like	-1.56336	Down	7.08976e-08	scavenger receptor activity	Papain family cysteine protease
CLYBL	Citramalyl-CoA lyase, mitochondrial	-1.56517	Down	0.00613137	regulation of cobalamin metabolic process	HpcH/HpaI aldolase/citrate lyase family
IGFBP5	Insulin-like growth factor-binding protein 5	-1.57053	Down	4.65289e-08	negative regulation of skeletal muscle hypertrophy	Insulin-like growth factor binding protein|Thyroglobulin type-1 repeat
C4A	Complement C4-A	-1.57133	Down	1.02927e-06	endopeptidase inhibitor activity	Alpha-2-macroglobulin family|Alpha-2-macroglobulin bait region domain|A-macroglobulin receptor binding domain|Anaphylotoxin-like domain|Complement C4, MG1 domain|MG2 domain|Macroglobulin domain MG3|Macroglobulin domain MG4|UNC-6/NTR/C345C module|A-macroglobulin TED domain	Complement and coagulation cascades|Coronavirus disease - COVID-19|Pertussis|Staphylococcus aureus infection|Systemic lupus erythematosus|Alcoholic liver disease
KRT8	Keratin, type II cytoskeletal 8	-1.57519	Down	9.56392e-05	structural molecule activity	Intermediate filament protein|Keratin type II head
ITIH5	Inter-alpha-trypsin inhibitor heavy chain H5	-1.57657	Down	0.00288173	hyaluronan metabolic process	Inter-alpha-trypsin inhibitor heavy chain C-terminus|Vault protein inter-alpha-trypsin domain|von Willebrand factor type A domain
PRDX5	Peroxiredoxin-5, mitochondrial	-1.58341	Down	1.58918e-11	peroxiredoxin activity	Redoxin	Peroxisome
ABCA8	ABC-type organic anion transporter ABCA8	-1.5866	Down	0.0016079	ATPase activity, coupled to transmembrane movement of substances	ABC-2 family transporter protein|ABC transporter	ABC transporters
AK1	Adenylate kinase isoenzyme 1	-1.59175	Down	6.35306e-08	cytidylate kinase activity	Adenylate kinase	Purine metabolism|Thiamine metabolism
MTARC1	Mitochondrial amidoxime-reducing component 1	-1.59934	Down	0.00527362	MOSC domain-containing protein	MOSC domain|MOSC N-terminal beta barrel domain
CDH16	Cadherin-16	-1.60042	Down	3.31327e-06	homophilic cell adhesion via plasma membrane adhesion molecules	Cadherin domain
KRT86	Keratin, type II cuticular Hb6	-1.60585	Down	1.59803e-05	structural molecule activity	Intermediate filament protein|Keratin type II head
NSMCE3	Non-structural maintenance of chromosomes element 3 homolog	-1.61356	Down	0.000273119	positive regulation of nitrogen compound metabolic process	MAGE homology domain
DPP4	Dipeptidyl peptidase 4	-1.62135	Down	1.53684e-07	serine-type peptidase activity	Dipeptidyl peptidase IV (DPP IV) N-terminal region|Prolyl oligopeptidase family	Protein digestion and absorption
CD34	Hematopoietic progenitor cell antigen CD34	-1.62268	Down	0.000756191	extracellular exosome assembly	CD34/Podocalyxin family	Cell adhesion molecules|Hematopoietic cell lineage
APC	Adenomatous polyposis coli protein	-1.6243	Down	1.45508e-05	beta-catenin binding	APC 15 residue motif|APC basic domain|Coiled-coil N-terminus of APC, dimerisation domain|APC repeat|Adenomatous polyposis coli (APC) repeat|Unstructured region on APC between APC_crr and SAMP|Unstructured region on APC between SAMP and APC_crr|Unstructured region on APC between APC_crr regions 5 and 6|Unstructured region on APC between 1st and 2nd catenin-bdg motifs|Unstructured region on APC bet…	Wnt signaling pathway|Hippo signaling pathway|Signaling pathways regulating pluripotency of stem cells|Regulation of actin cytoskeleton|Pathways in cancer|MicroRNAs in cancer|Colorectal cancer|Hepatocellular carcinoma|Gastric cancer|Basal cell carcinoma|Endometrial cancer|Breast cancer|Human papillomavirus infection|Alzheimer disease|Pathways of neurodegeneration - multiple diseases|Cushing syndr…
BMP8A	Bone morphogenetic protein 8A	-1.63046	Down	0.000557605	positive regulation of pathway-restricted SMAD protein phosphorylation	Transforming growth factor beta like domain|TGF-beta propeptide	TGF-beta signaling pathway|Hippo signaling pathway|Cytokine-cytokine receptor interaction|Thermogenesis
DPT	Dermatopontin	-1.63067	Down	7.18953e-06	collagen fibril organization	Dermatopontin
PCP4	Calmodulin regulator protein PCP4	-1.63386	Down	9.81363e-08	calmodulin dependent kinase signaling pathway
BTD	Biotinidase	-1.65707	Down	7.00258e-09	hydrolase activity, acting on carbon-nitrogen (but not peptide) bonds, in linear amides	Carbon-nitrogen hydrolase|Vanin C-terminal domain	Biotin metabolism|Vitamin digestion and absorption
ZSWIM5	Zinc finger SWIM domain-containing protein 5	-1.68872	Down	1.13734e-07	zinc ion binding	ZSWIM4-8, C-terminal
ANXA3	Annexin A3	-1.69903	Down	3.73855e-07	calcium-dependent phospholipid binding	Annexin
ANXA1	Annexin A1	-1.71025	Down	1.08391e-10	calcium-dependent phospholipid binding	Annexin
SIK3	Serine/threonine-protein kinase SIK3	-1.75328	Down	0.0176973	protein serine/threonine kinase activity	Protein kinase domain
FURIN	Furin	-1.76685	Down	0.000239532	serine-type endopeptidase activity	Proprotein convertase P-domain|Subtilase family|Peptidase S8 pro-domain	Viral life cycle - HIV-1
IL6ST	Interleukin-6 receptor subunit beta	-1.77359	Down	0.00239533	interleukin-11-mediated signaling pathway	Fibronectin type III domain|Interleukin-6 receptor alpha chain, binding|Ig-like C2-type domain	JAK-STAT signaling pathway|Cytokine-cytokine receptor interaction|Viral protein interaction with cytokine and cytokine receptor|Signaling pathways regulating pluripotency of stem cells|Th17 cell differentiation|Pathways in cancer|Viral carcinogenesis|Coronavirus disease - COVID-19|Kaposi sarcoma-associated herpesvirus infection
CRTAC1	Cartilage acidic protein 1	-1.77481	Down	0.00406237	negative regulation of receptor binding	Calcium-binding EGF domain|FG-GAP-like repeat|ASPIC and UnbV
FAAH	Fatty-acid amide hydrolase 1	-1.78148	Down	0.000614276	fatty acid amide hydrolase activity	Amidase	Retrograde endocannabinoid signaling
ADIRF	Adipogenesis regulatory factor	-1.79641	Down	1.72021e-07
HYI	Putative hydroxypyruvate isomerase	-1.80057	Down	2.01605e-14	hydroxypyruvate isomerase activity	Xylose isomerase-like TIM barrel	Glyoxylate and dicarboxylate metabolism
TIGD6	Tigger transposable element-derived protein 6	-1.80842	Down	2.907e-05	DNA binding	CENP-B N-terminal DNA-binding domain|DDE superfamily endonuclease|Tc5 transposase DNA-binding domain
OGN	Mimecan	-1.82111	Down	1.9783e-08	regulation of response to stimulus	Leucine rich repeat
SH3BGRL2	SH3 domain-binding glutamic acid-rich-like protein 2	-1.83701	Down	2.96533e-12	SH3 domain binding	SH3-binding, glutamic acid-rich protein
SMPDL3B	Acid sphingomyelinase-like phosphodiesterase 3b	-1.84583	Down	8.02796e-12	sphingomyelin catabolic process	Acid sphingomyelin phosphodiesterase C-terminal region|Calcineurin-like phosphoesterase
CLIC3	Chloride intracellular channel protein 3	-1.85024	Down	8.85557e-10	chloride channel activity	Glutathione S-transferase, C-terminal domain|Glutathione S-transferase, N-terminal domain
PRSS8	Prostasin	-1.8776	Down	2.40657e-11	serine-type endopeptidase activity	Trypsin
SVEP1	Sushi, von Willebrand factor type A, EGF and pentraxin domain-containing protein 1	-1.8837	Down	1.72743e-07	calcium ion binding	EGF-like domain|Calcium-binding EGF domain|Tyrosine-protein kinase ephrin type A/B receptor-like|Human growth factor-like EGF|HYR domain|Pentaxin family|Sushi repeat (SCR repeat)|von Willebrand factor type A domain
CROCC2	Ciliary rootlet coiled-coil protein 2	-1.88813	Down	2.60516e-08	transcription, DNA-templated	Ciliary rootlet component, centrosome cohesion
GPX3	Glutathione peroxidase 3	-1.8902	Down	6.22905e-08	glutathione peroxidase activity	Glutathione peroxidase	Glutathione metabolism|Thyroid hormone synthesis|Amyotrophic lateral sclerosis|Huntington disease|Pathways of neurodegeneration - multiple diseases
ECI1	Enoyl-CoA delta isomerase 1, mitochondrial	-1.90101	Down	1.34723e-11	enoyl-CoA hydratase activity	Enoyl-CoA hydratase/isomerase	Fatty acid degradation
AK5	Adenylate kinase isoenzyme 5	-1.90506	Down	8.8442e-07	cytidylate kinase activity	Adenylate kinase	Purine metabolism|Thiamine metabolism
DAPK2	Death-associated protein kinase 2	-1.92339	Down	2.35769e-09	protein serine/threonine kinase activity	Protein kinase domain	Autophagy - animal|Pathways in cancer|Bladder cancer
CTSH	Pro-cathepsin H	-1.93319	Down	2.01523e-11	cysteine-type peptidase activity	Cathepsin propeptide inhibitor domain (I29)|Papain family cysteine protease	Lysosome|Apoptosis
LPIN3	Phosphatidate phosphatase LPIN3	-1.93771	Down	3.26104e-06	phosphatidate phosphatase activity	Lipin/Ned1/Smp2 multi-domain protein middle domain|lipin, N-terminal conserved region|LNS2 (Lipin/Ned1/Smp2)	Glycerolipid metabolism|Glycerophospholipid metabolism|mTOR signaling pathway|Alcoholic liver disease
PROS1	Vitamin K-dependent protein S	-1.93974	Down	2.58395e-09	fibrinolysis	Calcium-binding EGF domain|Coagulation Factor Xa inhibitory site|Vitamin K-dependent carboxylation/gamma-carboxyglutamic (GLA) domain|Human growth factor-like EGF|Laminin G domain|Laminin G domain	Efferocytosis|Complement and coagulation cascades
FAM3A	Protein FAM3A	-1.94064	Down	0.000134966	negative regulation of antifungal innate immune response	Interleukin-like EMT inducer
ABAT	4-aminobutyrate aminotransferase, mitochondrial	-1.94778	Down	9.87113e-09	4-aminobutyrate:2-oxoglutarate transaminase activity	Aminotransferase class-III	Propanoate metabolism|Butanoate metabolism|Alanine, aspartate and glutamate metabolism|Valine, leucine and isoleucine degradation|beta-Alanine metabolism|GABAergic synapse
OGDHL	2-oxoglutarate dehydrogenase-like, mitochondrial	-1.94904	Down	0.000486451	oxoglutarate dehydrogenase (succinyl-transferring) activity	2-oxoglutarate dehydrogenase N-terminus|Dehydrogenase E1 component|2-oxoglutarate dehydrogenase C-terminal|Transketolase, pyrimidine binding domain	Citrate cycle (TCA cycle)|Lipoic acid metabolism
MFAP4	Microfibril-associated glycoprotein 4	-1.95351	Down	2.84394e-10	signaling receptor binding	Fibrinogen beta and gamma chains, C-terminal globular domain
SOD3	Extracellular superoxide dismutase [Cu-Zn]	-1.96187	Down	2.54421e-05	oxidoreductase activity, acting on superoxide radicals as acceptor	Copper/zinc superoxide dismutase (SODC)
TAX1BP1	Tax1-binding protein 1	-1.97869	Down	1.1538e-08	apoptotic process	Calcium binding and coiled-coil domain (CALCOCO1) like|SKICH domain|Autophagy receptor zinc finger-C2H2 domain	Autophagy - animal|Mitophagy - animal
FRAS1	Extracellular matrix organizing protein FRAS1	-2.01215	Down	0.000335519	sensory perception of sound	Cadherin-like|Calx-beta domain|von Willebrand factor type C domain	ECM-receptor interaction
INPP5J	Phosphatidylinositol 4,5-bisphosphate 5-phosphatase A	-2.05739	Down	1.20281e-06	phosphatidylinositol dephosphorylation	SKICH domain	Inositol phosphate metabolism
PDE8B	High affinity cAMP-specific and IBMX-insensitive 3',5'-cyclic phosphodiesterase 8B	-2.0701	Down	1.57491e-06	3',5'-cyclic-AMP phosphodiesterase activity	PAS domain|PDE8 phosphodiesterase|3'5'-cyclic nucleotide phosphodiesterase	Purine metabolism|Cortisol synthesis and secretion|Morphine addiction|Cushing syndrome
C4B	Complement C4-B	-2.07459	Down	4.59146e-10	endopeptidase inhibitor activity	Alpha-2-macroglobulin family|Alpha-2-macroglobulin bait region domain|A-macroglobulin receptor binding domain|Anaphylotoxin-like domain|Complement C4, MG1 domain|MG2 domain|Macroglobulin domain MG3|Macroglobulin domain MG4|UNC-6/NTR/C345C module|A-macroglobulin TED domain	Complement and coagulation cascades|Coronavirus disease - COVID-19|Pertussis|Staphylococcus aureus infection|Systemic lupus erythematosus|Alcoholic liver disease
RTN4RL2	Reticulon-4 receptor-like 2	-2.09711	Down	1.29083e-08	regulation of response to stimulus	Leucine rich repeat
MGP	Matrix Gla protein	-2.12533	Down	4.79119e-08
TSC22D1	TSC22 domain family protein 1	-2.12746	Down	7.17062e-08	negative regulation of activation-induced cell death of T cells	TSC-22/dip/bun family
CBX1	Chromobox protein homolog 1	-2.16619	Down	2.86054e-08	methylated histone binding	Chromo (CHRromatin Organisation MOdifier) domain|Chromo shadow domain
ABHD14A	Protein ABHD14A	-2.19871	Down	3.11781e-06	positive regulation of transcription by RNA polymerase II	Alpha/beta hydrolase family
SELENBP1	Methanethiol oxidase	-2.22676	Down	1.47956e-11	selenium binding	56kDa selenium binding protein (SBP56)	Sulfur metabolism
KRT7	Keratin, type II cytoskeletal 7	-2.23172	Down	1.71092e-07	structural molecule activity	Intermediate filament protein|Keratin type II head
SORD	Sorbitol dehydrogenase	-2.24116	Down	8.27439e-11	L-arabinose catabolic process	Alcohol dehydrogenase GroES-like domain|Zinc-binding dehydrogenase	Pentose and glucuronate interconversions|Fructose and mannose metabolism
GGCT	Gamma-glutamylcyclotransferase	-2.24205	Down	1.0156e-16	gamma-glutamylcyclotransferase activity	AIG2-like family	Glutathione metabolism
S100A13	Protein S100-A13	-2.24632	Down	6.85464e-13	interleukin-1 alpha secretion	S-100/ICaBP type calcium binding domain
GRIP1	Glutamate receptor-interacting protein 1	-2.25537	Down	0.00520312	macromolecule localization	PDZ domain|PDZ domain
CHI3L2	Chitinase-3-like protein 2	-2.25745	Down	0.000167865	chitin binding	Glycosyl hydrolases family 18
PPP1R13B	Apoptosis-stimulating of p53 protein 1	-2.26271	Down	0.00803148	apoptotic process	Ankyrin repeats (3 copies)|Apoptosis-stimulating of p53 protein 2-like, N-terminal RA domain|SH3 domain
CTSB	Cathepsin B	-2.26642	Down	1.71438e-12	cysteine-type peptidase activity	Papain family cysteine protease|Peptidase family C1 propeptide	Lysosome|Autophagy - animal|Apoptosis|NOD-like receptor signaling pathway|Antigen processing and presentation|Renin secretion
APC2	Adenomatous polyposis coli protein 2	-2.27461	Down	2.06994e-08	beta-catenin binding	APC basic domain|Coiled-coil N-terminus of APC, dimerisation domain|APC repeat|Adenomatous polyposis coli (APC) repeat|Armadillo/beta-catenin-like repeat|Armadillo-associated region on APC|SAMP Motif|Adenomatous polyposis coli tumour suppressor protein	Wnt signaling pathway|Hippo signaling pathway|Signaling pathways regulating pluripotency of stem cells|Regulation of actin cytoskeleton|Pathways in cancer|MicroRNAs in cancer|Colorectal cancer|Hepatocellular carcinoma|Gastric cancer|Basal cell carcinoma|Endometrial cancer|Breast cancer|Human papillomavirus infection|Alzheimer disease|Pathways of neurodegeneration - multiple diseases|Cushing syndr…
FAM180B	Protein FAM180B	-2.31779	Down	3.93082e-06	FAM180 family	FAM180 family
PEBP1	Phosphatidylethanolamine-binding protein 1	-2.31974	Down	2.11368e-16	positive regulation of acetylcholine metabolic process	Phosphatidylethanolamine-binding protein
GPRC5C	G-protein coupled receptor family C group 5 member C	-2.36739	Down	5.88668e-05	G-protein coupled receptor activity	7 transmembrane sweet-taste receptor of 3 GCPR
PRELP	Prolargin	-2.39014	Down	3.11048e-10	regulation of response to stimulus	Leucine rich repeat
IL34	Interleukin-34	-2.40534	Down	2.76212e-08	macrophage colony-stimulating factor receptor binding	Interleukin 34	Cytokine-cytokine receptor interaction|Viral protein interaction with cytokine and cytokine receptor
DDAH1	N(G),N(G)-dimethylarginine dimethylaminohydrolase 1	-2.43894	Down	1.42219e-14	dimethylargininase activity	N,N dimethylarginine dimethylhydrolase, eukaryotic
ADAT3	Probable inactive tRNA-specific adenosine deaminase-like protein 3	-2.4674	Down	3.43947e-14	RNA modification	Cytidine and deoxycytidylate deaminase zinc-binding region
ARHGAP6	Rho GTPase-activating protein 6	-2.5346	Down	8.06257e-06	Rho GTPase activating protein	RhoGAP domain
S100A6	Protein S100-A6	-2.56582	Down	2.03683e-15	tropomyosin binding	S-100/ICaBP type calcium binding domain
CERKL	Ceramide kinase-like protein	-2.59693	Down	2.09661e-07	dihydroceramide kinase activity	Ceramide kinase C-terminal domain|Diacylglycerol kinase catalytic domain
TMEM25	Transmembrane protein 25	-2.62088	Down	9.03312e-08	protein serine/threonine kinase activity	CD80-like C2-set immunoglobulin domain
BAIAP2L2	Brain-specific angiogenesis inhibitor 1-associated protein 2-like protein 2	-2.62883	Down	1.03653e-06	actin crosslink formation	IRSp53/MIM homology domain|Variant SH3 domain
CLU	Clusterin	-2.6435	Down	1.72711e-10	negative regulation of cellular response to thapsigargin	Clusterin	Complement and coagulation cascades
NPC2	NPC intracellular cholesterol transporter 2	-2.64804	Down	1.73928e-15	intracellular cholesterol transport	ML domain	Lysosome|Cholesterol metabolism
ISLR	Immunoglobulin superfamily containing leucine-rich repeat protein	-2.6533	Down	1.70356e-11	regulation of response to stimulus	Leucine rich repeat
MAOA	Amine oxidase [flavin-containing] A	-2.65502	Down	1.23028e-13	oxidoreductase activity	Flavin containing amine oxidoreductase	Glycine, serine and threonine metabolism|Arginine and proline metabolism|Histidine metabolism|Tyrosine metabolism|Phenylalanine metabolism|Tryptophan metabolism|Drug metabolism - cytochrome P450|Dopaminergic synapse|Serotonergic synapse|Parkinson disease|Cocaine addiction|Amphetamine addiction|Alcoholism
CPQ	Carboxypeptidase Q	-2.68687	Down	3.94654e-13	exopeptidase activity	Peptidase family M28
CAPS	Calcyphosin	-2.7014	Down	1.56519e-12	protein serine/threonine kinase activity	EF-hand domain pair
WWOX	WW domain-containing oxidoreductase	-2.70389	Down	2.51329e-08	oxidation-reduction process	short chain dehydrogenase|WW domain
LSR	Lipolysis-stimulated lipoprotein receptor	-2.71617	Down	1.4178e-07	tricellular tight junction assembly	Lipolysis stimulated receptor (LSR)
MINDY1	Ubiquitin carboxyl-terminal hydrolase MINDY-1	-2.73172	Down	6.50451e-09	Lys48-specific deubiquitinase activity	MINDY deubiquitinase
GNPDA2	Glucosamine-6-phosphate isomerase 2	-2.73217	Down	1.75108e-07	glucosamine-6-phosphate deaminase activity	Glucosamine-6-phosphate isomerases/6-phosphogluconolactonase	Amino sugar and nucleotide sugar metabolism
TPST2	Protein-tyrosine sulfotransferase 2	-2.80681	Down	2.16224e-07	peptidyl-tyrosine sulfation	Sulfotransferase family
OR2Y1	Olfactory receptor 2Y1	-2.81714	Down	5.08455e-05	olfactory receptor activity	Olfactory receptor	Olfactory transduction
NHERF4	Na(+)/H(+) exchange regulatory cofactor NHE-RF4	-2.83511	Down	3.87565e-06	macromolecule localization	PDZ domain
RBBP9	Serine hydrolase RBBP9	-2.86079	Down	3.42841e-10	regulation of cell proliferation	Serine hydrolase
SULT1A3	Sulfotransferase 1A3	-2.89354	Down	3.88683e-09	sulfotransferase activity	Sulfotransferase domain	Chemical carcinogenesis - DNA adducts
SFRP2	Secreted frizzled-related protein 2	-2.98249	Down	7.05378e-07	Wnt-activated receptor activity	Fz domain|UNC-6/NTR/C345C module	Wnt signaling pathway
TOM1L1	TOM1-like protein 1	-2.99702	Down	2.04412e-10	intracellular protein transport	GAT domain|VHS domain
CHDH	Choline dehydrogenase, mitochondrial	-3.00599	Down	1.33911e-08	flavin adenine dinucleotide binding	GMC oxidoreductase|GMC oxidoreductase	Glycine, serine and threonine metabolism
LRRC1	Leucine-rich repeat-containing protein 1	-3.01996	Down	4.99481e-12	regulation of response to stimulus	Leucine Rich Repeat|Leucine rich repeat
DTNA	Dystrobrevin alpha	-3.02505	Down	5.19022e-08	zinc ion binding	EF hand|EF-hand|Zinc finger, ZZ type	Hypertrophic cardiomyopathy|Arrhythmogenic right ventricular cardiomyopathy|Dilated cardiomyopathy|Viral myocarditis
FCSK	L-fucose kinase	-3.08458	Down	2.48692e-10	GDP-L-fucose salvage	L-fucokinase|GHMP kinases C terminal|GHMP kinases N terminal domain	Fructose and mannose metabolism|Amino sugar and nucleotide sugar metabolism
ENOSF1	Mitochondrial enolase superfamily member 1	-3.08943	Down	2.33671e-10	L-fuconate dehydratase activity	Enolase C-terminal domain-like|Mandelate racemase / muconate lactonizing enzyme, N-terminal domain	Fructose and mannose metabolism
MAIP1	m-AAA protease-interacting protein 1, mitochondrial	-3.09862	Down	1.98707e-08	protein insertion into mitochondrial membrane from inner side
TWSG1	Twisted gastrulation protein homolog 1	-3.09863	Down	2.01899e-09	negative regulation of CD4-positive, alpha-beta T cell proliferation	Twisted gastrulation (Tsg) protein conserved region
MRPL52	39S ribosomal protein L52, mitochondrial	-3.1285	Down	2.93311e-08	mitochondrial translation	Mitoribosomal protein mL52
CPA4	Carboxypeptidase A4	-3.13614	Down	3.74521e-09	metallocarboxypeptidase activity	Zinc carboxypeptidase|Carboxypeptidase activation peptide
NPY	Pro-neuropeptide Y	-3.13755	Down	8.13532e-09	positive regulation of appetite	Pancreatic hormone peptide	cAMP signaling pathway|Neuroactive ligand-receptor interaction|Regulation of lipolysis in adipocytes|Adipocytokine signaling pathway|Alcoholism
MAP3K6	Mitogen-activated protein kinase kinase kinase 6	-3.14872	Down	1.74726e-09	Mitogen-activated protein kinase kinase kinase	ASK kinase PH domain|Deoxyribohydrolase (DRHyd) domain of the ASK signalosome|HisK-N-like globin domain of the ASK signalosome|MAP3K TRAFs-binding domain|Protein kinase domain	MAPK signaling pathway
BCL2	Apoptosis regulator Bcl-2	-3.1811	Down	2.38163e-10	extrinsic apoptotic signaling pathway in absence of ligand	Apoptosis regulator proteins, Bcl-2 family|Bcl-2 homology region 4	Protein processing in endoplasmic reticulum|Hedgehog signaling pathway|JAK-STAT signaling pathway|NF-kappa B signaling pathway|HIF-1 signaling pathway|Sphingolipid signaling pathway|PI3K-Akt signaling pathway|Autophagy - animal|Apoptosis|Apoptosis - multiple species|Necroptosis|p53 signaling pathway|Focal adhesion|NOD-like receptor signaling pathway|Estrogen signaling pathway|Parathyroid hormone …
ERI3	ERI1 exoribonuclease 3	-3.18236	Down	1.31484e-07	exonuclease activity	Exonuclease
PCDH1	Protocadherin-1	-3.19246	Down	8.06213e-09	Protocadherin	Cadherin domain|Cadherin-like|Protocadherin
NUDT8	Mitochondrial coenzyme A diphosphatase NUDT8	-3.1935	Down	2.23591e-12	CoA pyrophosphatase activity	NUDIX domain
THNSL1	Threonine synthase-like 1	-3.20165	Down	3.43102e-10	2-oxobutyrate metabolic process	Shikimate kinase|Threonine synthase N terminus
ACSS3	Acyl-CoA synthetase short-chain family member 3, mitochondrial	-3.21154	Down	4.85522e-09	synthetase	Acetyl-coenzyme A synthetase N-terminus|AMP-binding enzyme|AMP-binding enzyme C-terminal domain	Propanoate metabolism
BORCS8	BLOC-1-related complex subunit 8	-3.23437	Down	1.6646e-09	heart development	BLOC-1-related complex sub-unit 8
PLCB4	1-phosphatidylinositol 4,5-bisphosphate phosphodiesterase beta-4	-3.2488	Down	5.20827e-08	phosphatidylinositol phospholipase C activity	C2 domain|Protein of unknown function (DUF1154)|Phosphoinositide-specific phospholipase C, efhand-like|PH domain|Phosphatidylinositol-specific phospholipase C, X domain|Phosphatidylinositol-specific phospholipase C, Y domain	Inositol phosphate metabolism|Rap1 signaling pathway|Wnt signaling pathway|Apelin signaling pathway|Calcium signaling pathway|Phosphatidylinositol signaling system|Phospholipase D signaling pathway|Sphingolipid signaling pathway|cGMP-PKG signaling pathway|Gap junction|Platelet activation|Neutrophil extracellular trap formation|NOD-like receptor signaling pathway|Chemokine signaling pathway|Insuli…
ARSD	Arylsulfatase D	-3.27797	Down	1.14944e-12	sulfuric ester hydrolase activity	Sulfatase|C-terminal region of aryl-sulfatase
NEURL1B	E3 ubiquitin-protein ligase NEURL1B	-3.29142	Down	1.2472e-08	translation factor activity, non-nucleic acid binding	Neuralized|Zinc finger, C3HC4 type (RING finger)
SMIM1	Small integral membrane protein 1	-3.29788	Down	3.52551e-11	Domain of unknown function (DUF4731)	Domain of unknown function (DUF4731)
ATP8A1	Phospholipid-transporting ATPase IA	-3.30692	Down	7.90379e-11	phospholipid-translocating ATPase activity	Cation transport ATPase (P-type)|E1-E2 ATPase|Phospholipid-translocating P-type ATPase C-terminal|Phospholipid-translocating ATPase N-terminal	Efferocytosis
MGMT	Methylated-DNA--protein-cysteine methyltransferase	-3.3167	Down	6.07883e-10	methylated-DNA-[protein]-cysteine S-methyltransferase activity	6-O-methylguanine DNA methyltransferase, DNA binding domain|6-O-methylguanine DNA methyltransferase, ribonuclease-like domain
MET	Hepatocyte growth factor receptor	-3.34247	Down	1.0049e-10	transmembrane receptor protein tyrosine kinase activity	Protein tyrosine and serine/threonine kinase|Plexin repeat|Sema domain|IPT/TIG domain	MAPK signaling pathway|Ras signaling pathway|Rap1 signaling pathway|Calcium signaling pathway|PI3K-Akt signaling pathway|Focal adhesion|Adherens junction|Axon guidance|Pathways in cancer|Transcriptional misregulation in cancer|MicroRNAs in cancer|Proteoglycans in cancer|Chemical carcinogenesis - reactive oxygen species|Central carbon metabolism in cancer|Hepatocellular carcinoma|Gastric cancer|Me…
PPDPF	Pancreatic progenitor cell differentiation and proliferation factor	-3.36703	Down	2.00767e-09	exocrine pancreas development	Differentiation and proliferation regulator
SDR16C5	Epidermal retinol dehydrogenase 2	-3.36804	Down	4.27567e-10	NADP-retinol dehydrogenase activity	short chain dehydrogenase	Retinol metabolism
ECHDC3	Enoyl-CoA hydratase domain-containing protein 3, mitochondrial	-3.3831	Down	5.74777e-11	Enoyl-CoA hydratase domain-containing protein 3	Enoyl-CoA hydratase/isomerase
TMCC3	Transmembrane and coiled-coil domain protein 3	-3.39826	Down	6.74863e-10	amyloid precursor protein metabolic process	Predicted transmembrane and coiled-coil 2 protein
POMGNT1	Protein O-linked-mannose beta-1,2-N-acetylglucosaminyltransferase 1	-3.40345	Down	3.16155e-12	beta-1,3-galactosyl-O-glycosyl-glycoprotein beta-1,3-N-acetylglucosaminyltransferase activity	GNT-I family|Interleukin-like EMT inducer	Mannose type O-glycan biosynthesis
BDH1	D-beta-hydroxybutyrate dehydrogenase, mitochondrial	-3.4116	Down	4.30429e-08	retinol dehydrogenase activity	short chain dehydrogenase	Butanoate metabolism
CDH11	Cadherin-11	-3.41199	Down	2.15108e-08	homophilic cell adhesion via plasma membrane adhesion molecules	Cadherin, Y-type LIR-motif|Cadherin domain
ARMCX2	Armadillo repeat-containing X-linked protein 2	-3.42086	Down	2.3476e-09	structural constituent of cell wall	Armadillo-like
JMJD7	Bifunctional peptidase and (3S)-lysyl hydroxylase JMJD7	-3.42154	Down	2.96443e-11	Cupin-like domain	Cupin-like domain
GCSH	Glycine cleavage system H protein, mitochondrial	-3.43826	Down	3.64281e-14	glycine decarboxylation via glycine cleavage system	Glycine cleavage H-protein	Glyoxylate and dicarboxylate metabolism|Glycine, serine and threonine metabolism|Lipoic acid metabolism
EPCAM	Epithelial cell adhesion molecule	-3.4387	Down	6.04365e-08	cadherin binding involved in cell-cell adhesion	EPCAM/Trop-2, C-terminal|Epithelial cell adhesion molecule, N-terminal domain|Thyroglobulin type-1 repeat
TCEAL4	Transcription elongation factor A protein-like 4	-3.45492	Down	5.40355e-10	WW domain binding	Brain expressed X-linked like family
FBP2	Fructose-1,6-bisphosphatase isozyme 2	-3.47089	Down	5.55689e-08	fructose 1,6-bisphosphate 1-phosphatase activity	Fructose-1-6-bisphosphatase, N-terminal domain|Fructose-1-6-bisphosphatase, C-terminal domain	Glycolysis / Gluconeogenesis|Pentose phosphate pathway|Fructose and mannose metabolism|AMPK signaling pathway|Insulin signaling pathway|Glucagon signaling pathway
FABP1	Fatty acid-binding protein, liver	-3.47104	Down	8.08501e-08	lipid binding	Lipocalin / cytosolic fatty-acid binding protein family	PPAR signaling pathway|Fat digestion and absorption|Alcoholic liver disease
DDR1	Epithelial discoidin domain-containing receptor 1	-3.48276	Down	2.16913e-10	protein tyrosine kinase collagen receptor activity	Discoidin domain-containing receptor 1/2, DS-like domain|F5/8 type C domain|Protein tyrosine and serine/threonine kinase
ATPAF2	ATP synthase mitochondrial F1 complex assembly factor 2	-3.48462	Down	6.60581e-12	proton-transporting ATP synthase complex assembly	ATP12 chaperone protein
TNS2	Tensin-2	-3.50525	Down	5.04787e-11	actin binding	Phorbol esters/diacylglycerol binding domain (C1 domain)|Phosphotyrosine-binding domain|C2 domain of PTEN tumour-suppressor protein|SH2 domain
WARS2	Tryptophan--tRNA ligase, mitochondrial	-3.52499	Down	6.68583e-11	tryptophanyl-tRNA aminoacylation	tRNA synthetases class I (W and Y)	Aminoacyl-tRNA biosynthesis
ME3	NADP-dependent malic enzyme, mitochondrial	-3.57073	Down	7.43255e-12	malate dehydrogenase (decarboxylating) (NAD+) activity	Malic enzyme, N-terminal domain|Malic enzyme, NAD binding domain	Pyruvate metabolism|PPAR signaling pathway
PAM	Peptidyl-glycine alpha-amidating monooxygenase	-3.57337	Down	5.75178e-11	peptidylamidoglycolate lyase activity	Copper type II ascorbate-dependent monooxygenase, C-terminal domain|Copper type II ascorbate-dependent monooxygenase, N-terminal domain|NHL repeat
TBCK	TBC domain-containing protein kinase-like protein	-3.5786	Down	6.06012e-13	regulation of vesicle fusion	Protein kinase domain|Rab-GTPase-TBC domain|Rhodanese-like domain
ASPRV1	Retroviral-like aspartic protease 1	-3.58005	Down	1.10149e-08	Aspartic peptidase, retroviral-like 1	gag-polyprotein putative aspartyl protease
MAMDC2	MAM domain-containing protein 2	-3.58398	Down	7.33915e-12	MAM domain, meprin/A5/mu	MAM domain, meprin/A5/mu
NEBL	Nebulette	-3.59275	Down	7.15669e-13		Nebulin repeat|Variant SH3 domain
ESRP2	Epithelial splicing regulatory protein 2	-3.61376	Down	6.36968e-09	regulation of RNA splicing
DHRS11	Dehydrogenase/reductase SDR family member 11	-3.61436	Down	1.38247e-10	oxidation-reduction process	short chain dehydrogenase	Steroid hormone biosynthesis
HOOK1	Protein Hook homolog 1	-3.6367	Down	9.00712e-11	early endosome to late endosome transport	HOOK protein coiled-coil region|HOOK domain
ACOX2	Peroxisomal acyl-coenzyme A oxidase 2	-3.64705	Down	5.97668e-12	acyl-CoA oxidase activity	Acyl-CoA oxidase|Acyl-coenzyme A oxidase N-terminal	Primary bile acid biosynthesis|Peroxisome|PPAR signaling pathway
ARG2	Arginase-2, mitochondrial	-3.65387	Down	2.55715e-08	arginase activity	Arginase family	Arginine biosynthesis|Arginine and proline metabolism|Efferocytosis|Amoebiasis
NFIA	Nuclear factor 1 A-type	-3.65834	Down	1.26839e-13	lung ciliated cell differentiation	CTF/NF-I family transcription modulation region|MH1 domain|Nuclear factor I protein pre-N-terminus
NUBPL	Iron-sulfur protein NUBPL	-3.70302	Down	6.79997e-10	Component of the cytosolic iron-sulfur (Fe S) protein assembly (CIA) machinery. Required for maturation of extramitochondrial Fe-S proteins. The NBP35-CFD1 heterotetramer forms a Fe-S scaffold complex, mediating the de novo assembly of an Fe-S cluster and its transfer to target apoproteins	NUBPL iron-transfer P-loop NTPase
PRADC1	Protease-associated domain-containing protein 1	-3.70486	Down	7.92181e-12	PA domain	PA domain
HGD	Homogentisate 1,2-dioxygenase	-3.73445	Down	1.38483e-09	homogentisate 1,2-dioxygenase activity	Homogentisate 1,2-dioxygenase C-terminal|Homogentisate 1,2-dioxygenase N-terminal	Tyrosine metabolism
ADGRG1	Adhesion G-protein coupled receptor G1	-3.73643	Down	3.53665e-13	G-protein coupled receptor activity	7 transmembrane receptor (Secretin family)|GPCR-Autoproteolysis-INducing (GAIN) subdomain A|GPCR proteolysis site, GPS, motif|PTX/LNS-Like (PLL) domain
COBLL1	Cordon-bleu protein-like 1	-3.77795	Down	2.35304e-12	SH3/SH2 adaptor activity	Cordon-bleu ubiquitin-like domain
RASAL1	RasGAP-activating-like protein 1	-3.80932	Down	5.37586e-12	ras GTPase-activating protein	BTK motif|C2 domain|PH domain|GTPase-activator protein for Ras-like GTPase	Ras signaling pathway
BSPRY	B box and SPRY domain-containing protein	-3.81427	Down	6.62299e-15	zinc ion binding	SPRY-associated domain|SPRY domain
SLC27A2	Long-chain fatty acid transport protein 2	-3.84105	Down	5.01673e-12	very long-chain fatty acid-CoA ligase activity	AMP-binding enzyme|AMP-binding enzyme C-terminal domain	Peroxisome|PPAR signaling pathway|Insulin resistance
TMEM119	Transmembrane protein 119	-3.84921	Down	7.75896e-10	positive regulation of bone development	TMEM119 family
ACAN	Aggrecan core protein	-3.85037	Down	2.71353e-07	hyaluronic acid binding	Lectin C-type domain|Sushi repeat (SCR repeat)|Immunoglobulin V-set domain|Extracellular link domain
SENP8	Sentrin-specific protease 8	-3.87655	Down	2.08943e-15	protease	Ulp1 protease family, C-terminal catalytic domain
BCKDHB	2-oxoisovalerate dehydrogenase subunit beta, mitochondrial	-3.89444	Down	2.83303e-11	3-methyl-2-oxobutanoate dehydrogenase (2-methylpropanoyl-transferring) activity	Transketolase, pyrimidine binding domain|Transketolase, C-terminal domain	Propanoate metabolism|Valine, leucine and isoleucine degradation|Lipoic acid metabolism
TRANK1	TPR and ankyrin repeat-containing protein 1	-3.89456	Down	2.00309e-09
EPB41L1	Band 4.1-like protein 1	-3.8952	Down	1.3535e-10	positive regulation of protein localization to cell cortex	4.1 protein C-terminal domain (CTD)|FERM adjacent (FA)|FERM C-terminal PH-like domain|FERM central domain|FERM N-terminal domain|SAB domain
TRIM2	Tripartite motif-containing protein 2	-3.90504	Down	3.28666e-12	zinc ion binding	Filamin/ABP280 repeat|NHL repeat|B-box zinc finger|RING-type zinc-finger
LRATD2	Protein LRATD2	-3.91371	Down	3.49672e-11	Lecithin retinol acyltransferase	Lecithin retinol acyltransferase
LDHD	Probable D-lactate dehydrogenase, mitochondrial	-3.91415	Down	9.71959e-13	cytokinin dehydrogenase activity	FAD linked oxidases, C-terminal domain|FAD binding domain	Pyruvate metabolism
OSGEPL1	tRNA N6-adenosine threonylcarbamoyltransferase, mitochondrial	-3.93172	Down	9.37423e-11	mitochondrial tRNA threonylcarbamoyladenosine modification	tRNA N6-adenosine threonylcarbamoyltransferase
RGN	Regucalcin	-3.93722	Down	2.57694e-10	gluconolactonase activity	SMP-30/Gluconolactonase/LRE-like region	Pentose phosphate pathway|Ascorbate and aldarate metabolism
GSTT2	Glutathione S-transferase theta-2	-3.94183	Down	1.05403e-10		Glutathione S-transferase, C-terminal domain|Glutathione S-transferase, N-terminal domain	Glutathione metabolism|Metabolism of xenobiotics by cytochrome P450|Drug metabolism - cytochrome P450|Drug metabolism - other enzymes|Pathways in cancer|Chemical carcinogenesis - DNA adducts|Chemical carcinogenesis - receptor activation|Chemical carcinogenesis - reactive oxygen species|Hepatocellular carcinoma|Fluid shear stress and atherosclerosis|Platinum drug resistance
CPE	Carboxypeptidase E	-3.94489	Down	5.81808e-10	Carboxypeptidase	Carboxypeptidase regulatory-like domain|Zinc carboxypeptidase	Type I diabetes mellitus
AUH	Methylglutaconyl-CoA hydratase, mitochondrial	-3.94912	Down	3.37642e-10	methylglutaconyl-CoA hydratase activity	Enoyl-CoA hydratase/isomerase	Valine, leucine and isoleucine degradation
ELMO3	Engulfment and cell motility protein 3	-3.9565	Down	8.869e-10	cytoskeletal rearrangement involved in phagocytosis, engulfment	ELMO, armadillo-like helical domain|ELMO/CED-12 family|Pleckstrin homology domain	Bacterial invasion of epithelial cells
PALM	Paralemmin-1	-3.9916	Down	4.76308e-13	D3 dopamine receptor binding	Paralemmin
ABCC3	ATP-binding cassette sub-family C member 3	-3.99682	Down	5.27935e-12	ATPase activity, coupled to transmembrane movement of substances	ABC transporter transmembrane region|ABC transporter	ABC transporters|Bile secretion|Antifolate resistance
LIPG	Endothelial lipase	-4.01924	Down	1.65221e-12	positive regulation of high-density lipoprotein particle clearance	Lipase|PLAT/LH2 domain	Glycerolipid metabolism|Cholesterol metabolism
GAS6	Growth arrest-specific protein 6	-4.03864	Down	2.04173e-12	negative regulation of renal albumin absorption	Complement Clr-like EGF-like|Calcium-binding EGF domain|Vitamin K-dependent carboxylation/gamma-carboxyglutamic (GLA) domain|Human growth factor-like EGF|Laminin G domain|Laminin G domain	Efferocytosis|EGFR tyrosine kinase inhibitor resistance
GSTT1	Glutathione S-transferase theta-1	-4.0975	Down	1.34673e-10		Glutathione S-transferase, C-terminal domain|Glutathione S-transferase, N-terminal domain	Glutathione metabolism|Metabolism of xenobiotics by cytochrome P450|Drug metabolism - cytochrome P450|Drug metabolism - other enzymes|Pathways in cancer|Chemical carcinogenesis - DNA adducts|Chemical carcinogenesis - receptor activation|Chemical carcinogenesis - reactive oxygen species|Hepatocellular carcinoma|Fluid shear stress and atherosclerosis|Platinum drug resistance
MYO5B	Unconventional myosin-Vb	-4.11136	Down	7.16035e-14	motor activity	DIL domain|IQ calmodulin-binding motif|Myosin head (motor domain)	Motor proteins|Pathogenic Escherichia coli infection
TM7SF2	Delta(14)-sterol reductase TM7SF2	-4.13331	Down	1.57436e-10	oxidoreductase activity, acting on the CH-CH group of donors, NAD or NADP as acceptor	Ergosterol biosynthesis ERG4/ERG24 family	Steroid biosynthesis
CHST1	Carbohydrate sulfotransferase 1	-4.13737	Down	6.92248e-21	keratan sulfotransferase activity	Sulfotransferase domain	Glycosaminoglycan biosynthesis - keratan sulfate
CACNA2D2	Voltage-dependent calcium channel subunit alpha-2/delta-2	-4.13743	Down	5.37707e-17	voltage-gated calcium channel activity	Neuronal voltage-dependent calcium channel alpha 2acd|von Willebrand factor type A domain|VWA N-terminal	MAPK signaling pathway|Oxytocin signaling pathway|Cardiac muscle contraction|Adrenergic signaling in cardiomyocytes|Hypertrophic cardiomyopathy|Arrhythmogenic right ventricular cardiomyopathy|Dilated cardiomyopathy
S100A1	Protein S100-A1	-4.13777	Down	2.1898e-14	positive regulation of voltage-gated calcium channel activity	EF hand|S-100/ICaBP type calcium binding domain
DENND2B	DENN domain-containing protein 2B	-4.14657	Down	1.64197e-11	Rab guanyl-nucleotide exchange factor activity	dDENN domain|DENN (AEX-3) domain|uDENN domain
PAX8	Paired box protein Pax-8	-4.15229	Down	7.152e-14	kidney field specification	'Paired box' domain|Paired-box protein 2 C terminal	Thyroid hormone synthesis|Pathways in cancer|Transcriptional misregulation in cancer|Thyroid cancer
TG	Thyroglobulin	-4.16747	Down	2.50925e-11	MHC class II protein binding, via antigen binding groove	Carboxylesterase family|Tyrosine-protein kinase ephrin type A/B receptor-like|Thyroglobulin type-1 repeat	Thyroid hormone synthesis|Autoimmune thyroid disease
ODAD3	Outer dynein arm-docking complex subunit 3	-4.17074	Down	2.13443e-11	outer dynein arm assembly
CBR4	3-oxoacyl-[acyl-carrier-protein] reductase	-4.21364	Down	5.00558e-13	3-oxoacyl-[acyl-carrier-protein] reductase (NADH) activity	Enoyl-(Acyl carrier protein) reductase	Fatty acid biosynthesis
COX7A1	Cytochrome c oxidase subunit 7A1, mitochondrial	-4.22031	Down	9.63222e-11	oxidoreductase activity, acting on a heme group of donors, oxygen as acceptor	Cytochrome c oxidase subunit VII	Oxidative phosphorylation|Cardiac muscle contraction|Thermogenesis|Chemical carcinogenesis - reactive oxygen species|Alzheimer disease|Parkinson disease|Amyotrophic lateral sclerosis|Huntington disease|Prion disease|Pathways of neurodegeneration - multiple diseases|Diabetic cardiomyopathy|Non-alcoholic fatty liver disease
LYRM9	LYR motif-containing protein 9	-4.22684	Down	7.91298e-25	Complex 1 protein (LYR family)	Complex 1 protein (LYR family)
OCLN	Occludin	-4.23546	Down	2.81425e-17	bicellular tight junction assembly	Membrane-associating domain|Occludin homology domain	Cell adhesion molecules|Tight junction|Leukocyte transendothelial migration|Hepatitis C|Pathogenic Escherichia coli infection
PDE5A	cGMP-specific 3',5'-cyclic phosphodiesterase	-4.23733	Down	3.75044e-19	3',5'-cyclic-nucleotide phosphodiesterase activity	GAF domain|3'5'-cyclic nucleotide phosphodiesterase	Purine metabolism|cGMP-PKG signaling pathway
CYP11B2	Cytochrome P450 11B2, mitochondrial	-4.27974	Down	2.41983e-07	iron ion binding	Cytochrome P450	Steroid hormone biosynthesis|Aldosterone synthesis and secretion
PKHD1L1	Fibrocystin-L	-4.2928	Down	1.13545e-09	semaphorin-plexin signaling pathway	G8 domain|PA14 domain|IPT/TIG domain
EIF4E3	Eukaryotic translation initiation factor 4E type 3	-4.31998	Down	2.19408e-18	translation initiation factor activity	Eukaryotic initiation factor 4E
TESC	Calcineurin B homologous protein 3	-4.35165	Down	2.27965e-11	calcium ion binding	EF-hand domain
AMY1B	Alpha-amylase 1B	-4.36129	Down	3.96677e-12		Alpha amylase, catalytic domain|Alpha amylase, C-terminal all-beta domain	Starch and sucrose metabolism|Salivary secretion|Pancreatic secretion|Carbohydrate digestion and absorption
TMC4	Transmembrane channel-like protein 4	-4.36193	Down	2.50885e-15	ion transport	TMC domain
GEN1	Flap endonuclease GEN homolog 1	-4.36355	Down	2.50127e-11	endonuclease activity	Chromatin organization modifier domain 2|XPG I-region|XPG N-terminal domain
SPTBN4	Spectrin beta chain, non-erythrocytic 4	-4.37519	Down	4.91482e-11	actin binding	Calponin homology (CH) domain|Pleckstrin homology domain|Spectrin repeat
CHPT1	Cholinephosphotransferase 1	-4.38531	Down	1.34339e-14	Belongs to the CDP-alcohol phosphatidyltransferase class-I family	CDP-alcohol phosphatidyltransferase	Glycerophospholipid metabolism|Ether lipid metabolism|Phosphonate and phosphinate metabolism|Choline metabolism in cancer
LRRK2	Leucine-rich repeat serine/threonine-protein kinase 2	-4.41937	Down	1.12875e-12	protein kinase activity	C-terminal of Roc, COR, domain|Leucine rich repeat|Protein kinase domain|Ras of Complex, Roc, domain of DAPkinase	Parkinson disease|Pathways of neurodegeneration - multiple diseases
RBKS	Ribokinase	-4.43426	Down	7.45515e-19	carbohydrate kinase activity	pfkB family carbohydrate kinase	Pentose phosphate pathway
LRP2	Low-density lipoprotein receptor-related protein 2	-4.45078	Down	1.30022e-12	endocytosis	Complement Clr-like EGF-like|Calcium-binding EGF domain|Coagulation Factor Xa inhibitory site|Low-density lipoprotein receptor domain class A|Low-density lipoprotein receptor repeat class B	Hedgehog signaling pathway|Thyroid hormone synthesis|Cholesterol metabolism
COA7	Cytochrome c oxidase assembly factor 7	-4.4548	Down	6.83154e-14	Sel1 repeat	Sel1 repeat	Thermogenesis
DUOX1	Dual oxidase 1	-4.46706	Down	1.13474e-11	oxidoreductase activity, acting on NAD(P)H, oxygen as acceptor	Animal haem peroxidase|EF hand|EF-hand domain pair|FAD-binding domain|Ferric reductase like transmembrane component|Ferric reductase NAD binding domain	Thyroid hormone synthesis
MEGF8	Multiple epidermal growth factor-like domains protein 8	-4.46873	Down	2.70139e-14	platelet-activating factor acetyltransferase activity	CUB domain|EGF domain|Calcium-binding EGF domain|Galactose oxidase, central domain|Galactose oxidase, central domain|Kelch motif|Laminin EGF domain|Plexin repeat	Hedgehog signaling pathway
CSF1	Macrophage colony-stimulating factor 1	-4.48594	Down	3.61859e-15	Cytokine that plays an essential role in the regulation of survival, proliferation and differentiation of hematopoietic precursor cells, especially mononuclear phagocytes, such as macrophages and monocytes. Promotes the release of proinflammatory chemokines, and thereby plays an important role in innate immunity and in inflammatory processes. Plays an important role in the regulation of osteoclas…	Macrophage colony stimulating factor-1 (CSF-1)	MAPK signaling pathway|Ras signaling pathway|Rap1 signaling pathway|TNF signaling pathway|PI3K-Akt signaling pathway|Cytokine-cytokine receptor interaction|Viral protein interaction with cytokine and cytokine receptor|Hematopoietic cell lineage|Osteoclast differentiation|Rheumatoid arthritis|Alzheimer disease|Pathways of neurodegeneration - multiple diseases
ALOX15B	Polyunsaturated fatty acid lipoxygenase ALOX15B	-4.49328	Down	5.75819e-11	arachidonate 8(S)-lipoxygenase activity	Lipoxygenase|PLAT/LH2 domain	Arachidonic acid metabolism|Serotonergic synapse
PTPRM	Receptor-type tyrosine-protein phosphatase mu	-4.50138	Down	2.76702e-15	protein tyrosine phosphatase activity	Fibronectin type III domain|Immunoglobulin domain|MAM domain, meprin/A5/mu|Protein-tyrosine phosphatase	Cell adhesion molecules|Adherens junction
MMP15	Matrix metalloproteinase-15	-4.52038	Down	5.96821e-14	metalloendopeptidase activity	Domain of unknown function (DUF3377)|Hemopexin|Matrixin|Putative peptidoglycan binding domain	Parathyroid hormone synthesis, secretion and action
ANXA9	Annexin A9	-4.52502	Down	1.59277e-13	calcium-dependent phospholipid binding	Annexin
NKX2-1	Homeobox protein Nkx-2.1	-4.54936	Down	9.42666e-12	sequence-specific DNA binding	Homeodomain
THAP4	Peroxynitrite isomerase THAP4	-4.54985	Down	6.84589e-16	DNA binding	THAP domain|THAP4-like, heme-binding beta-barrel domain
SFXN2	Sideroflexin-2	-4.55859	Down	2.81953e-16	ion transmembrane transporter activity	Sideroflexins
MUC1	Mucin-1	-4.57693	Down	1.34832e-09	helicase activity	SEA domain
CXCL12	Stromal cell-derived factor 1	-4.59248	Down	3.62186e-15	integrin activation	Small cytokines (intecrine/chemokine), interleukin-8 like	NF-kappa B signaling pathway|Cytokine-cytokine receptor interaction|Viral protein interaction with cytokine and cytokine receptor|Regulation of actin cytoskeleton|Leukocyte transendothelial migration|Intestinal immune network for IgA production|Chemokine signaling pathway|Axon guidance|Pathways in cancer|Human cytomegalovirus infection|Rheumatoid arthritis
CA13	Carbonic anhydrase 13	-4.59347	Down	4.30108e-14	carbonate dehydratase activity	Eukaryotic-type carbonic anhydrase	Nitrogen metabolism
ZNF550	Zinc finger protein 550	-4.67816	Down	5.4771e-13	DNA binding	KRAB box|Zinc finger, C2H2 type	Herpes simplex virus 1 infection
DYM	Dymeclin	-4.70919	Down	3.9944e-12	Golgi organization	Dyggve-Melchior-Clausen syndrome protein
QPCT	Glutaminyl-peptide cyclotransferase	-4.71582	Down	2.23787e-13	glutaminyl-peptide cyclotransferase activity	Peptidase family M28
LIMCH1	LIM and calponin homology domains-containing protein 1	-4.74057	Down	4.56376e-15	zinc ion binding	Calponin homology (CH) domain|Domain of unknown function (DUF4757)|LIM domain
GALNT12	Polypeptide N-acetylgalactosaminyltransferase 12	-4.75544	Down	8.23333e-17	Polypeptide N-acetylgalactosaminyltransferase	Glycosyl transferase family 2|Ricin-type beta-trefoil lectin domain	Mucin type O-glycan biosynthesis|Other types of O-glycan biosynthesis
ZNF816	Zinc finger protein 816	-4.75622	Down	2.13367e-10	DNA binding	KRAB box|Zinc finger, C2H2 type	Herpes simplex virus 1 infection
PCSK2	Neuroendocrine convertase 2	-4.787	Down	9.79853e-16	islet amyloid polypeptide processing	Proprotein convertase P-domain|Subtilase family|Peptidase S8 pro-domain
SARG	Specifically androgen-regulated gene protein	-4.8145	Down	6.35947e-20	Specifically androgen-regulated gene protein	Specifically androgen-regulated gene protein
PLPP3	Phospholipid phosphatase 3	-4.82303	Down	4.05285e-15	phosphatidate phosphatase activity	PAP2 superfamily	Glycerolipid metabolism|Glycerophospholipid metabolism|Ether lipid metabolism|Sphingolipid metabolism|Phospholipase D signaling pathway|Fc gamma R-mediated phagocytosis|Fat digestion and absorption|Choline metabolism in cancer
POMGNT2	Protein O-linked-mannose beta-1,4-N-acetylglucosaminyltransferase 2	-4.87018	Down	1.67882e-12	EGF domain-specific O-linked N-acetylglucosamine	Glycosyltransferase 61	Mannose type O-glycan biosynthesis
PIK3IP1	Phosphoinositide-3-kinase-interacting protein 1	-4.87525	Down	3.61321e-19	negative regulation of phosphatidylinositol 3-kinase activity	Kringle domain
USP25	Ubiquitin carboxyl-terminal hydrolase 25	-4.90448	Down	8.72372e-10	ubiquitinyl hydrolase activity	Ubiquitin carboxyl-terminal hydrolase|Ubiquitin interaction motif	IL-17 signaling pathway
SCEL	Sciellin	-4.93567	Down	1.21263e-17	zinc ion binding
TMEM163	Transmembrane protein 163	-4.94085	Down	8.04324e-17	zinc ion binding
CLIC5	Chloride intracellular channel protein 5	-4.94639	Down	2.11361e-18	chloride channel activity	Glutathione S-transferase, C-terminal domain|Glutathione S-transferase, N-terminal domain
EPS8L1	Epidermal growth factor receptor kinase substrate 8-like protein 1	-4.95707	Down	1.00242e-18	actin polymerization-dependent cell motility	Phosphotyrosine-binding domain|SAM domain (Sterile alpha motif)|SH3 domain
COL8A2	Collagen alpha-2(VIII) chain	-4.98227	Down	3.72518e-14	epithelial cell proliferation	C1q domain|Collagen triple helix repeat (20 copies)	Protein digestion and absorption
ACADL	Long-chain specific acyl-CoA dehydrogenase, mitochondrial	-5.01456	Down	2.06971e-14	isovaleryl-CoA dehydrogenase activity	Acyl-CoA dehydrogenase, C-terminal domain|Acyl-CoA dehydrogenase, middle domain|Acyl-CoA dehydrogenase, N-terminal domain	Fatty acid degradation|PPAR signaling pathway
SLC27A6	Long-chain fatty acid transport protein 6	-5.01758	Down	7.01936e-24	very long-chain fatty acid-CoA ligase activity	AMP-binding enzyme|AMP-binding enzyme C-terminal domain	PPAR signaling pathway|Insulin resistance
C16orf89	UPF0764 protein C16orf89	-5.02178	Down	5.51968e-14	protein homodimerization activity	Domain of unknown function (DUF4735)
AP1M2	AP-1 complex subunit mu-2	-5.02252	Down	1.48474e-12	vesicle-mediated transport	Adaptor complexes medium subunit family|Clathrin adaptor complex small chain	Lysosome|Human immunodeficiency virus 1 infection
AIF1L	Allograft inflammatory factor 1-like	-5.09603	Down	1.29318e-29		Allograft inflammatory factor 1
IYD	Iodotyrosine deiodinase 1	-5.10868	Down	1.67177e-15	iodide peroxidase activity	Nitroreductase family	Thyroid hormone synthesis
TSHR	Thyrotropin receptor	-5.13523	Down	1.1626e-20	protein-hormone receptor activity	7 transmembrane receptor (rhodopsin family)|BspA type Leucine rich repeat region (6 copies)	cAMP signaling pathway|Neuroactive ligand-receptor interaction|Regulation of lipolysis in adipocytes|Thyroid hormone synthesis|Autoimmune thyroid disease
ATP13A4	Probable cation-transporting ATPase 13A4	-5.18141	Down	6.44029e-23	peptidyl-aspartic acid autophosphorylation	Cation transport ATPase (P-type)|Cation transporter/ATPase, N-terminus|E1-E2 ATPase|P5-type ATPase cation transporter
PPP1R14C	Protein phosphatase 1 regulatory subunit 14C	-5.20423	Down	4.4265e-20	protein serine/threonine phosphatase inhibitor activity	PKC-activated protein phosphatase-1 inhibitor
TNFRSF12A	Tumor necrosis factor receptor superfamily member 12A	-5.2445	Down	3.94914e-20	substrate-dependent cell migration, cell attachment to substrate	Tumour necrosis factor receptor stn_TNFRSF12A_TNFR domain	Cytokine-cytokine receptor interaction
PEBP4	Phosphatidylethanolamine-binding protein 4	-5.41602	Down	3.28958e-23	positive regulation of acetylcholine metabolic process	Phosphatidylethanolamine-binding protein
KLHL14	Kelch-like protein 14	-5.4206	Down	8.11519e-17	protein ubiquitination	BTB And C-terminal Kelch|BTB/POZ domain|Kelch motif
FOXE1	Forkhead box protein E1	-5.52346	Down	2.98478e-26	sequence-specific DNA binding	Forkhead domain
DGKG	Diacylglycerol kinase gamma	-5.58839	Down	3.02819e-29	diacylglycerol kinase activity	Phorbol esters/diacylglycerol binding domain (C1 domain)|Diacylglycerol kinase N-terminus|Diacylglycerol kinase accessory domain|Diacylglycerol kinase catalytic domain|EF-hand domain pair	Glycerolipid metabolism|Glycerophospholipid metabolism|Phosphatidylinositol signaling system|Phospholipase D signaling pathway|Choline metabolism in cancer
WDCP	WD repeat and coiled-coil-containing protein	-5.58948	Down	1.41504e-13	protein complex oligomerization	WD repeat and coiled-coil-containing protein family
SPP2	Secreted phosphoprotein 24	-5.63892	Down	2.59376e-17	bone remodeling	Secreted phosphoprotein 24 (Spp-24) cystatin-like domain
STXBP6	Syntaxin-binding protein 6	-5.64863	Down	1.18927e-18	exocytosis	Exocyst complex component SEC3 N-terminal PIP2 binding PH|Synaptobrevin
IGSF1	Immunoglobulin superfamily member 1	-5.67271	Down	5.36684e-15	activin receptor antagonist activity	Immunoglobulin domain	TGF-beta signaling pathway
IGFBP6	Insulin-like growth factor-binding protein 6	-5.72328	Down	2.0975e-26	insulin-like growth factor II binding	Thyroglobulin type-1 repeat
CTSE	Cathepsin E	-5.76107	Down	5.0443e-19	aspartic-type endopeptidase activity	A1 Propeptide|Eukaryotic aspartyl protease	Lysosome
LRP4	Low-density lipoprotein receptor-related protein 4	-5.77202	Down	3.15617e-26	endocytosis	Complement Clr-like EGF-like|Coagulation Factor Xa inhibitory site|Low-density lipoprotein receptor domain class A|Low-density lipoprotein receptor repeat class B
DUOX2	Dual oxidase 2	-5.87517	Down	8.79178e-23	oxidoreductase activity, acting on NAD(P)H, oxygen as acceptor	Animal haem peroxidase|EF hand|EF-hand domain pair|FAD-binding domain|Ferric reductase like transmembrane component|Ferric reductase NAD binding domain	Thyroid hormone synthesis
DAPL1	Death-associated protein-like 1	-5.98197	Down	2.02046e-21	death domain binding	Death-associated protein
COL10A1	Collagen alpha-1(X) chain	-6.0295	Down	6.7791e-14	skeletal system development	C1q domain|Collagen triple helix repeat (20 copies)	Protein digestion and absorption
MYOM2	Myomesin-2	-6.03989	Down	3.86269e-15	structural molecule activity conferring elasticity	Fibronectin type III domain|Immunoglobulin I-set domain
CST6	Cystatin-M	-6.40493	Down	3.67472e-17	cysteine-type endopeptidase inhibitor activity	Cystatin domain
ACBD4	Acyl-CoA-binding domain-containing protein 4	-6.71155	Down	5.54055e-20		Acyl CoA binding protein
SLC34A2	Sodium-dependent phosphate transport protein 2B	-6.73315	Down	9.1749e-22	sodium-dependent phosphate transmembrane transporter activity	Na+/Pi-cotransporter	Parathyroid hormone synthesis, secretion and action|Mineral absorption
PRR15	Proline-rich protein 15	-6.95064	Down	2.45246e-25	ATPase family AAA domain containing 4	ATPase family AAA domain containing 4
BTG3	Protein BTG3	-7.28765	Down	4.17667e-24		BTG family	RNA degradation
NPM2	Nucleoplasmin-2	-7.47978	Down	1.20245e-24	single fertilization	Nucleoplasmin/nucleophosmin domain
PDE7A	High affinity cAMP-specific 3',5'-cyclic phosphodiesterase 7A	-8.28714	Down	9.36298e-19	3',5'-cyclic-nucleotide phosphodiesterase activity	3'5'-cyclic nucleotide phosphodiesterase	Purine metabolism|Morphine addiction
PMF1	Polyamine-modulated factor 1	-9.50361	Down	5.10768e-13	Nnf1	Nnf1
