# Supplementary material for: Multiomics Profiling Reveals Distinct Immunosuppression and Metabolic Dysregulation in Aggressive Subtypes of Thyroid Cancer
Source: Mol Cell Proteomics. 2026 Jan 19;25(3):101513. doi: 10.1016/j.mcpro.2026.101513 (PMC12964017; doi:10.1016/j.mcpro.2026.101513)
Supplement: Supplemental Table S7 [file mmc7.xlsx]

## Sheet: ATC_PDTC-vs-PTC-diff-qval-0.05-
gene_id	BaseMean_DESeq2_unpaired	BaseMean_control_PTC	BaseMean_case_ATC_PDTC	FoldChange	log2FoldChange	p-value	q-value	Regulation	FPKM_ATC1	FPKM_ATC16	FPKM_ATC19	FPKM_ATC2	FPKM_ATC20	FPKM_ATC28	FPKM_ATC33	FPKM_ATC4	FPKM_ATC5	FPKM_ATC6	FPKM_PDTC12	FPKM_PDTC14	FPKM_PDTC3	FPKM_PDTC7	FPKM_PDTC9	FPKM_PTC10	FPKM_PTC11	FPKM_PTC12	FPKM_PTC13	FPKM_PTC14	FPKM_PTC15	FPKM_PTC17	FPKM_PTC18	FPKM_PTC19	FPKM_PTC2	FPKM_PTC21	FPKM_PTC23	FPKM_PTC24	FPKM_PTC25	FPKM_PTC26	FPKM_PTC27	FPKM_PTC28	FPKM_PTC29	FPKM_PTC3	FPKM_PTC30	FPKM_PTC31	FPKM_PTC32	FPKM_PTC33	FPKM_PTC34	FPKM_PTC35	FPKM_PTC36
A2ML1	70.747	27.9205	159.255	5.70234	2.51155	0.000712651	0.00302211	Up	1.7988	0.00672221	0	0	0.00897224	0.098104	0.15701	0.226035	0.261653	0.068029	3.98204	0	0.228601	3.03639	5.77254	0.29712	0	0.38969	0.247999	0.287148	0.24696	0.183653	0.133253	0.251149	0.626128	1.15718	0.16971	0.233573	0.210664	0.197331	0.146674	0.21836	0.15536	0.234462	0	0	0.0646189	0.287238	0	0.00694164	0.177955
A4GALT	889.802	576.448	1537.4	2.66765	1.41557	4.33775e-10	8.96777e-09	Up	28.6021	19.8484	22.5246	14.9244	2.56187	25.3668	48.9709	10.408	21.649	12.946	10.6517	7.47077	5.37761	7.56503	11.9414	5.56526	6.88324	6.66696	6.85766	9.59049	7.53047	9.33118	17.231	5.4161	9.08925	5.7595	7.66331	7.57009	4.44301	6.32273	9.04233	3.93618	3.67045	5.50935	6.5448	3.32003	5.90216	7.09461	3.91092	2.69155	5.83183
AADACL2	28.6869	12.4636	62.2149	5.00168	2.32241	0.00251962	0.00889173	Up	0.595664	0	0	0	1.7174	0.0565304	1.00755	0	0.396749	0	1.48625	0	0.0773778	0.56665	0.903379	0.029714	0	0.452071	0.0424383	0.0480693	0.0308721	0.128565	0.12072	0.121295	0.215246	0	0.0746775	0	0.151834	0.153764	0.0614676	0.080071	0.0534088	0.0998423	0	0	0.0213257	0.193459	0.628083	0.137454	0.00652546
AARS2	903.215	664.394	1396.78	2.10191	1.0717	2.89492e-09	4.93103e-08	Up	9.162	9.3384	6.87281	9.05318	10.1227	9.88247	9.28434	7.08715	12.5253	7.10109	21.7278	5.14837	5.29184	26.47	3.3459	5.74395	6.56882	5.91667	4.82244	7.55575	4.96746	4.02316	8.79128	4.84998	4.22244	6.21084	4.30937	5.36431	3.71068	10.0708	5.97987	3.5025	4.07582	4.04819	5.6649	3.52179	5.47504	5.55914	4.25023	5.36506	5.11815
ABAT	2500.71	3259.8	931.909	0.285851	-1.80666	7.68327e-09	1.18472e-07	Down	0.238702	1.09437	1.56705	4.30578	1.40017	1.94409	2.53343	2.42077	3.33118	12.3464	2.68287	18.3775	13.7887	20.2202	3.17008	29.4024	9.45141	23.636	24.3041	18.2564	13.7765	36.774	26.0805	16.3748	24.434	49.7702	27.3453	26.8162	17.3054	8.88672	18.1662	17.8738	21.0459	21.3765	27.8301	27.9961	15.8047	15.1112	25.086	16.9915	11.8969
ABCB5	18.9096	1.99667	53.8631	27.028	4.75638	0.000131583	0.000700166	Up	0.377337	0.122838	0	0.443383	0	1.51526	0	0	0.452284	0.124312	0.90235	0.00795046	0	0	0	0	0.0776542	0.0215787	0	0.0475288	0.0170939	0	0	0	0	0	0.0172288	0.00808366	0.0221239	0	0	0	0.0147863	0	0	0	0	0.0223165	0	0.105706	0
ABCB6	513.25	361.467	826.934	2.28756	1.19381	6.84649e-05	0.000395573	Up	18.7638	8.37098	0	12.1911	1.38112	10.3903	13.5821	4.22462	9.71331	7.41085	13.7758	5.48151	4.38995	18.2978	33.9974	6.14348	4.34755	4.46049	6.52565	6.99731	4.76296	4.99174	7.57981	6.33452	5.83076	4.29952	6.14022	5.76191	3.23993	4.02411	6.64379	3.10032	2.50072	3.7166	6.11846	5.54558	4.51437	6.69823	2.25351	6.80853	4.51868
ABCB8	1042.3	773.714	1597.39	2.06429	1.04564	0.00218764	0.00791623	Up	18.5529	5.50963	7.63829	8.53424	21.1534	6.8524	19.4782	6.74466	8.12864	5.93276	23.8692	8.87155	23.0911	33.1611	0.0150885	6.65676	7.60742	7.56885	6.41053	9.64771	8.1136	6.52913	10.146	7.46972	7.96962	0	7.23051	6.36055	5.51827	6.58488	10.8296	5.21395	6.59973	5.20678	4.74699	6.96456	8.1301	8.83285	3.71205	9.9219	8.03388
ABCC10	1787.41	1272.72	2851.09	2.24031	1.1637	1.92917e-07	2.13991e-06	Up	20.3832	13.6401	15.8389	26.7222	8.20963	15.779	19.0594	10.3249	17.671	13.5576	14.2978	2.47603	9.84341	60.6969	3.95657	7.80443	12.9874	7.80403	8.51916	11.48	7.71618	7.07922	12.8546	9.22512	9.53904	7.39576	6.09263	7.41802	6.00911	18.6333	12.9144	5.9288	5.50131	6.57134	3.64628	4.60267	8.94207	7.90504	8.76532	9.1599	6.76443
ABCC11	175.575	218.865	86.1066	0.393451	-1.34575	0.00564899	0.017666	Down	0.0546897	0	0.202894	0.975392	0	0.314575	0.608163	0.174312	0.375052	0.843209	0	1.15738	0.282928	0.226175	0	0.865158	0.401124	0.211108	0.775046	0.338507	0.464907	0.984957	0.406373	0.675301	0.78898	3.14563	0.916924	0.822471	0.272716	0.671246	0.35794	0.375909	0.86794	0.671545	1.51998	0.367059	0.616109	0.597339	1.57514	1.20788	1.29374
ABCC2	61.8529	38.9403	487.893	2.80332	1.48714	0.00521152	0.0165228	Up	1.01389	0.617962	0	1.17396	1.04909	0.323974	1.96775	0.182272	0	0.301718	0	0.00842032	1.29039	0.650385	31.2989	0.484634	0.139814	0.251394	0.151099	0.624187	0.226302	0.20868	0.176983	0.232161	0.163042	0	0.223526	0.115579	0.181593	0.464116	0.309772	0.229887	0.109621	0.378136	0.19794	0.213462	0.32828	0.32144	0	0.559766	0.181768
ABCC3	2667.23	3313.32	1331.97	0.402025	-1.31464	4.41325e-05	0.00026858	Down	17.3426	11.4072	9.65453	16.3391	0.910068	6.63863	20.9292	3.58067	18.4416	12.2204	2.47632	6.29134	7.99963	2.26177	0	30.0825	11.4312	25.9081	22.5947	17.3489	18.9238	32.4977	56.5924	29.1775	20.356	27.3149	18.8321	49.2624	24.6027	17.1383	13.2409	17.3867	21.8698	15.2741	17.0117	15.5009	21.446	20.2756	13.2125	22.3411	41.4494
ABCC5	1798.03	1306.58	2813.71	2.15374	1.10684	2.32953e-09	4.09707e-08	Up	9.12287	6.70533	7.30495	16.7768	14.2488	8.34868	12.2393	7.81032	11.4814	7.23486	5.81445	1.84141	4.97631	12.2359	11.9956	4.261	7.33487	7.31528	3.74899	6.60796	5.76451	3.09225	4.37462	3.95579	5.11146	6.98088	4.05167	3.96678	3.82877	5.62155	5.63892	3.96185	3.80969	5.13758	1.60867	1.88821	5.15016	7.39502	5.0415	3.45356	5.39683
ABCD1	736.078	359.318	1514.72	4.21549	2.0757	5.02901e-13	1.92158e-11	Up	25.1257	16.7335	18.6404	14.3544	6.88874	20.4799	17.554	12.9579	18.3062	8.82157	13.7723	3.41442	9.40013	42.6731	10.1625	2.79256	4.888	4.28155	3.30379	6.24361	4.78617	3.22474	7.57614	3.19105	5.22715	0	5.24105	4.07575	2.99247	7.73615	5.87756	3.54869	3.14395	3.33386	0.496092	3.1007	6.0696	5.8538	1.77948	4.99588	4.61142
ABCG2	183.419	224.326	98.8789	0.441266	-1.18028	0.00677083	0.0205663	Down	0.0777152	0.604811	0	0	1.87092	0.687339	0.824049	0.267405	0.494033	1.7282	0	0.0110528	0.670079	0.545232	2.73553	2.3659	1.4574	1.32745	1.09086	0.687179	1.1585	2.50063	1.20305	1.26436	1.18053	3.13778	1.83829	3.36015	1.66087	1.44471	0.75409	1.38038	3.1091	1.63317	2.75074	3.21689	1.03282	1.90491	0.358129	0.815593	0.822525
ABHD16B	164.952	104.552	289.78	2.77162	1.47073	0.000190145	0.000962985	Up	5.4661	4.1628	2.50686	13.5331	10.4045	3.53787	26.8622	4.64134	4.12818	6.0374	8.88164	15.1979	1.97675	5.07933	3.14381	1.54483	6.07445	2.31957	3.15195	4.65354	2.52378	3.19389	7.29647	2.10204	1.49208	0	2.209	2.32416	2.063	6.84288	2.94776	1.98574	3.27461	1.5811	0	2.69061	3.87415	2.35841	0	2.95705	3.64995
ABHD17A	2753.65	2002.02	4307.02	2.15151	1.10535	3.40679e-09	5.7129e-08	Up	28.482	46.9357	31.904	73.2057	32.4267	25.4253	47.5596	18.9671	25.8827	22.0199	39.3458	7.1709	35.0647	26.9039	8.27352	13.2991	22.5511	13.4969	12.3785	21.9598	12.8216	12.5975	25.7746	14.6027	16.2186	13.4274	11.9021	13.6591	13.3057	30.0483	19.7283	11.13	10.9049	14.2504	8.94548	9.1462	17.1004	16.1539	33.2059	13.4662	14.2836
ABHD17B	305.366	229.992	461.139	2.00488	1.00351	0.000277157	0.00133208	Up	9.17158	4.35904	7.23206	3.32462	4.57135	1.89497	2.3415	2.93931	1.31019	0.821164	4.2251	3.95717	2.30772	9.62712	6.61059	1.53543	5.09616	2.45635	1.98796	2.21669	2.4579	1.89813	2.83847	2.54493	2.47168	0	2.42966	2.22036	2.45724	5.08931	2.46062	1.89	1.99662	2.29299	3.59509	1.47904	2.76628	3.12656	2.41894	2.88397	2.08145
ABHD3	533.595	649.312	294.446	0.453419	-1.14108	0.00771245	0.0229091	Down	0.0362115	2.06883	0	1.42829	4.58448	3.7326	2.05212	6.80697	2.49727	1.30183	10.4745	0	5.60268	3.69043	13.4252	5.83502	9.73847	5.57723	13.9819	8.2511	8.24933	7.2957	7.68552	16.7253	9.92054	0.0140921	4.85473	7.28899	10.2038	8.77545	7.4132	9.17817	12.0301	9.43012	5.11631	9.44039	10.887	8.81233	9.65764	21.7334	14.7919
ABHD5	609.998	728.934	364.199	0.499418	-1.00168	0.00140949	0.00542216	Down	1.49532	3.61632	0.00729456	0.00758681	4.45481	1.11697	0.416277	3.31367	1.94307	2.20371	2.62794	4.67114	5.28945	2.80976	1.29236	3.78899	5.09339	4.2215	6.05177	3.14754	4.88091	4.58744	4.10344	6.17142	5.5083	6.80399	5.48663	3.75141	5.6378	3.93175	3.77762	5.23963	4.78837	7.37926	8.91046	6.52257	4.23633	4.97337	2.85417	6.04325	4.69519
ABHD8	434.715	309.441	693.614	2.24145	1.16444	0.0014597	0.00558214	Up	6.26428	11.6548	4.14025	18.6297	0	11.1537	20.3864	4.90154	9.71487	6.44593	17.066	0	9.03999	63.771	9.30375	5.97053	5.34593	6.32578	5.57109	7.42495	4.73627	5.40944	8.87187	5.22197	7.36331	2.85954	6.7613	6.66578	6.86218	4.54653	8.06629	4.50699	4.48839	4.85748	13.1092	7.55049	5.76921	7.88422	7.91716	7.43704	9.63526
ABI3	545.661	395.516	855.959	2.16483	1.11425	0.000586084	0.00255131	Up	23.6874	17.7956	9.22525	27.4288	18.4903	45.2737	40.5333	27.8638	25.8904	14.8762	2.35597	16.4681	5.82622	7.76976	0.0200061	5.8842	18.0447	5.35235	4.82052	13.5056	6.84343	5.06149	9.99864	5.56097	6.48285	12.9457	8.62179	6.66594	8.90527	35.3599	17.1708	9.52583	5.16355	7.0917	9.26436	5.29609	11.6255	14.7609	11.3851	3.1739	7.9597
ABITRAM	256.601	323.262	118.837	0.367863	-1.44276	0.0107215	0.0301468	Down	0.0251858	0.0184476	0	5.5285	0	2.24354	2.67505	5.87465	0.388135	5.20867	0	0	4.87399	0	6.23054	7.39402	5.17794	7.4665	8.39382	2.96362	5.26779	10.2173	4.64633	8.37155	6.51512	0	7.93298	6.84693	6.79792	1.42152	3.64181	6.42522	6.30203	7.82495	5.30113	7.06891	6.63224	7.96307	3.77201	10.3822	6.05565
ABLIM1	7345.2	9760.79	2352.97	0.241058	-2.05254	1.07835e-15	7.34034e-14	Down	5.72796	1.91977	1.81494	5.1394	0.869006	1.64496	3.41985	4.98572	5.06975	13.0332	2.00071	20.161	17.5569	8.09211	16.7907	32.934	26.6804	27.4177	43.0987	29.4278	29.0202	23.4058	34.9652	42.5009	23.3317	47.2328	30.1837	32.233	36.9578	32.1332	25.3965	45.4501	28.3568	38.6468	15.9326	47.976	31.8665	27.9584	17.074	40.6541	51.0739
ABLIM2	507.472	611.325	292.843	0.478642	-1.06298	0.0105389	0.0297132	Down	0.010049	0.610922	0	1.49067	1.65046	1.7136	0.515758	1.09918	0.619454	1.19182	4.73647	10.0615	7.14339	1.55845	0	5.04265	3.32789	4.53846	4.912	4.74355	5.89984	3.06207	9.56112	5.67432	5.15614	9.75322	5.68005	4.55702	4.15202	2.79088	4.55802	2.26476	5.62966	3.34571	2.7111	4.60414	2.66745	2.97824	3.84357	6.70388	7.20305
ABLIM3	598.908	399.28	1011.47	2.53396	1.3414	1.78122e-05	0.000120534	Up	1.80229	10.9559	4.60952	8.24205	4.76533	4.36467	11.2269	5.49421	5.12362	11.5074	1.7896	0	0.974507	1.86037	3.02286	2.07957	3.39124	2.46659	1.94727	3.20863	2.66789	1.4158	1.44019	2.2054	2.31422	2.97555	1.95254	2.1047	3.89603	6.29351	2.0886	1.56565	1.45181	1.87348	0.654952	1.00728	1.26418	3.55384	2.12353	2.08611	1.78264
ABO	2094.66	2708.49	826.073	0.304945	-1.71338	6.26738e-06	4.75591e-05	Down	1.75398	1.60279	1.63555	9.86334	0.016648	0.325057	1.69337	0.956003	2.53245	10.4643	1.5393	17.0501	26.4453	0.30811	2.20157	22.2276	6.92624	21.1728	16.8419	16.459	12.8618	18.3472	32.797	15.9295	14.5404	21.657	20.7832	18.5473	19.632	3.34109	18.4287	17.6923	15.0712	13.6407	11.2677	8.52945	18.1529	11.6655	19.53	18.0902	23.719
ACADL	297.78	385.863	115.741	0.29973	-1.73827	0.0129642	0.0353833	Down	0	0	0	0	0	0	0	0.227033	0.482997	2.15201	0	14.3389	3.20803	1.31565	0	4.78204	2.01645	3.55303	5.01217	5.7782	4.74143	5.35649	6.88928	8.43362	5.55659	0	5.10421	4.30312	8.91767	1.95072	3.12587	2.30034	4.1188	7.16406	2.14841	6.90808	3.07782	5.57365	3.85776	8.13481	9.89407
ACAN	734.869	356.003	3486.05	4.26402	2.09221	2.18955e-05	0.000145068	Up	2.06616	3.46358	0.958469	49.3425	2.16127	0.199308	0.279109	0.453809	128.86	29.9702	0.840104	4.79075	3.45103	1.06321	0	1.17897	0.943884	3.87852	0.578763	1.14313	0.961517	1.69855	4.6252	3.50998	2.51289	2.26921	1.9085	1.73168	0.801023	0.885055	0.678483	0.92364	0.391957	0.799245	2.34315	3.50503	0.441099	1.70833	5.184	1.12539	0.654096
ACAP3	3066.73	1693.94	5903.83	3.4854	1.80133	1.74361e-16	1.37536e-14	Up	20.0284	40.0877	37.5794	110.563	32.6603	37.2296	53.7198	13.9482	30.7211	20.9088	41.869	19.371	14.5798	41.8547	4.2086	8.33537	15.2483	9.25478	9.16316	14.9956	9.66063	11.6886	21.7282	12.3196	14.3028	5.39674	8.65331	9.71595	7.85241	12.6062	13.3967	7.91746	6.48369	7.98784	6.1515	5.6021	13.0877	11.7167	11.776	10.2983	7.92174
ACBD7	186.207	245.737	63.1788	0.256461	-1.96319	0.000533951	0.00235788	Down	0.0160158	0	1.24116	1.07116	0	0.43208	0.273999	0.0116016	0.987267	0.890382	4.46726	0	0.905269	0.591385	0	1.08415	0.622939	1.7434	5.35691	1.36169	2.66418	2.38913	2.69473	4.54315	1.9463	0	0.888486	0.741106	3.57489	1.19092	0.755696	2.67802	3.06705	3.22049	3.50139	3.5446	4.09343	4.07147	0.571984	4.82132	2.70179
ACD	464.898	299.287	807.163	2.697	1.43135	4.39921e-08	5.64617e-07	Up	27.4054	8.49333	11.0055	35.8206	22.9794	20.0124	21.2895	13.3864	15.8327	9.75943	9.93748	5.71804	3.68625	16.8755	7.2847	8.68596	5.46861	6.2038	5.26556	9.16891	5.20258	6.42836	8.09279	7.23286	9.13347	0	6.14715	7.2673	5.05528	11.6313	8.78487	4.34218	4.50025	3.5161	3.40912	6.127	6.70847	6.95508	7.74991	5.52368	6.5473
ACE	1197.02	902.639	1805.41	2.00025	1.00018	0.00107797	0.00431824	Up	16.14	24.5421	20.1332	28.9153	3.29006	16.5712	14.5056	13.2267	6.1918	11.622	1.72312	5.42537	25.0314	6.44879	0	6.16519	6.48758	7.8474	6.2394	8.82911	6.03044	8.0499	12.5782	6.89581	9.97794	7.09432	10.2147	5.13035	8.5194	5.24768	8.5646	2.98939	8.23196	9.79993	4.2786	5.24093	7.15005	8.85519	4.79266	5.04638	6.31623
ACER2	480.382	624.633	328.871	0.291757	-1.77716	1.10416e-05	7.85346e-05	Down	2.90032	0	0.672496	0	2.76455	1.26412	0.135677	0.433322	0.279353	1.0615	0	2.29963	2.49204	0.749663	17.9551	4.69484	4.17998	4.92605	11.6091	2.28097	4.34569	4.92998	7.85711	6.40638	4.17384	2.22211	4.17886	4.39846	5.16529	4.09245	2.18657	5.02577	3.7878	6.31904	0.932768	2.62932	5.5456	5.49971	1.94215	4.28461	4.51661
ACHE	121.505	80.2517	206.761	2.5756	1.36491	0.0195932	0.049649	Up	1.16799	0.810478	0	8.47316	2.49405	0.649295	0.175281	0.0445301	0.568409	1.6632	3.88973	4.80854	3.57773	2.92816	3.25583	0.655848	2.42516	0.367803	1.0336	2.21605	0.253766	0.391407	0.945054	0.276954	0.305806	0	0.246296	0.453352	0.47441	7.44864	2.35086	0.41644	0.585355	0.253301	0.750597	3.4098	1.2011	0.883457	0	0.906678	0.963513
ACKR1	215.737	283.183	76.3501	0.269555	-1.89135	0.00133784	0.0051819	Down	0	5.55317	11.4218	0	0	0.3216	2.57352	0.326902	0.765008	2.74301	3.43826	0	11.1543	0	0	8.26796	33.3502	4.73822	7.94009	25.968	2.09752	9.1127	4.54809	3.01209	7.08768	10.9938	5.20173	4.15036	14.288	47.6265	12.8791	2.92292	6.61287	5.16947	11.3091	13.0416	8.26138	17.929	0.0519901	14.7798	12.2506
ACKR4	109.517	135.367	56.0923	0.414944	-1.26901	0.0132548	0.0360529	Down	0	0.49378	0	0	2.67742	0.697032	1.41162	1.61761	1.2337	0.312317	0.0272043	0	1.43296	0	3.10477	1.95309	4.14383	2.45587	1.54337	1.73382	2.2289	2.72104	1.43943	2.2779	1.2576	0	2.57113	2.20556	2.26779	5.24687	1.76359	2.36697	1.93915	1.71877	4.74039	1.2854	1.98763	2.98725	3.78615	2.99565	1.94714
ACOT7	513.585	207.041	1147.11	5.54169	2.47033	3.11839e-15	1.93624e-13	Up	16.6089	57.7729	42.1287	14.3804	12.7725	44.2411	16.2978	15.1188	14.9933	9.77016	15.495	4.05882	4.2609	16.3714	2.89573	2.35209	3.93861	3.21903	3.72793	3.78141	4.64668	3.01304	5.73747	2.33464	4.21432	0	3.21266	3.75165	3.06199	5.375	4.24861	3.64371	4.43603	4.08526	1.42768	5.35802	5.98578	2.92959	3.78952	5.37892	3.02437
ACOX1	2921.25	3497.33	2105.16	0.494781	-1.01514	1.15397e-13	5.09825e-12	Down	5.34465	7.80378	4.42363	5.97991	10.6424	4.60816	8.51086	7.62616	8.48007	8.60026	7.32799	18.259	13.6385	6.69595	45.0665	23.1249	16.1404	18.9501	21.5762	15.0189	19.6375	22.1097	14.1742	21.4085	18.552	18.5143	21.9224	21.2298	18.078	11.8542	17.6169	20.9434	22.1582	24.5058	20.1809	23.109	19.2361	18.6256	20.6162	16.1755	19.8598
ACOX2	628.056	778.726	316.671	0.406471	-1.29878	0.000445161	0.00200973	Down	5.48166	2.9585	8.83715	3.76783	3.16768	1.08449	2.24643	2.28283	3.21491	9.26169	4.24146	9.24171	22.5584	0	0	21.5056	6.04241	16.4652	13.6066	17.4046	12.9618	15.5033	18.386	16.4421	17.7432	4.69831	17.7562	18.1897	13.245	2.2666	18.1226	9.90063	14.2175	12.2173	16.7105	6.99212	12.5945	9.52584	13.6531	13.9157	12.6372
ACP5	1057.43	639.608	1920.92	3.00381	1.5868	0.000140057	0.000737357	Up	6.47991	25.5232	27.4404	3.19092	3.94344	241.277	22.6133	34.7994	108.704	16.8982	4.67115	0	11.9421	4.53559	14.5193	5.4763	21.8635	10.4674	9.75135	10.8682	18.3185	4.49749	11.8467	9.29273	11.5034	13.7733	10.8116	5.26841	7.20947	32.8035	24.7167	10.4401	8.19124	18.4653	12.105	9.09402	26.8802	27.5929	17.0291	8.149	12.4301
ACRV1	24.0233	11.3259	50.2644	4.43921	2.1503	0.0109529	0.0306958	Up	0	2.24621	0	0	0.027255	0.56764	0.278222	0.525069	0	0	5.18411	0	0.0267085	1.64708	4.43884	0.184615	0.247852	0.043046	0.351563	0.0189624	0.136398	0.0253583	0.095243	0.204685	0.316999	0	0.12029	0.112879	0.0441335	1.74834	0.0424336	0	0.0442443	0.229751	0	0	0.588879	0.213685	0	1.34955	0.0180192
ACSBG1	53.1457	31.1657	98.571	3.16454	1.662	0.018045	0.0464561	Up	0.0174973	0	0.442372	3.19066	0	0.0296886	0.619477	0	0	0.0259398	0.316328	0	0.854904	0	0.767468	0.0643712	0.226854	0.121574	0.175117	0.0674401	0.17478	0.0901872	0.174348	0.0350358	0.128492	0	0.0754966	0.0674716	0.10618	0.705405	0.275199	0.069385	0.0956476	0.0769047	0	0	0.139624	0.238423	0.335964	0.0617606	0.196026
ACSBG2	17.1489	22.2659	33.3391	0.294402	-1.76414	0.0150574	0.0401131	Down	0	0	0	0	0	0.199743	0	0	0.274875	0.211542	5.22847	0	0.39302	0	0	0.564325	0.237859	0.633427	0.321322	0.43675	0.338156	0.194687	0.335145	0.54763	0.532382	0	0.296847	0.154754	0.338833	0	0.325782	0.165037	0.471784	0.235187	0	0.395745	0.288848	0.535459	0	0.161892	0.484195
ACSS3	724.558	889.29	384.113	0.431874	-1.21132	0.000951132	0.00388357	Down	0.0505841	0.296407	0	1.35542	1.59484	2.62958	2.80352	0.274818	1.58832	2.93872	0.808348	7.58984	1.13277	3.07724	0.440972	9.78396	2.30477	6.82922	3.81213	3.10514	3.50734	7.87937	2.69479	6.11523	5.47313	1.65849	6.44253	5.14588	5.79059	1.22358	2.72362	5.42429	1.6156	3.37662	2.7941	5.90975	3.33901	5.02012	2.30918	4.32342	1.74507
ACTA1	13.0173	379.168	29.9971	0.0502001	-4.31617	0.00660669	0.0201467	Down	0	0	0	0	0	0.276396	0.0258042	12.0623	0	0	0	0.0411867	0	0	0	0	0	0.0279467	0.0217376	0.123109	0.0885537	0	15.3968	0	0	0	0	0	0	0	0	0.0239246	0.0191498	0	0.0420954	289.984	0.0254878	0	0.208518	0.0273801	0
ACTBL2	26.1441	37.8338	1.98516	0.0533647	-4.22797	6.79614e-09	1.06575e-07	Down	0	0	0	0	0	0.00983314	0	0.279867	0	0	0	0	0.129547	0	0.0127096	0.284272	0.322012	0.67111	0.382804	0.275926	0.649772	0.281138	0.263981	0.128935	0.109826	3.78888	0.595362	0.24582	0.275226	0.899935	0.338132	0.331948	0.214602	1.24174	1.97683	1.73585	0.394441	0.111049	0	0.336058	0.699201
ACTC1	15.2211	40.136	84.6959	0.210325	-2.24931	0.0158594	0.0418252	Down	21.1675	0	0	0	0	0.914468	0	14.9657	0.180558	0.231594	0	0	0.0374152	0	0	0.747129	2.51726	2.20101	0.257972	0.0265638	1.21811	0.603902	0.967316	0	0.499583	5.83619	0.24073	0.180718	1.2365	0	0.0297219	0.206493	0.123961	0.579331	0	17.222	0.0549962	0	0	0	0.757275
ACTN1	5691.53	3588.56	10037.7	2.79716	1.48396	3.61859e-09	6.03504e-08	Up	69.0234	225.441	105.169	71.874	26.6654	100.569	59.573	118.201	167.749	100.299	24.0681	2.23352	16.8006	39.8593	66.1997	25.0121	23.3546	44.0344	21.6836	31.9267	50.7632	30.4244	26.9935	26.8528	34.8614	17.0869	38.5862	43.5452	27.3558	26.1068	33.996	35.6067	26.4465	26.9089	53.9945	31.9283	34.6698	29.863	23.6709	25.2086	29.0839
ACTN2	53.1727	91.8183	132.004	8.79524	3.13672	1.79142e-05	0.000121046	Up	0	0.389952	0.649588	0.00912992	0	4.03245	0	2.47589	0.927109	0.323599	0	3.68287	2.88682	0	0.00700548	0.117517	0.414146	0.254828	0.0383635	0.123119	0.0325591	0.0581105	0.74571	0.00710683	0.363213	0	0.0787584	0.0615883	0.134847	0	0.12155	0.190005	0.0563274	0.193047	0.00619099	18.2853	0.0824671	0.0816125	0	0.193287	0.0894667
ACVR1	2161.94	2595.84	1265.22	0.48745	-1.03667	1.64827e-10	3.76318e-09	Down	10.2758	5.89524	16.5572	10.3627	13.8069	19.9306	16.1474	13.9064	8.92229	17.4384	14.0539	8.50948	5.79515	5.73825	8.14291	29.7124	13.4446	24.3563	35.0477	18.5321	27.8153	33.0245	32.0035	33.1527	26.5755	28.1698	28.0894	26.4685	28.758	9.62549	16.7481	28.462	42.477	21.2752	20.6246	25.1648	26.7576	23.4006	14.8708	27.3467	34.9751
ACVR1C	79.2892	45.0773	149.994	3.32415	1.73299	0.0028399	0.00985085	Up	0.274218	0.318746	0.0049146	1.53856	0	0.279168	0.0169976	0.138184	0.114835	0.282803	4.40325	0.678257	0.217019	1.22387	0	0.184221	0.675721	0.174884	0.189725	0.255446	0.200515	0.477164	0.376764	0.183027	0.0508374	0	0.235167	0.268952	0.226488	0.694284	0.136102	0.165475	0.13245	0.240723	0.207966	0.22485	0.230851	0.312227	0.068677	0.135268	0.142561
ADAM19	3475.18	1690.51	7163.51	4.23777	2.0833	1.84765e-09	3.30009e-08	Up	47.8949	116.005	39.2663	41.4669	67.7151	57.8384	46.1559	64.7207	25.558	36.7103	32.7174	1.31504	30.4782	11.6673	30.6144	3.89113	34.4671	6.59275	3.67498	18.9749	13.3793	4.36405	3.6148	4.28454	4.87512	7.64319	7.24216	5.49737	6.27228	78.2711	26.7299	7.24863	3.74774	7.94893	4.41893	4.46004	21.9783	15.2801	17.9423	3.40879	6.7556
ADAM22	341.322	412.029	195.195	0.473557	-1.07839	0.00176943	0.00656579	Down	0.54401	0.545474	0	1.53073	0	0.467799	0.406615	0.229557	1.62382	0.833905	0.375121	2.53594	1.57871	0.300339	0.382247	2.02858	3.42777	2.90729	1.71267	2.41053	1.72487	1.18663	1.16383	1.58284	1.51265	1.27435	1.92731	1.08453	1.86035	2.02048	2.63682	1.22524	1.05335	1.47555	2.53354	1.20116	1.08217	2.32776	3.50482	0.747044	0.890989
ADAM29	21.3008	10.4724	62.9527	54.9918	5.78114	0.000119082	0.000643895	Up	2.29854	0	2.01195	4.03912	0	0	0.768672	0	0.393583	0.399658	0	0	0	0	0	0	0	0	0.0340807	0.0386028	0	0	0	0	0	2.95958	0	0	0.0112306	0.0762685	0	0.0750192	0	0.1637	0	0	0.0099901	0	0	0	0
ADAM32	66.2241	41.351	117.629	2.84233	1.50707	0.00270463	0.00945384	Up	0.956255	4.02741	0	1.45067	4.99791	0.486759	1.92698	1.13229	1.68622	0.545252	0.617423	0	4.35155	1.30375	0	0.473576	0.245234	0.511096	0.541099	0.750485	0.742267	0.200724	0.643953	1.43607	1.11085	0	0.578096	0.457384	0.232893	0.774326	0.573801	0.37677	0.43777	0.909296	0.727082	1.04044	0.336648	0.939679	0	0.0834557	0.178289
ADAM33	380.883	231.884	688.814	2.97035	1.57063	0.00205048	0.00747121	Up	11.2766	0.774052	1.55123	3.49196	49.8553	0.833135	2.4253	0.420101	2.86989	4.77649	1.13167	0	15.8531	2.3889	0	2.61717	7.44739	3.25349	1.36979	6.8461	2.065	2.61411	3.33514	2.66657	4.90909	2.08638	2.54998	2.40032	1.90756	1.98589	2.66776	1.03914	1.41125	1.61436	0.404641	1.40826	0.871114	2.58476	2.50918	2.4272	1.64097
ADAM8	1224.32	507.9	2704.93	5.3262	2.41311	1.64441e-10	3.76318e-09	Up	54.0017	56.4478	45.7058	31.9477	0.654178	23.4372	27.0668	35.6838	28.128	10.5112	41.0353	0.0323975	3.65541	51.1095	7.27825	2.3989	14.7775	4.30864	3.41121	12.1725	5.40707	1.92956	4.11	2.84129	3.19725	4.77595	4.35277	3.30226	2.50175	22.4871	10.0116	4.80828	1.52139	5.42064	0.844362	4.73039	9.16227	9.82127	8.74229	4.84587	7.56412
ADAMTS1	2172.36	1342.19	3888.04	2.89691	1.53452	0.000102276	0.000564311	Up	73.0404	28.8929	18.9903	10.9203	0.794082	25.38	6.0647	26.334	7.53458	23.5585	4.62588	0.0118482	14.9247	4.4066	202	11.3629	13.8985	8.83536	5.04639	18.2742	6.13295	9.43417	13.7412	11.385	9.15443	8.28335	8.7232	9.50487	15.2075	8.23785	12.7594	8.05244	7.58017	9.41429	13.1329	36.0897	5.2278	11.8396	6.20242	7.07307	9.00565
ADAMTS12	1449.06	515.46	3378.51	6.55386	2.71234	4.47949e-15	2.673e-13	Up	5.37519	3.86644	12.0121	9.69491	76.7597	17.2777	22.0713	33.0533	8.52416	8.72187	2.86589	1.99553	2.15336	2.53182	4.35062	1.62459	1.06601	3.81235	1.78261	2.79899	7.46325	1.59532	0.896841	1.97758	2.6542	2.041	2.14119	1.12282	1.33883	0.900063	2.62636	3.22616	2.26401	4.39699	3.79529	0.642272	2.80951	1.79098	1.53669	0.16314	3.29444
ADAMTS13	401.083	243.331	727.104	2.98776	1.57906	0.000146591	0.000768232	Up	2.91869	1.27078	1.82517	3.98254	4.11666	0.27138	3.40102	0.222554	1.11404	1.56066	28.5418	3.7629	3.95621	11.5981	1.50414	1.48266	1.53641	2.07889	1.28058	2.48306	1.15499	0.863023	4.43766	1.2545	1.10453	6.49854	0.946878	1.19691	0.858287	1.44099	1.64358	0.985404	0.702694	1.02021	0	0.706725	0.871643	1.00428	5.42372	1.9684	1.62365
ADAMTS14	1356.99	506.652	3114.35	6.14696	2.61987	2.74389e-13	1.10835e-11	Up	7.64657	9.6707	20.8621	52.165	46.232	33.5027	25.5983	13.6514	21.0495	33.9828	6.60877	2.13343	7.49041	9.85208	1.08089	1.2784	3.66094	3.26708	2.4534	5.14835	13.7767	1.01708	3.04869	3.38717	4.01601	4.36486	3.05914	1.13931	1.8382	2.73558	3.15514	2.94468	3.48088	2.50221	1.57036	0.543895	4.17874	1.40095	1.66474	0.566003	2.43501
ADAMTS16	221.591	79.9237	514.37	6.43262	2.68541	2.34098e-08	3.23252e-07	Up	12.0001	0	12.7619	3.84811	1.71682	7.44369	2.05545	7.83676	1.97961	2.41863	2.30972	5.18014	1.09044	0.432296	1.01276	0.877366	0.469818	1.01263	0.25387	0.943771	1.69716	0.433846	0.453662	0.940589	0.562372	0	0.494456	0.42637	0.386113	0.446735	0.618735	0.329563	0.481702	0.741478	2.37619	0.631351	0.519012	0.221567	0	0.623138	0.6516
ADAMTS19	22.3254	5.98602	56.0935	9.36088	3.22664	0.000944128	0.0038586	Up	1.18124	0	0	0.00511546	0.939016	0.00911035	0	0	0	0	0.862841	0	0.0342927	0.577161	0	0.105351	0.0928177	0.0322405	0.0179124	0.00405783	0.0182427	0	0.0203814	0	0.00423973	0	0.033096	0.00690153	0.00944429	0	0.00454026	0.0276004	0.012624	0.0294991	0	0.11913	0	0	0	0.139885	0.0269919
ADAMTS2	2238.29	1164.35	4457.77	3.82864	1.93683	2.09711e-09	3.70961e-08	Up	10.0355	27.4391	20.0172	56.8918	35.2878	37.9574	34.6683	18.3211	49.1166	34.6928	11.6147	1.10905	7.77491	8.36561	4.25604	6.11801	5.34233	18.2203	3.60513	8.28753	16.9265	3.1435	1.22986	10.4392	9.81881	4.9371	6.04474	3.8271	3.32582	2.21626	6.46287	8.00403	6.33238	6.60289	10.8801	5.90651	5.55295	5.63176	15.6195	0.312783	6.57228
ADAMTS20	52.8364	11.3872	138.498	12.17	3.60526	0.000315264	0.00149259	Up	0	0	1.28741	0.434267	0	0.146804	0	0.259868	0	0.0938539	2.62513	0	0	0.84155	4.91495	0.0931617	0	0.184638	0	0.0956894	0.111849	0	0	0.0234749	0.114976	0	0.0910525	0.0366182	0.0501096	0	0.0107066	0.0278939	0.0334903	0	0	0	0.0742911	0.0269578	0	0.148972	0.0181859
ADAMTS3	197.819	123.878	350.631	2.82879	1.50018	0.00166818	0.00623668	Up	2.89087	0.00563152	0.969802	3.30286	7.32106	1.18583	0.734406	0.607068	1.64103	1.61285	2.40268	5.0912	1.23008	0	0.839713	0.89382	0.871506	1.05062	0.955701	1.32307	1.05796	0.727313	0.722328	0.641463	0.890622	0	0.867265	0.640392	0.565965	0.385732	1.09418	0.762214	0.325383	1.2102	1.07289	0.277204	0.324806	1.19335	0.00885758	1.94814	0.929276
ADAMTS4	1369.59	750.383	2649.29	3.53091	1.82004	5.08961e-09	8.22709e-08	Up	7.17656	13.1899	14.1632	12.0373	25.7325	5.58075	6.74093	28.5883	6.79319	13.4178	5.69585	0.954713	7.18207	12.0471	1.26759	1.83596	7.82803	3.11118	0.745874	6.30816	3.28497	2.37007	3.67763	0.969055	3.32685	2.35887	1.53805	2.26392	1.70413	3.66477	2.36951	1.57616	1.78142	1.72878	1.51181	14.1683	1.68692	2.21438	5.8447	1.6869	2.38705
ADAMTS6	464.983	216.821	977.852	4.51088	2.17341	1.00258e-06	9.29215e-06	Up	10.7177	6.22223	1.47214	3.61639	1.12485	2.0727	0.532587	6.86262	0.120897	2.28173	1.3652	0	3.01342	0.402787	0.530892	0.448033	1.27034	1.13342	0.376869	0.703835	1.85284	0.570856	0.43073	0.825313	1.01149	0	0.453624	0.484017	0.425793	1.11113	0.659577	0.582676	0.330028	0.329411	0.0434415	0.227934	0.402434	0.651407	1.94098	0.203441	0.429786
ADAMTS7	797.595	362.093	1697.63	4.6895	2.22943	1.11086e-09	2.10328e-08	Up	9.27281	9.48879	12.254	18.6069	15.5355	8.42215	24.619	6.77636	23.9711	17.049	8.39376	0	4.45051	9.54019	0.0119625	1.77259	2.03066	2.42838	1.05907	3.15975	3.16351	2.19958	4.19281	2.20868	2.78454	3.36096	2.77941	2.05603	1.89249	2.38635	1.64663	1.55616	1.5101	1.92543	1.73376	1.96158	1.94588	1.95106	9.39458	1.56776	1.8274
ADAMTSL1	735.475	536.115	1147.48	2.14056	1.09799	0.0100631	0.0285919	Up	3.80965	0.392403	2.10039	3.2666	0.307265	7.91199	1.28145	4.50514	2.33739	3.15573	0	0.00270908	0.0866814	0.23035	0.263182	0.995096	0.920817	1.51285	0.597657	1.5515	1.57266	0.688715	0.677189	1.0918	1.51952	0.342843	0.974524	1.46262	1.16283	0.548219	0.996632	1.46665	0.719225	1.02821	1.18784	1.26921	1.24059	1.37028	0.636395	0.26834	0.846427
ADAMTSL4	3181.39	1988.13	5647.45	2.84088	1.50634	3.77677e-12	1.20092e-10	Up	41.9185	52.527	40.906	56.1395	45.5007	28.0798	38.4529	33.5419	20.9549	31.0061	10.224	28.7292	22.3655	22.5747	143.257	11.1911	32.6032	13.0214	9.86025	22.931	17.9119	8.03187	31.3871	12.5026	9.67382	12.2241	13.9558	12.1892	10.7824	22.4349	14.9202	8.92446	7.92537	11.6923	16.516	19.7569	11.729	20.71	15.1107	11.6693	16.4678
ADAMTSL5	137.088	96.8602	220.224	2.27546	1.18616	0.0132431	0.036028	Up	1.83478	2.18385	5.1997	8.01371	0.0186847	1.49822	1.88011	4.56875	7.48124	2.77675	0	2.95739	1.19016	6.16803	0.0125746	0.576566	1.67791	2.06572	2.21504	0.909981	0.607803	2.99012	2.67706	1.63284	0.461803	3.89738	1.2252	1.27132	0.43871	1.88349	0.94544	0.227369	1.64803	0.945037	0.666759	1.25095	1.66866	0.695837	5.79086	0.693888	3.75534
ADAP2	911.898	662.467	1427.39	2.15523	1.10784	0.000149564	0.000782923	Up	10.8165	25.7953	25.6863	4.77785	12.3903	22.2553	41.875	25.379	49.1655	27.6572	3.12745	0	11.95	6.7777	17.7194	7.3825	13.9832	8.95507	7.37005	13.6119	8.92029	10.2858	12.4731	6.42948	8.01042	4.91799	10.4274	9.50055	8.99395	12.5617	10.2966	6.42667	4.96102	7.78846	7.33732	9.12081	11.911	16.2137	16.0905	10.0269	9.63931
ADARB2	140.828	11.8626	407.357	34.3789	5.10345	1.11121e-09	2.10328e-08	Up	1.07628	0.569093	1.10783	0.283957	0	0.0194505	0.00907943	0	0.451463	0.0566483	6.32418	2.18828	11.5313	4.29399	0.00838012	0.0234294	0.233551	0.0196665	0.042067	0	0.0584219	0.127441	0.021757	0	0.00452588	0	0.074585	0.0478877	0.0201634	0.764539	0.00484669	0	0.00673801	0	0	0.155431	0.0941651	0.0325423	0	0.0433527	0.0617436
ADAT3	239.737	137.97	450.055	3.26111	1.70536	0.000176284	0.000903995	Up	0.0337544	11.7191	6.79001	13.2269	18.7435	4.91401	13.739	3.32536	6.16417	4.5037	38.314	0.0384049	10.8331	29.2651	0	3.92409	3.26346	3.07497	5.0268	5.44125	3.73641	1.84216	6.63068	3.6723	3.57422	0	1.70609	3.37768	2.93892	5.08037	3.03123	2.38703	3.14272	1.7803	3.84671	2.1157	3.30352	2.86748	2.25544	5.56572	3.70886
ADCK5	400.949	225.519	763.506	3.38611	1.75963	1.93018e-11	5.24775e-10	Up	20.5454	9.1034	3.16601	11.1358	15.4099	9.18755	10.2531	1.1886	11.8094	4.70985	18.3486	3.25716	5.33466	18.2409	1.58489	1.83665	4.34526	2.70872	3.2809	4.68982	2.30589	3.9059	5.76966	2.33018	3.51067	0.896687	2.35636	1.99915	2.27976	6.36487	3.50711	1.23443	2.44708	2.0715	3.86694	2.13013	2.94973	2.84314	7.07873	3.22154	2.14365
ADCY3	1297.38	931.939	2052.61	2.20251	1.13915	6.82824e-07	6.59466e-06	Up	36.4026	15.8364	7.38499	16.4856	5.64556	9.41041	18.7488	10.001	12.7796	11.6802	14.9652	1.95093	4.69212	43.5855	7.7544	7.29433	7.98348	7.05253	7.55678	13.2648	7.20194	7.52943	12.4481	5.18301	10.5259	5.30762	6.74853	6.28714	7.13711	8.15762	10.3871	4.42232	7.17327	6.39137	6.18246	3.68418	6.1406	9.20242	7.53837	6.90955	6.29932
ADCY8	207.633	303.596	9.30932	0.0306081	-5.02994	2.3693e-09	4.15509e-08	Down	0	0	0	0	0	0.00521819	0	0.252481	0	0.045593	0	0	0.75622	0	0	2.09689	1.53795	0.688539	1.7298	5.63394	2.40118	0.20514	0.656661	4.85801	9.87152	0	0.27803	0.415069	2.1746	0.220418	0.0312066	7.77119	0.0488074	1.3855	0.35167	1.64901	8.71203	0.648238	0	8.24229	2.39193
ADGRD1	718.42	923.502	458.056	0.318761	-1.64945	3.58396e-05	0.000224888	Down	1.8405	0.338029	0.842468	1.3002	0	0.069915	0.959502	0.19103	0.275169	1.82853	2.44764	4.73822	12.248	0.478766	0.343396	3.65031	4.32267	2.65942	3.60926	5.54181	3.06094	4.82741	13.0682	1.66482	3.89269	2.2193	4.05024	2.11326	1.67423	1.1616	4.49893	1.84821	3.31619	3.67193	5.53915	2.45319	5.51235	2.17571	0.316471	2.81744	1.96016
ADGRE1	49.5426	20.0746	110.443	5.49932	2.45925	0.00161135	0.00606118	Up	1.10494	0	0.0885635	0	0	1.08583	0.120334	5.8585	0.981477	0.659783	2.23936	6.32078	0.617494	0	0	0.0677499	0.750391	0.165868	0.147447	0.668046	0.750831	0.167507	0.131071	0.27656	0.174498	0	0.227027	0.168656	0.218647	1.53986	0.163509	0.243423	0.129894	0	0	0	0.16208	0.892004	0	0.0928604	0.218218
ADGRE2	655.794	303.464	1383.94	4.56082	2.18929	7.0379e-09	1.09618e-07	Up	2.58194	15.6144	7.29022	5.50032	11.2672	15.5772	12.5593	10.8876	7.14361	3.30217	3.29096	0.00761053	1.21115	3.93209	0.00880177	1.98834	1.45695	1.22904	1.96015	1.98365	1.0186	1.75834	0.79981	1.00453	2.3768	0.796541	3.26545	1.20326	1.25479	4.51242	2.63691	1.58265	0.375083	1.59309	0.653389	1.91078	2.41606	2.93091	1.20215	0.976451	1.49588
ADGRF1	1163.41	1631	197.059	0.120769	-3.04968	1.80275e-09	3.22931e-08	Down	0	0.013043	0	1.25204	0.00870434	0.145028	0.272911	0.232185	0	1.01637	0.528883	5.28797	7.39535	0.545748	2.82352	9.58426	3.3839	9.23828	20.766	4.03327	10.1878	13.5084	15.7638	12.646	8.75083	9.98584	13.6763	10.0064	14.1582	6.26962	5.24457	10.5038	10.6588	14.5942	29.7203	8.73153	11.4534	10.3731	7.99049	5.86564	8.51123
ADGRF2	15.9087	21.9621	3.39848	0.15432	-2.696	0.00614723	0.0189755	Down	0	0	0	0	0	0.0217666	0	0	0.0527189	0.0380363	0	0	0.204832	0	0	0.0377557	0.0950406	0.013205	0.837102	0.011634	0.831617	0	0.810781	0.31966	0.3282	0.0532511	0.0632588	0.0742016	0.189541	0.222195	0.0260344	0	0.0135727	0.0493358	0	0	0.0782809	0.0109252	0	0	0.2598
ADGRF5	2985.11	3745.93	1412.77	0.377121	-1.4069	9.78853e-06	7.03848e-05	Down	3.24443	7.63489	3.52133	5.11998	13.9781	7.94127	1.76532	7.80073	4.98664	13.6494	1.10313	41.2537	15.0618	0.790177	8.33978	53.3376	15.1029	18.0264	21.773	14.6669	21.6626	23.9778	39.0006	24.2237	20.1933	20.5173	26.3013	42.2992	22.812	6.91106	12.1093	12.2099	20.9932	16.7963	37.0665	15.6032	13.2385	33.306	10.1695	25.9366	10.7193
ADGRG1	6913.53	9238.82	3151.85	0.228155	-2.13192	5.23624e-13	1.98836e-11	Down	4.29411	8.25081	3.57564	18.9413	1.07685	2.79469	10.5939	6.19001	7.34697	27.3587	9.46784	5.6788	142.641	39.1984	6.53371	72.9988	14.0196	60.4964	65.0075	45.3564	60.7119	64.9833	91.8866	77.2701	74.9218	61.2578	89.3146	63.0355	70.8797	10.4002	43.9311	50.5727	90.8968	46.43	42.8302	62.8642	50.5749	37.5141	31.5461	100.269	83.4974
ADGRG3	182.705	111.754	329.339	2.94621	1.55886	0.00383225	0.012661	Up	6.40062	1.30508	0	1.33108	1.15131	0.307513	1.03026	1.83356	0.895646	1.11101	0.928247	0	9.23824	2.05565	0	1.00154	0.263443	1.98365	0.578599	0.504532	0.439613	0.88338	1.7961	0.786027	1.23364	0	0.820173	0.375974	0.453966	0.178125	0.774025	0.222379	0.521855	0.378122	0.21787	0.822894	0.457665	0.488445	0.255487	1.1221	0.459665
ADGRG6	285.127	136.54	592.206	4.33817	2.11709	1.10073e-05	7.84118e-05	Up	18.1607	1.97013	1.08423	1.326	0	0.48778	0.456959	4.82554	2.13876	0.99444	0.853404	0.00751921	0.215264	3.35781	7.40913	0.719663	2.23998	0.576532	0.452409	1.26311	0.489043	0.480898	0.45155	0.348468	0.305277	0	0.757684	0.592501	0.449862	1.45057	0.754421	0.576546	0.79011	1.58487	0.687817	0.736813	0.72124	1.08907	1.59885	0.459873	1.07214
ADGRL2	2401.31	2930.62	1307.42	0.446075	-1.16464	1.71601e-07	1.91841e-06	Down	6.34257	5.32006	0.931937	1.69733	11.3912	7.35273	4.25505	4.57224	5.00545	3.08628	6.97504	4.29493	3.02837	5.4206	2.77638	17.9558	7.48046	12.7193	10.9408	12.9526	10.6702	13.2504	15.4212	10.8531	12.1955	1.27395	15.1242	13.0001	11.5872	3.73471	11.8649	12.3154	6.1775	12.8145	20.0213	10.3841	7.94837	11.4871	21.9858	10.705	7.75592
ADGRL3	177.108	104.057	328.08	3.1537	1.65705	0.0160908	0.0422941	Up	0.0198171	0	0	0	0	4.5941	0.213913	0.0574208	1.06889	0.230835	2.74184	0	0.195277	0.470409	0	0.277042	1.05394	0.290685	0.345102	0.240698	0.154091	0.19313	0.764062	0.160613	0.177047	0.00220343	0.120407	0.152288	0.504185	0.233338	0.241305	0.175879	0.115318	0.326628	0.177774	0.141328	0.0538192	0.36346	0.215258	0.145608	0.131746
ADGRL4	296.883	372.105	141.425	0.38001	-1.39589	0.00461825	0.0148701	Down	1.73861	3.12781	0	0	0	2.655	0.978431	2.60723	1.97425	2.44185	3.30861	0	4.57319	0.0337886	0	4.19683	4.15234	5.01576	2.23459	3.00827	4.97131	9.61342	2.63117	4.47889	3.34904	7.19331	4.3995	4.14608	6.96529	1.98117	2.54184	3.39682	4.39701	5.42957	10.4459	4.33125	2.71675	7.63718	2.03812	3.26452	2.1489
ADH1B	122.689	171.709	21.3803	0.124366	-3.00734	1.89131e-07	2.10286e-06	Down	0.334997	0.226498	0.828539	0.176766	0	0.00655856	0.477597	0	0	0.458433	0.499147	0	0.0246874	0.00951524	0.0339086	2.34162	5.62716	2.069	1.48552	2.3925	0.0630382	0.984451	0.209084	1.31577	1.36433	7.08999	2.50172	0.812337	2.77397	5.36756	2.87305	0.740852	0.695235	0.530911	2.01523	3.21607	0.689467	3.5388	0.356248	0.136437	0.682879
ADH1C	7.98972	10.6819	2.42589	0.224251	-2.15681	0.0160257	0.0421548	Down	0.593928	0	0.0612061	0.286462	0	0	0	0	0	0	0	0	0	0.0548271	0	0.191189	0.247511	0.544499	0.512687	0.201988	0.0908071	0.506468	0	0.371642	0.659506	0	0.549142	0.0214712	0.617019	0.399072	0.649754	0.196267	0.0785484	0.550643	2.28783	0.0205901	0.104546	0	0	0	0.0959701
ADHFE1	172.623	225.764	62.7967	0.278199	-1.84581	0.000133278	0.000708156	Down	5.30974	0.0200473	1.64719	1.47851	0	1.9644	1.07306	1.22923	0.717045	1.23757	0	0.093422	2.88431	1.21276	0	7.51159	5.83985	5.81077	6.13043	5.39871	4.10094	10.5058	6.40505	5.06024	4.39587	0	6.10716	5.08181	4.76606	4.07038	5.45732	4.21475	3.17087	4.03746	2.27568	6.02709	4.16253	5.06977	0	6.25191	4.12182
ADM	489.337	280.473	920.989	3.28366	1.7153	2.84276e-05	0.000183452	Up	82.4069	27.1328	10.2593	2.76064	2.01585	48.4106	9.8506	44.8101	27.5678	8.15173	13.6405	0	8.5602	61.3385	10.6865	5.64283	6.59299	2.06667	13.8376	9.37465	2.01325	5.69249	7.29158	22.1894	7.27546	7.46128	2.4082	2.05058	11.5966	2.07418	2.28504	6.1206	23.0983	10.7622	3.53364	4.43453	2.6999	9.61218	6.41806	26.1579	14.0756
ADM2	343.29	196.197	647.282	3.2989	1.72199	0.00151686	0.00576356	Up	1.64967	0	0	17.2334	0	3.2307	4.58709	1.8974	12.5367	4.21921	10.8465	6.11801	12.8003	12.2573	0	1.15821	1.81928	0.699984	1.27042	4.55678	1.62501	1.50053	3.10831	1.57177	2.64005	0.00980131	2.45286	0.859508	1.10641	0.846142	4.4085	1.23178	1.8986	0.69532	0.395388	0.873136	1.43639	1.52827	2.61139	5.70542	4.54988
ADORA1	540.601	724.374	160.804	0.221889	-2.17209	2.54191e-07	2.74811e-06	Down	12.4229	0.592629	0.97276	0	5.81708	0.557713	0.552719	2.51533	0.597463	1.84921	0	0.0191784	3.05208	0.522827	0.776313	6.75935	5.0202	5.03614	10.5269	5.15929	4.43273	9.04599	8.39317	12.1169	13.0452	12.5815	5.83919	12.4213	6.92452	1.96316	5.37499	7.99882	5.84066	7.82077	13.7015	9.7051	8.67574	7.08439	21.9631	14.7511	9.02089
ADORA2B	223.08	66.1197	547.466	8.28026	3.04968	1.75227e-08	2.48632e-07	Up	5.415	9.75895	6.25916	1.42006	0	4.00669	15.3008	5.94448	3.23332	2.67593	0.768944	0	0.508075	0.906987	0	0.554514	0.413585	0.366332	0.955393	0.518931	0.330027	0.236963	0.603934	0.801097	0.330606	1.08624	0.183521	0.0645801	0.228298	0.975253	0.283232	0.498087	0.521729	0.276034	0.843925	0	0.812324	0.725028	0	0.548915	0.426968
ADPRHL1	111.926	38.947	262.75	6.74913	2.7547	8.89754e-06	6.45845e-05	Up	3.7084	0.222209	2.22857	0.403781	0.301012	0.396434	0.723003	0.528078	1.10252	0.127542	0.00584711	0	0.125799	0.648717	2.69012	0.109943	0.16102	0.111862	0.114199	0.117032	0.116305	0	0.255239	0.0876436	0.00321786	0	0.0781483	0.0130953	0.0860159	0.0770747	0.068919	0.0179555	0.0646739	0.0597043	0	1.19049	0.00956435	0.167745	0.620759	0.226038	0.119991
ADRA1D	58.3592	14.5587	148.88	10.2444	3.35676	2.00077e-07	2.20853e-06	Up	0.788868	1.50501	1.27047	1.28991	7.06652	1.08326	3.55709	7.41549	2.04974	0.924723	2.84286	0	0.386666	0	0	0	0.122325	0.184123	0.275414	0.798613	0.0897577	0.300369	0.156688	0.0244898	0.273791	0	0.271398	0.0955037	0.24686	0.525947	0.474702	0.0969996	0.0485254	0.574517	0	0	0.245426	0.316387	0.803143	0.249771	0.0830033
ADRA2A	443.187	602.58	113.774	0.188701	-2.40582	4.48524e-07	4.54433e-06	Down	0.0834853	0	2.2713	1.14536	0	0.120406	2.79703	0	0.0643289	0.835431	4.09668	0	0.586528	2.13734	3.03933	5.1087	11.9991	7.88468	4.33647	14.376	8.29677	4.5436	1.83012	7.1139	4.92439	3.24891	6.6126	5.59352	9.65881	18.7733	12.5165	9.03975	3.23873	5.60727	9.91057	3.55799	5.49609	11.2604	3.71895	2.30482	5.99855
ADRA2B	57.2387	33.324	106.662	3.19697	1.6767	0.00691701	0.0208988	Up	0	1.09102	0	0.601033	7.98053	0.185835	0.270651	0.571229	0	0.238142	2.03662	0	0.797441	2.31866	0.653336	0.590964	0.146056	0.383314	0.184152	0.178788	0.473335	0.982936	1.06015	0.263166	0.145291	0	0.288042	0.608164	0.104029	0.130828	0.133363	0.48257	0.154504	0.144415	1.22268	0.502208	0.0719742	0.214533	0	0.662723	0.283158
ADRM1	1215.87	785.049	2106.25	2.68307	1.42388	3.89359e-20	5.8656e-18	Up	21.5465	70.5337	32.2844	26.1548	17.9717	47.8207	35.3657	37.2703	26.3038	29.5662	40.0519	26.3148	16.0755	47.0261	12.7417	12.1104	12.5661	10.4955	11.2571	13.4777	12.1706	9.19655	18.4756	11.1426	13.535	23.5247	13.3471	12.0178	11.1667	13.4626	14.6897	11.316	11.0365	12.9476	15.6973	13.1609	14.5688	13.4211	9.30856	17.7846	13.5672
AFAP1L1	838.391	617.563	1294.77	2.09649	1.06798	0.000321126	0.00151488	Up	8.82665	8.13362	6.83504	14.9071	11.1917	5.59707	8.51862	5.8722	10.189	11.6144	0.583967	5.75504	12.7725	2.73975	5.74123	3.4999	1.3029	4.04724	2.48424	3.69676	4.14846	5.03505	7.14531	3.87914	5.01704	0	5.50265	6.00162	4.64664	2.33331	2.91258	3.34854	3.3935	2.59494	6.14009	3.38168	3.76781	4.89436	3.79159	3.07841	3.3126
AFAP1L2	4101.06	4993.65	2256.37	0.451834	-1.14614	7.6734e-06	5.68896e-05	Down	6.37612	8.57551	30.3343	17.3228	7.17676	11.6255	12.3662	14.9588	17.0463	29.8769	10.0192	37.7782	36.022	0.499527	10.0852	54.9216	17.8083	38.9653	40.0624	41.5285	34.0426	62.9912	60.2854	35.0884	40.11	46.1891	55.0965	47.5478	38.5404	6.33613	39.2816	35.3429	42.4444	38.2988	21.5383	49.9391	28.9605	25.9797	22.0255	39.5222	49.4024
AFDN	6374.03	7686.03	3662.55	0.476547	-1.06931	1.01004e-07	1.19509e-06	Down	7.76847	8.00842	7.09013	12.5714	4.68689	10.0502	21.5194	7.27518	8.03652	14.1603	2.53319	17.6831	15.9065	37.735	18.6453	31.8156	16.6953	31.2032	30.2398	26.1201	29.496	42.3256	30.956	37.2784	30.844	30.1175	25.9233	43.5053	35.8753	11.2635	15.7594	31.4135	33.1976	31.0185	19.3646	27.7076	27.0043	24.0631	34.0968	33.479	33.4781
AFF1	14155.6	17473.6	7298.23	0.417664	-1.25959	7.90163e-09	1.21628e-07	Down	11.2206	17.2841	28.8467	16.7496	12.7394	19.759	13.588	18.5474	16.6893	34.1518	9.97312	109.285	41.3257	3.98521	47.1815	78.2456	46.6142	66.7258	57.4395	50.3826	64.678	85.1264	66.4954	71.4745	66.261	58.7781	88.4299	70.3084	73.3955	27.2709	47.908	65.4554	73.0853	61.1009	99.4921	56.9675	61.0386	63.3153	79.3064	66.7014	68.0406
AGAP2	844.857	490.797	1576.58	3.21259	1.68374	0.000103681	0.000570869	Up	13.4707	7.95528	7.0389	7.70895	44.4999	10.6079	6.31199	6.977	6.01512	3.32653	3.51604	0	2.23277	8.00974	1.69217	1.02112	10.2677	2.3932	1.48104	5.23787	2.67997	1.52989	2.69268	1.84251	1.87067	0	1.86893	1.16919	2.22084	16.2577	5.49322	1.76962	1.22892	1.56636	1.71032	1.39315	4.3281	4.35026	4.70957	1.87118	2.17423
AGAP3	2144.55	1600.03	3269.89	2.04367	1.03116	3.47036e-08	4.58532e-07	Up	27.5939	17.9202	28.937	25.7283	16.6831	22.8659	22.1489	11.621	22.353	17.3711	30.2282	8.43049	17.4787	37.2717	2.31679	9.58584	10.3414	10.8067	9.13503	14.9234	11.1845	12.033	23.8137	9.63454	12.6117	8.60979	9.8347	11.1291	9.33684	7.82811	11.2381	7.76725	8.55599	8.23059	5.33958	6.44127	10.8402	11.9547	16.5592	11.2155	13.3791
AGBL1	35.2444	8.88033	89.73	10.0898	3.33482	0.000481132	0.00214942	Up	1.36462	0	0	0.513152	0	0.016738	0	0.204848	0.0658769	0	0.220804	0	0.0504036	0.305975	0.491102	0	0	0.0507719	0.0217204	0.00894632	0.0201099	0	0.0982952	0.00877898	0.0514104	0	0	0.0133139	0.0156164	0	0.0125124	0.0217324	0.0156556	0.0379381	0	0.22252	0.00463048	0	0	0.0447683	0.00212533
AGMAT	138.58	91.8896	235.073	2.55935	1.35578	0.00946487	0.0271635	Up	8.2137	5.7863	3.63738	2.69154	0.971776	0.488226	0.671276	3.29707	1.41092	0.206826	6.6207	0	4.39391	5.9628	0	1.38578	1.82169	0.780864	0.785397	1.42338	0.351947	1.07863	1.47453	0.605259	0.731197	0	0.795443	0.36313	0.703969	6.74928	1.76513	0.31119	0.415139	0.704203	0	0.928612	1.28926	1.16957	5.46462	1.63559	0.518486
AGMO	90.6327	16.9499	242.91	14.3317	3.84114	3.59384e-06	2.91103e-05	Up	2.12638	0	0	0	8.73636	3.34112	0.209575	0.188207	0.832405	0.613244	0	1.85146	0.222709	0	0	0.0452768	0.357115	0.195305	0.0574804	0.153467	0.0167258	0.199012	0	0.14147	0.247808	0	0.0505734	0.150282	0.0487068	0	0.109272	0.0316318	0.0795733	0.180308	0	0.219966	0	0.131015	0	0	0.0972223
AGPAT4	626.681	353.344	1191.58	3.37211	1.75365	1.31891e-09	2.46166e-08	Up	5.22622	3.08679	1.78382	6.86173	14.7812	7.03535	9.18309	2.88878	5.47367	4.8955	6.94654	8.27932	2.67245	6.5244	0.648278	2.08189	2.51551	3.24322	1.96295	2.92531	2.40224	1.73799	2.09819	1.71969	1.82156	0	2.49096	1.47489	1.31215	1.48516	2.37122	1.61484	1.39821	1.25094	1.8813	0.985996	1.58441	2.42814	3.80429	1.53586	1.84172
AGT	292.343	192.096	499.519	2.6007	1.3789	0.0165393	0.0432399	Up	0	1.84549	7.06654	0	0	1.11907	42.5592	1.05572	3.15959	8.01988	0.0318982	13.1531	0.283978	53.085	0.0325041	4.52562	1.86666	5.35874	1.92833	1.79776	0.966836	7.66176	8.22795	2.37416	7.30272	3.4222	1.91848	7.24397	3.26519	2.25727	2.46266	2.93862	2.2868	1.07891	2.84378	6.52198	1.96534	3.62889	3.98409	1.2518	1.46885
AHRR	149.763	80.0689	293.797	3.67107	1.8762	1.37855e-05	9.57174e-05	Up	0	0.622681	5.21751	1.34449	2.71493	7.75074	4.40358	0.574761	1.15726	0.85421	0.512302	1.75179	2.66955	0.544107	0	0.284953	1.28064	0.357325	0.901873	0.462585	0.398596	0.326489	0.467914	0.592633	1.2083	0	0.692858	0.486262	0.441119	1.02395	0.496014	0.337114	0.444725	1.45567	0.779885	0.55014	0.412346	0.555067	0.435283	0.30007	0.543363
AIF1	262.497	187.767	416.939	2.22135	1.15144	0.0121566	0.0335333	Up	5.27762	26.7806	52.3017	12.6429	0	13.9031	16.5609	44.0634	33.8746	22.9884	0.0702596	0.0619046	6.41134	2.45103	14.5694	5.12423	18.1392	5.12455	5.42357	12.2124	8.58485	3.36529	2.64875	3.59519	4.13728	9.95159	12.8783	6.35711	3.74672	20.1801	11.0557	11.2193	3.36756	8.1606	14.1409	7.93721	11.9907	15.2911	15.0436	5.10297	6.89262
AIF1L	2423.67	3252.05	711.692	0.218845	-2.19202	1.62022e-07	1.82464e-06	Down	2.67415	0	0	8.99349	5.72246	0.408364	0.868394	1.38827	4.64767	7.29017	6.79134	5.37522	21.278	11.1909	38.6484	38.8601	17.9627	47.0591	44.6238	39.2173	32.8176	44.8505	51.6045	38.8506	26.4159	29.4047	42.0508	44.676	59.5134	6.81458	34.3485	24.1738	65.7105	49.9892	16.9306	55.9701	20.5336	30.9065	10.2179	52.6338	57.3065
AIFM3	87.1204	29.0691	207.093	7.12464	2.83282	2.54508e-06	2.1398e-05	Up	0.926676	0.016555	0	3.83725	0	0.782336	2.22338	2.34126	1.23651	2.44604	3.67751	0	2.59838	19.9297	9.05614	0.432383	1.55727	0.279186	0.597183	1.06075	0.63584	0.26726	0.617724	0.362056	0.578244	0	0.863764	0.653666	0.500919	0.323981	1.10086	0.388384	0.394567	0.447032	0	0	0.763866	0.83732	0	0.512861	0.365213
AIMP2	261.743	158.22	475.689	3.00567	1.58768	6.69092e-05	0.000387545	Up	12.7081	7.13157	0	16.3242	0.0236194	6.2351	4.87384	7.66548	5.56625	4.44134	27.0803	4.15077	5.94847	9.56339	12.3032	2.23984	2.36269	2.03306	3.38035	3.79601	2.12767	1.64818	4.12691	2.59622	2.16337	0	3.09755	2.33375	3.2127	1.68828	3.75087	1.53289	4.01318	3.48431	3.0764	3.13586	3.14702	1.97526	5.87288	4.44054	3.59157
AJAP1	304.138	375.715	707.22	0.415533	-1.26697	0.0140404	0.0378591	Down	1.89648	25.0007	0	0.581019	0.59782	0.0925398	0.432955	0.287327	0.175103	0.208263	0.54422	0	1.58333	0	0	2.31351	0.247947	1.79905	0.481335	1.28432	0.480104	0.706546	0.734005	1.78427	0.405209	2.0099	0.313256	1.35507	3.46335	0.429387	0.679198	1.24249	2.89174	0.354122	0.0960947	1.61573	0.625469	0.649217	1.42801	1.45007	5.24759
AJM1	671.568	327.617	1382.4	4.22115	2.07764	3.11668e-16	2.3476e-14	Up	9.82494	4.13047	12.2889	33.8772	5.67214	7.01937	17.3722	3.8491	7.22112	6.40367	13.468	4.68309	21.1643	23.8881	2.56271	3.01995	3.85051	2.94426	1.43132	4.55529	1.94836	4.07175	5.06458	2.63859	2.84247	2.85064	2.22175	1.86965	1.75781	2.70834	1.97326	1.8904	1.54387	1.56187	2.44053	1.0319	2.41506	3.02264	6.8717	4.74899	2.45744
AK4	369.79	265.703	584.903	2.20129	1.13835	0.00747334	0.0222975	Up	5.38943	8.1842	6.83338	4.35044	0	0.233788	0.96684	5.94701	2.48282	2.53208	1.17692	0	2.40629	2.49618	3.27203	1.28838	0.717752	1.1136	2.38739	1.64495	1.83453	1.27287	1.07874	1.74351	1.51979	2.58608	1.88882	2.15848	1.65296	0.983672	1.00491	1.26162	2.77513	3.05166	0.254529	2.23312	1.81902	1.96185	1.15746	2.14405	1.9713
AK5	104.588	41.9286	234.083	5.5844	2.4814	0.000293249	0.00139918	Up	6.8645	0	0	2.19806	0	2.53043	0.866458	3.5615	1.64505	1.94061	0	0	0.0746467	0.414302	0	0.217855	0.727347	0.336861	0.196514	0.323284	0.328797	0.75834	0.192988	0.270431	0.193805	0	0.273758	0.198302	0.0678409	0.886529	0.130456	0.303829	0.214338	0.327482	0.00906081	0.233385	0.252362	0.333447	0	0.306458	0.0604333
AK9	403.174	499.046	205.041	0.410822	-1.28341	3.87941e-05	0.000240553	Down	0.764991	0.15144	0	0.00295471	0.599649	0.459563	0.221073	0.574118	0.62132	0.998728	0.293688	0.309733	1.63743	0.824518	0.240321	1.38943	1.6275	0.939091	1.11326	1.49301	1.03263	1.87435	1.60987	1.60768	1.49137	1.60116	1.47408	1.36931	1.35013	1.4417	1.39778	1.50767	1.40365	1.00813	0.613096	1.29974	1.13063	1.28099	1.40137	1.15202	1.48334
AKAP3	38.2283	50.3041	29.9952	0.263508	-1.92408	0.0101639	0.0288293	Down	0	0	0	3.17877	0	0.189531	0	0.0703613	0.199585	0	0	0	1.58194	0.0119554	0	0.440723	0.179904	0.674895	0.427736	0.319324	0.534629	0.692082	0.152092	0.280935	0	3.9186	0.309338	0.89893	0.333159	0.841195	0.652973	0.556366	0.608043	0.173436	0	0.161633	0.239367	0.76518	3.05865	0.171425	1.13005
AKR1B15	26.1922	8.43362	62.8932	7.47649	2.90236	0.00796067	0.0235389	Up	2.73604	0	0	0	0	0.105264	0	0	0	0.282991	0	4.43422	0.213354	3.17183	0.0104659	0.234086	0	0.159649	0	0.497706	0.0389135	0.0578764	0.108689	0.0424693	0	0	0.0490257	0.0552062	0	0	0.0847421	0.252319	0.0420754	0.0917648	0	0.0529409	0	0.0711233	1.19119	0.240635	0.082252
AKR1C1	216.155	125.154	404.224	3.23095	1.69196	0.000249186	0.0012148	Up	11.1939	0.700881	5.15491	0.940728	0	0.113372	0.687982	0.956074	0.31781	2.31743	1.12914	2.66548	1.63587	4.29479	4.86285	1.37778	1.63174	1.15268	0.738071	0.605963	0.373318	1.3956	1.47248	0.792837	1.04935	0	0.869475	0.658449	0.613755	1.61107	0.872616	0.34892	0.506201	0.42148	0	0.66346	0.39495	0.616462	2.03371	0.249572	0.218598
AKR1C2	86.5998	59.0253	143.587	2.43198	1.28213	0.0196247	0.049715	Up	5.19703	0.776667	2.03975	0	1.68932	0.073299	0.699868	0.0758621	0.10087	0.960654	0.40571	0	1.21651	2.08819	5.40025	0.828352	0.450978	0.960104	0.416631	0.792457	0.288213	0.714436	0.581391	0.428136	0.614007	0	0.379247	0.545179	0.61134	0.856138	1.15566	0.363378	0.249305	0.377587	0.578472	3.20221	0.175126	0.928127	0	0	0.253833
AKT1S1	1408.63	923.4	2411.44	2.61168	1.38498	2.41958e-16	1.84521e-14	Up	28.6901	28.1987	29.8912	39.9142	14.2871	39.9328	51.5246	20.1722	28.0343	21.1736	52.0069	15.3829	29.2724	53.9094	14.1217	9.6973	9.36567	10.8393	10.6708	17.4531	9.97928	11.4661	14.2581	10.4483	11.5963	21.0321	11.0749	11.5957	11.4254	10.3134	16.1164	12.7873	10.7285	7.55121	17.9639	12.4626	11.3502	11.0181	21.9593	13.4678	12.8298
ALB	24.2571	7.93488	57.9898	7.28762	2.86545	0.00430068	0.0139749	Up	0	0.726651	0	1.82283	2.0783	0.0120235	0	0	0	0.140071	0	10.1856	0.588359	0.0174439	0	0.312836	0.0262495	0.255299	0.0567365	0.144596	0.0433371	0.214852	0	0	0.18465	0	0.334872	0.327903	0	0	0.14381	0.0156112	0.0374867	0	1.00258	0	0.0997874	0	0	0.017866	0.687015
ALCAM	2658.02	3315.13	1299.99	0.392186	-1.35039	1.33104e-10	3.11237e-09	Down	15.1083	21.8247	8.37112	13.36	2.4988	2.56202	3.25713	12.5802	10.1038	10.7773	4.90573	4.09329	3.33761	2.52111	10.0036	21.196	19.6691	26.7473	28.8574	18.5938	17.6766	27.859	20.0659	26.18	24.4411	14.6682	19.0894	21.7055	25.5316	7.90481	13.9895	20.9193	24.5978	29.1217	25.9312	25.8159	21.0474	27.3347	32.9053	27.9662	32.5938
ALDH16A1	1071.86	692.128	1856.64	2.68274	1.42371	8.86468e-09	1.34315e-07	Up	31.1489	35.9223	22.5437	26.4308	5.41999	16.1682	28.6367	15.7304	23.1734	17.0704	41.4132	12.2663	16.3589	48.1613	1.14478	7.51831	11.8292	8.05977	6.392	13.5637	8.59637	8.39433	17.8184	5.70427	8.32843	6.42607	6.91874	6.12739	8.19589	23.5658	12.9043	5.19741	5.24302	6.32613	6.91319	6.97357	10.3534	11.408	19.3969	11.7672	7.18872
ALDH1A2	81.9378	26.4719	196.567	7.43346	2.89403	0.000245756	0.00120031	Up	0.184629	0	2.66372	0.0131926	7.65614	18.3341	0	0	0	0.946594	1.52985	0	0.280059	0	0	0.339619	0.803611	0.356344	0.20326	0.638365	0.103504	0.0139948	0.131407	0.0718848	0.0109341	0	0.322446	0.30258	0.474951	1.8057	0.784514	0.22371	0.10581	0.190193	0.0178917	0.341369	0.0866644	0.235857	0.957164	0.0930987	0.149167
ALDH3A2	3689.97	4611.06	1786.39	0.387347	-1.3683	1.10937e-07	1.29701e-06	Down	17.1727	5.3074	6.38951	9.20584	2.72456	2.91829	13.5279	9.69985	11.6882	22.0353	9.33985	83.2129	42.2231	13.0741	16.3714	50.9811	25.4993	40.4903	52.4214	38.4534	37.0421	51.3389	36.1912	52.6772	62.7649	38.0214	45.5555	55.6064	46.0511	16.0507	30.7437	44.8197	49.9929	54.5634	52.4476	57.2703	47.3838	31.7111	61.5839	56.4125	51.8002
ALDH4A1	313.763	234.623	477.319	2.03411	1.0244	0.000153222	0.000800471	Up	6.63141	5.68654	1.40011	10.4431	4.96507	3.43319	6.34125	5.01459	6.33114	6.92974	8.47983	0	9.57608	6.18734	2.31985	2.38015	2.22881	2.54731	2.33101	2.86033	3.01695	1.00041	3.88176	2.65569	3.27591	4.0032	3.04075	2.78792	2.63727	1.59394	4.14819	2.46933	1.66848	2.77249	6.02815	2.41335	2.7901	2.903	4.90063	1.79835	2.11172
ALDH5A1	1116.81	1403.55	712.904	0.373352	-1.42139	8.69388e-06	6.33815e-05	Down	2.72476	2.1793	0	2.51539	3.42926	0.600491	1.11627	0.892359	3.58772	2.62334	3.89605	12.4482	14.9822	0.678457	30.8126	11.1073	9.87294	9.18802	11.8359	8.84052	8.57452	12.9524	12.2778	11.8317	10.8171	12.4806	8.28182	12.6688	12.4197	11.1579	8.54884	13.5649	14.1823	20.631	9.69386	9.78054	10.5186	9.41546	8.16641	15.0345	12.7597
ALDH6A1	507.166	651.318	310.463	0.321195	-1.63848	7.16245e-06	5.35334e-05	Down	1.0171	0.337351	2.91108	0	0.0187611	1.32851	1.72364	1.95313	1.17557	2.79522	1.56122	15.3059	3.4288	0	0.239895	6.70704	4.36122	6.1336	5.929	5.18199	4.02556	4.76536	4.11396	5.5782	3.34813	1.57578	4.95632	6.46027	5.76452	3.04309	4.72462	4.83231	5.10135	5.22686	3.31395	2.41101	5.10752	5.02561	7.93696	4.9424	5.63743
ALDOA	650.211	226.05	1526.81	6.75527	2.75601	1.73309e-13	7.37324e-12	Up	28.8426	52.2457	22.3931	29.4839	4.73224	41.6065	29.0165	31.7576	15.9822	15.635	92.3363	0	12.8549	29.5241	5.1319	4.15212	2.09039	3.17548	5.37669	4.2136	4.81628	3.49039	7.96855	3.46519	2.9944	0	2.78271	3.27858	2.24326	3.41535	5.9743	3.11629	3.60885	3.59641	5.14772	4.02049	6.02175	4.18115	15.6895	8.72627	4.57138
ALDOB	20.9384	6.71879	50.3257	7.48027	2.90309	0.00290464	0.010029	Up	0	0	1.87549	0	0	0.192998	0	0	0.240595	0	5.24171	4.61839	0.299136	0	0	0.0656409	0	0.0172184	0.120536	0.121359	0.0954788	0	0.0571458	0	0.0158499	0	0.0687373	0.129005	0.282454	0.259754	0.101841	0.250586	0.0825894	0.0183801	0	0	0.329772	0.299159	0	0.134955	0.129738
ALG3	705.47	445.806	1242.11	2.78643	1.47842	2.15926e-11	5.81041e-10	Up	10.3458	35.1146	36.7363	25.6637	6.72393	43.243	24.4514	37.0497	32.8981	24.1732	24.6877	6.23378	12.3406	57.1202	12.4058	9.19912	10.9467	10.3946	13.4928	13.063	11.282	9.56955	9.4087	7.62507	14.0628	12.3394	10.0238	8.41162	9.38852	11.5664	17.8542	10.324	11.1003	7.54138	7.93026	6.9834	13.6661	8.73031	1.27584	10.228	9.71961
ALK	593.95	738.607	294.992	0.398892	-1.32593	3.13536e-06	2.57484e-05	Down	2.97759	0.762908	0.95087	0.343111	0.86869	0.314517	0.427863	0.460371	0.226715	0.697913	2.46966	5.04157	1.08805	0.221634	2.53593	4.19556	3.0147	1.74906	4.10611	2.00927	1.91097	3.67185	4.30218	3.99051	3.9854	4.48847	3.11578	2.33837	1.40665	1.46033	1.11064	2.52797	4.06868	3.62744	4.16056	2.53945	3.12819	3.037	3.66763	4.95832	3.39267
ALKAL1	34.552	46.2657	29.5023	0.222422	-2.16863	0.00826022	0.0243176	Down	0	0	0	0	0	0	0	0	0	0.386041	0	2.58566	1.63288	9.75505	0	2.40367	0.210457	1.09654	1.64897	2.51182	1.50565	7.01953	1.90052	3.00205	1.71596	0	1.02141	1.53357	1.57394	0.805903	0.756658	1.65842	2.30422	2.53613	0	0	2.90018	1.14915	0	5.76546	0.979231
ALKBH2	133.318	94.7064	213.116	2.249	1.16929	0.000141064	0.000741807	Up	2.90222	6.55444	7.3109	4.94248	5.83221	4.49347	5.77542	4.32145	5.18693	4.42208	18.8948	0	6.06282	8.21597	7.90307	3.79629	5.68893	3.76541	3.53395	3.34486	2.3912	2.96982	3.95909	1.91019	3.26563	0	3.97537	3.35739	2.74386	1.87783	3.43576	3.01037	2.92134	1.82702	2.29682	1.07321	2.95164	2.47166	4.27228	2.0732	4.42903
ALLC	25.6161	3.20148	71.9397	22.5026	4.49202	1.53863e-05	0.000105714	Up	0	0.992171	0.890734	0	0	0.0369382	0	0	0.248513	0	1.63467	0	0.0463469	2.20911	0	0	0.0537617	0.0311238	0.0532593	0.0767788	0.0197242	0.132012	0.0550913	0.00538162	0	0	0	0.00466374	0.0319101	0	0.0061362	0	0.0255922	0	0	0.00447237	0.00567708	0.00515006	0	0	0.0833824
ALOX15B	572.402	832.155	35.5782	0.0428793	-4.54358	3.18949e-16	2.38291e-14	Down	0.0200123	0	2.22732	0	0	0.855691	0	1.62362	0.308406	1.85428	0	0	0	0.990202	0	2.98913	9.96333	8.25027	29.3463	5.89394	21.4304	2.27538	42.0126	25.7929	6.31459	24.2362	7.38897	8.42696	6.13019	7.09984	7.37139	21.2813	11.3701	7.15766	8.40115	8.18108	26.1944	9.07559	4.21912	10.7017	16.466
ALOX5	1406.39	1730.36	736.857	0.425926	-1.23132	0.000169903	0.000876655	Down	10.2726	21.4473	10.43	14.3315	2.01679	13.5226	16.356	19.2132	20.9403	14.8547	5.68127	0.0239506	9.94225	6.46704	3.76713	12.0811	47.3712	20.2167	76.2233	22.7799	61.8586	7.52489	39.7331	30.1516	20.5547	47.579	25.7042	8.17005	27.9088	50.8813	22.7166	39.1776	13.8419	28.5545	15.2382	22.6871	80.3029	33.1971	15.7148	15.7468	14.2316
ALX4	155.465	42.8907	388.117	9.0509	3.17806	4.95952e-07	4.96195e-06	Up	1.45135	1.1735	0	4.12936	7.05754	0.369387	19.6905	0.191152	1.97522	0.237518	0	1.81215	0.397266	1.82349	0	0.201095	0	0.261929	0.243349	0.602559	0.178673	0.274314	0.362213	0.314515	0.348272	0	0.209128	0.174439	0.276006	0.287069	0.552267	0.0747441	0.254264	0.0776667	0	0.240466	0.311875	0.361178	1.08574	0.784113	0.402029
AMDHD2	582.852	419.226	921.012	2.1971	1.1356	0.000156497	0.000815496	Up	18.1723	6.00964	6.80492	9.08356	8.13391	11.0113	16.6533	5.33472	13.7486	10.234	21.5518	0	2.57276	30.6002	2.44977	3.56397	6.93909	4.52808	5.19403	7.84428	4.2923	2.93723	8.75236	4.33262	5.29222	4.02645	3.40203	3.24961	4.34254	8.90036	6.03096	3.14685	3.28578	3.63876	4.47358	6.32392	6.56573	4.67236	12.2994	6.76658	6.98554
AMELX	292.988	363.775	146.694	0.403238	-1.3103	0.00260513	0.00914871	Down	1.47766	0	0.907321	0	0.993166	0.235053	1.41542	0.250875	0.373604	0.75874	0	2.46933	1.43039	0	2.38494	1.93666	2.42897	2.32317	1.66837	0.973662	1.99095	2.94016	2.10999	2.553	2.17682	6.31954	2.35297	2.24361	2.69254	0.579175	2.15541	2.66532	2.17003	2.70189	2.08975	1.9381	1.65817	2.30551	0.886642	1.40872	1.96487
AMH	97.6567	42.9132	210.793	4.91462	2.29708	0.000428425	0.00194935	Up	2.80458	3.19064	4.05858	0.102332	0.0291684	0.197435	7.18863	1.90192	0.551756	0.619248	12.5217	0	28.4407	6.61017	0	0.219529	0.596817	0.69102	0.770404	0.446461	0.0729871	0.814157	2.82854	0.796563	0.593694	7.19879	0.275861	1.48416	0.236159	0.641515	0.635777	0.749321	0.441938	0.024588	0	1.53911	0.903317	0.60983	3.54039	0.60931	0.655663
AMHR2	13.7219	1.91623	38.1204	19.8367	4.3101	0.000648935	0.00278793	Up	0	0	0	0	2.16648	0.0125337	0	0	0	0	3.94274	2.85755	0	1.20014	0	0	0	0.0380187	0.0739296	0	0	0	0.189269	0	0.209983	0	0.0151774	0.0569691	0	0.132356	0.0749557	0.0162735	0.0911799	0	0	0	0.104021	0	0	0	0
AMIGO3	511.172	343.818	857.037	2.49276	1.31775	1.80338e-05	0.00012172	Up	12.0004	16.3476	13.321	20.8712	12.2307	9.65815	16.8122	7.21441	8.62061	9.45564	2.22075	8.72976	10.6638	26.0426	1.0693	5.95135	7.93855	6.14231	5.56066	7.64817	4.38032	3.07695	9.94263	6.28159	4.68716	6.64839	4.33334	5.65135	4.20332	7.33101	7.82395	3.68457	3.06918	3.05253	1.41747	2.04409	4.57731	5.1422	0	3.63068	6.10734
AMN	127.655	33.116	323.037	9.74782	3.28508	1.82302e-06	1.58441e-05	Up	0.621147	2.07172	0	1.96874	0	0.208905	0.616724	0.112487	0.598274	0.221992	16.6581	0	0.541943	12.3035	1.24061	0.359096	0.332812	0.299712	0.466246	0.497933	0.149236	0.141248	0.265256	0.125856	0.157653	0	0.553797	0.21172	0.272166	0.775098	1.40971	0.124623	0.170164	0	0.43855	0	0.32801	0.269221	0	0.251688	0.0860299
AMOT	1723.14	2215.96	1583.46	0.31797	-1.65304	1.04097e-14	5.78004e-13	Down	3.75419	0.864223	4.19489	2.96612	3.17866	1.40252	2.09311	1.9522	4.19967	2.11195	4.05148	3.50104	1.66343	7.2332	73.518	10.7581	7.48727	10.4857	13.5504	8.15754	12.1767	12.7201	13.4382	10.6986	10.61	8.02496	7.88023	13.7463	9.74772	7.08707	7.17333	12.1933	16.0334	13.9721	18.8542	9.29267	13.1269	11.4929	19.2542	6.47014	11.3222
AMPD2	1847.3	917.03	3769.85	4.11124	2.03957	1.93048e-29	1.41921e-26	Up	19.7298	27.735	56.0311	67.1447	34.188	45.4694	54.011	37.2959	29.3243	26.9807	25.4119	14.1915	12.3527	63.8201	6.71281	9.01795	10.6156	9.45221	6.70884	14.1918	9.21926	9.07165	10.446	9.06572	10.8037	4.22864	8.54519	8.24739	7.87395	15.9276	10.2398	7.65355	7.59686	6.90529	9.16548	7.90897	11.2606	10.5493	9.43282	7.40847	8.61412
AMY1B	11.567	16.1687	2.05677	0.125326	-2.99625	1.22697e-05	8.6169e-05	Down	0.0276078	0.0202216	0	0	0	0	0	0	0	0.204644	0	0.125646	0.238041	0.0203884	0	0.812537	0.613608	1.02306	1.14391	0.0187781	0.489639	0.401789	0.188635	0.239549	0.706315	0.0859508	0.289294	0.41519	0.240375	0.123668	0.0210106	0.255449	0.33591	0.0682553	0.0481567	0	0.27214	0.26451	0	0.375871	0.267661
AMY2B	636.447	832.713	230.83	0.277003	-1.85202	3.32744e-07	3.47867e-06	Down	5.97115	1.89214	0	3.15914	0	0.797591	2.44519	1.65654	2.02314	6.04277	1.36715	16.7436	10.0616	1.17279	1.40706	21.3754	17.4599	15.9874	21.0689	15.2807	12.8201	24.9609	16.0229	13.8502	16.7031	4.25193	9.95847	13.9867	9.83812	14.7396	11.5379	13.6585	11.1342	14.3089	3.37336	7.55205	13.388	16.0403	6.70834	15.7273	17.3262
AMZ1	1427.37	742.255	2843.29	3.83069	1.9376	1.70741e-09	3.07883e-08	Up	5.07705	3.62608	18.8203	23.9391	7.28409	5.43985	4.80807	10.2494	10.1971	2.45792	4.21745	0	2.14333	4.59764	0.788544	2.06011	2.18654	2.44171	2.39702	2.1082	1.91185	2.01074	2.90883	2.24209	1.82178	0.834364	2.19166	1.59061	1.22535	4.44708	1.94332	1.52042	1.50757	2.0687	0.770422	1.7174	1.72759	2.25832	1.90621	2.15299	1.93017
ANAPC2	899.474	652.37	1410.15	2.1616	1.1121	0.000201812	0.00101397	Up	21.3047	24.7176	19.2568	32.4916	18.5624	21.9894	16.6069	10.7058	13.5183	12.8387	21.8412	2.01228	10.3221	71.6417	7.0219	11.1435	12.7867	9.74619	10.3641	15.127	8.49143	9.83722	20.0017	10.8277	10.4163	0	8.73386	10.5827	9.83152	17.5204	11.4331	6.98653	5.72122	9.68335	5.28354	8.41198	10.4775	12.2836	8.82935	16.1911	11.3787
ANGPTL1	407.703	546.344	245.351	0.221854	-2.17232	6.20957e-06	4.71761e-05	Down	0	0.0446326	2.61229	0	0	0.302421	0.575537	1.90908	0.610389	1.75027	0	3.32786	5.39991	0.135002	25.047	6.56835	25.9017	4.89249	5.27829	7.11844	3.63344	5.70889	4.24155	5.11441	4.02731	5.51338	4.44148	3.46291	6.55951	31.2126	8.68352	5.99057	4.75469	7.46978	7.88317	4.34326	6.29618	7.09339	7.30086	3.26083	3.24925
ANGPTL2	2018.39	1368.69	3361.1	2.45571	1.29614	6.62407e-14	3.07434e-12	Up	6.50567	13.9224	13.4963	38.2908	27.5584	20.1943	17.4239	21.5501	9.524	22.1522	8.58418	10.0356	15.7081	8.91847	2.95251	5.5743	5.77517	7.80507	7.27896	7.65274	6.26178	6.49812	6.22822	7.93134	7.84457	5.78613	8.04	8.94318	7.30818	7.55553	7.97863	7.87068	4.88777	6.13184	6.94673	6.46614	8.10348	6.83641	4.59053	5.37424	6.88868
ANGPTL4	722.195	422.585	1341.39	3.1743	1.66644	0.000211369	0.00105421	Up	27.5802	205.25	23.0564	24.6193	6.63957	3.14789	12.7525	19.2187	7.02007	6.32349	4.70592	0	52.2632	9.19517	0.0181641	4.14394	6.4122	7.88611	6.48214	7.9807	6.11204	4.16857	12.2613	12.6224	8.39731	10.7438	9.61478	4.07206	7.62645	2.54756	4.70637	2.93766	13.6409	7.87212	4.59094	17.9322	4.62637	13.878	6.77462	17.833	15.8098
ANK1	176.223	80.6519	373.738	4.6359	2.21285	1.97984e-05	0.000132656	Up	3.97858	1.73196	4.5967	2.65174	0.231719	1.8155	2.46195	0.506909	0.600087	0.782253	2.0988	0.0513671	0.0810975	0.00416764	1.67826	0.415232	1.1414	0.165559	0.176219	0.671734	0.200176	0.21046	0.289195	0.0791003	0.124327	0	0.413947	0.0979269	0.205476	3.4127	0.536853	0.138002	0.107474	0.283695	0.190314	0.626058	0.421189	0.259532	0	0.268914	0.080246
ANK3	2321.47	2821.01	1289.1	0.456893	-1.13007	8.81063e-05	0.000495655	Down	4.14799	0.447113	3.64017	0.0174471	1.05713	3.67984	0.965582	1.85296	1.84784	3.15443	4.48184	4.02495	8.69686	2.60606	0.424569	10.8906	6.32492	8.42212	5.65721	6.55021	5.22112	9.5263	9.03929	4.86781	6.98017	3.99089	7.3891	7.80982	4.68443	4.20573	8.27133	5.43873	2.97856	6.19478	7.23033	3.82449	5.93122	7.28368	3.62338	4.84134	5.01258
ANKAR	408.523	500.246	218.961	0.437714	-1.19194	0.0129215	0.0353031	Down	0.774983	1.00915	1.14295	0	0	0.78459	0.748857	1.29743	0.882464	0.880837	0	5.12398	3.92675	0	4.53799	4.40338	4.5454	3.93551	3.1542	3.5083	2.5541	6.39909	3.7287	3.70706	3.87363	0	3.2961	3.70565	3.09436	5.13011	2.82445	3.4374	2.49172	4.39262	5.18696	2.03472	2.84351	3.47605	1.32931	4.1423	2.92193
ANKFN1	58.8204	25.2102	128.282	5.08517	2.3463	0.000545309	0.00240019	Up	0	0.201637	0.760493	0	0.00236078	0.018438	0	0.150435	0.187931	0.0393796	0.361725	0.807765	0.569107	0.00178334	0.374951	0.0390891	0.155646	0.067114	0.0275515	0.0837668	0.0191987	0.00439297	0	0.0274	0.0463351	0.14848	0.0223271	0.00419029	0.0229366	0.0735557	0.0422684	0.0143638	0.0178843	0.0159204	0.223245	0.211633	0.0238035	0.0586117	0	0.0237443	0.0249726
ANKRD1	72.108	21.0632	204.05	24.7274	4.62804	2.52982e-06	2.12795e-05	Up	24.4839	0	0	0	0	0.552546	0	33.9208	2.25368	7.75571	0	0	0	0.846176	0	0	0.0335085	0.977697	0.0905327	0.102545	0.239726	0.658239	0.154517	0	0	0	0.315961	0.104645	0.0477332	1.26964	0.137684	0.159426	0.0957062	0.323037	0	8.69709	0.106152	0.211854	0.486325	0	0.3508
ANKRD11	4249.37	3112.81	6598.26	2.11988	1.08398	4.51479e-11	1.14768e-09	Up	14.0273	17.9719	15.3334	31.0565	22.2696	33.4484	26.4389	12.3901	25.3613	20.4993	14.2965	7.2812	12.8202	33.9341	8.64553	9.42347	13.2333	9.70111	8.0033	13.7041	7.77147	10.8769	17.6311	7.75627	10.9836	6.67572	8.9569	10.1439	8.50272	15.4354	10.6658	6.80796	7.50427	7.54539	6.49527	7.6814	9.51891	10.3453	12.1837	14.581	12.1827
ANKRD13A	2264.59	2717.72	1328.13	0.488706	-1.03296	7.14476e-12	2.14215e-10	Down	17.3542	9.38637	15.6115	4.68535	6.04397	6.05848	11.9283	13.6819	11.3841	12.7195	6.99333	18.2636	19.0275	8.45719	17.335	19.5385	37.895	19.4954	32.535	26.985	25.4094	21.1429	22.6382	26.3503	30.6336	33.5215	23.5995	18.4358	24.0144	39.7191	26.0625	25.6578	24.5479	25.5445	26.4997	23.7344	29.9135	24.0816	12.0575	32.4657	27.6092
ANKRD13B	416.285	176.481	911.879	5.16676	2.36926	7.2441e-09	1.12259e-07	Up	3.60286	4.8012	6.4484	3.93635	0	1.10629	3.25588	1.21232	3.01795	2.29158	37.7153	3.57031	4.01949	34.864	1.45285	1.91552	0.981587	1.44458	0.565303	1.88141	1.3718	0.97257	5.41975	1.5049	1.69319	2.78609	1.30382	0.907532	1.08551	0.374839	1.60977	0.49928	1.35261	1.60909	0.966331	1.08303	1.50569	1.23971	1.62011	2.08338	0.863865
ANKRD13D	976.417	606.595	1740.72	2.87021	1.52115	1.18744e-14	6.53413e-13	Up	44.8004	31.1106	22.2849	24.8306	32.8594	53.425	39.0585	26.5464	35.1523	19.889	20.6003	5.57121	7.32314	43.1319	9.41706	10.5477	14.0594	10.0579	8.59496	14.3771	9.34967	9.35117	17.8449	12.7476	13.7619	9.58813	8.44013	13.3155	7.41834	18.8772	10.134	7.96607	6.18868	8.67318	3.52984	8.3571	14.3679	11.1235	8.75526	11.865	9.66644
ANKRD18B	9.82246	2.51342	24.9278	9.87944	3.30443	0.0032509	0.0110338	Up	0.011685	1.0185	0	0	0	0	0	0.287792	0.288122	0.0519695	0	0	0.0111946	0	1.52222	0.085977	0	0	0.0350841	0.103322	0	0	0	0.124787	0	0	0	0.0202765	0.0369961	0	0.0266783	0	0.012363	0	0	0.025926	0.0082274	0.0298545	0	0.0441911	0.0755253
ANKRD22	63.9799	35.1171	123.63	3.51787	1.8147	0.00547308	0.0172036	Up	0	5.16454	0	1.9673	0	0.712125	0.319121	3.81043	0.776148	0.456284	5.32939	0	0.107222	0.0206632	0.0184089	0.473506	0.855082	0.151208	0.151216	0.666093	0.650243	0.203602	0.0716915	0.130727	0.288323	0	0.46566	0.299405	0.177175	0.188002	1.11792	0.545522	0.103611	0.772458	0.650744	0.22504	1.15248	0.982942	0	0.444427	0.271268
ANKRD23	421.069	287.3	697.525	2.4272	1.27929	3.51353e-05	0.0002213	Up	3.8433	3.62593	0.964327	26.7218	2.9405	10.0581	11.2563	8.01921	11.7008	3.79331	37.8427	4.34904	6.50349	21.3334	2.22629	4.5184	7.0797	5.25694	3.31131	6.13748	2.92528	5.18675	8.88414	3.55505	5.4329	1.98337	3.81098	4.47023	4.10018	12.9681	5.0073	3.10608	2.62982	2.20333	1.11732	12.7793	3.39727	4.32265	5.84744	4.28144	2.90259
ANKRD24	136.416	94.9621	222.086	2.33746	1.22494	0.00452233	0.0146125	Up	2.5375	0.186579	0.686555	6.46015	1.41756	0.40894	0.656483	0.425821	1.05689	1.0385	1.99895	3.52248	2.97538	0.542648	0	1.16781	1.32829	0.332803	0.405943	1.35943	0.431404	0.766392	2.15887	0.464284	0.758921	0	0.748836	0.510023	0.620385	1.07083	0.835085	0.310807	0.611577	0.589403	0.39306	0.673865	0.731212	0.757199	0.541777	1.39315	0.607909
ANKRD31	52.3814	23.1987	112.692	4.85526	2.27955	0.00149032	0.00568386	Up	0	0	0	0	0	0.0168914	0.2602	0.252397	0	0.0737925	1.11413	2.69952	0.38149	0.165417	5.46361	0.140392	0.239699	0.0832601	0.169377	0.220064	0.248603	0.150918	0.552661	0.0276856	0.0412693	0	0.122726	0.259119	0.0328322	0.0520257	0.12627	0.169969	0.0702179	0.252959	0.308708	0.487771	0.046729	0.0370921	0	0.112946	0.101878
ANKRD33B	682.072	298.007	1475.81	4.95211	2.30804	1.08465e-09	2.05726e-08	Up	24.163	3.51107	6.28899	2.22976	11.8003	0.698775	2.97943	7.20748	1.96075	2.42397	18.4044	2.82539	1.33119	0.8201	4.45353	0.776025	3.98131	1.33984	0.780779	2.35708	1.38559	0.95426	0.748276	0.405984	1.19766	0.521196	1.49971	0.865045	0.967323	9.41887	2.72649	0.774508	0.519563	1.01634	0.382867	0.996698	1.37519	1.80357	0.11572	0.87793	0.587911
ANKRD34A	88.1816	51.461	164.071	3.19007	1.67359	0.0016095	0.00605549	Up	1.04744	0.646649	0	6.20995	1.22881	1.69093	6.53857	0.411894	2.52506	1.65267	0.0193229	0	1.10382	3.34832	0	0.396357	0.532122	0.670023	0.278551	0.916	0.539921	0.762197	1.0224	0.639193	0.563602	0	0.691756	0.58855	0.426383	1.32716	1.13878	0.563704	0.18998	0.678233	0	0.780199	0.568929	1.27117	1.27567	0.135815	0.483575
ANKRD35	43.1254	20.0082	90.9011	4.5471	2.18495	0.00744096	0.0222298	Up	0	0	0	0	3.0475	1.18598	0	0	0.9905	0.5598	0	0	0.138544	8.95915	0	0.496557	0.303561	0.359746	0.202627	0.568319	0.18671	0.628469	0.192131	0.364643	0.159868	0	0.376367	0.213766	0.228932	0.0863725	0.183428	0.159296	0.204006	0.0926937	0	0.196081	0.147077	0.348953	1.14771	0	0.197326
ANKRD39	149.26	103.829	243.149	2.34212	1.22782	0.00338824	0.0114303	Up	14.885	7.09117	8.18103	10.9473	0	12.1353	18.6332	11.1331	6.80711	10.4056	11.7204	0	3.76794	28.1071	14.4909	5.87678	7.53114	4.99835	3.92417	7.36694	3.51547	5.94407	7.23505	2.90781	6.88015	0	5.89291	3.84989	4.31044	9.64916	8.24277	4.239	4.8014	3.64016	4.01072	1.20826	6.73136	5.56539	0	7.04805	4.22376
ANKRD40CL	8.32679	1.8347	21.7438	11.8544	3.56735	0.00142826	0.00547674	Up	0	2.01864	0	0	0	0.138897	1.32267	0	0.546665	0	0	0	0	2.17634	0	0.0803089	0	0.021066	0.0491568	0.0927989	0.0166878	0.198559	0.0932207	0	0.155134	0	0.0168194	0.0315663	0	0	0	0	0.014435	0	0	0	0.211338	0.0697158	0	0.0412778	0.0176366
ANKRD63	19.1487	3.93872	50.5825	12.901	3.68941	3.74629e-05	0.000233717	Up	1.28809	0	0	0	0	0.0878131	0.131171	0	0.283579	0.1364	0.801975	1.80577	0.220361	0.857829	0.786942	0	0.281177	0.0355154	0	0.0312902	0.00703354	0.0418442	0.18663	0.0767623	0.0326928	0	0	0.0465659	0.0273096	0	0.0700204	0	0	0	0	0	0.0323907	0.0514215	0	0	0.0669009
ANKRD9	733.804	372.567	1480.36	3.97341	1.99038	3.90352e-12	1.23058e-10	Up	10.9159	10.0506	9.34873	12.4861	4.65013	2.96049	9.1667	5.11278	5.96214	7.18159	5.22708	4.3561	13.2017	13.4411	3.73519	1.75259	1.37223	1.88402	3.00107	4.83553	2.91343	1.03012	2.48991	1.79952	2.92337	0	2.30139	1.66513	1.60197	0.765865	3.28628	1.27968	1.09386	2.00511	1.64409	1.76702	1.35815	2.5388	5.56398	2.03925	2.32819
ANLN	374.174	68.4472	1006.01	14.707	3.87844	3.94697e-16	2.90165e-14	Up	6.91678	11.3746	1.43479	2.72627	3.5228	2.75419	4.03191	7.91161	7.59048	1.76967	2.93888	0.0253863	1.52836	13.6517	53.802	0.541761	1.48773	0.620118	0.790505	0.386993	1.20762	0.32472	0.190565	0.431878	0.562905	0	0.570755	0.271021	0.24725	0.779584	1.27353	0.575111	0.720005	1.0481	0	0	0.644108	1.14012	1.79934	0.405031	0.548009
ANO4	43.6156	12.9025	107.09	8.28535	3.05056	0.000445677	0.00201107	Up	0.598147	0	0	0	0	0.0744986	0	0.0691419	0	0.226406	1.24078	4.85078	0.158501	0.465229	0	0.103004	0.0707146	0.0884264	0.118455	0.129844	0.0972895	0	0.00543476	0.106179	0.0180886	0	0.0745235	0.0846545	0.0503669	0	0.188865	0.029439	0.043761	0	0.155394	0	0.0627249	0.0406443	0	0.115512	0.0164514
ANO5	128.347	162.02	58.7546	0.362368	-1.46447	0.0133774	0.0363219	Down	0	0	0	0	0	0.0702555	0.295156	0.0999792	0.0354499	0.295555	0	0.924761	2.60045	0.0113253	0.686101	0.976034	1.16739	0.615645	1.16493	1.52811	1.51935	0.397548	0.47152	1.07475	0.80648	0	0.902735	1.41038	0.904314	0.288518	0.770279	0.618261	2.00787	1.71246	0.258583	1.8076	0.307733	1.32726	1.43105	1.50791	0.792956
ANO7	351.893	232.856	597.905	2.56789	1.36059	0.000636378	0.00274296	Up	4.86668	2.64128	2.42505	1.57533	6.54436	5.40223	6.70841	1.72728	1.60391	2.09348	5.6283	0	3.22062	15.0257	2.65543	2.4016	0.358382	1.50136	1.69594	0.950517	1.05187	2.56002	1.88631	1.585	1.97236	0	1.48785	2.27233	0.943688	0.822976	1.73287	1.09153	1.4682	0.740926	0.102277	2.03815	1.48624	1.61043	3.56892	2.27661	2.52022
ANO8	1321.77	613.755	2784.99	4.53781	2.182	4.72965e-14	2.2637e-12	Up	6.66855	20.2243	13.1004	30.345	6.44563	16.9778	11.7265	5.70464	14.6432	7.94567	19.8798	10.7129	10.0526	134.965	2.57294	4.27249	5.73463	5.5558	4.27615	5.99397	6.00871	4.5174	12.7712	5.0837	8.06183	3.22819	3.66555	4.93523	3.55584	4.21772	4.36993	3.57428	2.82674	4.29704	4.72298	3.72881	5.99239	5.48426	5.23753	5.16612	4.15697
ANO9	630.579	444.264	1790.48	2.28636	1.19305	0.00938687	0.0269902	Up	5.67567	0.971608	2.08859	7.244	0	1.78768	1.48037	1.82728	1.59183	3.49787	91.6289	7.16278	4.8437	70.886	1.73119	1.99204	9.27976	2.53503	3.09482	7.12186	2.79281	1.51316	5.71113	1.66915	2.33356	0.753173	1.71572	1.83013	2.12573	26.1643	6.28879	1.63842	1.59327	2.98383	1.42244	1.86359	4.37134	4.54196	6.76416	3.20735	2.42453
ANOS1	1198.65	1602.36	364.308	0.227357	-2.13697	9.36957e-07	8.74573e-06	Down	0.0323581	0	3.82811	0.0416183	0.00790853	0.461191	0.178761	3.52768	1.03473	1.34319	1.08641	2.66917	10.4314	1.37405	6.70617	11.9638	7.80317	6.53256	9.05965	7.34555	14.3966	8.21907	6.08002	12.1972	12.0153	3.78403	13.5229	9.53605	13.8242	1.19581	7.14762	11.8905	16.0949	15.8466	15.4418	10.2127	8.07094	10.1687	9.34753	13.045	10.0912
ANPEP	1598.43	504.951	3858.28	7.64104	2.93377	1.92573e-13	8.11766e-12	Up	110.362	38.638	60.5715	47.8706	22.4164	92.129	41.7494	44.5593	48.3631	62.386	8.99507	0	2.77938	37.9996	0.0290675	4.0092	9.47572	6.75337	3.93527	11.8798	5.9262	3.1077	3.52178	7.11645	4.41653	14.2817	6.94425	4.56574	4.7209	5.47531	9.94111	4.86652	3.3811	2.81563	4.52964	5.97128	6.10734	12.9996	5.07282	3.33051	7.6338
ANTKMT	305.222	211.793	498.308	2.35405	1.23515	4.17415e-05	0.000256149	Up	40.635	38.8517	17.9522	14.469	28.445	10.6421	23.4825	9.84177	20.1729	14.3936	47.6667	0	28.5878	24.9235	15.5104	6.29926	11.6513	6.75317	6.55665	11.3509	7.05697	9.53658	15.5778	7.86743	7.62728	7.53255	5.08593	8.50451	7.36573	21.0646	8.97056	6.6013	6.00584	7.15766	12.4446	4.12939	9.47875	10.2235	52.1742	11.3087	7.378
ANTXR2	1177.35	846.638	1860.81	2.19825	1.13635	0.000599873	0.0026064	Up	9.16137	5.25279	13.8372	7.25405	7.22359	13.0575	10.4993	14.9663	8.12752	12.4775	4.81641	0	1.44284	2.05982	1.13039	2.72433	10.3018	3.37898	1.91324	4.59676	3.78065	2.33426	1.07733	2.88864	2.87087	4.2402	3.93113	3.31469	2.39707	12.7522	4.29915	3.92398	1.46975	4.18048	2.02639	2.82583	3.82435	5.81346	6.37649	1.90815	2.68834
ANXA1	9049.04	12114	2714.81	0.224129	-2.1576	2.48585e-18	2.61071e-16	Down	82.5511	191.006	91.9654	36.9234	33.2405	67.8249	23.7974	77.5127	35.9083	81.6526	5.40974	17.8834	14.3425	123.991	71.9403	291.012	142.011	358.72	406.09	234.404	268.595	552.407	236.146	335.232	328.341	210.775	366.198	398.447	420.118	110.004	175.548	252.449	412.342	335.712	545.524	354.664	298.234	241.861	257.625	282.327	297.048
ANXA3	533.543	739.189	108.541	0.146763	-2.76844	4.47316e-10	9.21662e-09	Down	2.33683	15.1563	0	2.00372	0	0.0383712	0.134337	0.327632	1.56829	2.06744	6.57065	0.0428836	1.94987	9.2133	1.83505	23.1011	6.70169	33.9284	34.674	26.9951	26.4159	26.7752	19.2825	30.4146	11.3838	9.5047	19.8405	21.9318	32.1304	11.6158	11.6458	21.8962	33.3177	23.8551	21.6081	26.8648	26.6706	19.3317	10.4647	39.6549	27.3332
ANXA8	36.1024	14.4517	186.87	11.5051	3.5242	0.000534244	0.00235804	Up	0	13.5771	0	0.0116868	0	0.0485648	0	0.473908	0.378078	0.373811	3.88969	0	0	0.0100655	8.76111	0	0	0.273581	0.52381	0	0.116696	0	0.0582041	0	0.135605	0	0.210031	0.0315344	0.0107882	0	0.114099	0.0450399	0	0.527916	0.245668	0	0.0383862	0.0348227	2.19829	0.226799	0.0176187
AP1M2	1169.14	1608.54	379.228	0.162312	-2.62316	4.05791e-06	3.23559e-05	Down	1.81082	0	0	3.52253	0	0.426483	0.192659	0.626499	0.770545	16.0071	0	0	59.2943	11.2572	18.031	39.1361	6.96815	27.0209	45.5406	24.2474	33.1737	32.7455	37.2567	36.5838	36.2633	51.2221	42.065	41.7245	37.0094	7.5788	23.9626	32.8136	49.6699	32.5635	47.0968	38.903	29.5532	22.9945	28.1165	49.5323	36.5272
AP2A2	1876.81	1388.9	2885.15	2.07752	1.05486	1.77245e-12	5.99922e-11	Up	38.5864	31.3738	23.3578	31.2068	15.6421	28.9304	35.8676	21.6586	35.5949	25.4374	23.4476	4.88381	12.7937	14.2816	14.412	9.58353	14.5881	12.0719	10.8763	18.9619	13.7437	11.1553	14.6934	10.8839	11.1528	10.2789	11.4863	12.1842	11.4061	21.3133	14.8125	9.75659	9.35325	10.4064	10.1812	11.5897	12.8327	15.7685	12.873	9.86023	13.0278
AP2S1	1245.75	654.945	2466.75	3.76683	1.91335	6.80971e-29	4.31572e-26	Up	93.5857	149.273	82.7561	115.658	42.6837	122.185	167.5	108.426	98.0303	104.02	52.5221	34.0493	62.3725	42.4217	23.4942	22.5866	18.0476	25.2615	26.0154	27.894	30.4149	17.6211	23.09	22.644	22.6716	10.7272	28.1003	20.7105	16.9741	33.4594	35.3911	18.0269	23.2753	24.1064	33.1754	19.5399	25.2444	30.9655	38.6961	31.602	25.136
AP5Z1	1812.01	995.859	3498.72	3.51371	1.813	1.25289e-14	6.85323e-13	Up	19.7873	21.8938	24.1195	74.5378	13.4372	23.1905	25.6494	14.9417	16.9995	14.4431	22.098	6.48636	20.3595	62.6546	5.26014	6.06214	11.0652	6.8204	6.07298	11.5399	5.98199	6.57068	9.7798	6.99771	7.09695	17.8017	4.46473	5.98521	4.53561	13.5119	7.15426	3.76136	4.99369	3.90978	3.41122	4.86785	7.32691	6.70285	11.7073	13.1797	7.40733
APBA2	400.083	225.256	761.391	3.38134	1.7576	0.000132451	0.000704372	Up	7.30304	1.69653	6.54405	0	0.701072	19.4347	3.90734	0.823984	4.19824	1.76577	4.31086	2.70096	5.36188	7.37775	0.694163	0.794498	3.41671	0.693626	0.638513	1.87256	2.08193	0.77974	0.964474	0.550161	0.820092	0	0.939941	0.615037	0.802491	4.94767	2.47784	1.05141	0.732558	1.08007	1.16461	0.466354	1.21296	1.52155	1.08255	0.511232	1.12945
APC2	576.448	341.723	1061.55	3.10685	1.63545	4.21891e-07	4.31733e-06	Up	3.88308	8.37105	1.25599	9.91391	2.32687	0.79638	8.84882	1.35998	2.92488	2.55135	1.11283	4.30718	1.81336	9.33031	0.00674981	1.11718	1.34531	1.25536	0.927165	1.82823	0.981907	2.04362	3.0098	1.31471	1.18111	1.25762	0.992817	1.30253	1.15309	3.25823	1.4444	0.833987	0.985031	1.03146	0.656155	0.372732	1.39051	1.92653	0.862793	1.80801	1.60468
APCDD1L	462.126	76.2155	1259.68	16.5234	4.04644	1.57097e-16	1.25534e-14	Up	27.359	8.28075	29.7925	28.842	9.58313	12.4844	4.5035	48.0673	4.61185	7.43369	3.46942	0	0.930179	0	1.1376	0.782903	0.192149	2.07418	0.782713	1.0675	1.22012	0.919447	0.499826	0.914374	1.15316	0	0.655867	0.615458	0.684298	1.64438	0.576963	1.00211	0.4292	0.734387	0.618672	0.516428	0.93648	1.31679	0	0.261562	1.39265
APELA	4.21837	6.22483	8.38717	0.0380335	-4.71659	0.000437944	0.00198348	Down	0	0	0	0	0	0	0	0	1.66354	0	0	0	0	0	0	0.013577	0.471639	0.0712282	0.0443224	0.100407	0.191844	0.100705	0	0.209373	0.0524538	0	0.125114	0	0.116844	0.297564	0	0.658553	0	0.273721	0	0	0.0909458	0.0707169	0	0	0
APEX2	716.437	527.501	1106.9	2.09849	1.06935	1.33367e-05	9.29524e-05	Up	14.064	15.4154	14.7956	3.07197	9.83961	11.6969	17.7582	20.8343	24.9866	9.38746	19.0006	0.0189594	7.9182	21.6464	9.59306	5.68901	8.92573	7.13986	7.3547	7.44652	7.00116	5.78999	5.79245	6.72888	7.8869	9.16949	6.51203	5.63852	5.50008	12.3162	8.77567	7.1145	5.91498	6.77015	8.25488	5.16684	7.32123	6.24777	4.37699	8.46976	5.99908
APH1B	932.955	1138.28	508.615	0.44681	-1.16227	4.44933e-06	3.52171e-05	Down	5.52367	1.16298	7.02436	5.93475	0.0218627	2.38482	3.84183	4.64115	2.08503	7.75789	3.56646	6.75541	6.83438	0.578031	5.24532	14.7103	8.26327	12.2148	7.64106	9.19492	6.80409	12.4183	6.38892	12.4112	10.0203	6.50099	8.2569	11.0531	10.6737	6.55141	6.49281	11.7353	7.28744	11.1683	7.63911	13.7069	10.4788	9.98453	15.6256	10.6394	11.7006
APLN	408.222	98.5927	1048.12	10.6307	3.41017	4.53569e-11	1.1514e-09	Up	37.2489	15.5852	1.26976	6.15817	35.1062	4.19265	10.2391	7.7249	12.1515	12.5459	0	0	30.5692	13.5255	5.80464	1.18251	0.074417	1.62848	0.643389	0.478248	1.5767	1.44662	0.700615	0.603389	1.01127	1.66783	2.48691	1.83983	0.556542	0.32996	0.496884	0.929409	0.938756	1.1727	0	0	0.624729	2.54495	1.7358	1.13962	0.941379
APLNR	1669.07	2058.32	864.624	0.420064	-1.25132	1.82171e-05	0.000122867	Down	6.45909	7.20457	16.9842	12.8091	11.0145	3.76076	9.06138	23.373	7.44277	12.6145	11.8638	0	10.7089	1.24152	6.68495	25.0972	13.6184	25.9916	18.0119	34.2036	30.4381	16.606	19.7111	21.7427	28.3065	44.6942	13.2984	23.7385	36.1029	12.4321	19.539	25.9545	20.2597	20.5385	48.0078	19.6315	19.2088	27.1463	20.234	15.4037	18.5863
APLP1	88.0127	54.2323	157.826	2.90835	1.5402	0.00188514	0.00693494	Up	1.68028	7.26801	0	8.56668	4.55068	0.589467	0.938787	1.25007	1.18975	2.25539	5.16061	0	3.37177	1.81103	0.0149393	1.08596	1.71588	1.12191	1.2408	1.23555	1.48586	0.309804	1.68721	1.19728	0.597057	0	1.4556	0.577888	0.449319	2.27836	1.14051	0.270126	0.588584	0.748502	0.475287	0.629745	0.735426	1.11676	0	1.03047	0.777834
APLP2	29780.5	39201.6	10310.3	0.263005	-1.92684	1.6846e-14	8.82086e-13	Down	54.7564	134.451	93.5928	32.3768	53.4911	71.0765	41.0011	152.667	91.3827	135.862	33.6777	410.902	103.731	28.21	145.035	573.702	114.646	365.777	419.062	205.164	285.815	659.427	392.358	451.371	482.146	438.693	603.227	448.48	484.247	83.1426	178.42	364.054	782.805	341.796	601.869	319.083	264.894	347.448	410.725	656.579	419.19
APOBEC3A	14.2708	6.82837	29.6518	4.32846	2.11385	0.0155168	0.0410927	Up	5.36553	1.60113	3.63707	0.0340792	0	0.303466	0.0283314	0.748552	1.07187	0.35353	0.102647	0	0	0	0	0.0877307	0	0.306837	1.47972	0.297366	0	0	0.271562	0	0	0	0.293981	0.206901	0.188754	0.0712139	0.302472	0.682962	0.0420506	0.196523	0	0.573189	0.307825	0.304634	0	0	0.488083
APOBEC3D	344.116	241.023	557.175	2.31183	1.20903	0.0104177	0.0294429	Up	12.1945	6.79705	5.13299	16.339	5.48593	4.57224	12.3111	7.32538	10.4659	5.71751	27.8841	0	1.17777	4.46624	0	1.92582	14.8518	2.70952	1.95274	6.71646	1.45518	1.01001	2.15077	2.62045	3.1142	0.154329	2.01666	2.33971	1.96185	18.0129	9.4616	3.00103	0.58741	3.88912	0.391988	1.71578	9.66114	6.20591	9.09174	4.12437	1.46102
APOBR	332.293	180.254	646.507	3.58696	1.84276	9.90077e-05	0.000547761	Up	11.4437	11.3429	11.8869	8.73844	0	8.65077	10.4708	6.35127	13.49	4.81107	8.67543	0	2.08631	2.45967	0.0187293	0.75404	4.68199	1.97794	0.948732	4.32751	2.68106	0.414292	1.17919	1.22552	1.03175	0	2.78118	1.58895	0.743566	5.33018	3.78044	1.90964	0.783081	2.54539	1.04276	3.06328	2.18473	3.20016	3.11557	1.42108	3.04509
AQP1	3310.62	4029.08	1825.8	0.453197	-1.14179	2.71239e-08	3.67381e-07	Down	18.1871	15.6037	22.103	58.8493	5.26891	18.4755	21.584	19.9036	63.0323	46.516	12.6539	11.5951	34.5094	7.81556	36.2457	59.9585	52.0525	53.1826	51.1463	64.6912	47.7267	64.3886	57.6639	74.1159	65.3348	35.907	63.7351	76.2453	109.487	45.5625	53.5595	48.8445	61.7805	51.1016	96.7444	80.2153	50.8906	95.9001	30.2773	84.3454	66.4768
AQP7	49.8149	64.3331	19.8104	0.306712	-1.70504	0.0158941	0.0418868	Down	0.0118596	0	0	0	0	0.205254	0.109902	0	0	0.052746	0.826998	0	0.386303	0.840803	0	0.663188	0.948928	0.393704	0.306232	1.79886	0.551228	0.258899	1.15472	0.870732	0.396127	2.4738	0.270478	1.04955	1.52073	0.701248	0.225641	0.384071	0.52073	0.45936	0	0.210507	0.208758	0.863566	0	0.30499	0.229961
AQP9	100.352	39.6135	225.878	5.69998	2.51096	0.000315793	0.00149356	Up	9.25672	4.73812	2.71908	0	13.4319	0.936817	0.16886	7.39182	0	0	1.31771	0	0.506254	2.36841	2.58958	0.268148	1.55924	0.534572	0.744068	0.409004	1.44871	0.198894	0.591394	0.948654	0	0	0.381884	0.0526993	0.144231	0.244873	1.4977	0.566025	0.298826	1.18633	0	1.6475	0.538858	1.33848	0	0.248085	1.80197
ARAP2	2045.24	2657.33	882.876	0.293742	-1.76738	4.57892e-31	4.00742e-28	Down	5.34919	5.00587	2.70949	1.92193	1.82832	4.39581	1.90165	4.03426	2.30459	4.45947	4.3683	3.09003	2.86533	3.41216	18.8275	18.7131	22.0895	16.3542	14.013	19.6604	11.7989	14.6781	14.5457	17.4891	13.7547	13.1591	14.4942	12.941	14.3565	16.7361	12.8669	11.7285	10.4098	16.8116	11.0657	16.9941	12.7949	18.8094	13.8856	10.3177	15.5183
ARAP3	1530.7	1058.27	2507.05	2.36912	1.24435	1.78761e-06	1.5558e-05	Up	12.6792	15.0596	19.0633	21.6775	59.0294	39.3078	21.9293	12.9604	15.8723	17.4186	1.99065	7.78305	12.1839	5.03756	1.1727	7.73413	4.00439	9.28281	5.70457	7.81801	5.06734	11.0421	15.5853	7.80682	9.51047	6.12654	8.338	10.2206	9.48683	3.95327	5.55058	6.31671	5.44849	6.04232	6.70553	5.22126	5.332	9.5571	7.53666	10.3845	7.50385
AREG	113.801	21.5559	304.442	14.1212	3.81979	1.25177e-05	8.76762e-05	Up	12.5967	21.1763	101.867	0	0	8.81655	0.124713	4.37232	0	1.78317	0	0	0.16761	0.161505	0	0.386186	1.02073	0	0	0.654495	0.347738	0	0	0.26274	0	0	0.134801	0.202393	1.83487	0.862069	2.52979	0.664868	0.185104	1.87435	1.52587	4.12437	0.769902	0.251435	0	1.55488	1.1308
ARFGAP1	3252.43	1714.93	6429.93	3.74957	1.90673	1.61532e-23	3.90632e-21	Up	60.0218	107.508	55.1397	120.581	83.3815	73.672	62.9999	42.7434	44.4275	42.5238	71.0087	47.3649	25.5551	153.524	11.4043	13.6289	19.6495	17.5028	15.9223	25.5726	19.3207	19.0385	27.4777	19.5468	21.3174	19.8583	14.8954	16.6793	15.9817	26.4447	22.4862	12.8556	15.2238	15.9941	6.51088	16.373	21.6004	21.4018	26.6534	20.7246	20.4379
ARFRP1	1765.93	967.565	3415.89	3.53047	1.81986	2.64888e-15	1.66156e-13	Up	39.6254	49.9435	61.7383	107.61	52.1805	33.057	61.9715	29.6273	28.2118	27.5403	112.189	10.4802	16.4096	77.1945	4.14186	12.0062	25.4513	14.1181	11.596	18.2571	12.5774	12.6291	24.9373	13.3014	15.1094	11.5129	12.0696	12.1079	10.8675	26.0196	17.2386	12.8648	8.88749	8.56175	10.1725	7.30511	13.7461	14.7272	21.1568	13.9779	16.3754
ARG2	272.585	339.972	133.318	0.392097	-1.35072	0.012119	0.0334588	Down	0	5.17181	0	10.244	0	0.862599	2.97968	4.86928	2.54624	2.30291	0	8.45142	4.22104	0	0	6.21356	1.82043	5.38572	3.7821	8.54866	4.18003	3.90488	6.03056	5.82501	6.40284	9.54038	5.43165	7.1554	11.133	2.22667	4.53531	3.69596	16.3903	2.35084	13.6301	6.5798	3.51984	5.19552	4.88071	28.8608	20.8654
ARHGAP11A	174.134	80.3666	367.921	4.58174	2.19589	5.14305e-06	3.99848e-05	Up	4.47187	2.21316	1.59426	1.90981	7.09788	0.325186	0	3.71463	1.79605	0.927885	3.08801	0	0.463153	0.522787	6.87836	0.355712	1.06491	0.426549	0.3577	0.170286	0.263983	0.141344	0.103226	0.472491	0.116568	1.6798	0.292672	0.169778	0.245996	1.05959	0.709562	0.416511	0.360786	1.09563	0.798106	0.287314	0.553137	0.987033	2.13831	0.476669	0.0836975
ARHGAP11B	58.7842	28.1894	122.013	4.33273	2.11528	0.000945458	0.00386318	Up	0.172438	2.57661	2.38833	11.0006	0	3.0897	3.17135	0.399718	2.76372	0.613539	7.83819	0	1.35464	9.01611	0	0.304507	2.7978	0.292878	0.517743	0.351865	0.358558	0.721504	0.883661	0.483396	0.637238	0	0.340129	0.578501	0.327575	3.58408	0.971119	0.569834	0.529085	0.284216	0	0	1.18985	1.98256	0.595976	0.0260855	0.289781
ARHGAP12	1353.07	1655.27	728.524	0.440072	-1.18419	1.37215e-08	2.00947e-07	Down	3.40438	1.01447	5.1252	4.77754	4.27914	4.26234	3.31608	7.39826	3.37271	6.16771	1.92504	21.4001	5.57086	3.70875	10.0654	12.4545	12.842	11.1823	14.215	9.37736	10.2161	23.6669	8.82221	17.79	10.8346	21.1811	13.5421	12.0045	12.7955	10.0308	8.72205	14.1009	15.2186	18.5064	23.7471	15.101	11.2332	13.8371	9.75638	11.6594	10.0384
ARHGAP20	454.359	546.903	263.1	0.481061	-1.05571	0.0102888	0.0291322	Down	0	4.45542	1.06725	1.28387	0.007624	0.865379	1.06733	0.999891	0.56485	1.13879	0.584086	4.06379	5.55853	0	1.00565	3.76987	2.07994	3.94349	2.71611	3.04468	2.21773	2.88703	2.1447	2.45161	4.09007	9.317	3.26391	2.79217	3.58634	1.80254	6.13673	3.1337	1.70794	3.1684	2.93371	2.39643	3.63496	3.45691	9.70302	0.990954	2.61601
ARHGAP22	708.591	433.694	1276.71	2.9444	1.55797	5.82085e-08	7.25298e-07	Up	9.78109	9.3049	5.68001	8.94667	2.43768	4.80791	3.91833	8.1438	9.82699	4.92263	1.36504	6.13386	8.70334	2.3236	0.977773	1.22158	4.21519	1.33934	1.71015	2.23736	2.11817	1.59498	2.67664	1.92574	2.51441	0	1.76693	1.5106	1.26982	3.55415	2.05379	2.2192	0.835518	2.28036	2.42235	1.47621	1.5236	2.5975	3.75373	4.22817	1.72014
ARHGAP28	279.673	179.545	486.606	2.7103	1.43845	0.00154148	0.005839	Up	1.44532	0.593095	2.11035	0.00746565	5.05611	4.34333	1.58266	1.35602	0.87216	2.18143	3.68782	0	5.67209	0.0321498	17.489	1.23642	1.03531	0.981384	1.34369	2.12012	1.38445	0.586051	2.14165	0.871702	0.507382	0.738655	1.03043	1.3648	1.05442	1.83308	1.47764	1.40408	0.994887	1.28438	3.26528	1.76277	0.950212	1.49043	1.39426	0.763923	1.05235
ARHGAP33	997.619	624.212	1769.33	2.83464	1.50316	3.00907e-13	1.20488e-11	Up	7.32483	8.00524	7.2886	22.4301	14.027	10.1855	12.356	6.11843	12.4146	7.74013	7.84072	13.095	10.7224	8.58535	1.02288	4.72933	3.89381	4.60993	2.82862	5.88705	2.15231	3.96098	5.7011	2.9943	4.88118	4.96058	2.80816	4.2905	2.60197	4.87838	5.38023	2.32085	1.76764	2.51784	4.20497	2.11085	4.0355	3.44844	6.06832	4.89089	2.68962
ARHGAP36	1297.5	1785.17	289.647	0.162266	-2.62357	0.00660942	0.0201517	Down	0.0345761	0	0	0.0148237	0	0.105601	0.0123235	0.27551	52.7118	0.281926	0	0	0.414059	0	0.0113744	6.10574	27.2235	5.39208	93.3703	0.246937	27.7008	57.1449	91.206	9.24268	22.6308	25.1485	46.1842	2.25993	0.90314	1.92054	16.6303	3.16497	0.448131	65.879	111.124	43.1618	17.3822	33.5248	0.0199168	0	4.90537
ARHGAP4	1452.67	905.341	2583.8	2.85427	1.51312	3.74018e-06	3.01231e-05	Up	30.218	29.7964	59.5445	58.1444	10.3999	33.2877	36.2847	33.9177	46.741	23.1699	48.0901	5.78784	6.72783	20.8393	7.80942	4.36676	31.5367	4.7547	4.56286	24.0353	6.6232	5.80568	10.0967	5.32787	8.2648	18.7631	6.37965	5.08906	7.09066	75.8992	21.877	5.57171	3.26651	5.44461	4.33434	5.5546	16.2191	19.5464	14.5407	9.81271	8.5817
ARHGAP44	1048.95	1358.01	410.227	0.302083	-1.72698	7.01606e-07	6.75121e-06	Down	0.0124851	3.06353	0	2.58001	10.8754	0.463934	2.18046	1.26617	3.04964	7.66285	0.548165	5.25595	5.05954	6.44499	7.52437	14.9187	8.1028	13.6582	14.9871	13.8676	15.0496	12.4693	23.4487	11.9082	11.1619	10.3393	12.4364	14.5371	12.3035	3.22138	9.82473	11.2139	13.0708	15.7114	11.9561	10.0832	14.4696	13.525	18.0658	17.0831	18.9395
ARHGAP5	5004.69	6088.41	3671.71	0.454148	-1.13877	1.30506e-06	1.17808e-05	Down	2.18636	3.79118	5.44622	2.41561	17.2106	1.99447	3.90467	6.62457	5.51596	7.79536	2.39324	57.0405	12.8678	3.95844	28.4215	24.2428	16.2327	15.4302	13.7172	12.787	12.808	24.5379	12.8404	23.1812	17.2529	24.461	23.2363	20.5876	22.2802	10.6783	12.2556	21.5117	16.893	23.9077	29.4753	30.4336	13.0408	19.163	19.4643	18.6648	15.2026
ARHGDIA	7451.4	4442.79	13669.2	3.07667	1.62137	8.61677e-25	2.55432e-22	Up	520.832	382.387	259.514	240.194	102.482	272.303	232.821	210.366	236.713	210.384	364.211	96.3202	70.3898	154.984	91.9084	60.7762	81.9592	76.6836	71.8558	99.2429	82.0123	61.5352	91.3467	64.5388	87.0582	62.4911	75.4815	80.5068	74.9633	86.2137	93.0534	79.0242	67.384	64.568	93.2328	74.7427	92.1752	84.1201	83.2352	80.564	98.9656
ARHGEF10L	2670.15	1895.89	4270.28	2.25237	1.17144	6.32274e-07	6.16349e-06	Up	15.4626	16.3169	31.3836	34.3543	3.21807	16.1127	23.378	10.7477	25.3968	14.9911	7.7799	21.6353	48.7637	14.034	0.823137	7.42687	8.69297	8.62252	9.1831	13.2973	10.2921	6.46885	9.53386	8.73556	9.49102	8.53215	7.7379	6.57262	8.51348	5.25601	11.9109	7.71875	7.72041	7.58263	3.57361	6.98005	10.6263	8.98811	6.98276	16.188	11.6506
ARHGEF25	591.186	373.784	1040.48	2.7838	1.47706	0.000271556	0.0013079	Up	48.5552	2.39763	37.1143	18.1473	20.9849	8.07264	19.1096	7.00456	20.4682	10.0821	15.0862	0	1.80229	6.33526	1.34914	6.60264	8.9897	10.0649	2.86941	9.1874	6.44291	7.59762	7.93734	6.07734	8.47621	0	6.51694	6.23511	6.29874	3.80901	4.45261	3.61814	3.77181	3.73636	1.99078	2.67137	3.05979	7.06552	14.4126	4.38261	4.91237
ARHGEF38	438.134	598.665	106.37	0.177599	-2.4933	0.000123646	0.000663308	Down	0	0.171859	0	1.16017	0	0.0199057	0.133803	0.113309	0	0.173922	1.19176	0	1.37867	4.22794	0	2.35365	3.77212	0.525309	12.8544	0.680921	5.12752	1.84964	3.72068	2.48481	2.34554	1.8688	0.650818	1.34811	4.32103	0.68667	4.0415	2.97737	1.59291	10.9443	3.45608	5.07138	4.38891	7.77312	0	1.85159	0.682436
ARHGEF39	98.1001	45.9302	205.918	4.48743	2.16589	1.16679e-05	8.23519e-05	Up	2.1005	3.01594	0	0.0119277	0.353585	1.10462	1.47748	0.927052	1.72571	1.60856	2.37115	4.58988	0.719644	6.36928	4.51206	0.388939	1.68501	0.579922	0.58473	0.662316	0.450888	0.37959	1.05739	0.492088	0.652462	0	0.548765	0.555185	0.473457	1.12162	0.783403	0.505654	0.25756	0.286596	0	0.015432	0.695404	0.364292	1.18591	0.294604	0.323676
ARID3A	976.584	567.633	1821.75	3.20946	1.68233	2.63156e-09	4.5499e-08	Up	14.2043	9.31683	10.8016	13.4838	10.5675	5.69674	5.98195	7.94724	6.80592	6.7052	25.1177	7.1066	3.9212	5.51356	13.1939	2.26544	4.95683	3.18258	1.98568	4.87817	3.00648	4.43815	4.56269	3.10954	4.15685	0	2.31002	2.58849	1.90777	7.49178	5.25121	2.29716	1.85425	2.45865	1.24332	1.03122	5.64991	4.20077	5.40108	3.01801	3.72361
ARL14EP	297.086	356.403	174.496	0.489713	-1.02999	0.00514512	0.0163461	Down	1.58326	5.01659	0	2.25754	1.18262	1.4579	2.87858	1.63658	4.13967	2.37357	0.0918886	6.27452	2.77797	0.170788	2.44619	5.64146	5.49587	4.21629	4.79645	4.57378	3.94926	5.97085	3.00835	6.18615	4.13404	0	4.56158	5.43299	6.0266	4.06405	4.77908	5.70228	5.39238	6.37729	2.69965	2.17086	5.17303	5.12458	7.74691	8.12708	4.62222
ARL14EPL	2.52364	3.56417	17.7381	0.13217	-2.91953	0.0183834	0.0471169	Down	0	8.83154	0	0	0	0.14498	0	0	0	0	0	0	0	0	0	0.0698553	0	0.183239	0	0.387454	0.290311	0	0	0	0.168676	0	0.175561	0.10983	0.187868	0	0.289011	0.941203	0.12556	0.234722	0	0	0.133693	0.181923	0	0.359048	0.18409
ARL4C	2038.94	843.325	4509.89	5.34829	2.41908	6.7992e-11	1.67062e-09	Up	24.8563	61.0462	40.6428	44.7335	13.3449	54.4037	209.184	66.2847	39.3656	42.2355	24.6813	0.0759829	3.40368	16.9853	20.1764	4.35356	26.7914	6.81586	2.91143	16.4887	13.5513	3.45028	2.27009	5.82134	6.25518	8.13972	5.97703	4.73578	5.95201	41.5336	11.1914	8.6597	4.04156	11.6015	7.067	5.66016	9.94964	17.2586	12.9715	4.60669	9.6342
ARL6IP5	1469.9	1768.46	852.866	0.482456	-1.05153	4.87587e-07	4.89425e-06	Down	6.09538	12.5417	20.6011	8.89157	7.96184	22.4914	10.4028	20.0434	22.2754	34.5897	2.02495	30.1867	9.98294	6.3506	24.112	28.9006	42.6944	28.8985	37.8176	29.2451	39.5513	32.2767	16.0715	37.8984	32.5871	57.3039	37.4625	34.3644	36.8556	46.3149	31.6633	46.2527	26.2376	50.9829	64.4995	41.0351	43.042	42.0673	17.0748	31.6413	26.2864
ARMC12	52.6781	30.4852	98.5433	3.23597	1.6942	0.00729474	0.0218604	Up	1.56747	1.60736	1.52199	0	0	0.558518	0.91871	0.504646	0.24156	0.645496	4.67799	0	1.06786	1.13186	4.21683	0.525403	0.561286	0.457157	0.292836	0.509385	0.138467	0.0316835	0.476	0.139495	0.148526	0	0.257648	0.181331	0.27571	1.02981	1.24592	0.460427	0.202695	0	0	0	0.306569	0.400478	1.80581	0	0.281422
ARMCX2	1948.39	2337.12	1145.01	0.489895	-1.02945	9.14615e-05	0.0005114	Down	0.81601	4.75717	6.79603	32.2286	18.3646	7.46819	15.6935	10.7364	22.5715	18.2325	5.2042	20.3687	36.5672	1.83247	8.34903	46.3785	13.6764	25.0962	25.2606	23.9002	18.1999	49.639	29.9258	33.846	36.9722	38.3403	32.7043	46.2362	30.8711	5.47547	25.2462	28.4734	25.5482	28.3265	26.8602	33.3836	24.0138	27.9221	30.9846	28.6056	32.6893
ARMCX3	5766.19	7497.5	2188.15	0.291841	-1.77675	5.14351e-11	1.28791e-09	Down	7.49668	5.05985	9.40806	15.4225	11.5516	6.51284	9.86372	15.1355	11.0338	11.7447	2.61022	37.9512	18.964	1.90654	8.37139	78.841	17.9073	23.9498	18.7309	19.8607	16.9336	79.7498	17.6273	38.4483	62.1069	70.4483	35.446	69.9127	34.1994	10.2173	15.6045	60.1824	33.2798	55.8305	15.7859	59.2821	22.0174	35.6568	99.5782	41.0437	34.1104
ARNTL	1826.16	2438.8	560.034	0.229699	-2.12218	1.40627e-13	6.11013e-12	Down	2.83532	7.46511	6.05435	3.8548	0.012486	7.16425	5.79933	5.30119	3.6609	8.67184	0.84112	8.47176	10.3146	1.78263	6.64671	43.4904	16.6485	27.7166	20.6766	7.89648	38.3354	33.3409	47.832	25.3689	31.4134	35.6962	36.4729	27.9834	24.171	10.4352	8.24236	32.2868	24.3093	19.1349	10.4335	9.11744	26.5998	27.4507	21.0112	19.5231	15.0817
ARNTL2	792.516	339.234	1729.3	5.09773	2.34986	4.03798e-07	4.16231e-06	Up	47.7243	13.1217	3.70764	1.96538	0.0060727	2.0331	2.71873	10.5202	4.65712	5.17998	12.9384	0	1.71982	1.06426	11.6762	1.17918	2.56791	1.2948	2.10377	1.87591	3.25183	0.565009	0.806403	1.31843	1.81432	0	1.5928	0.901829	1.29801	3.42247	2.03275	1.58878	1.23226	3.22502	1.15213	0.447917	3.05278	1.62672	3.07716	1.44708	1.28476
ARPP21	36.9843	7.43131	98.0606	13.1874	3.72109	0.00298242	0.0102552	Up	0	0.0137316	0	0.891262	0.00407284	0.0731617	0.0950307	0	0.0770427	0.0802905	0.406172	0	0	0.501491	0	0.00153266	0	0.00964884	0	0	0	0	0	0	0	0	0.00128397	0.00240972	0	0.126899	0.0206084	0.0013767	0	0	0.0847805	0.0415951	0.00146665	0	0	0.085079	0.00942441
ARRB2	1396.01	900	2421.09	2.69042	1.42783	4.12095e-06	3.27591e-05	Up	63.6693	77.6847	81.8072	33.3581	14.6623	36.7128	57.2515	71.1712	89.8204	42.4331	17.1777	0.0543446	12.0118	26.4024	10.7946	13.425	39.0932	15.1002	12.2329	29.7426	16.9424	10.2966	11.5448	10.1857	11.3373	6.63585	15.1329	13.5375	12.4005	51.6705	28.9711	12.2957	9.37426	18.6382	8.69257	9.81598	20.3464	30.0965	24.4594	21.9834	20.8539
ARRDC3	4262.67	5321.43	2504.11	0.389823	-1.35911	4.21085e-13	1.62929e-11	Down	11.6138	19.1481	9.07411	17.6447	16.092	8.96312	13.1657	18.1212	12.1134	16.3992	4.11998	93.3136	49.0531	3.97044	16.1247	56.7708	52.9503	35.4553	51.0921	38.7987	42.0217	75.1216	35.2733	46.1857	39.7377	33.0981	51.1792	43.4028	61.7094	36.9407	42.5544	46.4701	46.1428	55.8339	60.0876	41.2667	43.1792	51.3274	29.6338	34.152	45.4598
ARSI	131.984	34.3023	333.86	9.73715	3.2835	3.99446e-08	5.18096e-07	Up	7.80211	4.77498	5.1172	2.54218	4.33923	2.20638	2.99092	16.2895	3.39335	13.3659	1.18663	0	0.066441	0.665816	0	0.140328	0.0770705	1.12437	0.187405	1.1557	1.95103	0.126164	0.370203	0.532325	0.418931	0	0.43817	0.130372	0.0137235	0.217462	0.567381	0.721912	0.229299	0.857303	0	0	0.708043	0.310082	1.43815	0	0.773233
ARSJ	465.667	299.75	808.563	2.69795	1.43186	6.5434e-05	0.000380333	Up	9.20757	4.65337	0.688298	4.05662	2.31647	8.15957	13.025	9.07742	6.18193	10.4086	0.451781	0	0.556079	1.3858	0.470826	1.61472	2.33276	2.56592	1.86691	2.28228	2.6502	0.788334	1.2903	2.23959	1.51438	2.72919	1.82812	2.28578	2.04543	1.43182	1.10132	1.97592	0.996892	1.32365	0.776694	2.18758	2.20579	3.14882	1.0626	2.82663	1.218
ART4	75.5382	100.481	380.596	0.238593	-2.06738	0.000490113	0.0021853	Down	0.00960378	0	0	0	1.352	0.0733286	0.0273837	0	0	0.113901	0	0	0.110408	0.340436	38.43	0.932755	1.87838	0.852647	0.490198	0.712015	0.45225	0.480454	0.319895	0.487165	0.477754	0	0.899798	0.794365	1.27708	2.15099	1.60795	1.3964	0.904327	0.625249	0.480225	0.713826	0.392195	1.42928	0.97364	0.174336	0.83178
ARTN	88.8974	21.6209	227.936	10.5402	3.39782	5.1612e-08	6.50155e-07	Up	7.12019	2.54008	6.69125	5.91543	6.92482	1.53988	1.99865	0.748276	2.75741	2.57057	0	0	0.706873	47.5697	0.0242726	0.760053	0	0.626594	0.775376	0.225838	0.857361	0.872478	0.472635	0.369356	0.865192	0	0.159181	0.576155	0.613224	2.18139	0.561527	0.536415	0.117098	1.06411	0	2.37376	0.467561	0.117821	0.680029	2.51137	0.381519
ASAH1	4494.11	5982.81	1417.46	0.236932	-2.07746	8.82949e-09	1.33892e-07	Down	0.200831	10.7506	15.7567	3.88892	1.61978	8.11861	6.22743	29.811	8.89803	18.5463	0.108058	56.3252	35.2094	4.49885	65.4829	62.1735	41.4374	56.54	117.503	48.1742	58.9648	108.295	57.061	82.3817	66.7469	59.398	107.616	69.7565	95.1127	23.5249	46.2341	79.097	149.951	112.558	132.613	134.076	56.2553	89.9971	36.8068	96.8504	75.6331
ASAP1	2894.2	2127.5	4478.72	2.10526	1.074	1.18674e-10	2.80708e-09	Up	29.5582	13.466	21.7091	22.3919	42.1435	38.3094	18.3687	28.3508	23.0423	16.2083	27.0129	8.37556	10.7406	7.90745	60.5335	13.1343	16.9295	12.266	10.2226	13.2003	13.5013	12.8855	10.1597	10.0174	11.2324	9.86127	13.7423	13.0783	14.0043	20.5866	14.7067	13.2837	13.0908	12.4491	15.1795	9.70548	15.8723	19.3649	11.7725	11.8865	11.941
ASB11	2.45794	7.55474	3.20491	0.0755736	-3.72597	0.00180556	0.00668233	Down	0	0	0	0	0	0.00913965	0	0	0.608749	0	0	0	0	0	0	0	0.179581	0.0970324	0.010782	0	0	0.130655	0	0	0.127601	0	0.0110675	0.0623136	0.0710599	0.35389	0.0136646	0.059334	0	0.14797	0	1.59351	0.0505687	0.0917484	0	0	0.0116052
ASB4	20.4588	15.3294	47.5029	6.43402	2.68572	0.00347321	0.0116635	Up	0	0	1.49076	0	0	0.00517105	0	0	0.125243	0.165664	2.25635	0	0.155717	0.982792	0	0.224239	0	0.31371	0.0244011	0.0069097	0.0931914	0.0831626	0.0694111	0.0678045	0.00721943	0	0.0250471	0.0940157	0.18494	0	0.0618494	0.0872823	0.0698627	0	0	0	0.0143054	0.0259548	2.0598	0.06147	0.013132
ASB6	812.676	611.03	1229.41	2.01183	1.00851	4.91572e-07	4.9255e-06	Up	2.1458	14.8497	11.523	14.3775	4.35607	16.8257	11.7102	8.45143	5.54756	8.93506	29.0722	4.29585	4.6956	13.8378	4.34338	5.22831	4.95165	4.83402	4.35147	8.46998	5.67948	6.52733	6.18908	6.19062	5.75811	2.47323	4.93648	5.63612	5.83786	8.19385	5.54161	5.05277	4.26145	4.63834	4.6838	3.66828	6.24979	5.36253	8.57798	7.512	5.75229
ASCL2	80.3889	26.8876	190.958	7.11571	2.83101	4.76818e-05	0.000287232	Up	0	6.33598	2.93649	6.73157	0	1.55407	5.95895	6.29245	1.40029	0.538826	17.7881	0	7.03365	16.9905	0	0.133713	1.09055	0.420894	0.785715	0.889969	0.600153	0.925672	0.341464	0.169813	0	0	0.560082	0.336367	0.287685	0.325618	2.35114	0.19217	0.0192272	0.629006	1.37363	1.00802	0.793315	1.04468	7.62074	1.81439	0.234917
ASF1A	277.169	336.1	155.377	0.462033	-1.11393	0.00771255	0.0229091	Down	0	2.14396	0	1.63519	4.37908	0.936863	0.474208	1.09229	1.24732	1.16703	2.06172	12.0094	2.69798	1.14632	7.28014	7.34213	9.41348	5.32412	4.16785	3.54443	3.53952	8.41087	2.55677	7.25227	4.01849	0	6.68384	6.07964	6.58195	8.00606	4.86023	8.72005	4.51629	8.93615	13.28	2.07869	4.85568	7.79004	7.38294	6.28961	4.18507
ASF1B	424.323	187.022	914.747	4.89058	2.29001	1.24911e-09	2.34499e-08	Up	27.1624	39.9546	6.27013	5.75412	22.9932	12.46	16.9705	18.2408	16.6945	7.57994	27.4003	0	7.34746	90.834	9.4401	4.18524	5.11376	2.98513	16.4836	3.56462	4.67082	3.4008	1.61028	2.4315	9.67438	7.76	4.64858	1.90383	2.95938	5.63989	7.12563	2.38656	7.01552	8.84854	3.75322	0.319056	6.16498	2.67386	1.32533	4.54403	2.64375
ASIC1	191.017	56.0073	470.036	8.39513	3.06955	1.29974e-12	4.49868e-11	Up	4.07813	0	1.35599	4.71393	13.0951	3.63565	2.67415	1.49339	3.14237	1.3862	1.00378	0	5.68774	9.8754	4.7066	0.480764	1.02659	0.800146	0.466779	0.605341	0.654518	0.143459	0.577303	0.578979	0.984741	0	0.194433	0.358391	0.17834	0.948715	0.402955	0.565861	0.619796	0.427065	0.314411	0.187464	0.103116	0.496501	0.856584	0.630549	0.830078
ASIC3	86.2447	48.003	165.277	3.44212	1.7833	0.00156717	0.00591923	Up	1.44613	0	0	4.63996	0	3.38376	3.8075	3.36231	4.02586	2.57613	9.15646	0	5.67579	3.34171	0	0.772288	1.1405	1.29651	0.742337	1.1264	0.513527	0.233375	1.49409	1.04306	0.49728	0	0.848255	0.755518	0.369241	1.04482	1.49108	0.770778	0.542914	0.403662	0.922206	0.957397	0.755449	1.11737	2.17658	1.95827	1.35681
ASIP	29.196	14.0202	60.5593	4.30949	2.10752	0.00984669	0.0280683	Up	3.87626	4.13303	0	0	0	0.124881	0	0	0.491502	0	0	17.8645	2.20933	4.42076	0	0.72205	0	0.378805	0.353572	0.0333738	0.210053	0.669459	0.838139	0.720491	0.10461	0	0.635133	0.56762	0.15535	0.0439584	0.336074	0.551288	0.519133	0.161744	2.62469	2.06845	0.0690952	0.282064	0	1.4845	1.04655
ASPA	40.5122	52.7338	15.2541	0.289636	-1.78769	0.00457099	0.0147464	Down	0	0	0	0	0	0.0768632	0	0.246111	0.0581761	0.139912	0.012187	0	0.470153	0.522723	0	0.236096	0.534881	0.349727	0.124678	0.353054	0.0692605	0.609486	0.7335	0.226768	0.556674	0	0.447928	0.349366	0.433263	0.1691	0.409393	0.230783	0.194709	0.233326	0	0.643886	0.265797	0.747479	0.826315	0.364052	0.243995
ASPH	5239.57	3292.81	9262.86	2.8132	1.49221	3.29268e-10	7.00418e-09	Up	34.3791	12.1982	22.5339	13.8061	8.07606	8.59046	22.2871	20.2634	13.9949	17.1683	1.58629	14.3361	4.86274	5.1529	83.6799	6.48264	10.9088	5.62016	6.79074	6.49923	6.59664	13.6907	4.10748	7.10219	6.63628	6.79536	6.80961	6.14685	5.48589	6.41358	8.47448	6.92	7.05376	10.0532	10.172	7.79396	4.62259	7.23192	8.75715	6.58917	5.59689
ASPHD1	155.017	49.0527	374.009	7.62711	2.93114	5.97551e-07	5.87294e-06	Up	7.31987	0	3.33833	14.096	0	1.77051	3.52792	0.651833	9.25377	3.25809	0	0	1.69099	21.0479	2.58446	1.00587	0.67307	0.30727	0.405264	0.470808	0.550316	0.503686	2.03959	0.866252	0.639486	0	0.0533326	0.230215	0.178062	0.372075	0.355577	0.446038	0.393636	0.513392	0	0.844678	1.12094	0.431069	0.757566	2.19891	0.313172
ASPM	629.979	131.314	1660.55	12.654	3.66152	3.57405e-24	9.51993e-22	Up	8.93343	5.80462	2.61336	3.7874	15.4708	1.87408	4.93012	4.73647	4.35679	2.12506	3.96512	1.61678	1.08528	6.70744	22.2322	0.226658	1.99326	0.395089	0.325211	0.442711	0.711034	0.189813	0.0721403	0.464277	0.194203	0.742485	0.235819	0.195425	0.2163	0.596471	1.19109	0.34808	0.354834	0.184257	0.765559	0.118507	0.678676	1.36781	0.801365	0.202935	0.224796
ASPN	448.557	596.1	143.634	0.241073	-2.05246	5.28092e-05	0.000314613	Down	0.043703	1.88864	6.91772	2.00482	5.59701	0.567273	0.0311531	2.18439	1.27965	3.61204	0.0282176	0	2.17717	0	8.65485	11.0617	13.7202	19.4678	4.72383	7.47601	23.3063	10.3753	1.47438	12.9805	17.4858	0	9.65739	11.388	10.5506	1.33121	7.99896	20.3054	7.75653	10.8408	22.7044	9.23596	3.56945	7.03447	23.3616	3.2064	5.93188
ASS1	1570.66	2098.45	479.904	0.228626	-2.12894	4.89729e-08	6.19884e-07	Down	5.04118	4.20684	8.99448	0	0.0245194	0.714931	1.30512	1.88947	6.16486	13.1253	20.4688	4.05211	28.3528	27.2829	7.7886	51.4863	15.3016	34.8916	56.4627	32.3953	44.8804	51.6943	47.7256	46.3197	42.6346	47.4352	48.0172	57.1576	52.5281	12.4705	23.7063	37.9425	72.9199	39.1265	27.226	52.9342	34.4705	33.273	5.98109	55.6205	63.4157
ATAD3A	684.933	285.569	1510.28	5.28783	2.40268	2.24514e-29	1.58705e-26	Up	25.321	26.1956	34.8229	34.148	18.4424	17.6236	16.5289	11.252	13.685	11.6528	42.993	10.9234	6.77723	32.8245	2.70887	3.35989	2.78687	3.78542	5.29315	5.44813	3.87997	4.83447	7.09686	5.42117	5.08055	7.26845	3.09156	3.89697	3.45147	5.46584	4.15885	2.54797	3.02948	3.87116	2.21982	3.68517	4.15074	3.95667	3.57903	7.13425	4.26992
ATAD3B	1349.57	777.098	2532.68	3.25937	1.70459	4.64801e-10	9.53412e-09	Up	13.3133	19.5921	40.7184	23.1789	6.364	17.4247	25.3193	8.13826	11.1257	10.778	54.1685	8.90626	9.9083	28.5223	0.493668	5.11797	7.93275	5.9806	5.55299	7.81398	5.01668	6.73274	9.89848	8.01974	8.73352	3.14886	3.52501	4.7682	4.15736	7.86676	7.0453	2.51973	3.3632	3.95245	1.51516	3.11023	6.88226	5.44027	15.1742	6.77967	4.42372
ATAD3C	206.956	263.117	90.8916	0.344814	-1.53611	0.00184736	0.00681369	Down	0	0.511559	0.149705	0.0359313	0	0.142204	0.248926	0.0101184	0.990205	1.01469	1.19049	5.32405	4.48294	0.0928401	0	2.5283	1.14869	2.51262	2.87704	1.34912	2.61402	3.36693	3.87726	2.73167	3.24604	2.78317	3.99502	1.84212	1.26041	0.600673	1.39258	3.66502	2.74144	4.12105	8.38156	4.88896	1.46541	1.57919	2.86441	3.74006	2.3022
ATAD5	430.021	316.064	665.53	2.10559	1.07422	0.0112756	0.0314801	Up	0	3.75497	0	1.64624	6.93489	0.668671	0.7011	1.36148	2.42929	1.42814	7.142	3.58707	1.97486	4.62671	12.3481	1.94797	2.53037	1.69025	1.89319	1.69535	1.8251	2.92895	1.80087	2.09529	2.40808	0	1.2291	1.58589	1.7916	3.92893	1.80975	1.48261	1.03347	2.043	0.987056	0.680071	1.67909	2.08258	1.35039	1.36555	1.33671
ATF3	1173.69	1419.74	665.198	0.468601	-1.09357	0.00862979	0.0251637	Down	9.17131	35.1606	0.0931545	3.21341	7.99034	5.13815	4.61796	21.1721	5.45615	18.4125	2.91825	0	12.5932	4.50608	6.8147	7.2331	39.3031	22.0119	4.53479	74.5881	13.9359	9.76392	50.36	5.958	5.67457	27.4389	8.02121	13.7795	20.0489	11.5908	22.7593	4.84168	5.8081	4.57834	6.20854	77.885	12.5172	22.2893	17.118	14.3011	24.4902
ATF5	2067.76	849.452	4585.6	5.3982	2.43248	7.63258e-10	1.50192e-08	Up	30.7163	35.6143	29.4606	50.6999	4.69623	25.0385	291.047	35.9713	97.6971	23.7094	227.576	67.7636	23.609	31.452	3.61017	3.9799	7.79047	4.01007	7.28186	16.536	4.65748	5.38183	7.95534	4.49655	5.73132	10.5477	6.8608	5.59097	11.7313	7.62751	10.1352	8.22099	28.449	6.6623	8.23156	3.37941	12.7316	7.8952	22.7664	100.095	32.9667
ATL1	136.592	173.723	108.949	0.344028	-1.5394	0.0129948	0.0354508	Down	0	1.20094	0	0	4.28687	0.164979	1.52211	0	0	0.466358	1.42793	12.8632	1.57078	0	0	4.27848	2.96617	3.7091	1.85466	2.21746	2.91491	4.49144	2.39362	2.1887	2.57429	0	2.70287	2.5584	2.92756	1.84467	2.88734	2.54527	2.29952	2.18392	9.44457	3.44748	2.57734	2.07017	0.988382	3.54738	2.1318
ATL2	2502.21	3106.63	1253.06	0.40328	-1.31015	6.182e-10	1.24174e-08	Down	4.98581	3.41126	10.916	7.20499	4.44867	2.59226	2.22495	3.5105	3.35443	7.8177	8.89914	22.1021	9.70258	3.24528	20.0062	22.7543	12.0581	19.1506	31.587	13.6263	22.0374	36.3626	19.7692	19.1992	23.2383	18.6995	20.3937	17.0325	19.1794	9.28672	14.2087	17.5617	22.5733	29.784	18.9267	16.812	17.0666	14.6848	27.7071	17.8056	14.6368
ATOH8	1446.49	1912.96	873.199	0.252157	-1.9876	5.27095e-12	1.62642e-10	Down	3.38421	1.57356	2.05149	2.92314	1.2488	0.764216	1.7206	1.52616	1.47641	8.33113	0.964005	7.86138	43.4116	0.747324	2.30299	11.5714	8.10243	11.9364	10.699	12.2258	18.9264	8.23886	31.3198	14.2005	19.317	6.66247	8.63548	12.7045	12.9536	3.04675	13.7108	13.7106	4.32651	6.89036	4.35983	12.7629	9.62469	8.30206	13.7892	13.3695	21.4608
ATP11A	10862.1	13436.7	5541.13	0.412393	-1.27791	1.62757e-08	2.33696e-07	Down	28.4813	15.3572	15.9053	18.4787	6.75308	7.25705	12.5723	11.3634	10.0215	37.1136	3.64047	19.7372	38.4416	18.1432	37.8921	70.9118	28.8299	44.5586	50.6128	22.8757	38.6223	57.7277	64.2327	45.5586	68.7292	46.9588	39.2644	74.6242	26.7554	14.8738	51.8977	48.6381	26.2873	34.9668	78.7628	27.3412	48.2574	53.0718	40.4309	27.9394	33.8507
ATP13A2	1830.36	1209.4	3113.69	2.57468	1.36439	3.87746e-12	1.22657e-10	Up	26.1717	75.1426	40.0141	30.4139	46.588	42.938	23.913	28.6263	35.4327	17.0826	20.478	15.0179	11.9542	34.2455	2.48751	12.3857	10.5114	11.3351	12.2904	15.2297	12.9419	8.98025	22.387	12.2073	15.2383	10.5853	10.5736	12.3485	11.2302	19.9282	16.0541	9.2446	11.6047	9.45745	8.93303	8.49234	17.5149	13.4741	10.9739	17.2693	14.2822
ATP13A4	9881.94	14066.2	1264.44	0.0877453	-3.51054	6.14642e-13	2.28212e-11	Down	2.15294	0.467393	0	3.60645	0.00542467	0.0677877	1.12729	1.2179	1.08172	12.8698	2.06363	43.7006	5.75712	3.93389	1.50411	88.0605	20.4538	75.3006	58.2107	36.6697	38.3735	120.667	76.0869	55.6905	91.5446	80.3287	88.636	98.3271	52.858	2.25192	42.085	62.7618	42.331	44.7907	74.2337	69.3159	62.8619	54.0243	71.7434	36.1148	41.0789
ATP1A1	16611.8	20543.9	8485.28	0.413033	-1.27567	4.11014e-14	2.00372e-12	Down	24.8586	73.1713	38.9568	22.3773	22.7125	29.1577	44.7195	46.4016	33.8351	70.9358	14.129	70.9763	99.338	26.4485	29.8921	133.157	63.6409	85.1001	171.832	115.241	119.459	94.6307	104.224	125.548	126.373	97.7414	120.999	117.583	132.825	47.6412	133.044	131.645	118.361	105.316	126.092	134.393	111.78	99.8915	77.9983	123.372	125.477
ATP1A2	186.117	261.685	29.9451	0.114551	-3.12593	2.57844e-06	2.16239e-05	Down	0.00993068	0	1.49005	0	0	0.151649	0	0.446006	0.482076	0.0809727	0	0	0.684997	0	0	1.97285	2.01957	1.45667	1.59817	1.04021	0.73487	2.56534	6.99734	1.37868	2.32894	0.00772924	1.35279	2.29763	2.99481	0.916372	0.491246	0.616951	1.66008	1.11302	1.559	12.2837	0.19578	1.65554	3.79831	2.08062	0.866512
ATP1B1	4355	6005.22	944.554	0.157253	-2.66884	1.42429e-15	9.4162e-14	Down	6.69794	5.92286	0.0200798	2.29727	7.57198	4.1657	6.35447	12.4208	8.65178	39.9176	48.3731	29.3745	42.8176	2.28436	37.2254	154.944	52.7804	110.226	111.039	100.674	111.716	128.583	80.8373	104.66	133.782	99.5805	153.073	132.118	123.942	19.9221	98.0739	171.404	112.148	89.2204	189.723	71.8595	92.4507	120.847	117.205	122.877	100.783
ATP1B2	365.302	449.256	191.796	0.426721	-1.22864	0.00744292	0.022232	Down	3.58663	1.75909	0	3.07537	8.69646	0.820353	0.0112629	2.01439	0.852226	4.61449	2.20355	3.46956	1.48342	0.863463	0	17.8219	3.2659	5.90385	3.20692	6.05048	2.00022	3.79412	11.7268	5.74748	8.03967	0.0122976	5.88243	6.83603	8.51673	2.01004	7.53937	2.98656	4.37981	3.81515	7.44131	2.38383	1.60197	3.86526	14.2527	6.16659	4.40149
ATP1B4	12.238	1.96525	35.4276	34.8142	5.1216	0.00336273	0.0113505	Up	0.0107624	0	0	1.36578	0	0.016435	0	0.686057	0.132686	0	0	0	0	0.00794802	1.97557	0	0	0	0	0	0	0	0	0	0	0	0.0663387	0	0	0.134987	0	0.0711298	0	0	0	0.226849	0	0.00687427	0	0	0
ATP2B2	44.2854	14.4524	105.94	7.33694	2.87518	1.11343e-05	7.91185e-05	Up	0.354907	0	0.74724	1.4139	0.656569	0.0917183	0.0428138	0.0988807	0.403896	0.716377	0.909558	0	0.230161	0.608878	0.00359239	0.0241049	0.291254	0.0379379	0.059018	0.111415	0.0467494	0.0198659	0.023317	0.0182218	0.0931274	0	0.0168279	0.0284241	0.0691492	0.371767	0.0498643	0.00360866	0	0.116993	0	0.163546	0.0653556	0.0558009	0	0	0.035291
ATP2B3	31.378	3.68707	88.6058	23.9323	4.58089	2.46195e-06	2.07751e-05	Up	0.577435	0	0.382708	0.752395	0	0.0144083	1.71507	0.131227	0.793909	0.00419633	0.482488	0	0.0976232	0.518414	0	0	0	0.0305936	0	0	0.00692435	0	0	0	0.048278	0	0.0174475	0.0032745	0.00896187	0.101435	0	0.00374152	0.00299479	0.00466538	0	0.188408	0.00797196	0.0397755	0	0	0.0256132
ATP5F1D	959.899	713.293	1469.55	2.06038	1.04291	0.000265169	0.00128319	Up	55.6548	138.545	47.4484	37.0236	40.6747	53.8707	30.3539	45.1487	38.621	53.9201	107.874	33.1425	82.4726	78.2765	19.058	22.5105	28.5132	19.6407	26.3195	32.8372	27.3688	24.7195	41.4184	26.9369	29.2591	0	21.4325	26.6068	24.3876	33.9208	40.8693	26.4579	27.2323	20.3847	27.8181	25.6956	31.4713	26.7827	124.423	43.6137	34.7799
ATP6V1A	2159.51	2580.66	1289.12	0.499663	-1.00097	5.94523e-09	9.4522e-08	Down	5.39142	6.67962	11.2239	10.2371	14.0939	9.7044	8.61147	18.1173	10.8539	12.4527	6.52034	5.73154	15.3823	4.47819	27.9507	20.8937	26.5617	16.8404	30.5334	15.7437	23.9464	24.9814	11.1743	28.1346	20.2222	23.9747	23.5173	18.9157	24.2601	15.0294	18.4953	27.5081	24.7703	39.8325	33.9819	33.0464	25.8001	24.1208	20.55	29.5002	22.5171
ATP6V1B1	107.836	12.2008	305.483	25.0189	4.64495	2.46182e-10	5.41866e-09	Up	0.113389	0.863753	0	9.68371	8.53563	1.77772	1.79438	1.08421	3.30263	0.504301	0	0	0.651778	0	47.8202	0.216918	0.201614	0.15757	0.190651	0.370197	0.0832144	0.371297	0.232425	0.423818	0.338443	0	0.209678	0.537808	0.0718004	0.690774	0.327915	0.149881	0.143961	0	0	0	0.0798369	0.347642	0	0.857642	0.439728
ATP6V1C2	173.783	71.9954	384.143	5.33541	2.4156	0.000144249	0.00075704	Up	0	0.822658	0	2.01971	2.01303	0.373199	0	0.338995	0.072119	0.716904	6.4863	15.0684	4.07983	4.19329	29.9584	1.13629	2.02823	1.34881	0.562036	1.28383	0.80136	1.41889	1.34562	1.07241	0.587547	0	0.884605	1.28125	0.382763	0.754661	1.40085	0.556725	0.825212	1.16984	0	0.138442	0.944567	0.817025	0	1.64003	0.927581
ATP7B	441.056	229.887	877.47	3.81703	1.93245	2.04264e-06	1.75593e-05	Up	1.32034	0.925742	1.48955	4.03694	1.22711	0.844531	0.894746	0.41844	2.84129	1.18153	0.992714	0	1.34398	7.93209	15.5136	0.885204	1.00393	1.08639	0.912831	0.906924	0.916383	0.584683	0.871726	0.884162	1.16981	0.939756	0.894166	0.547659	0.873195	0.29183	1.00152	0.490854	0.629544	0.816076	0.896488	0.648052	0.636074	1.0736	0	0.709578	0.937606
ATP8A1	4676.9	6565.64	773.49	0.11783	-3.08522	2.07037e-25	7.31757e-23	Down	1.65178	2.64658	3.85125	5.59338	0.0378475	0.456528	0.896885	1.98175	0.875026	8.40332	1.39978	1.93074	9.04345	1.38662	15.0958	36.5889	28.0361	38.2165	51.6169	29.5753	25.4794	30.36	42.692	32.4458	24.2934	29.6193	46.8627	26.4644	33.319	24.8505	35.6399	30.4563	30.7642	39.3538	45.6307	33.6996	35.1175	34.491	23.5266	34.7771	30.1309
ATP8A2	78.411	35.5628	166.964	4.6916	2.23008	9.50609e-05	0.000528445	Up	0.848556	0.720321	0.662507	0.768555	0	0.453391	0.156228	0.372473	0.558585	0.137463	0	0	0.107674	0.319555	0	0.0620221	0.0405925	0.123645	0.0995488	0.0707125	0.132315	0.0511153	0.057595	0.0487604	0.065895	0	0.109112	0.154397	0.0667207	0.161105	0.053459	0.0947083	0.0133776	0.104201	0.187878	0.118449	0.0751778	0.0861458	0	0.053131	0.043586
ATP8B3	67.7467	35.0184	135.385	3.86587	1.95079	0.00147258	0.00562554	Up	0	2.74276	2.82493	2.70939	0	0.381218	1.84289	1.1296	0.948609	1.07985	0	0.0116726	0.206399	1.30314	0	0.362329	0.228018	0.332651	0.486685	0.404724	0.401547	0.335938	0.341724	0.219119	0.189561	0	0.170739	0.231428	0.259852	0.386025	0.640222	0.379702	0.173669	0.236729	0	0.0796679	0.346724	0.53078	0	0.729411	0.172403
ATRNL1	116.639	81.1171	190.05	2.34211	1.22781	0.00836018	0.0245372	Up	0.476795	0.174617	1.28287	0.288039	0	0.093771	0.137496	0.00784963	0.337331	0.218482	0.657682	0.389603	0.425638	0.0880286	0	0.192951	0.269747	0.138873	0.0806884	0.100239	0.0941052	0.118279	0.249887	0.138868	0.110894	0	0.162978	0.144161	0.0686175	0.697043	0.0461822	0.0544299	0.0928662	0.0893024	0.128533	0.0552984	0.032045	0.29347	0.139821	0.137697	0.320779
AUNIP	66.4289	37.1193	127.002	3.42355	1.77549	0.00289762	0.0100066	Up	6.88639	1.6868	0	0	4.41536	1.06982	2.78913	3.3364	1.08537	0.464051	0	0	1.56366	7.28168	0	0.559335	0.795097	0.466052	0.751864	0.441021	0.273475	0.427078	0.744742	0.477542	0.921581	3.72403	0.578828	0.465571	0.265459	1.06163	1.05497	0.221655	0.307523	0.294812	0.572002	0	0.598214	0.357026	0	0.744095	0.404633
AUP1	1558.68	1164.35	2373.63	2.03847	1.02749	2.53657e-08	3.45842e-07	Up	87.5122	45.5528	105.108	91.8291	40.461	108.482	57.3681	70.7401	55.1662	61.6856	82.4133	32.0946	26.3149	69.3574	21.4331	34.9189	42.0437	35.6097	35.1672	45.2721	36.8118	25.9947	40.533	33.6526	38.0938	5.96416	35.8929	36.8719	31.6747	51.3059	57.6412	28.919	30.354	21.9958	24.559	38.8497	49.4708	34.6636	16.1208	35.1398	39.503
AURKA	177	47.2238	445.205	9.43995	3.23878	7.41977e-11	1.80859e-09	Up	7.9914	12.0734	3.61104	0	4.96372	1.90196	3.53008	9.63514	2.61737	3.33951	2.83961	18.3272	0.685098	11.064	4.98727	0.802411	1.78808	1.18698	0.472366	0.352642	1.06055	0.260185	0.396998	0.405709	0.431975	0	0.517932	0.310226	0.466976	0.880915	1.68711	0.756205	0.548538	0.692464	0	0	1.10772	0.95921	2.96587	0.486802	0.28888
AURKAIP1	930.017	619.326	1572.11	2.53847	1.34396	9.54453e-06	6.87647e-05	Up	77.141	90.9479	90.5228	32.8385	7.43129	59.0761	23.9815	39.6507	34.6665	34.562	38.653	4.30362	18.1883	58.1774	10.7681	12.631	17.986	13.1407	16.0962	22.0416	14.6803	15.7801	23.4837	14.9779	21.0653	0	13.877	15.9461	16.7833	15.0211	23.3888	13.1245	12.9871	16.515	20.5337	32.7221	20.1023	15.402	20.8664	27.8119	21.1567
AURKB	223.443	40.5555	601.41	14.8191	3.88938	5.29344e-13	2.00181e-11	Up	27.9624	43.1516	3.59494	9.56967	11.4773	11.2379	11.7379	17.5165	9.61002	9.10913	10.4743	0	1.3146	26.3252	4.45389	0.493605	1.79602	0.494372	0.695823	1.82519	1.65974	0.249629	0.390658	0.203529	0.910163	0.0237336	0.714246	0.246931	0.265499	0.573694	4.52529	0.725524	0.709776	1.08058	4.75164	0	1.93232	1.94771	0	0	0.630691
AWAT1	103.991	134.196	41.5667	0.309768	-1.69074	0.00508115	0.016168	Down	0	0.743215	0	1.87394	0	0.0993268	0.194735	0	0.811925	1.88034	0	0	2.2059	0.965501	0	3.21607	0.607174	1.41607	6.76102	1.0087	2.49413	2.09438	3.06651	2.04478	1.34512	0	1.69592	2.42665	1.59085	1.80061	0.787062	3.01777	1.92001	1.54377	1.48628	2.25131	5.78416	1.47071	0.0224802	0.531329	2.13145
AWAT2	5.08548	7.35158	17.2871	0.0640311	-3.96508	0.00264359	0.0092634	Down	0	0	0	0	0	0.0764577	0	0	0	0	0	4.95604	0	0	0	0	0	0.231921	0.0601312	0	0.19903	0.159395	0.470384	0.16709	0.355815	0	0.308616	0.159281	0	0	0	0.0496358	0.0529728	0	0	0.749841	0.0705053	0	0	0	0
AXDND1	31.5421	16.3725	62.8925	3.83483	1.93916	0.0129662	0.0353833	Up	0.654146	0.0361613	1.24139	0	0	0.113087	0.193558	0.178813	0	0.173828	0	4.77457	0.461148	0.957062	0	0.454068	0.233172	0.161986	0.0592924	0.638018	0	0.0449062	0.0632485	0.0988554	0	0	0.289096	0.428343	0.127001	0.265379	0.338149	0.203931	0.0195877	0.0406858	0	0.328614	0.199875	0.118252	0	0.0280062	0.0398869
AXL	4124.39	2523.53	7432.82	2.94548	1.5585	3.58995e-09	5.9927e-08	Up	219.414	143.074	70.3643	44.6847	29.6246	46.2236	62.8213	78.1628	90.531	78.1117	9.85058	11.8032	7.07468	7.4077	10.4966	17.2292	21.273	34.9332	17.924	27.8102	32.8594	25.4582	22.7699	17.2918	21.8654	19.7073	21.8448	23.2142	19.5335	15.5626	24.2073	20.2322	15.2982	17.7736	22.9106	22.3722	21.0553	21.0736	36.5301	19.453	22.2263
AZGP1	7.42044	0.161552	731.52	90.4888	6.49967	0.000428804	0.00195025	Up	0.182805	1.40593	0	0	0.0446788	0	0	0	0	0	8.85235	0	0.175132	318.537	0.210479	0	0	0.0352824	0	0	0	0	0	0	0	0	0.11268	0	0	0	0	0	0	0	0	0	0.0321781	0	0	0	0
AZIN2	717.678	529.926	1105.7	2.08677	1.06127	2.15876e-06	1.84625e-05	Up	9.70511	3.01781	6.90034	11.2853	16.6935	6.46259	5.98268	7.32317	3.60976	3.28591	5.89187	2.18761	3.30392	4.41191	2.1686	2.81818	2.17061	3.86998	2.38705	4.59799	3.23831	1.89462	3.53845	1.95553	3.02018	4.68542	2.64778	3.35404	2.0654	3.04179	2.78135	2.74319	1.54184	2.25731	4.28099	1.19769	2.39596	2.44158	7.57695	2.74121	2.70244
B3GALT1	42.0133	17.6021	92.4631	5.2629	2.39586	0.00227283	0.00816298	Up	0	0	0.281945	0	2.57491	0.0363754	0.272892	0	0.298916	0	0	0	0	0.252561	1.46422	0.0150228	0.0850862	0.106398	0.0306513	0.0451339	0.0156083	0.185715	0.0479548	0.0545104	0.0507846	0	0.0597795	0.0590488	0.149488	0.0823128	0.0427306	0.0640969	0.0351031	0.121989	0	0	0.0251576	0.0586855	0.346948	0.123545	0.0263931
B3GALT6	688.371	510.887	1055.17	2.06541	1.04643	0.000356813	0.00166317	Up	9.69786	25.7495	34.725	11.4173	21.2003	12.6742	22.5221	10.5514	12.4692	9.85577	19.7538	3.28392	6.0464	20.1926	0.898846	6.17282	6.94957	5.30326	9.16282	8.6772	7.22537	7.33342	12.6707	6.6655	7.09704	0	7.06889	7.57939	6.83844	7.98146	5.08138	7.37595	6.10745	6.80278	12.0718	5.98762	6.3405	8.57867	14.2094	10.8427	11.2304
B3GAT3	846.988	638.286	1278.3	2.0032	1.0023	4.08788e-06	3.25499e-05	Up	14.0503	30.8182	62.9258	24.681	13.5379	25.9532	21.9078	33.4859	27.0365	31.9387	10.2323	4.09012	11.9083	38.0832	2.58169	10.1331	14.5449	10.4953	11.2039	13.8614	13.129	12.6879	18.8109	9.37787	17.2354	6.52195	10.3302	12.2123	9.17745	18.7792	13.8525	9.01829	10.6335	8.82501	16.4712	13.3121	11.497	10.656	15.7784	20.6034	12.9428
B3GNT3	822.201	1172.02	823.371	0.0846429	-3.56247	3.35211e-07	3.50048e-06	Down	0.0196409	2.64706	0	0.0168412	0	0.479892	0	0	0	2.78075	4.92042	0	0.0188165	148.95	0.0904568	8.1362	5.52219	15.2087	46.0331	10.6473	33.7892	14.1135	35.2945	28.8013	22.7517	16.7239	6.8281	4.69195	26.3199	19.039	4.57393	17.9007	31.9707	32.421	16.1707	18.7059	26.2615	10.8893	0	12.0629	26.9509
B3GNT6	5.17363	7.677	4.06437	0.0269925	-5.2113	0.000512643	0.00227307	Down	0.991917	0	0	0	0	0	0	0	0	0	0	0	0	0	0	0.0634643	0	0.0665897	0.31077	0.0880014	0.1055	0	1.3076	0	0	0	0	0.0124727	0.051204	0.888651	0	0	0.285181	0.248788	0	0	0.121462	0	0	0	0
B3GNTL1	209.599	152.564	327.471	2.14665	1.10208	0.000405609	0.00185717	Up	4.69765	0.575905	0.853341	6.85275	1.49842	2.32537	3.66082	0.9805	2.7148	2.1911	1.25952	4.29175	1.14419	2.56517	0	0.724979	1.36042	1.05266	0.932339	1.65177	1.03475	1.18592	1.92109	1.04958	1.65508	2.69573	0.932485	0.834735	0.81929	2.38071	1.05284	0.756451	0.431734	1.00885	0.381933	0.938498	1.42956	1.38584	0.779689	0.752789	0.887727
B4GALNT1	411.354	196.405	855.583	4.35563	2.12288	2.16199e-08	2.99888e-07	Up	9.39543	0.698238	2.75066	12.8635	7.35292	5.18552	4.29601	5.82277	14.5476	3.76065	1.73175	3.41929	1.12997	0.566777	2.23769	1.08778	1.42746	1.5904	0.6161	1.79133	1.84286	0.962621	2.67023	1.8387	1.91181	0	1.06066	1.21026	0.665022	1.4837	1.13741	1.21201	0.769259	1.1318	2.10435	0.730416	0.528995	1.68734	0.00930702	0.672147	0.955542
B4GALNT4	288.046	15.2235	851.88	55.9702	5.80659	2.10103e-12	7.03366e-11	Up	0.868202	0	0	7.46216	3.29407	0.67869	0.0663092	0	0.0637129	0.459684	36.5438	0	0.128725	40.6837	0.0340011	0.403059	0.137833	0.111712	0.0558592	0.456957	0.284446	0.244434	0.105931	0.0413917	0.0367262	0	0.0764508	0.0538054	0.351783	0.185194	0.196647	0.122958	0.0765478	0.41737	0	0	0.0582188	0	0.0119074	0.0938118	0.0133608
B4GALT2	1081.39	742.704	1781.35	2.39835	1.26204	3.3726e-06	2.75367e-05	Up	52.9955	29.3158	25.7415	40.3362	35.8994	27.3189	42.0055	20.2885	33.0499	27.8154	25.365	0	13.5931	43.3414	2.58754	11.5749	10.383	13.6714	14.2221	13.715	17.6603	10.7516	12.4337	13.2989	13.3415	14.155	13.7281	11.5501	11.0415	5.80095	15.6432	11.3305	12.3221	11.5139	14.1877	11.7511	12.2238	11.7413	8.06039	12.4411	13.1872
B9D2	349.999	258.979	538.108	2.07756	1.05489	8.83449e-05	0.00049632	Up	3.0466	8.54568	6.73589	21.8485	18.2768	11.5781	23.9383	3.08466	9.28341	10.2137	22.1745	10.9505	26.169	20.1981	5.37559	8.99205	6.04033	7.10957	5.84183	9.25434	7.43165	7.33728	8.78191	5.98483	8.14376	0.0269458	7.46895	8.67086	6.57671	8.28132	8.80006	7.57364	4.83503	3.99433	4.14671	3.26458	8.166	8.18188	15.555	6.10131	6.91437
BAALC	115.858	70.4552	209.692	2.97702	1.57387	0.00302588	0.0103707	Up	0	1.70472	4.62937	4.02293	0.0180581	9.91952	5.84616	1.53874	3.38744	8.87238	0.143116	0	1.91117	0.136411	0	2.54151	0.738975	1.65419	0.831897	1.2815	1.84133	1.31051	1.00967	1.0726	0.787615	0.0287532	2.02664	1.42099	0.979577	0.661933	1.05431	1.47716	1.00647	0.654561	0.902155	0.40983	0.858369	0.613509	0	1.08975	0.692449
BABAM1	1358.37	957.545	2186.74	2.28384	1.19146	8.25498e-10	1.61402e-08	Up	32.4984	33.1074	47.7358	84.9385	48.4401	62.9664	41.3834	52.3325	49.583	44.2772	49.798	13.28	60.9165	233.86	30.8178	24.5293	40.8628	28.8587	29.5247	34.3762	29.9525	25.5703	25.5736	25.9428	35.4835	19.2378	26.1684	23.2985	19.2925	36.633	31.0608	26.5457	28.4514	27.1908	23.6863	28.6263	31.7447	29.9428	27.6845	33.7842	31.2857
BAHCC1	3194.25	2343.44	4952.59	2.11333	1.07952	2.36106e-05	0.000155423	Up	14.179	12.9104	10.577	32.3315	29.1815	5.13189	34.5252	3.82155	33.4886	13.0617	39.8777	15.2703	11.0264	7.86427	1.09051	8.59801	5.69428	9.56877	6.10692	13.9076	7.10462	12.5369	18.9752	6.10906	11.0355	6.35892	8.13111	9.853	7.36079	3.0706	10.3108	6.86999	5.03074	5.23007	6.82282	5.24506	7.43592	7.55134	19.3317	8.76459	9.75228
BAIAP3	464.692	557.958	271.942	0.487695	-1.03595	0.00846718	0.024779	Down	3.12153	1.80054	3.93258	3.46281	0.934582	4.31993	2.03739	0.197854	0.503603	4.34569	0	0	0.336432	2.63664	1.17449	6.07211	3.24129	7.63634	2.85856	2.57436	3.10815	7.32013	10.6392	5.87279	4.44366	6.85589	0.853818	8.63279	1.93801	1.69541	2.19001	4.20993	1.83193	2.04994	1.93976	2.52144	4.67732	3.47673	10.6649	1.8298	2.49675
BAK1	671.554	445.034	1139.69	2.56177	1.35714	3.96326e-09	6.55633e-08	Up	28.9452	26.304	30.3607	32.7235	2.47662	15.0324	28.4752	30.1939	22.8276	15.5267	15.3874	3.22926	11.2359	17.4612	12.5314	6.28224	10.2965	5.99403	7.05683	13.1146	9.38179	4.03246	5.90995	7.5149	8.0181	25.7235	6.52075	5.18283	5.16145	13.3442	13.0136	4.88334	6.4401	10.1679	4.86893	6.21921	10.2066	7.44625	10.8363	5.83703	7.67139
BAMBI	91.1029	37.3014	202.293	5.42581	2.43984	8.69092e-05	0.00048982	Up	0	1.07542	2.8419	6.67783	15.4459	1.6897	14.0837	0.485539	5.26314	1.82176	10.1393	0	0.214047	9.71144	0	0.939391	0.141881	2.80911	0.287499	0.369066	1.48352	1.77097	0.817817	1.19301	0.861952	0	0.649244	0.738476	0.480014	4.0605	0.655851	1.60322	0.405237	0.447165	0	1.55798	0.292153	0.530063	3.30941	0	0.495117
BARX2	28.0846	8.8688	67.7973	7.63668	2.93295	0.0111087	0.0310615	Up	0	8.01846	0	4.17441	0	0	0.187587	0	0.202772	0.312104	0	4.61094	1.15971	0.777364	0	0	0.818841	0.121897	0	0.0536976	0	0	0	0	0	0	0.162208	0	0.0208295	0	0.300408	0.208708	0.0139212	0	2.84597	0.32113	0.0185287	0	0	0.159235	0.119062
BATF2	245.823	166.581	409.591	2.45982	1.29855	0.0109878	0.0307749	Up	12.3877	37.4434	3.99883	0.0203875	0	8.98042	3.1525	17.3441	4.43368	7.13796	2.36419	0	1.04782	7.30462	0	1.38207	3.09149	1.41342	3.05546	3.6873	2.58832	0.821832	1.6652	0.904581	1.82491	10.9185	2.44753	2.43426	1.75025	3.79165	7.40087	1.88572	0.704375	1.74392	3.09674	2.80917	5.0893	2.30842	8.05329	5.82683	2.21298
BATF3	90.653	52.151	170.224	3.26529	1.70721	0.000554	0.00243181	Up	5.08536	0.751227	18.1792	0	23.5628	5.82975	3.89919	3.52898	1.64642	3.32607	9.82277	0	1.35103	3.09281	0	0.597421	4.65404	0.725817	1.23176	2.58694	1.41129	0.777413	1.53294	1.45467	0.85035	0	1.36974	1.43366	0.84563	3.79023	3.25223	1.01677	1.17555	0.633915	2.33564	1.32742	3.36996	1.85611	4.62782	1.03433	1.60201
BBIP1	335.563	430.35	558.964	0.324378	-1.62425	3.54245e-05	0.00022274	Down	0.040827	1.65968	0	0.0525108	5.06902	1.17418	1.80438	2.5434	0.471883	4.23684	2.18793	104.935	4.67404	0	2.61899	7.93053	8.64313	6.33538	5.99427	4.94296	3.42069	16.9154	5.23044	6.28113	5.54172	2.65333	7.83907	7.24982	5.97839	9.82081	5.08009	5.38312	7.47285	9.10119	16.9967	6.95234	5.27491	6.31076	2.44582	7.08703	5.00055
BBOX1	81.8997	108.856	26.1906	0.239354	-2.06278	0.00294502	0.0101437	Down	0	0	0	0	0	0.181804	0	0.395692	1.40841	0.529493	3.09284	0	0.301914	0	0	0.772922	1.70438	0.810987	4.6301	2.68654	2.23568	0.13377	0.735696	0.995618	0.313544	0.0163521	1.94252	0.170131	1.23058	0.790532	1.50297	2.30498	3.66768	4.01685	3.28602	2.72694	1.213	1.82504	2.03314	6.26102	2.63438
BBS12	212.014	258.485	115.975	0.448462	-1.15694	0.00760213	0.022634	Down	0.0151186	0	2.31832	2.73529	0.0147803	0.946576	0.560407	1.20468	0.88536	3.13787	3.90462	0	1.40494	0	2.12866	3.82666	1.86493	3.40818	3.72224	2.63251	2.88477	2.40655	2.36299	4.83355	3.5241	2.80056	3.29893	4.65226	1.93861	0.975211	1.77189	3.84694	3.3591	2.89056	1.28341	2.02942	2.67187	3.78543	6.72312	2.57293	3.2149
BBS2	783.275	967.59	402.359	0.416222	-1.26457	1.63806e-08	2.3447e-07	Down	0.0185093	7.83616	4.08956	7.4752	2.42476	9.64786	9.63171	4.71958	4.13604	7.51862	2.36627	3.60117	6.75605	2.61081	8.32968	18.0995	11.0457	14.3753	16.3832	13.5338	14.761	11.3979	15.1762	16.8633	15.9952	13.2537	15.9613	13.2756	15.1927	15.6869	9.15611	13.909	11.1037	14.9486	14.6364	14.2298	12.6805	14.8373	19.3407	11.9699	11.9155
BCAM	5200.31	6234.58	3062.82	0.491232	-1.02552	4.7135e-06	3.69895e-05	Down	63.4276	11.1191	17.4434	47.507	38.0172	17.8648	28.4827	20.9788	30.0975	58.63	36.9513	55.2523	30.5786	50.6868	20.8448	104.311	22.1844	95.1174	76.9885	80.4737	61.0814	110.779	224.885	53.9581	76.423	57.607	74.3143	90.7274	77.4237	16.8415	93.2375	45.4031	66.1173	44.7909	46.4924	68.7241	55.5138	61.6541	98.4988	81.3382	120.608
BCAN	95.3079	42.9249	203.566	4.74878	2.24756	0.000536194	0.00236607	Up	9.88942	0	11.4747	0.515962	2.86464	1.34506	1.47332	0	0.161274	0.940563	0	0	0.187983	0.0193211	1.23935	0.375375	0.785004	0.30297	0.0471314	0.61393	0.264003	0.178479	0.335174	0.515135	0.511301	0.0101814	0.306402	0.21186	0.176021	0.58597	0.796427	0.492797	0.0484407	0.786966	0	0.0870715	1.36315	0.350928	3.01407	0.336405	0.118369
BCAR1	3275.56	2012.04	5886.81	2.92589	1.54888	2.94733e-14	1.47599e-12	Up	42.4197	48.2459	29.2162	125.906	40.2837	41.3073	55.8111	22.4415	54.4964	38.3977	17.2835	9.67009	18.5021	48.6158	11.7579	11.1252	9.30799	14.551	12.463	16.4717	15.4368	19.439	30.4617	15.6507	19.2054	19.4612	13.2257	16.1692	12.1031	7.1554	14.7772	10.9648	9.49905	10.7955	13.4243	17.6892	13.9053	14.8985	15.7144	15.9564	12.4887
BCAR3	1186.57	822.883	1938.2	2.35553	1.23605	2.19719e-05	0.000145469	Up	37.5241	101.714	8.04309	5.0365	1.62659	23.2777	9.632	14.2621	9.64444	13.174	4.93189	4.58921	5.96535	11.1982	13.9157	6.04687	6.65356	7.49293	10.2409	9.59362	9.48934	5.30835	6.79299	11.896	5.7598	12.0276	5.95141	6.21174	10.7551	12.2071	8.17294	7.83076	9.5619	7.65567	3.49586	8.69756	11.1025	9.35529	4.25474	12.4035	12.7907
BCAS1	23.809	5.56443	61.5146	11.0709	3.46871	0.00073342	0.00310017	Up	2.30827	0	0	0.0132835	0	0	0	0.426436	0	0	3.961	0	0.059366	1.0411	2.48698	0.056993	0.499261	0	0.0372109	0.0948338	0.0473714	0	0	0	0.0110094	0	0.00954904	0.134411	0.098097	0.305337	0.247586	0.0819095	0.0163905	0.153202	0	0.00859302	0.229061	0.00989508	0	0	0.0100129
BCAS4	490.314	628.445	204.846	0.326069	-1.61675	9.50009e-05	0.000528297	Down	5.31424	4.58141	2.68816	0.0134416	1.5019	0.797961	0	2.63451	1.78772	3.21876	0	0	3.09375	4.86231	4.53812	6.8168	8.15298	7.07989	9.28172	7.68771	6.01111	9.46796	12.4917	9.07153	8.4668	4.51441	6.28079	6.10237	7.39525	24.8021	6.47811	6.96234	4.86791	6.4982	8.43115	6.00848	7.91394	5.52713	0.830755	7.46993	6.46433
BCAT1	1656.95	1054.22	2902.61	2.75343	1.46123	9.10047e-05	0.000509155	Up	9.8568	2.2022	23.8363	7.55091	3.7326	9.73909	11.7024	26.1815	11.3992	16.031	5.32741	0	1.35018	0.51409	8.67117	1.97338	9.6439	2.83549	3.48522	2.15538	3.70881	1.15761	2.05721	2.71937	2.45838	4.85633	3.55907	2.53942	1.41976	2.52905	3.24368	4.44554	2.06721	4.05801	15.6935	4.14556	5.27426	5.03287	2.55845	2.66495	3.04189
BCAT2	630.714	440.081	1024.69	2.32769	1.2189	2.16189e-05	0.00014339	Up	21.6527	11.5273	8.03294	15.1699	14.1208	6.23671	26.9356	8.0911	13.9985	13.1337	19.9136	43.9239	27.4729	57.0004	5.94162	8.78188	5.63414	10.3764	11.1471	15.9848	8.34899	6.84525	10.284	11.4736	9.12007	0	8.88688	9.72924	7.7542	8.27983	12.4594	7.73118	7.94828	7.98633	5.43506	8.61232	9.55636	10.0354	2.67703	18.3347	12.1518
BCL11A	245.641	301.455	308.485	0.432405	-1.20955	0.00451314	0.0145854	Down	0.248207	0	0.911081	1.94584	0.011555	0.430171	0.501305	0.81337	0.455366	0.516909	11.8058	0.309299	0.209481	0.38406	1.0187	1.21752	4.43957	0.784735	0.550056	1.97364	0.813193	0.720305	1.04481	0.394444	0.411581	0.229982	0.768611	0.837477	0.90747	12.8655	2.81994	0.91005	0.384533	0.672091	1.70775	0.888341	0.803072	1.30983	2.83225	0.473811	0.649345
BCL2L12	612.443	363.074	1127.81	3.10684	1.63545	7.99027e-07	7.57366e-06	Up	17.1139	18.9986	11.8093	18.5254	27.7368	11.4709	17.8408	9.86035	14.3761	15.7069	26.1621	0	12.6995	28.974	9.59363	4.42547	7.65142	4.64341	4.28896	7.15923	4.77944	5.54283	9.9529	4.93885	4.42904	0.015399	3.45128	4.17704	4.13431	6.46968	5.67652	3.92283	3.19225	4.3208	5.60231	4.57631	5.27965	5.72468	18.0751	5.04311	5.243
BCL3	2012.59	991.52	4122.81	4.15817	2.05595	2.05922e-18	2.17508e-16	Up	43.3309	50.3213	22.8593	42.017	12.8091	31.0102	29.3104	20.1601	14.2753	16.0367	71.9969	3.23207	25.9032	62.8978	8.74903	4.96788	10.2941	6.53951	6.6997	15.9964	8.10103	5.38308	8.10488	5.92165	6.53178	10.1096	5.86836	6.62007	5.49087	11.6552	10.9191	5.59835	4.87306	6.06465	4.43443	6.31417	10.5007	7.08686	11.2882	6.29794	8.50175
BCL7A	942.596	1159.83	493.638	0.425319	-1.23338	0.00114195	0.00453695	Down	5.31889	4.89858	0	0.953713	0.0278815	1.11782	1.76869	3.31579	2.83484	8.21297	25.9271	8.95587	4.23498	8.41416	0.150112	12.8843	9.23868	12.8914	15.5246	10.8145	12.4534	19.0408	15.7109	12.6966	10.8636	23.8621	9.91473	13.6589	11.3096	12.8646	10.7003	9.58468	15.2455	10.788	5.43902	13.8103	10.3515	9.78219	12.5839	14.7332	16.2121
BCL9L	6077.15	3830.45	10720.3	2.79871	1.48476	5.57466e-14	2.62037e-12	Up	40.6577	31.7969	11.6278	67.2304	16.3378	30.8895	51.7028	24.2939	40.3838	24.0013	92.0372	14.1283	11.5906	45.6362	24.8785	8.29138	17.7053	11.392	11.2288	17.5557	11.4609	12.659	19.4474	12.4717	14.9216	10.4028	10.9388	11.839	11.3983	25.6473	13.4745	10.1863	9.25539	11.999	12.7861	9.45679	13.6699	13.3938	23.1863	14.3159	14.7672
BDH2	611.929	803.57	285.849	0.268599	-1.89647	9.24625e-06	6.67466e-05	Down	3.21229	0.612729	0	0.0143458	0.0163564	2.42716	2.61185	1.01804	2.93931	5.49395	0	22.0815	10.2422	0.321247	2.88401	11.6578	5.57782	9.66151	10.8806	8.9559	12.3909	13.3767	10.3027	11.5019	12.5676	17.2149	11.5606	12.7934	8.46214	2.20337	6.78654	11.7652	8.77989	10.1755	13.084	16.7694	10.2251	9.21171	4.20188	12.8065	9.27819
BDKRB1	34.3031	7.83923	88.9951	11.3316	3.50228	0.000113035	0.000616827	Up	0	0	0	0	0	11.8046	0	4.9886	0.5754	0.430523	4.71436	0	1.90774	13.4498	0	0.122099	0	0.768673	0	0.649007	0.608917	0.226412	0.177162	0.609178	0.412756	0	0.204574	0.19197	0.262698	0	0.12629	0.301605	0.131679	0	0.578917	0.782394	0.204471	0.423975	0	0	0.0268141
BDKRB2	420.942	231.006	813.477	3.52226	1.8165	1.29221e-05	9.03025e-05	Up	0.0270136	7.92447	5.69016	3.3123	0.0132046	45.9547	1.8486	15.6742	4.44403	3.68441	1.93604	4.68715	11.7753	8.11949	1.1908	2.44478	0.795532	3.37853	1.52483	1.87415	4.09714	1.44971	5.82565	1.87515	2.97563	2.75431	2.85566	2.62503	2.9721	0.411422	1.06904	1.52649	1.65769	2.15943	1.24869	6.52554	1.02709	3.02816	3.78123	2.47231	2.26107
BEGAIN	81.2437	52.9759	139.664	2.63704	1.39892	0.010514	0.0296558	Up	0.418549	0.459857	0	1.772	0.447546	0.119842	1.35659	0.360039	0.251961	0.116344	0.827621	0	2.14274	1.52618	0.00430277	0.336834	0.196227	0.398862	0.176722	0.244653	0.167982	0.148715	0.670267	0.157141	0.297448	1.10964	0.225743	0.215617	0.279528	0.304667	0.164243	0.194502	0.131466	0.253308	0	0	0.156559	0.363417	0.436987	0.0791446	0.13949
BEND7	1048.07	1257.81	888.299	0.488441	-1.03374	0.00220429	0.0079657	Down	0.613768	0.146107	2.3213	5.24962	0.397524	0.288992	1.22505	1.34493	0.922221	2.97997	6.67749	30.421	19.4483	1.21249	3.13464	7.42885	3.44449	9.61307	7.85966	5.63062	7.29141	7.51583	7.79106	9.23273	4.02924	15.1135	7.23544	7.46862	6.48561	2.18573	5.76286	8.06731	10.7513	6.27838	4.56346	6.10677	6.87662	4.38098	7.27424	11.5131	10.9837
BEX2	310.519	394.725	136.494	0.34551	-1.5332	0.00237885	0.00846319	Down	0.192762	0.14119	0	0	0	0.0735905	5.25583	1.11707	1.78237	5.92974	18.0467	0	21.6526	3.91476	13.4117	22.4448	8.78281	13.1702	15.5108	14.8156	9.28361	14.5089	10.5778	13.8952	19.4524	22.7296	12.5055	15.3308	12.9689	5.18081	8.91197	15.893	10.2228	17.3948	9.97503	14.8087	9.19521	11.2965	22.0962	28.3215	17.4737
BEX4	487.811	587.046	282.725	0.481721	-1.05373	0.00184344	0.0068047	Down	22.3534	3.09598	9.04679	5.50615	4.45012	2.91702	3.59246	18.4888	3.35089	10.9359	0	0	22.8558	2.34114	19.0122	26.525	8.94282	19.4537	14.8631	15.8677	10.3897	27.0976	13.9543	23.7361	22.6733	8.41434	15.0562	25.6946	17.8541	15.2563	12.4341	21.3546	16.2327	25.5892	21.9533	28.5855	12.2764	19.8592	19.8059	22.6867	21.0939
BEX5	71.8285	98.4881	16.732	0.169921	-2.55707	0.000203594	0.0010211	Down	0	0	0	0	0	0.281782	0	0	1.02372	3.48786	0	0	5.46246	0	0	3.95091	1.66099	2.60695	3.025	1.54375	1.38805	6.49547	3.40413	2.2169	3.93404	13.8305	2.798	5.92362	4.2064	1.14066	2.82264	3.58545	2.84059	1.68795	4.57052	3.13198	1.55907	3.11154	21.2369	8.87655	3.47062
BGN	16777.8	11018.8	28679.9	2.60282	1.38008	4.87865e-06	3.80527e-05	Up	190.91	172.038	208.023	821.604	320.87	221.061	971.417	703.571	2000.63	1022.21	231.684	36.2151	99.0718	108.67	101.862	198.547	131.437	413.308	121.447	253.91	308.643	158.862	123.214	208.077	217.318	202.271	208.985	254.6	233.345	63.638	280.977	311.041	228.334	137.081	331.955	142.311	146.882	181.602	146.52	52.4283	243.633
BHLHE41	4025.32	5387.64	1209.87	0.224555	-2.15486	6.03224e-17	5.13271e-15	Down	5.92653	1.20406	3.2692	6.33052	18.5801	9.09432	21.3596	11.6049	12.0666	16.8454	3.38898	51.5491	5.06993	8.82805	19.0978	114.459	36.0874	75.2994	48.378	43.057	49.614	101.637	46.6518	94.2047	75.0638	36.9804	79.5413	68.6436	91.914	21.7032	26.6668	87.192	66.8611	63.5051	50.5233	58.9963	63.1511	45.0848	74.8222	72.006	52.5653
BICDL2	317.384	395.381	386.546	0.394917	-1.34038	0.0113644	0.03168	Down	9.09439	0	0	1.76303	0	0.30191	2.21261	0.229142	0.974971	5.12921	0	6.52334	3.99646	48.751	0.0390228	4.7859	3.99868	5.90685	4.97439	5.95717	7.46014	10.7179	13.4071	7.27089	7.10937	0	3.54624	6.54114	4.60075	2.4797	3.86684	3.2797	3.43046	5.47443	3.72447	8.40021	5.60987	4.57134	13.0282	7.82082	5.83974
BICRA	1454.18	934.56	2528.07	2.70516	1.43572	1.7858e-07	1.98916e-06	Up	23.4345	18.4452	8.57723	17.6093	8.11499	33.1551	23.3816	9.19541	18.475	15.5694	17.9374	10.0186	15.4031	34.1504	0.0246005	7.37994	7.60399	8.097	5.61883	9.53068	6.33414	8.35799	11.6641	4.84778	7.74577	1.32413	5.94045	6.78018	6.20028	11.3977	9.23386	4.63348	4.69773	4.88399	6.25577	3.67097	7.54255	5.97064	3.90915	7.98234	7.8845
BICRAL	1717.53	2126.16	873.024	0.410534	-1.28442	9.49707e-15	5.30537e-13	Down	5.08799	2.97912	1.67016	3.84828	9.98641	2.79616	4.42671	3.53327	5.4695	6.51492	2.42487	8.53721	8.81577	1.55939	7.51534	16.1328	14.6422	14.1061	13.274	11.9933	10.4596	15.2873	10.3216	11.847	9.8287	7.66546	13.5342	16.0354	16.4422	13.7098	12.3636	17.5603	14.6739	12.1168	14.6196	10.4893	13.8963	13.96	13.357	12.4646	11.855
BIN1	1108.46	714.14	1923.38	2.6934	1.42943	1.04502e-09	1.99237e-08	Up	27.6004	19.8566	26.5647	36.7561	11.084	27.5694	29.1773	22.3055	24.1608	17.9859	25.626	20.3438	4.5246	8.55424	2.03353	6.45053	9.58206	4.08099	6.32256	14.8142	5.5382	3.80978	9.38729	4.77178	7.47225	10.0272	5.07446	5.63063	6.4019	20.5347	10.8487	5.44095	6.47146	6.95107	2.56129	15.5499	6.78287	8.94842	8.40273	12.1805	9.70846
BIRC5	293.564	68.3288	759.049	11.1227	3.47544	1.29152e-20	2.06408e-18	Up	22.8922	9.2738	19.8662	7.66948	4.95115	4.56337	18.269	14.9112	15.4994	7.87139	13.1589	6.94718	2.73897	6.95239	15.7333	0.631077	1.8836	0.851343	0.465988	0.611159	1.46121	0.0742999	0.383711	0.885961	1.21906	4.64111	0.478326	0.212616	0.355606	3.53097	3.34139	0.283429	0.75621	1.14439	0	0.702293	1.32282	1.61742	2.09385	0.741408	0.343176
BLACAT1	1371.17	1704.86	681.549	0.39965	-1.32319	0.00119653	0.00471404	Down	0.0599132	0.858874	0.522164	6.7225	0.0167351	0.174271	2.02559	0.725404	1.58282	6.60453	7.96891	11.3743	23.4759	0.265476	2.12299	16.8146	6.18254	14.4776	10.0635	6.68324	14.0859	9.03087	17.632	13.2707	18.0775	16.7408	10.7361	14.5253	7.35055	2.9675	7.69274	14.2438	8.18627	8.18213	10.9733	4.90422	15.1322	7.64277	8.9829	10.5393	9.08363
BLM	176.129	114.779	302.919	2.64099	1.40108	0.00071863	0.0030426	Up	0	2.4837	3.3361	2.44168	3.05862	1.39705	1.15516	1.83206	1.76113	0.854038	1.46362	2.93085	0.942262	3.29279	3.99357	0.59962	2.20684	0.354349	1.06873	0.637127	0.802009	0.656059	0.464016	0.375125	1.18492	1.10817	0.663991	0.162543	0.778502	3.90224	1.23327	0.73671	0.7978	1.17336	0	0	1.2729	0.735918	1.53238	0.73684	0.369315
BLOC1S2	381.711	464.537	290.667	0.453299	-1.14147	6.18913e-05	0.000362261	Down	4.94425	0.816477	0	0.431655	3.2693	2.44354	1.84553	5.01416	3.13092	2.95861	1.27694	4.19351	4.46113	2.11114	20.8073	6.42918	7.77224	4.7748	7.07163	3.09392	6.92715	7.8334	4.09996	5.73609	6.26078	17.0021	6.33903	4.78374	5.59275	9.8899	4.80266	5.71554	4.29902	9.29007	4.15013	4.93649	5.82315	9.38229	2.81696	7.71055	5.17118
BMI1	120.007	85.6149	191.084	2.2316	1.15808	0.00912482	0.0263687	Up	7.66908	0.670056	3.84633	0.0522933	1.31169	1.77726	1.99978	1.50205	1.48027	1.83087	6.91069	0	0.891009	1.94793	0	1.2901	2.101	0.918119	0.576801	1.0163	0.727304	1.20654	1.96631	0.783585	0.996845	0	0.798828	1.19938	0.470658	2.15818	0.777422	0.916982	0.629119	1.69626	0.168435	0.372112	1.24527	0.954378	2.56449	1.68369	1.084
BMP3	26.351	9.41146	61.3594	6.51633	2.70406	0.0124251	0.0341603	Up	0.904431	0	0	0.00760302	0	0.00451352	0	0	2.80127	0.184035	0	0	0.0169896	0.936403	0.991758	0	0.157661	0.0684549	0.0585704	0.0241244	0	0	0	0.0355097	0	0	0.202226	0	0.0772028	0.365417	0.0134962	0.00586029	0.00469071	0.0730733	0.412448	0.0983673	0	0.226545	0	0	0.0114622
BMP8B	507.779	320.816	894.169	2.78693	1.47867	4.38865e-07	4.45138e-06	Up	1.52013	1.08813	2.26436	9.84246	16.322	9.26784	2.91834	2.86552	10.3822	1.42771	0.524209	6.18123	16.2264	1.44792	1.75593	1.72222	3.14826	2.69388	2.697	1.39819	1.84877	3.35462	1.78519	2.26559	1.84756	1.08231	2.7205	1.82848	1.6681	2.8166	2.18229	2.68864	1.71798	1.48052	2.06904	2.74037	2.09807	1.56677	0.845786	2.93978	1.57985
BNIPL	327.989	428.416	120.441	0.280776	-1.83251	7.80252e-07	7.41098e-06	Down	0.0195272	3.37549	1.54548	0.0167437	2.86355	0.487053	2.39419	0.410212	1.05326	1.46194	2.82421	5.93209	2.02042	1.44209	0.0899332	7.38508	3.08147	4.2965	4.84285	3.87832	1.82717	16.483	10.0568	11.3391	5.30113	11.4596	3.55076	9.83785	5.22423	1.36455	3.18025	4.4654	3.10935	8.43248	5.09789	6.54218	4.70217	3.30526	6.61396	7.81323	2.86502
BOP1	1429.48	848.281	2630.62	3.10085	1.63266	2.7701e-14	1.40253e-12	Up	74.5355	44.5157	50.8378	55.2762	33.9022	20.8317	21.3446	21.3522	31.26	31.2911	66.4825	10.9262	20.2529	126.719	18.2819	13.592	9.48615	15.7887	11.867	17.6147	10.4545	17.6519	26.789	14.8223	13.7598	14.2566	11.6742	14.9024	9.04395	14.1199	17.5942	10.0639	16.0048	8.59184	7.40608	15.3389	11.4571	11.1744	9.44995	22.3455	14.9138
BORA	114.833	68.5893	210.402	3.06852	1.61755	0.00536553	0.0169264	Up	0	2.6373	1.60974	1.47456	11.4183	0.610934	1.20032	1.06405	2.12567	0.717034	0	2.97569	0.77227	3.46603	11.173	1.05444	3.30458	1.24466	1.16175	1.0844	0.624454	3.38914	0.611983	0.585862	1.65496	0	0.828133	0.797833	0.524622	1.0592	1.84043	1.46806	0.900256	1.47626	0	0	1.00902	1.2014	0	0.867149	0.243142
BRAT1	2049.38	1260.41	3679.92	2.91989	1.54591	7.59661e-11	1.8468e-09	Up	39.8749	18.262	33.3726	103.417	34.416	25.096	46.8489	22.4025	33.2405	23.4665	44.642	7.1719	18.8714	96.7181	7.85939	15.3323	16.5274	14.1864	10.4853	19.4083	11.7199	13.3485	24.611	11.0065	14.8388	8.958	10.4854	13.3064	9.05432	22.5762	18.5569	9.17828	10.041	9.2067	3.86959	7.78889	14.0181	12.6718	37.6064	14.3458	13.2229
BRCA1	409.346	288.915	658.236	2.27749	1.18745	2.24916e-07	2.45471e-06	Up	2.68584	3.94559	3.10371	2.93695	5.14086	0.998488	3.64089	2.59593	4.23211	1.01781	4.17951	8.30065	1.38051	3.64941	6.78546	1.79301	1.76067	1.1183	4.18159	1.54973	1.53184	1.6058	1.48203	1.42507	2.91135	0.546098	1.24165	1.4488	1.73775	1.47347	1.64211	0.698075	1.62837	2.15124	1.0177	1.1843	1.80609	1.83119	0.556267	2.90457	1.42876
BRCA2	374.995	235.875	662.51	2.80968	1.49041	5.78195e-05	0.000340995	Up	1.56222	1.68332	3.1491	0.92141	1.38602	1.11697	0.347599	1.861	0.452277	0.491982	1.44596	4.87001	0.532044	6.6021	6.07491	0.591339	3.67789	0.58909	1.21737	0.823039	0.742786	0.788521	0.235231	0.373686	0.779715	0	0.445292	0.32645	0.521775	1.59778	0.852165	0.808684	0.472926	1.60371	1.71166	0.388188	1.12538	1.46215	1.76335	0.74107	0.33852
BRD9	1743.93	1157.63	2955.63	2.55309	1.35225	5.06883e-12	1.571e-10	Up	11.7688	16.2693	11.0935	9.62916	21.5416	15.2327	14.7064	9.3725	10.1882	9.40156	28.6279	5.74326	11.8725	45.4982	2.72873	7.27172	7.99683	6.96756	6.53919	7.57082	7.54428	5.56519	8.3924	5.99068	6.92771	3.57566	6.06557	6.55302	5.17391	9.91474	7.59143	4.42791	4.59808	5.37519	3.74706	3.56677	6.80378	6.73821	8.55968	5.7002	6.52521
BRF1	1271.04	920.774	1994.94	2.16652	1.11538	1.65185e-12	5.62211e-11	Up	8.03647	17.563	11.1056	12.4515	13.7472	7.96844	13.0197	6.52912	12.8593	6.73592	19.8333	13.2065	6.21279	21.6544	6.23261	6.23324	7.39831	5.62762	5.31881	8.88328	5.44701	6.31684	10.3904	5.5886	5.98542	4.08264	4.60957	6.1631	4.00248	8.0382	7.33428	3.73263	4.12543	4.85725	2.3292	4.25735	5.89542	6.64322	8.80453	6.37037	6.12811
BRINP1	110.822	156.211	17.0187	0.108991	-3.19772	9.86787e-07	9.17822e-06	Down	0.0170209	0	0	2.27676	0	0.0693126	0.655188	0	0	0.100934	0	0	0.0163064	0	0	2.98065	0.132406	1.40603	1.01188	2.22282	1.58224	1.28501	0.639639	1.15878	3.25386	0	3.30485	2.1561	3.65104	0.884435	0.997424	4.70222	1.25158	0.855649	1.12821	2.25645	2.43282	2.28308	3.41197	1.95686	1.51818
BRIP1	224.021	114.843	449.655	3.91989	1.97081	3.76236e-10	7.88466e-09	Up	2.43353	1.15762	1.45102	0.669881	0.618914	0.763351	1.0914	1.32049	1.31121	0.665633	2.06408	0.58237	0.451652	1.46227	6.07059	0.313843	0.843245	0.149051	0.967927	0.314554	0.442089	0.441071	0.230085	0.170818	0.398853	0.468275	0.22694	0.163614	0.206125	0.917125	0.44421	0.225526	0.220894	0.595727	0.796236	0.0348667	0.376198	0.372821	1.20005	0.118861	0.124787
BRME1	247.195	105.674	539.67	5.10845	2.35289	1.11409e-05	7.91185e-05	Up	0	0.00721806	1.07241	1.54631	0.269754	2.35762	1.15204	0.278401	2.0502	0.825431	9.16236	2.30972	1.61439	31.6284	0.0129672	0.710581	0.449002	1.06511	0.763371	0.911581	0.64486	0.824651	1.38874	0.690629	1.23257	1.77943	0.4252	0.649804	0.569409	0.158915	0.637472	0.494987	0.620363	0.933936	0	0.655937	0.915887	0.402842	3.28101	1.1106	0.445857
BRMS1	532.666	372.579	863.513	2.31795	1.21285	1.70733e-06	1.49495e-05	Up	55.052	45.1186	45.9688	16.9043	9.8913	27.0383	25.9322	20.7747	18.7736	17.7016	12.8251	0	13.5773	23.9541	17.6452	9.55186	6.48992	6.97825	10.7217	14.4214	10.8284	9.77813	14.4551	9.26062	13.6932	13.8098	10.9826	8.71381	6.74236	14.7295	13.8712	10.3253	10.1143	7.54102	10.3381	9.88307	10.5024	10.359	10.4562	13.6454	13.7521
BRSK1	216.542	91.44	475.087	5.19593	2.37738	5.69972e-08	7.12136e-07	Up	7.72408	3.49234	4.74318	11.6789	19.2822	9.38445	2.39047	2.53281	2.33905	5.18358	5.15138	0	3.98923	3.89673	0.0104566	1.99967	1.34231	1.22699	0.238595	1.69719	0.777583	1.09868	5.14458	0.784987	2.07823	0	2.39034	0.781397	0.641573	0.569543	0.786196	0.766793	0.504458	0.628689	0.415841	0.423153	2.86472	1.22833	0.585915	1.19009	0.575255
BSPRY	1045.19	1305.31	507.627	0.388776	-1.36299	0.00545795	0.0171649	Down	0.573208	0	0	11.7567	0	0.0700267	1.2585	2.34186	0.583018	8.76978	19.5118	30.4177	18.7809	27.4477	4.28422	16.8197	9.60599	20.1085	28.6382	25.3267	34.2984	17.8314	15.0982	37.9681	32.5235	36.7797	28.6191	23.7923	22.504	3.4304	23.9928	19.3663	20.3044	18.9332	20.8103	26.8858	18.3877	19.0972	15.0035	47.9514	30.9135
BST2	908.966	469.863	1816.45	3.86623	1.95093	1.64675e-06	1.44604e-05	Up	145.528	99.5244	114.109	94.5471	0.052713	126.363	61.6123	138.774	100.585	40.8472	39.8968	0	6.76695	12.8219	91.7746	10.6324	41.4648	10.7397	28.9139	39.6085	30.9639	8.1414	8.98006	8.45731	20.0023	23.6271	12.9287	12.7559	14.212	40.432	44.3175	19.386	7.61586	15.4635	29.1249	7.95557	35.2689	35.0255	31.8666	14.7227	14.0098
BTBD7	1924.76	2314.43	1119.45	0.483822	-1.04745	1.36842e-10	3.19165e-09	Down	1.85686	3.74952	5.38819	4.53939	7.41026	3.45326	4.66694	4.82432	3.9836	6.71469	1.39934	4.6749	6.83453	0.679397	9.71783	11.2581	9.18863	10.5881	11.2284	10.2767	9.2574	10.4676	8.68157	10.804	11.2106	7.23056	10.969	12.5849	11.4185	7.65031	9.9994	10.1125	9.97824	11.9444	11.0591	8.18969	9.6963	10.2309	11.6389	11.1931	10.3346
BTC	219.147	299.16	97.1206	0.179537	-2.47765	3.73544e-05	0.000233256	Down	1.23555	0	0	0	0	0	0	0	0.3303	0.504654	0	8.4203	2.07749	1.26626	0	2.48611	1.90547	2.08294	3.10404	1.59502	2.35939	2.36237	1.75518	4.96484	3.87959	8.40954	1.27449	2.15128	3.23328	0.417918	1.57356	2.98305	2.84123	3.68846	2.0159	3.56655	2.14823	2.46419	1.10388	3.83349	1.64606
BTG2	4966.31	6194.33	2428.4	0.39203	-1.35096	1.66435e-08	2.37677e-07	Down	10.6404	34.8832	20.3162	17.1619	24.5944	7.06728	14.7186	25	14.2794	59.5207	25.4885	83.3493	88.9585	12.4296	94.9513	66.2413	261.614	90.895	57.7787	166.135	67.4078	94.5174	94.5094	56.0763	69.9953	79.5374	75.5955	100.43	95.4301	144.265	138.971	88.4666	52.6372	82.4399	87.5802	113.214	164.138	110.536	72.4334	55.9625	71.9434
BTG4	3.45479	4.98598	0.290333	0.0799916	-3.64401	0.0166003	0.043352	Down	0	0	0	0	0	0.0209884	0	0	0	0	0	0	0.00987543	0	0	0.00758456	0	0	0	0.00701131	0.0315206	0	0	0.00688017	0	0	0	0.00596239	0.0489548	0	0.172587	0	0	0.0339799	0	0.0514596	0	0.0263365	0.676904	0.062374	0.0466379
BTNL8	30.382	9.6775	73.1713	7.55084	2.91664	0.00130621	0.00507438	Up	0	0.610082	0	0	0	0.121894	0	0	0.16045	0.324138	0.994911	5.56759	0	0.761203	0	0.383032	0.335537	0.0160758	0.143798	0.0778981	0	0.0378809	0.0444614	0.104238	0.110986	0	0.16044	0.102377	0.00824098	0	0.158471	0.0481677	0.0110156	0.0686416	0	0.242554	0.0366535	0.133003	0	0	0.0134588
BUB1	214.153	87.545	475.81	5.4355	2.44241	1.05593e-07	1.24323e-06	Up	8.66556	1.80748	9.00108	1.03336	8.87844	4.1627	1.76928	7.96083	5.59379	3.04153	2.05647	0	1.38822	10.9131	8.07063	0.791722	2.264	0.675646	1.91259	0.692849	1.50916	0.587245	0.624928	0.574554	1.10115	0.0111665	0.893183	0.522808	0.658648	2.87914	2.90434	0.711156	1.24471	1.61981	0.608957	0	1.90921	1.98856	0	1.05261	0.222553
BUB1B	162.015	66.7005	358.998	5.3863	2.42929	1.59183e-07	1.79817e-06	Up	0.853215	1.65934	3.03194	0.542388	5.56564	2.55344	2.16017	3.76162	4.27335	2.34442	5.83187	4.85383	0.817402	5.71437	13.6371	0.703551	1.35687	0.77227	0.671359	0.730422	0.755711	0.454943	0.351794	0.490931	0.82589	5.96522	0.489648	0.246758	0.291096	0.922539	2.23907	0.301395	0.529179	0.375817	0	0	0.818257	0.967803	0.711793	0.80112	0.171145
BVES	160.548	97.9033	290.015	2.96358	1.56734	0.00125819	0.00491274	Up	1.85288	0.931784	1.56556	2.45033	4.12753	2.44003	3.50899	3.99321	3.95642	2.33009	1.34514	0	0.432738	0.394849	0	0.447659	0.860518	0.725907	0.420703	0.846459	0.924573	0.645638	0.456646	0.178431	0.34721	4.39815	0.522756	0.399903	0.663985	0.313827	0.589302	0.426475	0.419385	0.592557	1.45789	0.889705	0.279095	0.677125	1.24254	0.983117	0.548152
C10orf71	10.2482	17.7036	28.4054	19.4216	4.27959	0.0160426	0.0421884	Up	0.805475	0	0	0.00548141	0	0.133415	0.560501	0.379722	0	0	0	0	0	0.132188	0	0	0	0	0	0.0304369	0	0	0.0600585	0	0	0	0	0	0	0	0.0389205	0	0	0	0	2.30838	0.0720168	0.0326656	0	0	0
C10orf90	14.6331	3.29547	38.0643	11.5042	3.52409	0.00224604	0.00808303	Up	0.0107602	0	0	0	0	0.0492951	0.306811	0.233836	0.149241	0.510467	0	3.37898	0.0824685	0	0	0	0	0.0664569	0.0323073	0.161014	0.00658062	0	0.0367605	0	0	0	0	0.230284	0.00851699	0.11568	0.0327558	0.0142231	0.0739993	0	0	0	0.0454574	0.0068729	0	0	0
C10orf95	559.536	696.502	276.474	0.396688	-1.33392	0.0016645	0.00622672	Down	3.41696	0	0.0302905	8.53762	0	1.38398	4.50479	1.17106	7.33251	8.11596	26.5695	6.01971	15.3821	23.2264	2.51404	22.357	11.8409	15.2038	14.341	15.3193	11.3698	26.9363	27.0498	28.5205	18.7476	25.3366	15.6266	17.9579	11.2838	7.86702	11.5202	11.7044	10.5346	13.353	15.4454	17.6694	14.2282	12.837	46.8997	20.926	15.7684
C11orf24	623.133	454.053	972.566	2.14216	1.09907	5.50389e-08	6.90013e-07	Up	42.8908	14.2261	17.884	15.4008	12.2409	13.2506	19.3572	21.9831	16.8364	25.5277	5.60251	4.22014	4.22104	13.5133	13.6659	5.32591	8.49365	10.2219	6.16897	8.99051	11.3144	5.43895	5.41422	7.562	9.88875	2.92187	7.05283	7.00837	8.39834	12.0835	13.1559	11.0982	7.28971	7.79924	7.77691	5.3118	14.6723	9.01706	7.43262	8.4844	8.84841
C11orf53	14.355	4.97089	195.169	88.8206	6.47282	0.00105633	0.00424013	Up	0	0	0	2.17983	0	0	0	0	0	0	10.0001	6.18544	0	58.4892	0.0257324	0.115109	0	0	0	0.159614	0	0	0	0	0	3.92688	0	0	0	0	0.148825	0	0	0	0	0	0.0550759	0	0	0	0
C11orf65	221.028	274.508	110.501	0.403011	-1.31111	0.00694172	0.0209391	Down	2.10813	0.613929	0.0104698	0	0	0.601191	1.25833	2.46544	1.42869	0.88488	0.0327988	0.0144493	1.50865	0	4.64564	3.29849	8.32665	2.26481	1.30406	2.29769	1.56887	4.36645	1.36666	1.91566	2.36459	1.47277	1.76129	2.31389	1.66864	12.4014	2.07795	3.42447	1.4041	2.63739	3.68463	1.54269	1.93141	3.25277	6.26191	1.41202	1.64986
C11orf91	54.6338	25.5359	114.769	4.49541	2.16845	0.00133445	0.00517204	Up	7.3945	14.556	0	0.0849166	10.8113	1.61314	5.15341	1.14781	0.152619	0.220227	0	0	0.28463	0	0	0.631518	0.366851	0.917472	0.574869	1.25739	0.343207	1.3512	0.253748	0.793201	0.563036	0	0.142435	0.286414	0.65323	0.53234	0.125614	0.567255	0.541359	0.598504	1.76584	0	0.581076	0.463877	1.52123	2.0724	0.72544
C11orf96	756.442	503.286	1279.63	2.54328	1.34669	0.000364443	0.00169572	Up	39.111	49.1779	38.3704	97.3287	46.2231	26.6553	106.253	44.6378	49.1563	50.348	18.2942	0	17.4857	16.8808	10.0071	11.9906	52.9776	18.0832	6.4978	40.2287	15.6803	18.3014	31.14	6.14912	9.35759	1.58969	7.28593	22.4717	12.211	8.29263	10.6823	7.12283	7.7243	6.94772	9.55108	33.3127	9.05692	17.8479	82.9069	14.7912	11.3475
C12orf54	16.6229	23.3524	2.71532	0.117811	-3.08545	7.8806e-05	0.000449248	Down	0	0	0	0	0	0.0141764	0	0	0	0.681248	0	0	0.160086	0	0	1.02458	0.897536	0.83853	0.585333	0.492514	0.766449	1.21594	1.2131	0.334593	0.554175	0.216762	0.583664	0.644357	0.154308	0	0.317924	0.515379	0.839775	0.321319	1.06874	0	0.588272	0.444717	0	0.210649	0.720023
C12orf75	300.383	90.3336	734.484	8.13235	3.02367	1.95349e-10	4.38915e-09	Up	122.191	29.7932	4.54811	12.673	5.63478	7.12516	18.8995	42.3481	12.5305	17.2726	13.3972	0	0.433856	19.124	28.1702	1.27226	12.7189	2.12951	2.1261	1.59614	3.80188	0.374475	0.984541	2.08838	2.39913	0	4.33941	2.07175	1.10795	8.99956	4.51175	4.5984	1.41564	4.54636	6.0562	1.9639	3.82632	5.04889	2.98806	2.2109	1.75623
C13orf46	341.672	166.631	703.422	4.22347	2.07843	2.75376e-09	4.72693e-08	Up	3.7031	6.19069	3.97039	16.378	2.70112	16.1004	3.95956	1.59142	7.17045	1.88448	2.19276	3.82035	0.772032	1.86331	0.0063119	1.09411	1.96167	2.0738	2.33316	1.46166	0.8742	1.02969	1.59777	1.36389	0.443156	1.3067	0.544034	1.22635	0.888444	2.88784	1.02215	0.608687	0.588708	0.332056	0.557805	1.03235	0.938913	1.39099	2.33203	0.907033	1.57498
C14orf132	692.357	315.199	1471.82	4.66939	2.22324	1.37608e-07	1.57871e-06	Up	1.04961	7.59829	8.50901	9.61491	0.786697	9.11539	20.7418	6.64437	9.96581	6.50084	6.53603	0	3.27922	1.83019	1.52693	1.67329	1.27011	3.06121	1.37262	2.22504	2.57834	1.17218	1.65844	2.06277	1.9684	0	1.90139	1.37275	1.4862	1.1702	1.48221	1.08294	1.07657	1.3071	1.25447	1.49108	1.10443	1.28125	1.11516	0.670399	1.60179
C15orf39	2989.06	2233.67	4550.21	2.03714	1.02654	8.74662e-09	1.32964e-07	Up	31.5301	27.1685	46.7895	74.5493	36.5485	42.3935	78.2698	25.9854	47.2559	39.4473	30.0211	22.5098	28.9797	66.4953	3.98041	17.6621	21.6877	18.4095	24.2366	23.3956	20.4167	25.9392	23.9603	18.5618	29.654	14.4205	21.2695	24.2345	20.1007	23.516	26.6691	17.4368	15.6796	17.4903	10.3189	23.328	31.1147	16.7114	16.5252	24.7895	22.2003
C16orf46	172.782	217.682	79.989	0.368032	-1.4421	0.0016649	0.00622696	Down	0.0371589	1.22478	0	0	0	1.66451	0.821134	1.02286	0.94487	1.83168	0.74376	0	1.70876	0.960466	5.18298	5.55022	1.40401	4.43221	2.82269	2.72965	2.57931	5.05301	4.49075	3.49705	3.73666	2.73308	3.63037	4.41688	2.82357	1.29832	4.59539	1.71911	2.64392	2.6795	2.43063	2.43215	2.77332	2.55147	0.0214045	2.72627	3.07421
C16orf74	122.045	71.019	227.499	3.20431	1.68001	0.0159333	0.041978	Up	5.92461	83.8835	4.4448	0	0	1.08568	0.422328	0.257502	0	3.42548	0	18.9419	13.8493	13.3448	0	2.09244	7.83495	1.23496	3.55771	6.56853	2.31892	1.77837	7.33716	2.41218	3.36833	0	1.93551	2.12468	1.59443	29.2991	7.71015	1.91867	0.626835	2.05066	0.757856	0.788709	3.58749	4.08698	0	0.67218	0.421225
C16orf86	121.682	81.3072	205.122	2.52396	1.33569	0.000770163	0.00322727	Up	0	1.52898	2.76394	8.20367	2.44271	1.6341	2.66038	0.595683	4.06991	1.40666	1.08232	0	1.84833	3.15324	3.652	1.4661	0.738109	1.15983	0.30388	1.41983	0.938123	0.503451	1.53974	0.55942	1.06765	0	1.34518	1.06106	0.53824	2.81936	1.88951	0.794328	0.426654	0.808012	0.459744	0.947352	0.857363	1.32322	1.45749	0.885133	0.674602
C16orf89	829.238	1091.16	550.105	0.263772	-1.92264	0.000411517	0.00188141	Down	0.104145	0	3.94955	5.80448	0.0763614	0.238557	0.0742385	0.924155	2.02627	11.2902	0	42.5689	89.971	2.84572	0	26.5326	12.7309	23.8393	33.255	3.31163	23.1998	27.9453	31.0653	18.803	32.8429	20.3254	31.9047	35.481	17.0225	1.37622	47.3768	11.4087	5.45428	14.6978	29.9894	20.7241	11.8792	18.4263	13.6778	32.0603	9.69312
C16orf91	181.776	124.898	299.326	2.39718	1.26134	0.000616061	0.00266916	Up	15.0678	12.7179	25.912	20.6416	0	8.1193	4.2376	4.43417	5.98658	9.64202	29.6424	0	6.59739	20.0818	27.8819	4.41734	7.9145	4.0896	5.9025	6.12521	7.16322	4.97896	4.42376	5.77493	6.39978	23.6383	5.07921	5.65144	3.4941	4.32393	4.79291	3.65663	3.95436	6.20873	5.3045	7.11723	2.90094	4.17303	12.6123	3.87314	3.57601
C17orf107	94.741	117.822	47.04	0.399184	-1.32488	0.0139261	0.0376228	Down	2.76526	0	0	0	0	0.849705	0.420679	0.341996	1.5331	1.13737	0.870947	0	0.791528	0	0	1.92299	1.61146	1.40587	0.587261	1.99555	1.03119	2.79133	3.08182	0.754028	1.43793	2.62471	0.831461	1.43368	1.14777	0.558921	1.24472	1.13668	1.64125	0.833734	0.705877	0.953978	1.13971	1.08776	7.43987	1.81099	2.15784
C17orf64	20.9975	5.11463	53.8222	10.4989	3.39217	0.000284968	0.00136463	Up	0	0	0	6.02439	7.53344	0.379063	1.29247	0.422168	0.648653	0.0959996	0	0	0.248148	2.10415	0	0	0.359809	0.274957	0.213868	0.528536	0.257414	0.0294503	0	0	0	0	0	0.0561831	0	0	0.271046	0.171189	0.0685119	0	0	0.143674	0.0911874	0.496333	0	0.538766	0.125561
C18orf54	214.829	113.782	423.661	3.72428	1.89696	9.56994e-06	6.89208e-05	Up	3.08935	0.652348	4.58907	1.1992	10.1151	1.00941	0.987024	2.67639	1.76927	0.52608	0.00898511	0	0.466616	0.575512	5.01738	0.568276	1.51555	0.633864	0.346795	0.572652	0.659572	0.696184	0.368448	0.599093	0.632935	0	0.424599	0.44271	0.749012	1.4836	0.619551	0.70819	0.316553	1.00347	0.169917	0.899262	0.627085	1.47551	0.496993	0.289456	0.418244
C19orf67	134.437	61.5304	285.112	4.63288	2.21191	3.65013e-05	0.000228494	Up	1.58347	1.69732	2.73827	2.02007	0	0.648755	3.81299	0	0.178556	0.715704	0	20.8287	6.03103	19.2665	0.0254102	0.824093	0.944231	1.25229	0.672566	0.985096	0.224386	1.42275	1.3854	0.515557	1.50957	0	1.09507	1.27334	1.06994	0.588209	1.29326	0.689183	0.735516	0.525163	1.45963	0.73908	1.08772	0.789398	1.24583	0.65727	1.37294
C19orf71	791.125	488.806	1415.92	2.89732	1.53472	6.78212e-11	1.6689e-09	Up	157.81	79.6454	28.3398	192.978	28.1211	26.0659	99.6496	41.4444	42.8673	45.2797	68.7791	91.4397	121.358	153.368	37.7984	28.7816	51.4617	24.5252	19.7881	39.3987	22.6178	35.8678	54.6692	22.6802	32.4601	43.6076	25.183	31.9961	20.3911	56.0711	33.7386	20.7867	16.9725	19.7326	12.7734	7.05715	31.2699	36.7458	62.6354	21.4579	24.8231
C1QA	2654.96	1439.54	5166.84	3.58934	1.84372	4.88004e-06	3.80527e-05	Up	105.989	277.726	313.619	150.586	11.9588	224.638	131.252	399.072	249.358	176.687	2.62459	0	35.3372	10.3679	53.8109	28.386	75.1216	40.9711	31.2354	72.5008	53.6329	15.4402	20.2521	14.5455	38.0626	42.1256	46.0753	40.7111	23.6844	80.8601	117.126	35.0746	17.0836	36.353	36.4374	35.053	92.5413	110.107	41.0198	38.7171	49.7247
C1QB	2466.07	1161.46	5162.28	4.4448	2.15212	1.18112e-09	2.22416e-08	Up	142.591	420.266	242.083	89.8216	30.5797	205.537	141.164	577.617	286.632	197.992	8.80273	5.79241	23.9319	12.3306	72.157	20.1262	41.4251	29.2112	22.4362	59.1605	55.4362	16.9532	17.4294	10.3092	33.0525	40.4302	35.9814	36.9339	22.4363	51.0212	130.385	40.9183	16.5471	44.1597	39.8109	19.1929	100.702	100.365	52.4381	43.7281	51.7281
C1QC	3711.91	1598.99	8078.6	5.05255	2.33701	1.7667e-09	3.17401e-08	Up	239.187	373.04	642.862	154.497	28.4459	525.7	210.479	543.778	406.443	286.944	23.7915	0	28.6531	49.6294	88.4298	28.3961	79.0565	40.1647	32.8006	55.7017	61.0035	25.9126	25.9949	14.4911	50.3253	73.6885	42.7992	47.1103	26.3073	93.1091	140.862	40.097	22.391	49.8641	26.6866	30.2082	96.1774	135.098	121.555	53.562	53.4031
C1QL2	19.2233	26.8904	25.721	0.126895	-2.97829	0.00310789	0.0106092	Down	0	0	0	0	0	0.0288439	0	0.697802	0	0.252018	0	0	7.05723	0	0	0.12508	4.31353	0.0218732	0.663527	0	0.398527	0.154626	0.0967929	0.283658	0	0	0.349279	0.0983278	0.515795	0.304593	0.84092	1.68527	0.0149881	0.140094	0	0.172871	1.89513	1.42965	0	0.0214298	0.274686
C1QTNF12	85.2678	33.1775	192.921	5.82019	2.54107	2.61201e-05	0.000170476	Up	0	2.17448	33.789	17.9603	17.6154	1.59512	1.70473	1.43367	2.70056	2.53679	2.28953	0	1.34306	3.13637	0	1.00116	1.283	0.763976	0.965637	1.96317	0.529546	1.12514	4.33156	0.550413	2.13908	0	0.635387	1.55022	0.620094	0.0369398	0.784487	0.817531	0.763431	0.1699	0	0	1.77093	0.684749	2.56511	1.65291	0.453053
C1QTNF6	1866.06	1154.99	3335.62	2.88811	1.53013	4.62364e-17	3.98957e-15	Up	19.5653	8.90835	13.4042	29.9723	22.6512	7.61717	20.7578	6.84205	19.0661	9.56945	9.85027	7.85597	15.9956	7.97187	22.2422	4.02941	6.53837	5.26018	4.20463	7.93343	8.71303	2.96331	7.59469	6.77894	6.35825	6.23977	3.8439	4.0852	3.43502	7.09522	6.72106	6.22646	4.47899	4.81363	5.57669	2.97358	6.79592	5.3187	6.91124	3.59966	5.44491
C1orf115	1922.87	2372.84	992.951	0.418441	-1.2569	0.00202388	0.00738325	Down	5.60082	3.24088	2.90899	6.01906	0	17.0583	0.425863	9.96707	3.45253	13.5481	17.6474	70.3946	5.0259	2.37143	48.8135	33.8335	11.0168	21.7351	13.8791	24.6096	17.2178	40.0425	25.2891	43.0151	23.5634	120.257	27.1467	87.1132	59.198	14.2504	8.82325	29.8847	44.6902	53.0957	15.2297	49.127	22.0311	30.5393	33.9829	31.4898	17.9433
C1orf116	1674.5	2376.28	224.152	0.0942671	-3.4071	6.93178e-12	2.08509e-10	Down	0.940881	0.717874	0	0	0.00958157	0.104767	0.530966	0.468573	0.196351	3.33459	1.77186	12.8238	0.647873	3.04717	0	18.872	3.45264	21.5039	40.0911	10.2861	19.666	18.4447	29.3896	13.1355	16.96	34.2582	11.593	31.9391	17.5788	14.8303	7.43644	11.5818	13.3403	27.4939	27.4957	17.8748	18.7769	9.90351	11.7089	6.30111	8.13374
C1orf146	3.44711	5.11507	0	0.0404149	-4.62897	4.536e-05	0.000274957	Down	0	0	0	0	0	0	0	0	0	0	0	0	0	0	0	0.333021	0	0.436777	0.339735	0.461776	0.346	0.771913	0.0483204	1.01956	0.723714	0	0.209238	0.196346	0.582155	0	0.0430563	0.299133	0.149645	0.0466245	0	0	0	0.10841	0	0	0.219403
C1orf159	518.862	274.584	1023.7	3.72723	1.8981	1.24029e-14	6.80455e-13	Up	13.9816	11.6877	13.3381	47.9732	10.5879	15.1038	24.7582	7.47545	13.0135	11.1864	24.0445	13.7868	7.73915	28.3539	2.17562	6.38474	3.10752	4.88303	4.43782	6.64183	4.38393	3.16929	8.87076	7.03604	4.33723	1.96915	4.11757	4.45437	3.65379	8.967	5.32025	4.19493	3.86255	3.49327	0.541961	4.37007	6.04725	4.57864	1.78973	8.22518	5.23564
C1orf210	269.591	343.011	117.857	0.343524	-1.54152	0.0158263	0.0417678	Down	0	0	0	0.0825929	0	0.0326874	0	0	1.06384	4.95041	0	10.1192	10.5815	8.67848	5.83044	9.28442	2.14087	6.64316	10.4887	7.46891	6.34248	11.682	10.4481	9.92229	11.0895	16.6434	7.89665	9.00729	9.30159	0.0287651	7.33059	6.83299	10.8706	7.64702	5.4886	6.89235	6.94035	6.37808	0.18495	11.0499	12.1818
C1orf35	294.701	217.046	455.187	2.09622	1.06779	0.00177415	0.00657965	Up	5.94124	6.55824	3.31139	0	17.2204	6.41055	18.4019	5.30392	11.2193	8.03258	45.6006	16.8519	4.3691	49.6542	3.90894	9.51259	4.51013	5.71731	7.68813	8.13908	4.47788	10.6179	9.18379	7.70758	7.67137	19.148	6.21534	5.32419	3.21237	5.84749	6.20912	3.73308	4.16112	7.72361	11.6284	8.6101	4.83131	5.63885	6.50723	8.25969	5.11108
C2	863.953	456.263	1706.51	3.74044	1.90321	4.59368e-07	4.63631e-06	Up	19.3971	34.1881	34.1367	19.7608	1.71225	26.1216	16.4384	57.5043	20.4119	22.3191	2.07321	0	4.46046	7.26479	8.5464	2.39479	6.95821	3.97755	7.07286	8.47793	7.81919	2.86756	2.86708	3.21474	4.2734	3.54425	5.29891	3.50349	2.47224	11.742	14.0288	4.44689	2.40124	6.45906	0.925	6.05562	12.0646	12.3802	4.53993	4.39369	4.88656
C20orf144	43.3513	24.8737	81.5382	3.27508	1.71153	0.00199936	0.00731121	Up	24.1949	0	6.13749	7.97923	12.4333	2.57896	9.65537	4.64376	1.1154	2.2993	0	0	6.73588	7.71225	7.34705	2.20626	0.114904	2.55439	2.11104	3.93837	1.45439	1.41074	3.97393	5.24495	2.86574	0	1.40214	2.03343	1.71867	0.37053	3.69839	2.39177	1.36745	1.44857	0	0	2.91206	2.44359	0	1.01668	1.67074
C20orf204	161.101	86.2871	315.716	3.6576	1.8709	3.66196e-05	0.000229	Up	3.1938	4.38441	1.05984	1.82569	14.3942	0.838426	3.32192	1.42596	1.7335	3.05233	22.0998	0	3.98344	5.60731	1.33479	1.41884	1.58489	1.50422	0.892592	2.96477	1.1056	2.59445	2.45328	1.46136	1.41322	0	0.87908	1.40585	0.143093	1.78157	1.14651	0.371718	0.57381	0.827684	0	1.03619	1.25873	1.21886	2.82322	2.58282	1.03863
C20orf27	992.69	556.353	1894.45	3.4046	1.76749	2.11236e-16	1.6381e-14	Up	82.4599	76.7359	59.7372	54.3869	57.7134	14.7319	40.6343	28.9115	30.6602	26.0804	51.148	8.75799	16.3746	68.909	6.95859	13.8694	14.01	10.7856	11.8287	20.8394	15.9389	9.53757	17.3675	12.8645	16.3894	17.2185	11.7123	11.2185	9.83476	20.0096	17.2283	12.8185	10.5648	11.3884	7.0482	13.0611	8.96181	12.6594	4.15466	14.0052	13.6916
C21orf58	783.612	313.304	1755.58	5.60328	2.48627	8.91584e-28	4.68184e-25	Up	7.2247	8.84078	2.61556	14.706	15.1011	4.40908	9.74027	3.5269	9.50009	4.1271	21.5694	5.03927	13.7601	19.7006	8.38039	1.85476	2.26027	2.00067	2.84354	2.68671	2.41091	1.80717	2.81026	1.86596	1.76353	1.88253	1.58285	1.61705	1.22451	2.27243	2.2531	1.16258	1.52877	2.42687	0.200904	0.618537	2.40521	1.86593	2.41556	2.85701	1.5227
C2CD2L	770.323	557.46	1210.24	2.1713	1.11856	1.24143e-05	8.70518e-05	Up	7.82033	6.73021	7.46174	12.8766	0.538183	6.56041	7.56555	7.30694	5.33971	4.69269	10.8827	0.405282	4.28894	19.3766	3.13189	2.64474	6.73843	2.51873	3.10155	4.08576	3.14884	1.76728	3.76829	3.73916	3.23332	0.932541	2.72458	3.13268	2.94121	5.28727	3.99852	2.84645	2.64239	4.40327	2.74894	2.94576	4.87356	3.68686	7.57317	2.80445	3.87729
C2orf72	6.14319	2.05607	90.6241	7.0441	2.81641	0.0148179	0.039584	Up	0	0	0	0	0	0.0757062	0	0.107736	0.0916806	0.198441	1.03711	0	0.812164	0.0109836	12.5447	0	0	0.0114821	0.0982414	0.101161	0.0818616	0	0	0	0.0845563	0	0.018335	0	0	0.0799463	0	0	0.0236035	0.0857972	0	0	0.0104719	0	0	0	0
C3	9776.11	13296.2	2501.23	0.188119	-2.41028	4.55145e-11	1.15381e-09	Down	63.2388	13.1954	29.6532	18.349	1.23063	1.25525	11.5032	28.5813	21.6808	20.9179	15.2959	0.0352185	1.79905	11.2545	48.2935	237.396	105.685	142.259	134.315	261.351	105.708	29.4412	42.4229	62.0702	90.5943	64.7914	130.271	100.879	144.44	133.591	258.186	201.305	38.3882	99.0186	80.684	51.6805	157.625	152.291	117.87	60.1782	85.2288
C3orf14	90.434	64.3373	144.367	2.24096	1.16412	0.0181814	0.0467059	Up	0	0.935135	1.05254	2.65859	2.07599	0.106102	1.16082	1.82134	0.803063	0.424896	6.69554	0	0.83621	0	1.89425	0.623058	1.01342	0.623569	0.610195	0.505078	0.557709	0.485841	0.322672	0.652146	0.564752	0	0.61832	0.956994	0.6187	0.373482	0.456066	0.731858	1.08889	1.22392	1.20438	0.751523	0.522842	0.524232	0	0.827708	0.463114
C3orf22	26.9122	10.1945	61.462	6.02904	2.59193	0.00346556	0.0116463	Up	0.701248	0	0.345619	1.281	0	0.0931183	1.31489	0	0.152705	0.418102	0	0	0.876279	0	0	0.0560835	0	0.135345	0.0595028	0.0414758	0.0559385	0	0.195301	0.198412	0	0	0.136251	0.00440885	0	0.191204	0.0232033	0.0453389	0.0564515	0.00628156	0	0	0.101969	0.0876346	0	0.0115305	0.0295595
C3orf70	254.028	304.484	491.119	0.490961	-1.02632	0.00330402	0.0111858	Down	0.0376961	0.977426	0.559396	1.12483	29.5927	0.468194	0.429938	0.141994	0.348557	0.268247	2.96937	0	2.70131	0.378605	0.49603	1.72519	4.23103	2.15356	0.97789	1.45122	1.89502	2.32473	1.50031	1.04667	1.41983	1.36136	1.9518	1.78794	1.90363	0.70245	1.10163	3.0345	1.21644	2.06897	4.01975	1.44275	0.727242	2.9134	4.04749	1.1747	0.994072
C3orf80	109.864	53.4991	226.352	4.23149	2.08117	0.00131188	0.00509423	Up	3.40232	0	3.26714	12.465	14.7411	0.334566	3.56905	1.98848	1.05759	3.66834	0	0	0	3.39775	0	0.739636	0.257794	1.08947	0.243777	1.47266	2.12805	1.12536	0.495318	1.47092	2.12941	0	0.881767	0.849803	0.70386	0.45029	0.647325	1.02211	0.224983	0.748763	0	1.14734	0.503613	0.864331	3.207	0.146217	0.387335
C4A	4013.12	5339.5	1271.93	0.238225	-2.0696	1.63088e-08	2.33924e-07	Down	2.79463	2.73171	4.49314	4.71579	0.0486141	5.61423	5.71404	8.9909	5.56354	12.9231	5.35542	4.28859	9.33731	55.5328	4.85517	51.4722	15.4951	45.7839	25.5488	36.6368	56.2061	22.9864	31.0715	24.939	81.3855	104.731	35.7516	36.3158	35.0382	8.13477	55.1536	26.2525	23.9909	29.5794	14.5663	41.4952	39.4028	20.9184	219.378	26.1853	25.2366
C4B	2147.81	2973.04	442.325	0.148836	-2.74821	2.21007e-19	2.8013e-17	Down	0.228742	1.33307	1.09049	2.70327	0.631983	1.57441	1.95667	6.23888	1.11884	6.06716	0.205484	2.59126	6.65045	7.24181	8.36894	28.1143	21.2865	40.9621	26.1221	40.5467	27.8871	18.011	30.392	17.4381	22.3554	23.7405	20.8612	26.8241	28.4887	4.33914	51.3693	15.4991	12.6689	19.5475	12.6407	39.8457	19.6559	14.871	13.3366	16.1881	32.0053
C4BPA	22.7606	31.1968	5.32573	0.170057	-2.55591	0.000714323	0.0030285	Down	0	0	0	0	0	0.0578396	0	0	0.420264	0	0.0293463	0	0.805552	0	0	0.250817	1.66682	0.280714	0.409399	0.417349	0.222372	0.227381	0.0194095	0.333701	0.064601	5.58933	0.210119	0.157739	0.34177	0.325755	0.0518851	0.0600785	0.180331	0.206011	1.34778	0.794147	0.128008	0.52256	0	0.240645	0.19095
C4orf45	25.6625	33.7803	8.88577	0.26507	-1.91555	0.00410346	0.0134195	Down	0	0	0	0	0	0.187695	0.328557	0.600985	0.39067	0.546649	0	0	0.220785	0	0	0.593487	0.870762	0.8718	0.954885	0.752408	0.930211	0.859453	0.747955	1.13826	1.01542	0	0.653445	0.693165	0.310103	0	0.56124	1.44697	0.743677	1.02558	0	0	0.616605	1.25121	0.610651	0.470641	0.461759
C5AR1	512.806	280.867	992.147	3.53301	1.8209	7.72114e-08	9.37917e-07	Up	33.8859	13.1946	31.6207	11.7921	1.80165	12.1246	17.7838	42.0844	28.2227	18.4074	22.3401	0.0262097	5.51726	9.95208	3.37981	3.06787	9.65109	5.5309	2.82193	8.02226	8.26971	3.24777	4.48581	2.22943	1.63708	4.51819	5.50931	2.07861	2.42506	3.85926	10.4136	3.74529	2.14478	4.74602	1.98231	4.61274	6.04988	12.9629	10.1378	2.17796	12.0304
C5orf58	16.0556	5.48704	37.8972	6.89369	2.78528	0.00876492	0.0254894	Up	0	0	0	5.81401	17.3013	0.103544	0	3.63469	1.35842	0	0	0	0	0	0	0.299342	0	0	0.040717	0.737914	0.58055	0.493404	0.0579116	0.724111	0	0	0	0.03922	0.16101	1.33642	0.258013	0.179254	0.143479	0	0	1.01549	0.0477416	1.12605	0	1.02572	0.0438255
C6orf141	80.7546	39.0656	166.912	4.27418	2.09565	0.0167296	0.0436256	Up	2.71874	3.56411	0	0	0	0.290936	0.0110115	0.537114	0.238057	0.549621	11.2107	0	0.355176	7.50642	0	0	0.0171666	0.143109	0.194798	0.283687	0.226732	0	0.435381	0.195898	0.131735	6.72087	0.542737	0.0625454	0.110043	0.539729	0.32917	0.102094	0.0408591	0.254606	0	0.831137	0.543823	0.246669	1.72624	0.233679	0.0199686
C7	2536.91	3593.87	352.513	0.0981099	-3.34946	1.11315e-13	4.94169e-12	Down	3.8903	1.08585	1.87609	0	0.67388	0.0528712	0.43078	2.1204	0.640273	7.34924	1.60953	3.20154	0.28043	0.0418398	14.1024	44.861	52.4144	52.6396	22.3972	66.0751	4.97782	15.0991	2.59682	29.5457	29.4655	5.87942	22.4664	30.8258	45.4866	61.3225	55.491	27.9457	16.464	14.4038	12.6001	26.9946	13.6226	74.9621	42.9909	5.5922	13.2864
C8G	50.5159	15.0424	123.828	8.23	3.04089	2.28611e-05	0.000150867	Up	12.2527	5.65402	0	0	0	0.686065	2.27089	1.42011	1.41618	0.772002	19.8571	0	6.39744	28.639	0.0403073	0.946615	0.953146	1.5608	0.698983	1.12509	0.487071	1.5603	2.61621	0.572467	1.91567	0	0.264338	0.318924	0.193967	2.30519	1.49197	0.485879	0.680589	0.504878	0	0	0.47449	1.6435	0	0.185352	0.197986
C8orf34	44.63	26.2263	82.6643	3.15387	1.65713	0.0152662	0.0405598	Up	0	0.0981395	0.906544	0	2.16357	0.011759	0.111977	0.53549	0.0854414	0.321926	0	0	0.0442628	0	0	0.0815876	0.0308064	0.0677711	0.105428	0.207408	0.169535	0.15129	0.098651	0.117183	0.157604	0.21576	0.0569575	0.00267241	0.0658263	0.0413921	0.0386777	0.0335891	0.036662	0.156109	0	0.0717571	0.113857	0.0324618	0.335332	0.136289	0.235912
C8orf89	6.31267	8.57737	8.6196	0.193679	-2.36826	0.0142401	0.0383189	Down	0	0	0	0	0	0	0.603778	0	0	0	0	0	0.135243	3.33609	0	0.0692463	0.366051	0.0363282	0.141285	0.288057	0.43167	0.171207	0.602846	0.0314076	0.367851	0	0.406071	0.326616	0.297969	1.85491	0.429737	0.404299	0.174251	0	0	0	0.231924	0.120225	2.06002	0	0.0304142
C9orf152	30.7841	8.55493	76.7243	8.96059	3.16359	0.000841651	0.00349196	Up	3.89684	0	0	0	0	0.368089	0.143186	0.0145506	0	0.446682	0	5.85069	0.0192437	5.91882	0.0132158	0.206914	0.558059	0	0.0723723	1.093	0.159698	0.0182708	0.0686232	0.160884	0.399699	0	0.160958	0.127804	0.0476977	0.0719824	0.489179	0.106205	0.106261	0	0	0	0.198003	0.0128301	0	0	0.129829
C9orf40	108.097	51.3715	225.331	4.39233	2.13499	3.02094e-05	0.000193726	Up	4.88996	7.12978	0	4.46851	0	1.61267	2.68386	2.89364	1.16752	1.5656	2.66813	0.0261205	3.16713	1.20375	23.1855	0.608107	1.50524	0.584883	0.840942	0.921294	0.547566	0.793517	0.490192	1.50166	1.59888	0	0.382075	0.823302	0.708689	0.349648	0.76875	0.697956	0.76512	1.41896	0	0.343823	0.905203	1.0118	3.78212	1.04187	0.816113
C9orf57	6.91537	4.87133	46.2094	13.302	3.73357	0.00620413	0.0191222	Up	0	0	0	10.6658	0	0.127362	1.63069	0	0	0.211962	0	0	0.547897	4.22351	0	0.341898	0	0.11038	0.0214641	0	0.0874395	0	0	0	0	0	0.0220323	0	0	0.0320227	0.190417	0	0.151271	0	0	0	0	0.0228308	3.1296	0	0
C9orf72	553.841	668.671	316.526	0.473446	-1.07873	0.00123713	0.00484491	Down	0	4.98728	4.8702	0.956105	0	1.17141	0.904775	3.87537	1.06942	2.62029	2.81854	4.81827	3.7275	0.937351	8.86598	5.32413	8.95088	6.69443	6.06187	5.96255	6.97166	8.56711	4.80226	6.26273	5.56385	8.6048	5.81291	4.17169	5.38006	8.29992	5.27214	6.64041	6.18739	8.94483	8.0352	8.14579	4.76909	7.22827	2.17289	7.09705	5.69662
CA1	272.36	330.478	152.249	0.460082	-1.12004	0.0122662	0.0337789	Down	1.21317	0.0189064	7.23525	4.58148	0	0.249642	0.0919992	0.486147	1.8696	0.650534	7.23308	13.2452	3.26419	3.3931	0.0169827	7.331	3.35613	6.41667	5.93654	3.68692	3.61498	15.895	4.6296	8.39022	7.41089	2.33045	4.90043	7.25609	4.04534	4.83311	3.81095	6.10733	9.23069	9.12568	5.22285	2.23354	5.3614	6.94106	3.65766	7.47752	4.60464
CA13	720.044	943.376	258.491	0.273827	-1.86866	2.41034e-07	2.61818e-06	Down	3.72421	0.468211	0.801951	3.46739	0	2.12207	0.75284	0.724772	3.47999	2.58547	1.23819	14.9413	1.99695	3.46871	0.00914283	7.9037	4.60198	8.60405	12.1999	7.12674	9.22093	19.9332	8.02317	12.3174	9.64847	6.28396	8.9682	10.1116	8.40346	3.97142	6.13386	11.0395	18.8928	16.9948	11.0613	9.62736	10.5866	8.28133	12.6954	13.0228	9.07157
CA9	306.289	4.2435	930.516	219.495	7.77805	2.72723e-19	3.34159e-17	Up	6.6681	48.1764	6.44714	0.029935	0	0.0177709	4.28043	14.5667	3.60471	0.388174	51.7096	0	0.602031	194.991	0.160786	0.0770623	0.349173	0.10781	0.0209642	0.284951	0.213508	0.60335	0.208721	0.0233018	0	0.0543447	0.0215193	0.222128	0.110534	0.031277	0.026569	0.0922939	0.036937	0	0	0	0.0737432	0	0	0	0.518989
CAB39L	206.147	252.356	110.649	0.438651	-1.18886	0.0167678	0.043705	Down	1.70568	0	0.304527	0	0.934658	0.840583	1.67279	1.25131	0.083713	1.62673	0	0.173054	1.99837	0.786275	1.89419	2.76582	2.59576	3.58141	2.2116	2.20947	2.18594	2.34203	2.09703	3.35736	2.53242	0	3.73002	1.87893	2.425	1.90769	2.93516	1.92431	2.48281	2.73969	0.530616	3.15772	1.55283	2.76184	0	1.70921	2.72452
CABLES1	961.162	712.748	1474.55	2.06776	1.04807	2.15982e-06	1.8463e-05	Up	11.5517	7.04263	6.70113	6.34897	13.2058	4.38147	6.37981	6.98624	5.04219	6.59789	38.1833	4.15109	18.2448	16.4985	4.43402	6.06703	5.35886	6.41112	6.12033	9.28758	5.11457	5.46276	8.41252	4.69403	5.35244	2.99951	6.26429	6.22911	4.26593	2.3923	6.43157	3.65896	6.14719	4.16746	3.1621	5.56117	3.12669	5.0356	7.11049	7.84958	7.83935
CABP4	216.651	67.8219	524.232	7.73542	2.95148	6.08709e-09	9.64436e-08	Up	0.639147	0.31586	12.1955	3.61838	2.26601	1.03874	7.74532	1.32761	7.30426	0.742049	0.139216	2.01515	0.509036	4.62912	0	0.186977	1.0697	0.38048	0.254329	0.439969	0.565132	0.308192	0.513	0.21587	0.388549	0	0.370234	0.200436	0.298665	1.39357	0.668089	0.3359	0.215904	0.196729	0	0.384424	0.206034	0.378732	1.17104	1.1649	0.328494
CACHD1	923.703	1128.91	499.6	0.442297	-1.17691	1.49067e-06	1.32737e-05	Down	0.033087	0.96334	2.18904	2.9931	1.18066	2.30317	2.21115	3.27759	3.6394	4.58021	6.98578	5.85389	4.55662	3.15209	1.25172	7.20612	5.79119	8.92121	7.0335	9.10326	7.78037	5.68809	11.8264	8.94955	8.47084	7.64843	7.36249	9.12889	8.09248	3.16433	7.03796	4.41727	7.25514	6.7691	10.3357	5.44621	5.69598	7.26473	12.8553	4.89259	6.75782
CACNA1B	136.374	24.6385	367.295	14.9071	3.89793	2.12305e-08	2.95155e-07	Up	0.975619	0.52485	0.181768	0.907442	0	0.0168344	0	0.247553	0	0.196117	11.4383	1.83751	4.90569	0.142471	0.518591	0.101391	0.232766	0.0680858	0.122467	0.393656	0.1045	0.0451228	0.367199	0.0846165	0.0548403	0	0.173275	0.0956467	0.0523545	0.00987627	0.117455	0.0109288	0.00291588	0.0363397	0	0.192616	0.0582144	0	0	0.108396	0.0320635
CACNA1E	54.1637	18.4333	128.007	6.94828	2.79666	5.47357e-05	0.000324617	Up	0.241311	0.552913	0	1.15129	0.904331	0.0803143	0.0617491	0.17032	0	0.133008	0.00399504	0	0.234146	0.475223	0.256469	0.0705661	0.130646	0.0358264	0.0111466	0.0883797	0.0283805	0.0168842	0.0819114	0.00206492	0.0263833	0	0.0419532	0.00894735	0.0391803	0.194016	0.120077	0.128815	0.00654645	0.112181	0	0.0978144	0.104558	0.00988034	0	0.00936003	0.00199961
CACNA1F	60.8726	31.7736	121.011	3.80762	1.92889	0.00641541	0.0196679	Up	0.00878614	0.154452	0.86922	0.534893	0	0.0536685	0.638834	0	0.352044	0.475431	0	0	0.707057	7.0985	0	0.271518	0.156224	0.359504	0.131901	0.53785	0.14508	0.079918	0.20261	0.334267	0.143612	0	0.259955	0.325252	0.278178	0.7163	0.207284	0.261309	0.0557754	0.050685	0	0.175447	0.284569	0.493855	0	0.372152	0.153329
CACNA2D4	348.503	132.492	794.926	6.00174	2.58538	1.46575e-07	1.66702e-06	Up	3.51129	1.13515	4.71464	3.69236	1.40887	16.3015	6.49388	3.13177	4.72378	2.45015	0	0	0.701271	0.54058	0	0.433398	1.52524	0.852089	0.491072	0.700151	0.514117	0.436943	0.483542	0.771028	0.308871	1.28188	0.560473	0.549096	0.434545	2.0186	0.618007	0.381737	0.29345	0.589104	0.275982	0.618555	0.491236	0.613659	0	0.346037	0.543347
CACNB4	316.296	158.663	642.072	4.04537	2.01627	0.000174378	0.000896398	Up	0.676772	0	0.760837	0.211018	0.146448	0.0871449	0.819936	0.0775089	0.482318	0.222079	1.21246	12.512	1.89128	0.452386	0	0.45269	0.885864	0.375857	0.228097	0.360253	0.28629	0.326042	0.23532	0.274956	0.517077	0	0.605128	0.495124	0.38747	0.134204	0.401047	0.420768	0.264622	0.460736	0.0995418	0.639506	0.310769	0.52625	0.00308174	0.218514	0.238596
CACNG4	159.383	213.179	133.378	0.22639	-2.14311	0.000344636	0.00161254	Down	0	0	0	0	0	0.0766782	0.794608	0	0.371431	0.915614	0	0	0.230903	3.65998	15.7682	2.7155	0.887231	4.80298	3.12981	2.37706	5.46301	2.89109	3.87256	2.50352	3.11522	2.43867	1.11422	1.48994	2.58736	0.728754	3.55386	1.30421	6.4946	2.04833	0.113862	2.5401	6.43802	0.865951	1.73542	2.13063	2.98904
CACNG5	11.4543	16.2516	12.7611	0.0924895	-3.43457	0.000115101	0.000625644	Down	0.673645	0	0	0	0	0.00259775	0	0	0	0	0	0	0.0586699	0	0	0.0826097	0.215511	0.0787982	0.337101	0.00347118	0.0624213	0.0371359	0.0828153	0	0.10155	0	0.0283112	0.10922	0.0242367	0.118874	0.116516	0.0404746	0.0377962	0.155612	0	0	0.053899	0.0325969	0.0587937	0	0.0791644
CACNG8	112.76	15.1818	314.42	20.6847	4.37049	4.1076e-10	8.54001e-09	Up	6.97688	0	1.10614	0	0.184829	0.996507	1.74329	1.28116	4.05078	1.60483	0.00787543	3.09475	0.286291	0.126109	0	0.112183	0	0.0988744	0.0695823	0.0871114	0.0298381	0.0221892	0.0520877	0.0244234	0.212371	0	0.0263143	0.225765	0.135163	0.0327825	0.0510546	0.0846445	0.0225838	0	0.173754	0	0.0343524	0.0623267	0	0.0369028	0.0630691
CAD	3327.86	2410.55	5223.64	2.16693	1.11565	1.0047e-11	2.92637e-10	Up	42.1223	29.4744	21.6466	44.678	17.7285	22.9677	29.256	21.98	29.0271	23.9824	35.0798	6.2533	13.5885	53.3096	12.4066	16.0494	11.3725	13.9171	15.6381	16.0727	14.2021	11.5216	19.8644	13.4411	14.4283	9.00658	11.8836	14.1442	14.7389	13.124	14.6722	11.1054	15.9608	13.4406	8.55914	6.51397	14.6779	13.6079	13.7684	16.6229	13.3028
CADM1	3750.75	4996.2	1176.82	0.235529	-2.08602	1.95637e-10	4.39025e-09	Down	2.97223	6.97098	5.47084	1.28988	0.0118601	4.54809	0.925315	8.70443	6.5435	5.36406	7.19847	6.41838	17.6601	0.21054	4.37399	44.5552	9.61246	25.1566	14.4242	11.5728	18.0066	28.1552	12.5787	27.9111	38.2749	18.6295	32.7566	32.4295	26.5219	3.13014	18.7514	29.9067	21.9293	21.83	44.8654	21.5468	20.6497	17.2411	38.2529	21.7378	14.1924
CADM4	323.279	231.737	512.465	2.21071	1.14451	0.0117937	0.0327032	Up	10.0574	1.78803	0	9.54477	21.8604	2.37336	2.9234	1.07867	1.07216	5.88085	10.0243	25.4414	15.5755	27.7086	0	3.46656	2.63142	4.33458	5.14526	5.57891	4.74748	2.30924	7.88101	4.95317	6.7658	0	4.52914	3.95357	4.3668	5.09567	4.60732	3.54941	4.64896	6.17606	6.64262	0.51454	2.93912	4.6309	4.83717	6.59162	5.56963
CALCA	15.4828	46.4163	2.93176	0.136753	-2.87035	0.0128153	0.0350598	Down	0.0237245	0	0	0	0	0.0966111	0	0	0.621544	0	0	0	0	0	0	15.0821	0.896406	0.274737	1.1967	0	1.16073	1.51057	0	0.0633399	0	0	4.46022	0.123504	0.0375571	0.340074	0.288884	0.125439	0.125505	0	0	0	0.133635	0.151536	0	0	0.199344
CALCRL	914.577	1097.22	537.122	0.489492	-1.03064	0.00176928	0.00656579	Down	1.84458	1.82239	4.34995	2.77339	10.9037	1.20534	0.648268	4.31308	0.40987	3.6313	1.29623	5.64213	4.68501	0	7.82919	8.27586	6.27355	9.93526	5.00251	4.68008	5.07378	11.8696	4.90946	6.35054	6.719	2.09675	10.6031	8.91265	11.4765	3.18211	4.79902	7.43938	6.31319	7.66429	23.0265	6.90513	6.17969	10.2092	10.5067	4.49704	4.48056
CALML4	213.005	121.883	401.326	3.29298	1.7194	0.000455912	0.00204971	Up	0.0116447	1.38175	12.173	8.78663	3.99585	1.8138	4.05908	2.66554	3.77752	0.889063	3.05256	0	1.3164	6.87111	0	0.831098	1.9411	0.809097	1.02092	1.68705	0.73352	0.688476	2.72508	1.01817	0.959956	0	1.10537	1.24607	1.26274	1.79437	1.29386	0.931233	0.806981	0.844491	0	1.00762	1.21345	1.4727	0.684183	0.678194	1.59561
CALN1	59.3629	15.9512	149.08	9.35934	3.22641	4.67863e-06	3.67787e-05	Up	1.98942	0.135814	0.56051	1.00363	0	0.0255625	0	0.0167896	0	0	0.00997674	1.2746	0.399688	0.102701	0.935296	0.0795847	0.0944434	0.0387697	0.0487135	0.0893345	0.0803239	0.101898	0.0725843	0.0360967	0.0960843	0	0.0452411	0.022344	0.0611526	0.0553727	0.111715	0.0382962	0.0429143	0.0318349	0	0	0.0190393	0.0394784	0.186914	0	0.0224711
CAND1	3762.07	4551.92	2129.71	0.467798	-1.09604	1.20228e-12	4.19736e-11	Down	8.70628	3.47427	8.62411	2.50193	9.51937	5.31759	4.91166	10.6779	4.16141	6.32736	10.571	12.3325	7.74733	2.97557	13.6125	17.1893	15.9502	16.1482	23.258	10.9526	16.8382	17.2836	14.9162	22.0825	17.2241	21.0318	17.248	13.573	18.9631	15.4472	10.9087	17.5717	24.1393	21.4156	16.7786	13.0712	16.5788	18.8669	20.0875	20.0274	18.0218
CAPN10	766.635	468.831	1382.1	2.94828	1.55987	9.23786e-13	3.31607e-11	Up	23.1667	19.6837	33.6315	31.1826	13.891	13.2075	24.1325	7.75683	12.4242	11.5704	18.6144	30.6227	14.7173	50.4895	3.57682	7.60618	9.29109	5.67556	4.87212	9.24434	6.46063	7.75459	15.917	7.6145	7.81479	8.8152	5.95311	6.34864	6.24275	14.2978	7.7732	5.13094	3.791	4.56507	2.57427	4.37477	8.51102	8.31281	9.63188	10.0619	7.66647
CAPN11	69.0316	37.8474	133.479	3.52394	1.81719	0.00015606	0.000813679	Up	0	0	0	3.61837	3.4993	0.441115	0.510302	0.382104	1.55322	0.949576	2.45705	6.94472	0.920452	2.51816	3.76798	0.401979	0.711806	0.814463	0.531694	0.871331	0.748882	0.496934	0.820586	0.704145	0.522135	0	0.568996	0.468559	0.41752	0.337551	0.415775	0.361074	0.388671	0.403656	0.821522	0.50158	0.39793	0.637748	0.998356	0.8122	0.511405
CAPN13	12.0844	1.55252	916.954	21.6244	4.43459	2.2846e-05	0.000150821	Up	0.391492	0	1.19792	0.464797	0.471057	0.00766461	0	0	0	0.033484	0.194441	0	0.0577015	65.3573	0.0346736	0	0	0.0116246	0.00904191	0	0	0	0	0	0	0	0.0278439	0	0.0119183	0	0.00572963	0	0.031862	0.0372267	0	0	0.0106019	0.028853	0	0.0341669	0.043795
CAPN15	4083.75	1955.15	8482.84	4.33874	2.11728	7.88927e-20	1.10685e-17	Up	38.9108	31.7183	35.3758	62.0075	22.2327	26.9044	46.9885	16.2301	21.712	17.9011	91.8274	13.7286	23.0639	75.5585	4.05707	7.41549	13.7762	8.14757	6.4557	13.9544	8.16615	7.46974	16.2849	7.64356	8.21668	5.80982	6.01576	8.69897	6.48181	20.1558	13.3464	5.87568	3.59012	6.50504	2.80023	5.52599	11.5399	10.4316	10.3355	7.17583	7.73893
CAPN6	158.973	38.2173	1806.65	10.6906	3.41827	4.21894e-05	0.0002583	Up	1.02384	0	0	0	64.0001	0	0	0.64203	0.859561	0.758926	0	0.0521597	0.204957	0.733538	237.184	0.640891	1.83405	0.802225	0.192702	1.029	0.448585	0	0.261028	0.254987	0.0977383	0	1.11147	0.733631	0.205623	0.479161	1.06992	0.23229	0.194014	0.15112	0	0.779814	0.38734	0.517312	1.0915	0.485447	0.63212
CAPNS2	18.072	23.7659	25.7139	0.268889	-1.89492	0.0119103	0.0329866	Down	0	0	0	0	0	1.42295	0	0	1.15984	0.398485	0	0	0	0	12.167	1.70085	1.19482	1.32808	2.03374	1.75512	1.05206	0.635675	3.67312	1.3276	1.94841	0	0.89468	0.559705	0.340408	0.288969	0.654593	0.177647	0.426579	0.17721	0	1.34185	1.05983	1.44216	0	1.30116	0.729669
CAPS2	194.005	241.104	96.6656	0.400872	-1.31879	0.00265617	0.00929863	Down	0.600815	0.0200034	0.690455	1.18646	0.676369	0.514352	1.7326	0.164857	0.168347	0.776	0	1.62612	1.63958	0.00672278	0	1.7348	3.39911	1.44775	1.20262	1.53557	1.39739	3.2293	1.32174	2.40609	1.5203	0	1.80681	1.5112	0.857451	1.08469	1.21239	1.58233	0.862012	1.79299	2.03251	2.44392	1.04476	1.8781	3.70208	2.41679	0.94141
CARD10	535.066	367.107	882.181	2.40269	1.26465	1.312e-06	1.18318e-05	Up	28.2142	19.2426	13.4865	12.5071	4.29981	5.44664	5.13799	5.77284	7.15231	6.05324	8.56173	5.24317	3.37088	2.43364	0.587383	3.23614	0.787868	3.42592	3.46103	3.86669	4.26355	3.83339	9.81158	5.12633	4.73979	1.51234	3.13994	4.61718	4.10481	2.31714	3.8368	2.48165	2.86148	4.57673	2.7634	3.4009	4.20605	3.48854	3.55445	5.16379	3.86952
CARD19	502.746	362.81	791.946	2.18377	1.12682	0.000121494	0.000654435	Up	32.8316	27.646	57.0564	21.1137	4.49846	132.621	48.0926	36.4849	41.7324	35.2604	22.3225	22.4979	14.0588	21.9961	13.7052	16.3792	18.0355	16.8498	17.8856	18.7786	19.6225	19.6827	22.3584	18.1783	15.9084	0	13.3765	14.2428	11.4186	12.6456	20.112	15.1234	10.888	11.7861	21.8373	18.6941	21.2778	10.8825	37.609	20.3178	18.2866
CARD9	206.324	79.2273	468.992	5.92153	2.56597	1.92659e-06	1.6663e-05	Up	19.7638	17.9407	2.04462	11.0054	0	7.21008	16.5305	5.68589	10.5794	3.97994	4.22609	0	1.15124	27.8317	0.0168218	1.10993	3.58006	1.55936	1.04402	3.25201	1.70437	0.674427	2.0745	1.38228	0.5451	0	1.2135	1.09437	1.07258	4.12305	1.92634	1.656	0.419291	2.54953	0.014866	2.52439	2.03423	3.03754	3.47573	0.734866	0.760168
CARM1	1039.32	765.16	1605.9	2.09813	1.0691	1.65426e-13	7.10364e-12	Up	28.9304	28.9541	10.8511	18.8264	9.67917	18.9137	11.51	12.0762	15.2465	12.6812	27.6007	11.2647	12.3725	21.5694	12.7118	9.14882	7.62089	8.62146	8.6382	10.0419	9.98177	10.8729	12.1742	8.30887	9.22965	7.39992	7.99637	10.2155	6.94926	10.8005	11.8008	7.91954	7.46351	8.74716	8.15241	7.25233	12.2198	8.49074	2.88508	7.54364	8.11194
CARMIL3	218.566	110.653	441.585	3.98996	1.99637	6.20761e-05	0.000363227	Up	0	2.25708	2.01685	5.90975	1.08084	1.55659	1.34982	0.971259	1.88504	1.04618	24.0122	4.76394	0.732404	7.69566	0.00773823	0.649043	1.856	1.28937	0.981715	1.19198	1.12929	0.748868	1.5771	0.902772	1.50452	0	0.884463	0.727924	1.04266	1.75968	1.29788	0.816195	0.94573	1.03712	0	0.365337	1.45749	1.37477	3.55006	0.765056	0.706977
CARTPT	12.8023	51.8914	3.44772	0.0666364	-3.90755	0.000816354	0.00340067	Down	0	0	0	0	0	0	0	0	0	1.85036	0	0	0.775616	0	0	0.446768	0	0.625027	0.567188	0.780114	54.4226	0	0.633842	1.03571	3.50006	0	0.124758	0.663406	0.640819	0.604428	4.05623	0.356716	0.0713808	0	0	1.19752	0	0.344745	0	0	0
CASP4	367.264	259.44	590.099	2.27485	1.18577	0.00398351	0.0131042	Up	2.81759	40.927	12.4893	17.6647	33.6627	16	9.99022	39.283	14.7463	12.0973	2.92966	0	0.420673	14.0251	18.1526	5.49248	14.7612	7.4862	5.93281	10.3289	9.30949	2.86241	5.90675	5.12892	3.74467	8.82889	8.52585	6.34965	6.37198	28.3241	15.4556	9.38345	5.57496	6.8152	6.9147	3.97821	14.7887	15.7063	0	2.82307	4.99035
CASP7	640.897	443.7	1048.44	2.36196	1.23998	1.61123e-06	1.41892e-05	Up	11.1567	9.00446	3.3899	13.0079	5.3095	8.76504	9.68354	10.1759	7.96953	7.34413	53.4058	1.75638	2.8368	3.42007	11.9016	6.50521	8.14083	3.78115	3.76693	5.84172	4.41142	5.52718	3.41597	3.67177	3.46069	9.459	4.16942	3.87195	5.10966	7.99617	4.78469	5.04559	2.76912	5.75947	4.05536	3.2538	7.27242	7.84326	2.32812	5.44529	3.64634
CASQ2	52.8741	71.3366	14.7182	0.206524	-2.27562	0.0033931	0.0114446	Down	0	0	0	0	0.0203493	0.0105954	0	2.05062	0	0.123433	0.107516	0	1.13665	0	0	2.35857	1.36476	2.08905	0.874952	0.962732	0.547382	1.74185	1.83111	1.1948	2.11532	0	1.02642	1.16786	1.79584	0.242424	0.205933	0.990496	0.341351	1.56099	3.17089	4.47974	0.234492	1.20986	0	1.32248	0.982111
CASR	24.9188	16.367	63.4932	10.1823	3.348	0.000199751	0.00100444	Up	0.569627	0.00304547	0	1.31198	0	0.00423292	0	0.0602379	0.205044	0.0678047	0.0214768	0.00946142	0	0.561918	0.00273559	0.0275337	0	0.00320996	0.022471	0.0848422	0.00508565	0.0302557	0.00355116	0.00277517	0.00295485	0	0.046132	0	0	0.100575	0.0126572	0	0.00659865	0.00342653	0.00241754	0	1.05684	0.0318692	0.129332	0.125795	0.0026874
CAT	1701.23	2158.98	755.196	0.34976	-1.51556	1.06186e-07	1.24782e-06	Down	3.32179	6.59176	19.0728	7.53482	5.804	15.7695	5.59226	15.9735	9.2399	17.6901	0.273801	69.3167	9.52452	3.41005	10.5246	60.0805	17.1484	34.7389	48.5241	25.7027	40.7742	56.9795	47.9488	41.2293	30.4712	26.6243	47.5435	65.3134	73.6014	20.5996	38.1533	36.2789	45.8009	37.3156	53.929	58.4779	33.0095	38.748	23.7756	24.5014	39.7578
CATSPER1	71.326	31.3643	153.913	4.90583	2.2945	0.000174896	0.000897628	Up	4.01506	2.92556	3.89627	1.86481	1.39019	3.31048	4.50181	2.454	5.57523	1.53459	3.61855	0	0.140238	0	0	0.53853	0.0232391	1.21082	0.351608	0.142236	0.728973	0.722805	0.785857	0.460601	0.698478	0	0.618716	0.459638	0.761401	0	0.334208	0.511371	0.110625	0.327437	0	0.858356	0.544784	0.654494	0	0.442877	0.324387
CATSPERB	34.0486	16.5321	70.2493	4.24717	2.0865	0.00616743	0.0190187	Up	0	0.0106876	2.47806	2.05186	0	0.0371368	0	0.454498	0	0	2.41181	0	0.545175	2.93099	0	0.107361	0.421596	0.168972	0.227813	0.0694725	0.330173	0.0796329	0.461101	0.038956	0.186651	0	0.017988	0.0928386	0.254087	0.248373	0.266509	0.173584	0.123503	0.408843	0.492069	0	0.030821	0.223679	0	0.231765	0.0943096
CAV2	2628.4	3295.38	1249.95	0.37931	-1.39855	3.23821e-05	0.000205863	Down	46.628	21.0711	8.78134	16.4543	16.861	3.74761	7.58062	16.7649	6.11945	20.1997	12.2361	0	12.3269	0.717393	46.3311	43.2865	16.8937	39.6686	52.2338	24.5862	34.5718	63.6187	52.9097	52.1315	24.5256	43.3349	42.9543	44.0044	85.5774	26.7651	22.0359	39.5688	58.0784	95.083	63.012	62.9106	25.6069	48.212	33.6327	59.5921	73.4824
CAVIN2	581.797	731.829	271.731	0.371303	-1.42933	1.96994e-05	0.000132137	Down	4.84239	1.86405	1.457	2.19729	6.72098	3.67037	0.30235	4.35269	5.81478	8.8033	1.8942	3.69984	3.80951	1.37041	2.11623	20.6886	4.22257	11.1607	7.19531	14.0522	1.91306	17.3773	7.36596	8.59918	6.20442	0	11.3075	12.9211	19.4861	4.67076	14.5527	5.99199	4.4689	8.82604	17.7976	21.7526	3.39707	15.0247	11.5035	7.23171	8.87549
CAVIN3	509.588	334.334	871.778	2.60797	1.38293	0.000969193	0.00394088	Up	25.8315	145.366	13.2884	30.2078	28.6926	36.3466	26.61	57.315	38.9994	41.37	19.3228	0	10.3617	17.3318	5.66514	14.6025	10.0939	19.6993	7.15684	15.1416	14.5134	14.9	22.0174	15.2438	17.3128	0	13.0098	13.4837	18.2438	5.26816	14.9838	12.7696	8.33239	6.4037	21.4302	14.5613	10.9423	19.7524	45.3649	9.53084	10.2823
CBARP	209.54	102.416	430.93	4.20725	2.07288	1.49824e-06	1.33347e-05	Up	4.50779	6.34675	1.27181	8.09978	9.83237	3.33479	2.88484	0.747408	2.11494	1.28459	2.30255	1.55005	0.595004	1.91603	0	0.538053	0.679062	0.773357	0.397013	0.824436	0.441092	0.902055	1.72823	1.09652	1.15327	0	0.475446	0.654743	0.356803	0.30513	0.358307	0.58261	0.370947	0.767746	0.454307	1.36688	0.670049	0.959757	0	1.03802	0.783426
CBLC	73.3135	20.8031	524.663	8.7285	3.12573	0.0001976	0.000996076	Up	0.0283473	0	0	0	0	0.0144295	0	0.6571	0	1.28176	40.3762	2.93501	2.63427	95.8383	7.04993	1.68946	0.157511	0.459579	0.936234	0.906212	0.3814	0.464121	0.290531	0.170284	1.12814	0	0.576613	0.557484	0.112188	0	0.151014	0.281026	0.0749799	0.256973	0	0	1.0778	0.398339	0	0.81476	0.476372
CBLN1	310.518	447.376	27.6777	0.061849	-4.01511	4.0201e-06	3.20822e-05	Down	0	0	0	0	0	0	0	0	0	0	0	0	1.88452	4.32544	0	1.30099	1.71933	1.19443	16.6433	2.76612	2.40602	12.203	35.6209	4.14533	3.80113	12.7814	2.31601	1.82814	1.31208	2.41573	2.59036	0.511264	4.12734	4.69933	67.0693	4.68319	14.2859	3.85403	4.81247	0.601824	3.37137
CBLN2	42.4809	1.74604	126.666	72.2197	6.17432	2.88973e-05	0.000186026	Up	4.00247	0.00587506	0	0.0137553	0	0.236808	0.503153	0	0.48826	0.107021	5.67607	0	0	0	0	0	0	0	0.0240829	0	0	0.0364792	0	0	0	0	0	0	0	0	0	0	0	0	0	0.173515	0.00564755	0	0	0.0849357	0
CBX2	312.854	132.332	685.934	5.18312	2.37382	5.01189e-08	6.3315e-07	Up	5.91954	4.93178	0	3.84417	2.81644	0.718435	3.255	1.1547	2.12389	2.14163	12.3935	0	1.78165	17.2595	1.7261	0.965177	0.415183	1.0768	0.742839	0.671995	1.00533	0.762722	1.09908	0.609552	1.00302	0	0.629452	0.91722	0.74915	0.535533	1.01726	0.504813	1.01455	0.855248	0.444109	0.61709	0.923607	0.578021	1.99902	0.546326	0.971267
CBX8	274.061	193.418	440.722	2.27841	1.18803	0.00181476	0.00671232	Up	5.26498	5.58439	0.806445	7.99284	2.05325	2.32854	3.68129	1.71937	1.71808	2.70842	6.78028	0.0327342	14.5945	12.4189	0.0473224	1.92636	1.56665	1.83244	1.20936	2.59288	1.67153	2.70853	3.2804	1.04656	2.66821	10.7596	1.68472	1.11497	0.979218	1.48207	1.46699	1.20743	1.10344	1.82566	1.92374	1.97885	2.10674	1.50688	0.795482	2.25227	1.59921
CBY2	4.95979	7.286	0.152292	0.0424492	-4.55812	0.0028386	0.00985085	Down	0	0	0	0	0	0.0272648	0	0	0	0	0	0	0	0	0	0	1.05159	0.0689191	0.0643283	0.327887	0	0	0	0	0	0	0.23111	0.0103272	0	0.415881	0	0.106201	0	0.176565	0	0	0.439988	0.0456162	0	0	0.0807793
CC2D1A	1452.63	954.635	2481.82	2.59988	1.37844	6.7834e-06	5.10742e-05	Up	17.064	12.2653	14.2829	30.9648	3.65367	25.9696	16.2322	11.5215	18.5396	11.7253	15.002	4.54884	21.6629	168.862	0.953053	10.3492	10.1577	10.5234	9.95112	11.8725	8.55773	11.753	16.1824	10.6256	10.6547	3.43869	9.9378	10.7164	10.2274	7.86437	10.6052	9.4301	8.44463	8.71449	8.86886	8.89465	10.6582	9.31717	18.0066	16.0841	11.8624
CC2D2B	655.766	832.158	291.223	0.350005	-1.51455	6.81316e-06	5.12563e-05	Down	1.49964	1.06125	0.699958	0.320479	0.636058	0.385201	0.641399	0.668504	1.05243	0.9748	0	0	3.87244	1.10408	1.79117	3.85686	2.5075	2.99948	1.81491	2.14361	1.75526	4.20551	3.16066	6.59079	6.32559	1.76696	4.00466	2.66098	2.94743	2.55475	1.39412	2.19269	2.13587	2.98889	3.57097	1.62526	1.71217	3.43654	1.54161	3.35748	2.58574
CCBE1	268.432	14.2497	793.742	55.7271	5.80031	2.78567e-17	2.5097e-15	Up	18.6073	12.8123	2.1474	5.44881	0	1.44779	1.56863	16.7483	3.31048	3.00711	0.802232	0	0.114731	0	0	0.0330435	0.141404	0.138683	0.0404516	0.198549	0.0320425	0.0272326	0.00639268	0.0949198	0	0	0.198386	0.0649406	0.0592445	0.227991	0.0626589	0.237448	0.0593933	0.0925248	0	0	0.0790508	0.0478082	0.189705	0.0679358	0.17416
CCDC102B	876.04	556.716	1535.98	2.75897	1.46413	1.57451e-08	2.26786e-07	Up	0.58193	2.81938	1.75286	4.92009	14.9347	1.61348	4.80636	2.88485	4.53412	2.60261	0.591938	4.62734	3.19864	1.55097	3.51001	1.3826	1.81364	1.55862	0.507577	1.11447	0.552725	2.77671	0.780233	1.87913	2.21334	0.668005	1.03602	1.79018	1.39728	2.38829	1.16285	1.31496	1.70605	1.70664	1.52544	1.33082	1.11018	3.15424	0.887646	0.754903	0.899339
CCDC103	51.1272	66.7493	18.8414	0.283633	-1.8179	0.00439776	0.0142576	Down	0	0	0	0	0	0.157308	0	0	0.381001	0.801761	0	0	0.414491	0	1.46394	1.06871	0.34343	0.870827	0.742301	0.504477	0.425244	0.590304	1.26693	0.422848	0.395318	3.23512	0.828626	0.518382	0.733832	0	0.787883	0.70465	0.555843	0.522092	0.655853	1.37134	0.870366	0.740219	2.06496	0.514241	0.838921
CCDC106	475.733	343.912	748.163	2.17523	1.12117	0.000138282	0.000730731	Up	6.13586	6.32478	15.8061	16.3274	1.56802	13.9742	10.0506	3.49904	6.91228	9.85681	28.274	0	8.00452	17.7948	5.2763	4.22651	4.91199	3.72914	4.33412	5.31514	3.31909	8.29537	7.8847	4.81738	5.51363	6.53206	4.85123	4.64942	4.91575	5.07936	3.51997	3.90736	3.00914	4.53404	4.1532	5.92762	4.75358	3.91918	6.14497	7.15192	5.49676
CCDC107	52.686	27.15	105.46	3.88321	1.95725	0.00180763	0.0066873	Up	15.244	0.813185	5.5621	0	0	4.47753	0.395699	3.3406	2.7967	2.78536	0.0551404	0	2.08631	11.1001	0	0.439856	0.9016	0.659312	1.00001	2.29445	0.757313	0.310719	2.0423	0.741011	1.45659	0	0.368484	0.716261	1.58853	1.37718	0.812415	0.790194	0.587311	0.316707	0	1.39743	0.841824	0.872771	0	2.19621	1.35235
CCDC112	86.2175	58.3427	143.825	2.46311	1.30048	0.00584432	0.0181778	Up	9.22303	1.35681	1.704	1.57163	1.67752	0.406946	1.26486	2.03397	0.72119	0.794954	4.68343	3.74934	0.765902	0.1008	1.15461	0.530842	3.59707	1.12902	0.526908	0.968179	1.12095	0.496612	0.865996	1.43161	0.485004	0	0.673069	0.913564	1.21928	1.78184	0.845851	1.62378	0.732376	1.14092	0	0.162237	0.810021	2.03011	0	1.60758	0.302472
CCDC116	37.5454	10.2828	93.8879	9.12359	3.1896	5.89464e-06	4.52538e-05	Up	0.699963	0	2.75988	5.32339	0	0.712599	0.553194	0	0.0469	0.812113	2.71166	0	0.597693	1.23612	0	0.123158	0.202921	0.387669	0.201025	0.0206999	0.055836	0.0553636	0.142959	0.192971	0.151394	0	0.0937943	0.0616108	0.156576	0.299913	0.0115804	0.0100568	0.0885469	0.0125401	0	0.168808	0.128567	0.058316	0	0	0.295053
CCDC120	1279.45	920.743	2020.76	2.19469	1.13402	5.16314e-05	0.000307995	Up	18.5423	3.504	9.6049	6.94843	6.8857	8.78313	14.1084	3.26421	4.98947	8.8792	19.0544	18.8709	16.4096	117.061	10.5552	9.61242	7.2801	9.26725	9.40639	9.42678	8.73071	9.67866	14.543	9.4695	8.22573	14.6578	8.75291	10.0024	6.32426	5.64283	8.92408	7.81672	6.69738	5.99166	8.19047	7.31649	9.83831	4.82127	13.2184	8.67839	10.0756
CCDC121	72.9247	91.2864	59.9064	0.384163	-1.38021	0.00382639	0.0126461	Down	0	0	1.18269	0	1.38426	0.540561	0.438262	0.674792	0.660365	0.856226	0	0.0211976	0.499764	0	6.12888	2.06994	1.09732	1.66847	1.12996	1.03912	0.763398	3.55874	1.06612	1.46734	0.754691	0	1.21729	1.25006	0.796323	0.534116	0.949974	1.16976	1.50794	1.71962	1.0291	0.682055	1.08878	1.49941	2.48978	1.91648	1.74606
CCDC122	110.856	139.051	52.5876	0.378472	-1.40174	0.0141153	0.0380278	Down	1.77188	0	0	0	0	0.13502	0.00756322	0.461145	0.506879	1.8718	0	0	0.508234	0.250737	0.71203	2.61525	0.789988	0.958367	0.751812	0.526817	1.38211	1.91086	0.83369	1.70669	0.814339	0	1.15104	1.35015	1.04977	0.54181	0.734793	1.47258	0.768954	0.891868	2.33808	0.235409	0.91887	1.17242	4.11927	0.449406	1.64585
CCDC124	260.736	171.78	444.58	2.58798	1.37182	0.000225448	0.00111461	Up	28.7558	46.542	5.79321	8.20469	0.194887	14.1555	14.8852	9.53068	18.6246	21.9803	12.8068	0	19.8619	33.0505	4.00029	5.68373	6.53523	6.73314	7.84082	8.64392	6.03478	5.39441	12.3438	6.38662	7.93346	0	7.43404	6.05356	8.48113	5.71499	4.89268	4.24897	6.74921	6.2017	9.73628	5.72224	6.91271	7.41694	4.36352	10.1023	7.7952
CCDC134	1127.2	830.004	1741.4	2.09764	1.06877	2.78923e-06	2.32276e-05	Up	11.0371	6.74143	3.34358	11.1641	9.15884	4.47549	12.3429	5.97329	12.8865	5.7574	21.6349	18.4237	5.73495	12.0191	1.28987	4.1403	9.44648	3.6452	4.28219	5.89375	5.36335	4.56701	6.30144	3.64591	4.50413	2.10246	4.75072	4.70472	4.40657	12.3617	9.48164	4.78721	3.33302	4.68662	4.40733	1.80135	5.87448	6.5718	5.16372	4.82776	3.55961
CCDC136	160.641	91.9797	302.54	3.28906	1.71767	0.000111519	0.000609639	Up	4.05007	0.520248	0.791137	2.5916	6.49322	1.66543	1.83672	0.711559	2.80634	0.985774	0.0195149	1.10043	1.02793	0	0.551826	0.628243	0.495426	0.857521	0.562639	0.781199	0.235675	0.64606	0.464655	0.31773	0.488657	0	0.870961	0.388982	0.544258	1.67882	0.667056	0.434472	0.263818	0.379849	0	0.963987	0.409657	0.728776	0.261152	0.777269	0.361403
CCDC137	361.746	241.736	609.766	2.52169	1.33439	1.96865e-06	1.69788e-05	Up	22.5651	11.5696	5.61448	9.25591	2.90162	4.71866	9.44825	5.75785	9.46121	4.82204	24.3351	0	3.9146	10.9594	9.02816	3.72447	5.73821	1.99318	2.33162	4.05137	3.40652	3.088	4.68789	3.60924	4.42079	5.39543	3.62135	3.92737	2.17227	6.81148	3.89871	2.80805	2.76382	3.92025	4.99986	5.37871	3.34936	3.6617	4.26245	5.18177	3.32427
CCDC142	637.157	434.729	1055.51	2.42816	1.27987	5.64647e-08	7.05962e-07	Up	3.4387	6.74211	14.0454	28.0839	11.8748	10.1496	12.4053	6.33628	9.71207	4.13841	18.0829	2.46947	3.25679	13.4796	4.73993	4.17523	4.99834	4.4616	4.28688	7.746	4.23	3.85328	8.67681	4.43325	3.72604	1.67912	2.94971	3.72844	2.83566	7.3445	7.31363	2.02208	2.58686	1.9934	3.65669	2.16123	5.48677	4.66007	9.09807	5.13264	4.09866
CCDC148	298.027	414.528	57.2605	0.138144	-2.85575	1.75154e-05	0.000118788	Down	0	0	5.01833	0	2.57118	0.00841979	0	0	0.127455	1.76559	0.02136	0	1.23604	0	0	11.7203	3.95211	6.60209	4.04265	2.18265	4.39033	16.0085	8.25039	5.61952	6.15967	0	7.4939	7.71149	4.80499	0.681671	1.98896	5.40048	3.11512	3.66689	3.30844	5.24811	3.48229	4.21554	11.529	3.96602	3.41047
CCDC15	141.247	95.2752	236.254	2.48213	1.31158	7.53917e-06	5.60528e-05	Up	1.40766	0.331916	3.44179	1.48809	1.22536	0.853955	0.714774	2.69589	1.38926	1.01485	0.684774	4.7719	0.849788	1.23181	3.29226	0.751974	1.52147	0.550816	1.04215	0.688582	0.560164	0.955914	0.634069	0.669266	0.712596	0	0.683444	0.518645	1.09131	1.71028	0.601681	0.592615	0.571251	1.29514	0.330751	0.411796	0.495565	0.763636	1.45509	0.204192	0.72911
CCDC150	73.8364	16.471	192.392	11.6738	3.54521	4.74867e-11	1.20049e-09	Up	5.13782	0.497515	0.717922	0.537613	1.24295	0.376778	0.726277	0.422641	1.38897	0.271108	1.32693	3.3687	0.25028	0.295826	2.10842	0.019222	0.532254	0.0739518	0.162106	0.0177692	0.314214	0	0.133875	0.238304	0.0990174	0	0.118089	0.0654805	0.0413565	0.0468095	0.139172	0.109351	0.101347	0.0502353	0	0	0.159416	0.283672	0	0	0.0619129
CCDC152	83.0673	47.4782	156.618	3.29847	1.7218	0.000664392	0.00284304	Up	0.0154518	0	2.20382	4.98171	3.98802	0.825865	0.660877	0.761129	2.89322	1.59207	0	7.91131	0.63654	0.479271	0	0.500247	0.875748	0.524882	0.408266	0.620087	0.519743	0.983841	0.197957	0.649741	0.625921	0	0.495271	0.429006	0.574835	1.35663	0.352783	0.79656	0.318792	0.636698	0.934366	0.19713	0.424303	0.532958	0.534041	0.12856	1.03866
CCDC167	192.836	115.57	352.518	3.04997	1.60879	0.00139949	0.00538665	Up	26.2317	23.9826	92.3387	0	17.8961	21.8061	19.5061	24.9485	21.9576	16.157	44.4748	0	5.0623	45.0856	3.60074	7.98421	17.0922	9.61581	6.68613	15.3391	10.8489	5.32134	8.22021	4.7235	7.84572	0	7.61926	8.35056	6.5725	23.6699	17.2346	4.98904	9.13475	6.60975	0	11.5146	14.2177	7.89538	3.04379	20.1264	7.98942
CCDC175	10.7431	4.62209	23.3932	5.05482	2.33766	0.0123209	0.0339057	Up	1.03251	0.580153	0	0.873199	0	0.00719963	0.141152	0.0819653	0.239767	0	0	0.0965556	0.55556	0.0208906	0	0.0832553	0.0785903	0.0436777	0.00849338	0.105824	0	0	0.0483204	0.0660828	0	0	0.0174365	0.0163622	0.156734	0	0.118405	0	0	0.0116561	0	0.313816	0.0199174	0	0	0.0641883	0.0182836
CCDC179	17.2053	23.951	3.26425	0.135327	-2.88547	0.000113431	0.000618621	Down	0	0	0	0	0.0226268	0.0117812	0	0	0	0	0	0	0.643021	0	0.152276	0.374649	1.38891	0.375231	0.166779	0.0157424	0.0566182	0.694721	0.237209	0.540677	0.328961	0	0.213993	0.214196	0.109917	0.207351	0.369893	0.351821	0.318337	0.686651	0.403715	0	0.472585	0.428713	1.43985	0.490165	0.388942
CCDC187	1312.24	1628.56	658.517	0.404307	-1.30648	0.00829677	0.0244017	Down	0.0192058	0	0.997527	1.69622	0	0.0219966	0.229318	0.180862	0.562358	7.4314	2.60412	10.4616	3.15095	6.79747	0.581263	5.21448	2.98807	6.63523	7.52243	6.08751	3.61474	16.1899	14.5785	3.82326	7.33629	6.08395	3.40354	7.50969	2.93397	0.748477	3.57005	2.87505	2.41048	3.33568	2.27528	4.25861	4.97976	5.16151	5.70856	7.21252	4.52473
CCDC188	237.636	153.21	412.116	2.69085	1.42806	9.07801e-05	0.000508208	Up	5.43539	5.26698	14.1755	15.5414	2.15033	3.82179	7.1762	2.35933	11.0327	3.88791	0	2.5507	7.45629	6.96601	7.50012	3.28346	2.13879	2.79205	1.62562	2.08587	1.70733	2.55856	6.52086	2.71031	3.98298	0	2.03368	2.21421	2.4943	2.04634	1.88317	2.18055	1.55516	1.79522	0.430397	1.67756	2.01031	1.55351	1.26699	4.39911	2.65193
CCDC194	87.0121	32.8311	198.986	6.06497	2.6005	6.10823e-06	4.65629e-05	Up	0.013307	2.54393	3.3241	2.49882	0	2.54011	0.701943	1.15673	5.02427	0.670743	7.54369	0	0.152981	1.27754	0.980573	0.186031	1.1091	0.143826	0.415522	0.633576	0.333665	0.181559	0.38642	0.177636	0.0756545	0	0.131238	0.161637	0.0105329	0.894124	0.526612	0.272638	0.0915139	0.0438656	0.232116	0	0.515318	0.518477	0.981147	0.724682	0.378438
CCDC22	483.985	340.643	780.225	2.29028	1.19553	0.000440679	0.0019939	Up	16.989	14.0312	8.20386	10.0113	0.956891	11.2339	5.78108	19.2955	9.89436	6.33976	15.2877	0.742428	11.3418	61.9231	0.0153328	5.43564	4.68757	6.98073	5.14989	8.95589	6.41355	5.10862	11.0666	5.33524	6.07814	4.73411	5.67409	5.33798	6.51148	11.6919	8.08745	4.38964	4.80804	5.12784	6.63957	7.36818	6.64549	6.84726	2.33578	6.46905	6.58238
CCDC28A	313.02	413.382	105.605	0.255442	-1.96893	4.4974e-05	0.000273068	Down	0	0	2.11376	0	0	2.21069	0.559487	2.57744	5.14062	4.42161	3.20953	0.029767	5.91519	3.69032	0	12.3393	7.03596	9.27089	8.01235	9.48477	8.2241	13.3978	5.3181	8.05008	5.76375	14.03	7.59555	9.14025	9.02882	6.77381	7.6457	9.42367	8.20724	8.47336	14.4665	13.3074	7.07363	6.14959	1.20563	8.50907	6.57795
CCDC78	358.907	157.71	774.714	4.91367	2.2968	3.53487e-08	4.66385e-07	Up	1.8772	1.71606	5.12271	13.8751	4.76584	2.26664	6.74256	0.632474	3.75632	1.95239	20.8209	0.0331137	21.093	34.1636	0.0478711	1.62748	4.47951	1.13468	1.41562	1.02938	0.756461	1.52218	2.42357	1.70944	1.3444	3.66965	0.923886	1.2794	0.875388	6.01005	1.98236	0.894435	0.638944	0.743527	1.73452	0.516591	1.82379	1.75672	3.41999	1.83811	1.14747
CCDC81	39.5072	51.9764	28.3775	0.265217	-1.91476	0.0029659	0.0102041	Down	0	0	0	0	0	0.251613	0.109063	0	0.181372	0.697913	0	2.30319	0.259328	0	0	0.649467	0.2485	0.508817	0.310962	0.304192	0.359882	0.471025	0.562902	0.557728	0.3011	0	0.558592	0.394834	0.223574	0.411211	0.474709	0.42781	0.728439	0.0775922	0	0.750737	0.190592	0.33828	3.21341	0.338269	0.448805
CCDC83	7.4319	10.6096	0.86462	0.0799208	-3.64529	8.62644e-06	6.29648e-05	Down	0	0	0	0	0	0.0185196	0	0	0	0.0134843	0	0	0.139421	0	0	0.120463	0.202158	0.028088	0.17478	0.197971	0.100127	0.0992794	0.248588	0.0242835	0.0775669	0	0.145768	0.126265	0.143988	0.48892	0.0276884	0.0721367	0.0288699	0.0599659	0	0	0.0128083	0.104574	0	0.151352	0.0235154
CCDC85B	482.54	320.427	817.574	2.55258	1.35196	8.23032e-09	1.26265e-07	Up	59.3537	39.7796	50.8733	28.1137	14.1366	30.2126	34.5987	42.0206	42.1932	44.287	6.07954	54.2035	17.6118	32.9057	9.10816	9.1962	3.36337	10.2981	9.08712	12.2371	6.95816	16.3136	22.7377	12.6441	16.211	16.6202	12.4024	10.0173	15.5269	13.9087	8.87202	8.55674	7.11585	10.2539	8.83131	31.0883	8.7212	10.6323	33.6406	28.4028	15.6856
CCDC85C	2630.18	1906.25	4126.32	2.16445	1.114	2.6829e-10	5.79424e-09	Up	17.469	15.358	9.25045	8.21482	4.53209	2.61854	5.71675	3.96598	5.49292	4.56486	10.4126	10.3935	6.3345	15.2283	3.22269	4.34214	3.90633	4.03686	3.93439	4.81712	3.41518	4.97252	6.29389	4.75255	5.38076	2.1785	3.73529	4.30041	4.11721	4.85599	4.11465	3.35291	3.25201	3.84743	1.89284	3.74036	3.92033	3.43418	4.24171	5.78264	4.6411
CCDC86	494.611	250.52	999.066	3.98758	1.99551	8.32129e-12	2.45691e-10	Up	34.495	63.3686	14.688	3.30032	13.1701	18.8354	17.8132	34.5561	26.4001	14.957	33.4744	0	10.0845	23.149	7.6163	5.38514	6.02718	3.73688	4.86774	8.32994	4.11936	5.54326	7.84482	4.80717	5.20128	6.08226	5.10446	5.46461	4.43138	3.34378	5.10395	5.51166	5.49143	4.85408	12.1561	8.05465	4.7426	6.36968	5.17328	7.41047	7.72712
CCDC89	25.9279	8.71185	61.5076	7.05534	2.81871	0.00268798	0.00940282	Up	0	0	0	0	5.79794	0.0351028	1.90076	1.59853	0	0	0	0	0.396397	0.0169759	5.94367	0	0	0.124225	0.0414106	0.0625404	0.140581	0.376357	0.21596	0.46028	0.326719	0	0.0708451	0.239329	0	0.576626	0.104964	0.364616	0.109443	0.0189437	0	0	0.145665	0.499204	0	0.312959	0.0445721
CCDC9	571.236	391.38	942.939	2.41001	1.26904	6.74757e-08	8.27861e-07	Up	12.6824	32.1733	4.32301	23.5267	23.9389	19.1683	10.5704	17.7732	9.45281	17.03	6.61386	4.63415	13.1781	43.8939	7.23694	7.05247	5.98988	7.36213	4.67195	9.00777	6.16018	12.1791	19.5389	5.99053	7.7303	2.5057	6.82515	7.68839	6.96899	8.10638	6.51495	4.77126	4.58024	5.26601	6.06938	7.87346	5.49514	6.52725	9.44082	7.45269	7.73999
CCER2	41.0928	22.178	80.1833	3.61172	1.85269	0.00566321	0.0176984	Up	3.48028	1.52105	0	2.80282	0	0.420867	0	0	0.0592641	0.627127	1.48979	0	3.02104	0.908799	2.42895	0.339546	0.427361	0.282045	0.265567	0.588531	0.199908	0.0349794	0.443404	0.821365	0.751559	0	0.355563	0.266925	0.258732	0.275621	0.204866	0.432075	0.142406	0	0	0.042662	0.270768	0.331603	0	1.20712	0.198846
CCL14	52.4509	71.4281	13.2315	0.186021	-2.42646	0.000350641	0.00163772	Down	0	0	0	0	0	0.0595315	0	1.52493	1.89244	4.07447	0	0	1.12043	0	0	1.20472	3.44415	3.29556	2.03664	2.74439	1.25167	2.92541	2.39728	1.56119	0.332454	16.5667	4.073	3.58529	7.8222	3.98149	4.45024	3.16909	2.13447	3.03599	1.29201	0.51897	3.08795	10.1593	8.21883	0.619212	1.32284
CCL16	3.09473	4.34184	0.517388	0.12632	-2.98484	0.0123238	0.033907	Down	0	0	0	0	0	0	0	0	0.139092	0	0	0	0.0288226	0	0	0.110682	0	0.0232266	0.198728	0.0409267	0.0367987	0.246289	0.0256954	0	0	0	0.166901	0.0348039	0.404828	0	0.435027	0.0198838	0.127324	0.0991744	0	0	0.275379	0.826311	0	0.0682672	0.0194454
CCL17	42.9708	59.344	9.13267	0.154019	-2.69882	0.00162661	0.00611209	Down	0	0	0	3.69302	0	0.111005	1.59337	0	0	0	0	0	0	0	0	2.12604	0.363516	1.47313	2.19345	4.82067	7.26852	0.297537	0.745012	3.56607	1.78224	13.9179	6.25051	1.07217	0.215764	3.41898	2.24049	3.20684	0.634496	0.404361	0	3.99174	1.45868	0.139291	0	0.824722	0.070475
CCL19	227.779	304.248	69.7424	0.229215	-2.12523	0.00236231	0.00842066	Down	21.6525	1.96798	0	16.601	0	0.160901	1.80259	4.29328	1.70495	1.23011	0	0	3.40681	0	8.1628	10.5242	62.7903	5.79576	6.16895	99.8137	6.4277	5.39096	2.69971	1.31861	9.09782	0	10.7649	4.52517	22.0799	131.116	96.4047	19.7421	2.55006	11.006	2.94064	4.12032	32.494	26.247	3.91471	2.03222	3.0135
CCL22	293.703	385.413	104.168	0.270405	-1.88681	0.00170206	0.00635299	Down	2.4609	1.78896	11.2729	0	0	1.77068	1.08155	0	0.285146	0.822925	0	0	2.18034	0.027329	0	3.48525	8.01928	3.05693	4.78883	10.043	19.4972	0.976151	1.95958	3.63086	3.05067	3.03866	6.09035	1.69099	0.922673	7.77447	10.9413	5.79648	1.77167	8.61538	0.688535	2.82241	7.46498	2.16278	21.5297	2.79902	1.8776
CCL23	2.9723	4.38595	0.0507639	0.0539753	-4.21156	0.00866359	0.0252503	Down	0	0	0	0	0	0.0437481	0	0	0	0	0	0	0	0	0	0	0.955098	0.0663511	0.361266	0	0	0.0781746	2.12871	0	0	0	0	0	0	0	1.11192	0.113604	1.04571	0	0	0	0.36308	0.329374	0	0	0.666595
CCL24	32.9994	13.4059	73.4927	5.48793	2.45626	0.00372714	0.0123738	Up	0	0	9.87347	2.89075	0	4.8214	1.19016	2.46539	1.31124	0.666401	0	0	0	2.46601	0.0844991	0	0.321131	1.4377	0.30849	0.218389	1.11926	0.23364	0.630723	0.257165	0	0	0.35624	0	0.203313	2.4738	1.12402	0.190984	0.0169853	0.132301	0	0	0.565175	0.102542	0	0.121427	0.290536
CCL28	451.527	578.139	252.034	0.328343	-1.60672	0.000519828	0.00230319	Down	1.12748	0	2.1215	0.864401	0	0.0405119	0.491682	0.653385	1.23672	2.02547	0	14.1261	10.2806	0.00979586	4.80866	4.02105	3.00711	3.82994	5.64738	6.27041	6.05979	8.83179	5.80044	5.01103	4.30796	4.67678	5.51074	5.51647	7.67491	4.25431	4.75465	7.06594	6.43463	6.29647	10.9055	3.79652	4.90323	5.71044	5.71526	9.30047	5.69273
CCL3	136.873	84.3894	245.338	2.90735	1.5397	0.00527888	0.0166931	Up	31	11.3532	8.1007	19.5205	0	16.2377	8.63201	46.3655	4.63873	11.0791	12.4205	0	5.36965	0.970933	11.7003	1.42559	13.6878	7.95975	2.784	8.47182	3.34316	3.83938	1.35929	4.57235	0.196702	0	5.4595	2.24137	3.06717	6.44723	22.0124	2.60677	1.50083	1.14051	1.68981	3.26248	8.96466	15.5135	0	8.26943	4.83025
CCL8	47.4928	17.0586	110.39	6.47292	2.69442	0.000877304	0.00362092	Up	6.44924	4.8614	0	12.1336	0	5.80073	0	44.5402	0.86844	2.13499	0	0	0.239943	0	0	0.552846	1.6004	1.45018	0.451193	1.36283	0.421221	0	0	0.961212	0.222488	0	1.31223	1.4849	0.297364	1.00972	0.428865	0.496589	0.761837	0.619207	0	0	0.925811	3.03951	0	1.89437	0.971279
CCNA2	126.908	48.3882	289.182	5.97668	2.57934	2.09817e-06	1.80029e-05	Up	5.63694	8.48786	1.42493	0	0	2.6694	3.6542	4.06909	4.55538	2.75163	8.16689	0	0.620945	4.54002	15.0804	0.57806	1.7898	1.27371	0.613303	0.70804	0.540531	0.553822	0.771649	0.262187	0.58624	0	0.46005	0.318098	0.264287	1.14375	2.73539	0.739913	0.363658	0.437028	2.23832	0	0.926549	1.21689	0	0.876493	0.317368
CCNB1	256.978	131.127	517.071	3.9456	1.98024	2.01907e-08	2.81551e-07	Up	5.10737	16.3472	3.64045	9.078	9.05001	7.85352	12.5719	13.6427	8.64978	5.1464	7.90066	0.423722	4.10298	17.5625	27.635	2.27042	2.9857	3.92247	3.56214	1.50174	2.65173	1.2098	1.11325	1.73997	1.34221	12.1533	3.04978	1.84637	2.29503	0.905599	3.78569	2.28551	3.36324	2.8937	2.10348	1.62306	3.24022	2.07289	6.34367	3.2997	2.26951
CCNB2	130.953	57.7558	282.227	4.88765	2.28914	4.4001e-05	0.000267957	Up	0	8.44865	6.63864	0	8.72337	7.18233	4.26628	9.22258	8.69224	5.86137	13.1151	0	3.40548	5.51816	30.4276	1.28106	3.46659	2.24024	2.2217	0.863503	2.4845	0.659861	0.74351	1.71891	1.57242	0	1.74393	2.01413	1.06229	3.54208	3.20214	1.39043	1.38156	2.45117	0	1.38826	1.83882	1.99248	0	1.01511	1.26599
CCND2	24254	30712.9	10905.7	0.355073	-1.49381	3.30386e-07	3.45598e-06	Down	32.5435	12.1833	27.0695	26.1512	308.045	82.8064	18.0668	32.5461	13.0089	82.4188	121.029	189.77	25.0615	8.37949	20.5583	206.919	108.127	160.654	183.697	100.901	137.763	182.614	134.963	251.462	248.366	196.223	301.034	233.569	263.322	130.444	104.989	222.474	120.3	267.488	325.145	303.231	174.437	188.88	186.483	210.601	155.035
CCNE1	66.8643	43.3137	115.536	2.6701	1.41689	0.0084424	0.024735	Up	1.98878	3.37874	4.4178	0	0	0.49211	1.9493	0.600268	2.7669	0.491396	0	0	2.91088	10.4034	4.65238	0.243886	0.951578	0.639742	1.59234	0.770297	0.844637	1.08036	0.684151	1.16149	1.45261	2.92382	0.595911	0.575173	0.830812	0.841373	1.13515	0.383369	0.789062	1.16093	0	0.704786	1.94485	0.652792	2.00479	1.25354	0.78554
CCNE2	73.04	41.2084	138.825	3.37021	1.75284	0.00404916	0.013275	Up	0.522504	0.393057	0	0	0.469397	0.654138	0.996581	0.0818366	1.09902	0.774616	7.00258	0	0.66292	2.07536	6.30869	0.124687	0.674816	0.534212	0.491842	0.633946	0.24182	1.31019	0.675423	0.49013	0.843008	0	0.295955	0.302226	0.100599	0	0.26868	0.447995	0.321232	0.418961	0	0.704978	0.288349	0.38786	2.11497	0.384525	0.127784
CCNF	648.768	193.792	1589.05	8.19895	3.03544	9.97908e-27	4.26524e-24	Up	13.4486	21.9069	11.6134	13.7416	8.6446	9.74248	14.2527	7.2834	11.7392	5.70325	47.8161	7.94112	6.07535	27.8827	9.98163	2.21565	3.5591	1.98984	2.36759	2.6991	2.13033	0.789212	2.49559	1.77994	1.89517	0	1.16402	1.85248	0.908963	2.34341	4.57368	1.69503	1.12724	1.56678	2.05505	0.467119	2.38076	2.53465	1.79338	1.69858	1.58344
CCNJL	467.668	325.575	761.328	2.33805	1.22531	0.000991487	0.0040178	Up	4.72145	0.267185	2.67821	0.637362	3.24319	1.89885	8.19819	1.61036	2.19557	1.85193	1.0843	4.51056	22.2471	1.68749	1.07773	2.15731	0.688372	2.17854	1.61186	1.36228	1.37219	1.25207	3.90907	1.50217	1.91246	0	1.6715	1.81534	1.48724	0.87558	1.35138	1.85136	1.24156	1.9852	3.96979	0.30923	1.58949	1.75406	0.777054	2.16561	1.37903
CCR1	393.988	240.737	710.708	2.9524	1.56189	0.000196998	0.000993587	Up	22.1931	15.3442	27.8988	10.0395	3.88863	11.2346	6.31056	27.7642	14.8374	8.07415	0.0263407	0.0232084	2.30594	0.060256	11.0317	2.77659	6.57379	3.30702	2.82951	5.10572	3.70502	0.315417	2.63067	2.02859	2.73978	4.06431	3.79712	3.51598	2.59944	4.86101	8.92613	4.42188	1.82364	4.55556	5.24221	4.28818	9.27797	11.3612	1.92697	5.21483	4.6408
CCR2	323.817	402.295	161.628	0.401937	-1.31496	0.0145466	0.038984	Down	2.15833	6.56344	1.28852	4.3778	0.014552	0.522805	1.03984	2.7172	0.642295	1.62194	0	0	0.698753	1.24217	3.38851	3.83328	17.6665	3.94161	2.53851	7.89707	4.22391	0.500956	1.60185	4.53039	1.11072	0	4.44991	3.21145	3.46388	6.20097	18.3969	9.60162	1.77173	3.64327	3.60903	0.528416	16.2867	11.7419	5.11023	2.31928	2.96321
CCR6	154.785	208.507	43.7608	0.210061	-2.25112	0.00171893	0.00640686	Down	0	0.55227	4.00161	0	0	0.255868	0	0	0.387321	0.884923	0.0202845	0	0.526709	1.00924	0	2.3578	9.18206	2.31626	1.16965	3.66471	3.39114	0.771553	0.536643	1.83478	1.03818	0	2.6433	1.62637	1.75311	23.9801	2.82127	3.68551	0.664781	2.1489	0	0.836454	2.26731	2.4381	3.65553	0.926733	0.954366
CD109	1724.2	1297.81	2605.41	2.00767	1.00552	0.00363314	0.0121076	Up	7.67973	18.9152	32.0903	3.77165	4.07238	9.8992	16.159	26.8197	15.3764	20.6662	4.07489	0	2.07839	1.45649	10.0504	7.73499	4.38344	8.02364	5.75648	4.39023	6.52419	8.8935	6.75309	7.54716	10.4907	2.97701	6.10782	7.25599	6.46188	1.64911	3.45216	7.94721	4.4041	17.0413	9.92093	6.13613	4.11121	7.9439	4.71636	2.52691	3.5847
CD14	1669.91	871.461	3320.05	3.80984	1.92973	7.56618e-06	5.61854e-05	Up	86.738	95.4667	242.919	48.9539	20.7019	119.504	97.9404	160.433	173.387	115.4	0.211975	0.0373536	11.3858	5.26124	28.4691	15.1701	31.9967	31.1753	19.4188	35.2821	15.942	10.5115	13.8237	17.7931	20.4383	19.2155	25.8623	21.9521	19.7235	29.5302	43.6492	20.0056	13.3557	18.8308	26.4954	21.9619	37.8637	53.8297	21.1428	15.669	31.2778
CD163	2548.01	1005.96	5734.92	5.70099	2.51121	9.69619e-11	2.30539e-09	Up	59.8191	89.3283	150.577	84.7918	63.4445	60.155	35.7259	93.4085	67.3825	62.7574	5.33632	0.0143346	6.87988	1.1072	17.9958	7.88878	24.2497	6.83776	5.60606	13.9252	14.1156	3.69005	8.8343	5.09591	9.35642	16.2582	9.94027	5.88091	6.43212	15.2941	20.5091	6.4865	5.16528	11.2549	3.85317	9.25257	16.065	35.8827	3.12062	5.33644	15.4068
CD163L1	488.357	157.455	1172.22	7.44655	2.89657	7.32439e-09	1.13408e-07	Up	2.95232	11.558	12.4566	13.2539	2.02371	19.3336	7.22069	4.44931	11.1849	12.1306	3.31945	0	2.92593	1.95475	2.95272	0.680398	4.23312	0.916943	0.74888	1.93308	0.47733	0.432135	0.876739	0.441672	1.16361	0	1.44852	0.279706	0.463339	5.06952	2.07897	0.229886	0.776415	1.68494	0.00493274	0.301169	2.04885	2.54142	0	0.179671	0.723803
CD19	155.697	210.362	42.7221	0.203288	-2.2984	0.00292305	0.0100812	Down	0	1.5261	0	0	0.024249	0.441904	1.82115	1.54521	1.87302	0	0.608572	0	0.807934	0.87925	1.97463	0.657012	20.0669	0.363833	0.19363	8.33426	0.667449	0.31586	0.0847383	0.297997	0.528817	0.0193053	0.703294	0.0860821	0.765684	65.2204	13.2892	2.11472	0.0656074	0.57235	0.533611	1.43086	8.15584	3.59637	4.80068	0.82548	0.176349
CD1A	71.9041	94.5827	25.0349	0.264898	-1.91649	0.0134662	0.0365307	Down	0	0	0	0	0	0.393487	0.728154	0.199987	0.850918	2.66037	0	0	2.80359	0.0203884	0	2.70169	0.0613608	0.17051	0.696292	3.09839	5.89255	0.828691	0.141476	1.9164	5.12079	0	4.83292	0.127751	0	3.48744	1.99601	3.2661	0.160653	5.0964	2.24731	2.08265	0.79698	0.581922	6.93365	0.375871	0.214129
CD1C	149.835	199.678	46.8263	0.235011	-2.0892	0.00128988	0.0050194	Down	0	1.40393	0	0	0	0.133045	1.25763	0	0.469928	0	0.112506	0	0.521668	0.0160853	7.30851	3.58985	8.03608	2.60638	1.41257	6.31113	5.0485	0.614166	0.353452	2.47142	2.10514	4.59414	3.79947	1.99056	2.0171	18.5963	3.33181	6.95294	1.90118	4.37976	1.44373	5.38837	2.68378	3.79803	4.21561	2.28995	1.09808
CD200	846.245	1103.57	415.636	0.284983	-1.81105	5.16679e-10	1.05278e-08	Down	1.62649	0.547742	3.7299	4.00758	12.9036	1.96037	2.26553	8.16618	3.74542	4.29596	1.44851	2.42489	5.92839	0.0138065	33.0999	20.2209	19.9033	14.6496	7.74624	18.4256	12.3367	13.519	12.9495	16.0969	19.9955	21.2298	18.3572	14.566	15.8632	21.6899	12.492	15.9886	11.3735	11.5398	31.3604	23.2495	13.1238	20.742	5.16912	9.44589	14.9111
CD207	129.911	180.362	25.6451	0.142307	-2.81292	0.000579213	0.00252559	Down	0	0	0	0	0	0.0268211	0	0	0.0541342	3.30686	0	0	1.68265	0	0	3.91571	0.702663	0.59662	0.833208	2.8074	7.0786	0.846718	0.255015	2.22736	4.10654	2.85707	5.13161	1.12767	0.278043	3.33586	0.588133	7.97475	0.631812	4.24099	0.816977	1.73413	1.02642	0.549707	15.3174	0	0.306508
CD209	733.9	188.582	1860.89	9.87019	3.30308	8.34831e-10	1.62708e-08	Up	11.7799	35.1499	71.6789	18.138	1.84754	21.1248	17.0457	23.1171	17.2606	19.0514	0	0.0716729	18.6722	2.05624	2.79345	1.06605	6.10442	1.70214	1.18022	1.72245	0.562468	0.710506	0.430417	0.723182	1.33407	7.39364	2.08901	1.57407	0.807755	13.364	2.50251	0.982551	1.07305	1.66124	0	0.80366	2.28866	3.93511	0.841842	0.190587	1.31104
CD22	1111.14	1382.09	551.169	0.398753	-1.32643	0.014369	0.0385811	Down	0.725358	0	0	1.18738	15.7781	0.352443	0.552316	0.406021	0.457297	2.0285	3.12936	20.5011	23.4059	16.0947	14.5449	5.94357	36.054	14.3053	4.47454	15.0366	3.10525	37.2626	24.4568	1.41942	6.24441	24.0451	9.94814	11.0135	26.7497	131.342	24.2515	5.14264	22.0552	5.09465	0.421751	3.0633	19.4423	6.39157	5.20384	23.6912	20.8309
CD24	9336.63	12294.3	4959.01	0.262239	-1.93104	8.18396e-06	6.01893e-05	Down	3.62155	0.144892	4.20255	13.5042	0.163638	0.232369	4.20861	10.2511	7.15226	70.9358	39.6728	414.405	191.087	24.1718	68.1883	123.852	84.6689	109.381	106.315	125.41	192.225	133.966	82.656	150.202	122.046	106.567	197.081	137.639	104.557	40.3111	146.075	152.914	121.559	139.659	386.194	143.487	118.646	119.12	144.836	111.722	164.807
CD248	1997.04	838.806	4390.72	5.23444	2.38803	1.73763e-13	7.37551e-12	Up	19.0842	27.182	28.5889	29.2808	307.224	71.9639	161.498	42.4999	94.0838	171.637	29.7533	4.86268	20.2088	12.0156	1.86532	11.2398	10.9098	20.8588	9.80834	24.666	13.5087	18.7253	17.2572	11.1138	24.4335	17.2085	15.2064	14.5999	10.718	7.69573	16.7781	11.0609	9.9838	10.6186	18.0469	16.0781	6.92712	11.7843	8.79931	8.36959	11.5691
CD276	3603.97	2222.53	6458.94	2.90607	1.53907	7.73401e-18	7.64212e-16	Up	49.5217	61.4824	63.128	121.668	119.978	71.9024	120.106	57.415	91.21	74.0066	36.5109	15.0489	28.4086	44.0501	48.2647	22.1533	13.4501	33.6532	23.2384	26.167	43.1327	21.0605	25.0956	24.1682	28.5124	12.8959	26.4047	24.4981	20.4544	10.3334	25.4464	27.1931	26.8369	24.0155	37.4435	23.769	25.5852	23.5735	22.4307	17.3837	22.8431
CD300A	219.621	135.729	392.997	2.89597	1.53405	0.00281441	0.00977625	Up	16.6071	8.59046	4.09966	0.0402256	0.0229316	6.68636	10.3166	17.926	16.6644	4.08598	3.45307	0	1.7528	0.987389	10.4325	1.48427	5.057	3.00607	1.83111	6.20629	2.08006	1.08813	0.380641	1.22117	1.65029	0	1.83622	1.56028	2.52503	9.12026	5.65885	2.23238	0.74452	2.35833	4.06426	0.910763	2.24612	8.27028	3.37789	1.75643	3.71441
CD300C	113.165	70.6088	201.114	2.84843	1.51016	0.00985682	0.0280866	Up	0.0446798	2.94536	5.83836	8.12191	0	5.04899	3.61491	3.39837	8.14214	3.09663	4.26955	0	4.36605	0	0	0.88762	2.90467	1.53497	0.965883	2.79589	1.78978	0.751848	0.610565	1.31215	1.31772	0	1.4321	1.36971	0.919497	3.40241	2.26121	0.59059	0.709081	0.718009	0	0.941761	1.17971	1.64096	0	1.80801	1.76158
CD300E	150.057	68.5591	318.485	4.64753	2.21646	1.60271e-05	0.000109625	Up	2.09592	6.67852	9.23394	8.8484	2.03598	1.37267	0.437746	6.4695	5.57532	0.999454	0	0.0151891	0.882472	1.2225	0.922243	0.196452	1.88411	0.340109	0.34471	0.762736	0.636818	0.145715	0.285046	0.302952	0.569234	3.10673	0.888705	0.386088	0.982705	2.32024	0.213354	0.361745	0.197741	1.2982	0	1.31808	0.310185	0.775953	0	0.666428	1.75159
CD33	132.061	95.2571	208.121	2.18567	1.12808	0.0154027	0.0408552	Up	0.915771	4.4578	7.37681	4.5478	2.98428	4.02055	3.45437	5.11349	7.64443	1.44249	0	0	0.493499	0	1.15482	0.603623	2.37461	2.283	0.630113	2.94572	2.40358	0.763563	0.651787	1.46441	1.7626	0	2.52839	1.01525	1.02688	3.82868	2.65707	1.38702	0.363338	0.927644	0.643395	1.47098	1.54481	3.25369	0.857203	1.24102	1.12214
CD40LG	35.803	50.4218	44.6166	0.11099	-3.1715	3.67011e-05	0.000229432	Down	0	0.640388	0	0	12.8495	0.0741733	0	0	0.224561	0.25923	0.112901	0	0.11168	0	0	0.493193	6.5745	0.359987	0.525012	1.4074	0.213877	0.742237	0.199126	0.427937	0.20711	0	0.736513	0.337139	1.4994	8.5377	2.68367	0.693401	0.185004	1.70522	0.864194	0	0.964423	2.92251	0	1.98388	0.414402
CD47	3803.88	4930.28	1476	0.299426	-1.73973	8.54543e-18	8.26612e-16	Down	4.48224	11.2919	4.23946	1.94448	13.1563	2.27616	3.54801	8.61077	3.43324	5.63874	2.11038	2.28339	5.39058	2.69686	15.428	28.256	25.8342	13.9196	14.4136	12.47	13.7744	25.6532	13.0805	21.4072	17.7314	18.2055	18.4211	22.4621	22.7069	31.5335	14.9937	26.6015	18.9945	21.7551	28.2281	22.3199	21.3644	22.669	25.0769	20.9937	14.2066
CD55	2928.09	3774.29	1179.27	0.312492	-1.67811	1.12169e-06	1.02718e-05	Down	22.1097	15.715	20.5619	0	5.45576	8.69698	6.9062	15.601	4.19921	14.7391	10.3553	4.13368	8.37233	4.64099	72.2059	25.3714	25.5161	36.9306	137.298	24.1217	74.1738	59.3649	107.025	70.1048	35.868	37.7668	25.5922	23.7882	92.023	68.1181	21.7335	39.1111	50.17	95.9322	33.3613	41.4758	44.3054	28.2339	55.9395	50.1075	51.0901
CD68	1777.48	1201	2968.89	2.47215	1.30577	6.47864e-05	0.000377165	Up	64.9895	98.4275	53.7354	49.9439	33.5472	113.472	59.4374	243.23	126.766	81.9398	38.7118	0.0360172	21.4109	21.4843	22.9935	15.8385	31.6259	34.1902	24.0277	38.8859	49.4642	10.4522	12.3558	20.0089	15.6577	25.0326	36.0787	21.1484	19.3436	55.898	67.4557	27.6167	19.6433	34.6707	21.5902	14.8373	73.5529	67.0483	36.8705	27.7745	45.6883
CD79A	659.52	920.01	121.173	0.131778	-2.92382	0.000378691	0.00175093	Down	0	1.61874	4.37275	1.34754	0	2.1749	4.27101	6.11898	0.756845	2.25704	0.443933	1.50869	0.235249	3.26419	37.3848	1.30087	270.538	0.492894	0.294911	76.0614	3.99465	3.84172	1.71975	0.655588	3.14114	0	4.9646	0.340882	10.6512	329.152	182.206	37.3919	0.363724	15.2178	0	0.953442	150.35	38.3642	6.05394	3.12029	0.984021
CD82	1385.72	865.774	2460.27	2.84206	1.50694	1.05168e-07	1.23903e-06	Up	25.2427	52.4709	30.0455	87.5746	22.3609	117.589	15.5873	94.5691	28.7365	43.8197	48.361	8.14043	10.2173	8.50355	1.35335	10.5122	22.4615	9.20021	17.1318	19.5114	12.5115	17.8356	10.5792	13.9382	17.1764	13.7476	12.6929	10.9021	15.3789	55.3049	19.1936	15.9887	8.04291	13.4508	10.114	11.6701	18.3085	14.4096	17.5413	19.9891	13.6275
CD83	541.298	655.448	305.386	0.465985	-1.10165	0.00829483	0.0243999	Down	4.25628	7.86023	16.033	0	0	1.42901	6.76201	10.6272	6.69884	5.38696	3.47903	8.06256	5.05365	1.70539	0	6.3134	36.456	10.3297	8.23863	22.5903	10.952	5.49832	4.50535	7.79726	4.74634	9.12767	9.46153	10.0179	8.04607	46.8533	16.1443	7.70591	4.74275	11.4558	5.02851	14.1025	11.2859	15.9213	11.0328	13.8876	8.76518
CD86	259.642	187.047	409.672	2.19116	1.13169	0.0037313	0.0123853	Up	2.67875	6.50934	14.5935	6.36305	4.31752	3.78663	4.03836	20.6894	8.66081	3.40778	3.03846	0	0.658918	0.0133666	3.66778	2.10416	6.8589	2.17984	1.97812	4.6166	2.878	0.93841	0.942976	1.26847	1.38918	3.83176	3.15731	1.8007	2.27789	5.86996	3.00285	4.24662	1.10111	2.99813	1.32601	2.66049	4.80446	6.40471	4.5457	1.25949	2.19933
CD8B2	19.1146	11.1671	46.3266	7.77806	2.95941	0.0022711	0.00815883	Up	0	0	0	1.69445	0	0.0471518	0	0	0.0237921	0.228878	1.12973	0	0	1.81663	0	0	0	0.158919	0.0370832	0.0420037	0.0944176	0.074895	0	0.0274787	0.0219433	1.22565	0.0253767	0.0059533	0.0325868	0.221301	0.101828	0	0.0108895	0.0339281	0.233391	0	0.0869619	0.0591667	0	0.0311394	0
CD9	4629.37	5833.99	2139.83	0.366772	-1.44705	2.44685e-08	3.35853e-07	Down	32.9609	41.2912	30.6258	7.42137	8.46148	8.3565	19.3098	13.8154	27.4241	41.9193	41.3767	101.177	67.1173	17.4785	147.267	139.708	56.4903	135.235	121.379	73.1446	134.61	182.116	101.136	111.754	126.429	38.5508	140.346	189.205	131.619	28.706	99.8914	158.784	112.062	134.681	193.904	124.865	114.582	108.56	95.2704	118.261	106.916
CDC20	389.182	82.0169	1023.99	12.4844	3.64206	3.28349e-20	5.02894e-18	Up	53.515	108.027	28.819	6.67952	11.7435	15.0115	15.1656	27.693	17.3769	11.9368	12.6377	9.83146	13.3581	30.8674	1.89506	1.20415	3.56462	3.46185	2.43719	2.64926	2.34201	0.684751	1.48161	1.63847	3.14019	3.23534	1.65436	0.738353	0.38861	6.21655	5.65445	0.822026	1.88733	1.29474	5.76639	0	2.14325	2.86416	0	2.72323	1.26932
CDC25A	174.39	66.7063	396.937	5.94633	2.572	3.00685e-12	9.71318e-11	Up	1.16539	4.99823	4.4219	8.53595	4.63965	2.4086	4.35386	4.282	3.20245	1.61322	12.2569	2.30046	1.62764	2.55083	2.18016	0.816157	0.858196	0.574514	1.74532	1.45164	1.07337	0.791833	1.13925	0.656014	0.788291	0	0.761618	0.59287	0.300071	1.28307	1.10062	0.306234	0.742777	0.914126	0	0.825556	1.12702	0.66366	0	0.615967	0.281332
CDC25C	66.3912	23.2241	155.603	6.7154	2.74747	9.18388e-06	6.63746e-05	Up	0	0	1.64482	1.56666	2.60749	1.40042	0.269468	2.31238	3.00992	1.61899	1.08479	0	1.97174	2.83823	15.3511	0.278144	0.933543	0.0810671	0.252224	0.357113	0.179812	0.229231	0.179368	0.0981213	0.328347	0	0.103561	0.0850325	0.0166231	0.150519	0.639311	0.08328	0.177758	0.242302	2.21018	0	0.19223	0.389012	2.56463	0.60362	0.108592
CDC34	982.708	741.037	1482.16	2.00007	1.00005	4.81167e-11	1.21308e-09	Up	43.3809	34.499	32.1829	45.2335	15.4748	23.2331	32.9808	27.7174	10.2023	27.1277	24.5517	40.759	30.9562	71.259	19.3606	14.4709	14.6809	15.3213	17.2059	18.6187	16.3404	20.5143	24.6498	19.5216	16.5142	10.9537	13.7734	19.1204	17.357	22.3911	14.8543	17.0689	16.0548	15.6439	7.87148	15.1671	20.6981	17.1042	20.9438	21.2671	23.2311
CDC42BPG	1395.35	1777.14	993.385	0.341051	-1.55194	0.000162141	0.000842282	Down	1.51745	0.807794	0	0.774999	0	0.325009	0.898458	0.492547	0.990357	3.89076	12.9886	8.55712	7.61039	39.2163	7.98706	10.9395	5.61191	9.9418	16.3274	8.29655	11.0096	15.2583	29.2421	11.6669	15.6692	22.2401	7.65148	10.4032	9.86481	5.97277	5.19363	7.10802	7.58003	11.0841	11.3109	9.81071	10.3223	7.34085	10.9859	15.1278	11.0888
CDC42EP1	3889.74	2582.72	6590.92	2.55184	1.35154	1.67806e-07	1.8794e-06	Up	72.6176	33.9567	68.9825	183.998	65.7852	144.915	77.5213	73.2804	244.846	146.193	375.711	20.9272	39.1419	212.045	12.1841	52.0259	35.1001	51.911	39.5477	42.9494	53.631	61.9156	97.0239	53.3827	66.6781	30.8805	44.0332	75.795	42.2439	29.4222	34.268	54.0222	36.0493	35.6169	89.8949	56.7402	36.7816	39.9634	89.8544	46.0503	61.325
CDC42EP5	324.547	230.246	519.435	2.25708	1.17446	1.24367e-05	8.71755e-05	Up	44.9375	14.9132	20.2619	20.5572	57.1236	31.3066	25.8068	7.15623	28.2208	24.2012	22.7917	11.8569	11.3111	16.6822	4.12178	7.53479	5.02066	8.18488	4.55776	4.75279	7.22059	19.0128	27.1647	9.24737	9.5464	30.8499	7.2033	6.79433	9.39295	4.91097	4.40097	8.08185	7.26555	7.39674	19.4737	9.42248	7.6344	10.9272	27.2732	10.9349	7.86473
CDC42SE2	1731.65	2125.68	1496.1	0.431443	-1.21276	2.58431e-05	0.000168849	Down	5.2331	4.25495	6.36535	0.0105085	10.9988	2.00252	6.00175	6.53399	3.52238	6.98593	11.7745	28.0414	15.6626	2.33508	94.1874	18.2603	38.8972	14.495	18.6928	19.3142	17.501	15.5508	9.91246	17.0143	14.6059	20.7944	21.7713	21.0325	19.2168	43.5451	24.4085	23.4571	16.6037	20.0987	29.7574	14.0309	21.3569	23.5309	24.8354	21.2369	14.4721
CDC45	151.663	40.0496	382.332	9.541	3.25414	4.99808e-09	8.08625e-08	Up	11.317	10.5618	3.71727	8.23003	13.2896	5.51067	5.56904	2.24754	8.15261	2.3826	8.27262	0	1.30446	11.1764	0	1.01828	0.942616	0.189559	2.68079	1.18423	1.18765	0.406068	0.343159	0.461853	1.36422	0	0.632906	0.942512	0.371028	0.359957	1.64779	0.693369	1.12178	1.03013	0	0	1.00585	0.684357	0.874329	0.793514	0.216409
CDC6	201.345	88.4915	434.575	4.90845	2.29527	2.53068e-08	3.45296e-07	Up	2.93444	4.56636	6.06218	1.61543	6.46316	1.40072	1.74993	3.19264	2.91217	1.21877	6.62031	0	0.973554	3.35604	11.1558	0.781317	1.09124	0.608235	1.91982	0.955253	1.01253	0.467361	0.468095	0.594439	1.88254	0	0.478587	0.442496	0.488036	0.716056	1.65971	0.33204	0.791275	1.2609	1.36762	0.430673	1.52749	1.26171	0	0.811812	0.169739
CDCA2	170.093	54.1166	409.778	7.5759	2.92142	2.1283e-09	3.76116e-08	Up	2.55014	3.82299	4.38961	0.696837	3.45881	0.645477	1.65303	1.88788	1.83003	0.888025	1.51988	0	0.671181	2.82492	4.58174	0.257741	1.68169	0.308295	0.281869	0.185843	0.304205	0.0764699	0.23336	0.0748173	0.159322	0	0.129552	0.0729418	0.116452	0.370314	0.682463	0.217623	0.151953	0.473434	1.31574	0.120467	0.424221	0.572785	0	0.16427	0.0769791
CDCA3	164.736	107.503	283.017	2.63276	1.39658	0.000741079	0.00312679	Up	4.33447	3.64923	0	5.98074	5.61752	3.85478	5.55211	2.59848	3.3015	2.95443	6.66952	0	1.36827	0.919831	4.26129	1.3319	2.01164	1.44878	1.43604	1.41197	0.903922	1.17825	0.652459	2.0728	1.19201	7.01864	1.00318	1.39285	0.801845	0.550494	1.45345	1.16344	0.650115	0.903281	1.47737	1.14225	1.15761	1.03954	0	1.11794	0.654767
CDCA4	624.397	403.547	1080.82	2.67952	1.42198	2.05469e-15	1.32503e-13	Up	8.97349	14.0498	23.8116	10.1331	12.7172	8.66412	23.009	17.2968	17.1247	18.386	13.6662	26.0388	6.25224	13.8238	49.2044	7.46236	9.04112	7.72774	8.51311	6.55343	8.18468	6.65813	5.31027	9.18273	8.35139	7.72214	4.85171	5.67504	6.26508	11.1404	7.50035	6.907	6.11169	8.46714	1.78191	4.42712	7.93268	6.70337	6.1977	6.92069	4.90216
CDCA5	460.86	101.738	1203.04	11.8353	3.56503	8.92701e-15	5.01742e-13	Up	8.97393	19.9513	16.6729	15.6982	16.2508	7.15624	9.85725	12.7612	8.0358	4.35634	12.8346	0.0163889	1.68357	37.051	14.5853	0.233168	1.93691	0.867399	1.23692	0.871977	1.55924	0.471676	0.344471	0.701839	1.91426	4.57418	0.843486	0.499905	0.649883	0.658144	2.66384	0.552163	0.922026	0.997144	0	0	1.57202	1.87691	6.04046	0.653703	0.63309
CDCA7	163.285	50.4381	396.503	7.86219	2.97493	2.55208e-07	2.75586e-06	Up	15.135	3.78541	2.56281	2.96536	6.60996	0.919749	2.10513	1.68887	1.78151	1.20974	8.35467	0	0.725919	12.4112	23.2264	0.528932	2.22389	0.179994	1.96004	0.766469	0.392108	1.06034	0.132751	0.453873	0.966515	0	0.335323	0.269711	0.96884	3.25494	2.95722	0.577834	0.801686	0.944674	0	0	0.930223	1.79942	0	1.05807	0.21348
CDCA7L	756.067	517.086	1249.96	2.41674	1.27307	0.000142828	0.00075001	Up	9.46415	13.0297	7.2116	2.69452	12.9893	0.701578	4.57183	3.78062	4.47463	7.45124	16.137	76.4219	79.6655	8.48215	8.65703	5.55735	12.1921	6.28503	10.0752	5.38731	9.00229	9.36072	11.7245	6.07155	6.56912	10.6559	8.57491	8.89696	7.70931	12.4137	5.49634	7.60314	9.7216	9.54111	12.0421	3.89389	4.7228	7.24234	1.14325	2.43247	6.28336
CDCA8	229.957	90.4937	518.182	5.7279	2.51801	3.16079e-19	3.79687e-17	Up	13.5673	11.9217	3.26548	6.90973	2.35899	8.00691	10.3366	9.26729	9.99811	7.8632	10.9353	19.3992	2.83509	6.37144	6.50007	1.50744	1.61903	1.35322	1.77705	0.634821	1.39217	0.828235	1.30263	1.24589	1.68246	0	1.48735	1.13237	1.29731	2.56965	2.96244	2.60278	1.0236	0.862956	1.62801	0.35355	2.48434	2.51543	2.62253	1.17082	1.80973
CDH1	10955.5	14708.7	3199.01	0.217486	-2.20101	3.73729e-05	0.000233256	Down	0.243422	0.591622	0	1.72671	0.0540854	0.225287	1.08844	3.6228	1.9524	26.065	20.8035	109.336	132.979	27.6025	66.3261	144.001	53.2419	129.977	169.07	88.1657	163.425	144.483	130.298	123.479	161.527	148.046	190.986	130.636	130.905	31.7802	109.973	133.443	176.354	129.345	155.264	144.228	133.67	75.1965	129.141	94.6863	102.009
CDH13	650.988	399.419	1170.89	2.93162	1.5517	1.30613e-05	9.11709e-05	Up	0.0425848	17.6233	7.27236	5.34677	6.73251	3.47448	3.09631	12.4581	3.60947	11.6028	1.4612	0.879057	3.15305	0.107825	1.75713	1.65619	0.594934	1.88335	1.41377	0.848264	1.21661	4.64265	1.21063	0.787732	1.81581	1.40628	3.55488	3.95869	3.38996	1.24265	1.33339	1.93798	2.00819	1.1882	2.55387	2.5882	2.116	1.70973	0.74291	1.21477	0.758885
CDH15	146.067	36.4072	372.698	10.2396	3.35608	3.07819e-06	2.53468e-05	Up	0.979277	1.84838	0	7.52487	0	16.1718	1.61092	0.682091	21.5489	0.335027	0	0	0.847964	20.931	0	0.900673	0.79527	0.378011	0.2601	0.640461	0.0460689	0.668057	2.13921	0.615912	1.15097	0	0.336635	1.08929	0.149062	0	0.41563	0.373394	0.129512	0.543193	0	1.0237	0.570168	0.565352	0	0.455813	0.109549
CDH24	960.529	691.133	1517.28	2.19541	1.13449	0.000112143	0.000612506	Up	9.10087	5.37758	9.74345	27.8725	35.6302	10.4394	13.7032	5.07412	10.8679	8.60434	14.4999	0.0479386	11.6554	8.20679	2.78597	6.63429	3.31272	7.91246	5.07287	5.66001	5.4241	5.22171	10.3459	7.96561	7.7103	6.50131	4.29171	6.58014	5.16924	3.1802	3.60735	3.32072	3.29879	5.13027	7.68017	0.975734	4.52409	4.95184	13.9432	4.36601	3.19984
CDH26	122.966	78.3704	215.131	2.74482	1.45671	0.00856002	0.0249999	Up	0	0	0	0.345403	0	0.165616	0.0809903	0.142159	0.342228	0.543595	1.79396	2.11534	0.633297	4.82462	0.703352	0.349591	0.820702	0.338898	0.189174	0.597159	0.233721	0.136228	0.21172	0.365381	0.0844137	0	0.267399	0.343526	0.306582	0.837443	0.514871	0.218446	0.0764966	0.140449	0.450418	0.243492	0.370897	0.412335	0.535472	0.152342	0.23032
CDH3	1848.2	2361.58	787.223	0.333359	-1.58485	0.000349607	0.00163455	Down	4.96138	29.954	3.21779	1.69001	0	0.103787	0.567526	0.590787	1.0399	6.8443	3.17206	0.0110468	3.04163	23.9773	1.52673	31.283	6.17173	22.1273	16.6864	9.40399	20.3014	25.9466	20.3248	17.8989	26.8546	20.7586	25.9616	29.4444	11.566	4.06214	12.5688	20.5277	12.327	12.6022	26.3804	16.1242	20.0369	13.4636	12.8857	16.8979	15.9208
CDH6	1812.92	2473.07	448.613	0.181395	-2.46279	1.77127e-11	4.90273e-10	Down	0.0537101	7.56912	0.721761	0.764495	2.42064	0.194113	0.888246	0.97656	0.376611	1.3815	1.3178	0.00611099	6.67894	0.420449	2.5019	11.1207	8.66068	15.9227	12.3625	4.95012	24.8951	14.0847	11.2939	8.65392	5.8667	5.0666	21.7875	9.31074	14.4671	11.6928	10.2025	13.0738	8.17445	10.0964	18.2378	8.07366	10.4678	6.73091	4.56652	4.48903	5.04409
CDHR2	66.8945	41.5304	119.314	2.87202	1.52207	0.00538047	0.016956	Up	0	0.724748	0	1.94936	1.7389	0.581615	0.629759	0.255985	0.326755	0.471502	3.23998	0	1.81688	1.55714	1.75926	0.546029	0.66761	0.245537	0.28294	0.608916	0.216118	0.0642868	0.724363	0.353798	0.48553	0	0.18878	0.286164	0.391596	1.7307	0.161363	0.22577	0.218099	0.339762	0	0.235218	0.373223	0.647055	0	0.178192	0.114203
CDIN1	305.662	162.68	601.157	3.69351	1.88499	3.63754e-06	2.94124e-05	Up	2.68446	2.55926	0	5.38304	9.8172	1.4243	2.33882	3.44675	3.8962	3.30591	45.7436	0	1.37434	3.50343	6.12093	1.54671	1.64156	1.32681	1.46701	2.35725	2.16292	1.29194	1.60129	2.04771	1.54437	3.21696	0.954291	1.02694	1.22543	2.30319	1.57817	1.51135	1.38253	1.88454	1.95725	2.29263	1.50009	1.85073	3.45264	1.55775	2.22163
CDK1	219.232	68.3084	531.142	7.78601	2.96088	1.10972e-10	2.63168e-09	Up	2.21851	5.10706	2.87413	4.71492	4.80252	1.14541	3.84063	4.36202	3.44333	2.98356	4.97255	0.0360595	1.41187	0.105324	50.8369	1.17762	1.46164	1.14998	0.770778	1.05628	0.823756	0.89366	0.324822	0.285573	0.765786	1.62804	0.302799	0.476627	0.21323	0.48269	0.844187	0.62839	0.427531	1.84135	0.875309	0.184586	0.580189	0.587058	2.48283	0.587306	0.194603
CDK15	54.907	27.1587	112.254	4.14152	2.05016	0.000461721	0.00207278	Up	0	0.234758	0	0.815297	0.846006	0.418741	0.175159	0.355994	0.288124	0.494951	0.00689801	1.38572	0	0.0315593	1.58857	0.058956	0.273069	0.169082	0.0192463	0.156233	0.339754	0.150624	0.0547478	0.124788	0.0721279	0.0041576	0.0526823	0.0617955	0.0761067	0	0.0447182	0.120035	0.0932529	0.14087	0.192566	0.0711118	0.063939	0.092123	0.68925	0.00808071	0.0690521
CDK18	1229.37	925.687	1856.97	2.0055	1.00396	3.75088e-05	0.000233887	Up	3.34954	8.63153	14.2842	22.1933	59.5828	13.8105	20.013	4.03658	18.8996	10.8907	56.4855	21.0645	23.0606	25.7821	3.84658	11.0456	6.41254	10.2144	12.8271	14.7777	10.1586	9.76334	13.8228	11.1986	12.7676	13.8883	11.9937	11.2019	12.8586	4.283	11.0887	10.0826	8.05426	7.44047	4.90429	8.72385	12.3065	7.66315	9.99794	17.0896	9.61432
CDK5R2	21.3169	0.493629	64.3518	134.1	7.06716	7.80273e-06	5.77786e-05	Up	5.09386	0	0	1.70993	4.91632	0.0441346	0	0	0	0	3.52686	0	0	0	0	0	0.0963536	0.0167343	0	0	0	0	0.0740524	0	0	0	0	0	0.0343142	0	0.0329926	0	0	0	0	0	0	0	0	0	0.0140101
CDK6	1915.27	1211.77	3369.16	2.78046	1.47533	1.51852e-06	1.34891e-05	Up	20.3051	17.9775	7.07803	11.6161	28.7578	16.5528	7.99249	13.0596	11.532	8.87029	4.22128	0	4.87395	2.25494	10.1599	4.28184	10.8733	3.4978	3.09816	4.21782	4.19333	2.92438	2.31255	5.53855	3.97928	1.82782	4.92667	3.63876	6.13807	6.07847	5.25578	5.16081	1.80293	5.48041	4.76737	4.64264	4.35351	8.08802	4.55747	2.94801	2.98062
CDKL2	329.867	458.539	63.9452	0.13938	-2.8429	6.81248e-08	8.34711e-07	Down	0	0	0	0	0	0.0834056	0.311468	0.648854	0.850121	0.380564	1.73503	0	0	1.62955	1.81111	3.48019	2.54925	2.69863	4.97214	1.74603	2.37158	4.46125	1.07291	5.45362	4.47147	3.4008	3.60227	5.5033	5.93134	1.75175	1.17217	3.10439	4.21842	6.24751	4.50312	2.95685	2.08432	4.13749	2.15196	4.75079	3.40308
CDKN2A	654.645	302.318	1382.79	4.57465	2.19366	1.8364e-05	0.000123812	Up	0.0350021	19.3992	30.6457	11.2047	0	23.9995	23.8363	9.06864	8.8014	7.58471	0	3.31871	3.24151	31.7255	0.330083	4.90186	5.01779	1.82851	4.54002	4.99165	3.3251	6.96183	7.20462	4.11954	2.88547	0	0.690404	0.92456	2.99215	2.68634	0.896811	1.58078	1.54921	1.96149	1.3025	1.63087	2.92452	2.72755	4.00555	0.785412	0.776733
CDKN2C	368.179	245.101	622.54	2.54104	1.34542	1.49911e-06	1.3336e-05	Up	24.5086	21.076	11.6273	25.6028	7.56895	14.2829	11.6002	10.3593	12.1783	8.77285	2.38799	0.0841609	3.496	8.30327	5.2236	4.93461	7.17898	5.52027	3.3462	4.15915	3.15156	4.46306	4.06434	8.0146	4.17037	8.30957	3.99713	3.08055	4.64489	2.7612	5.91085	4.07396	2.60871	5.40503	8.24336	2.24296	3.64573	4.48845	5.79477	3.618	2.67734
CDKN2D	164.819	85.8697	327.981	3.81941	1.93335	7.411e-05	0.00042432	Up	7.34793	23.8309	11.8346	10.1977	25.6978	11.433	7.39782	10.3711	3.03524	5.0817	13.9395	0.0430943	5.2252	0.0279715	0	2.25736	5.13514	2.07611	1.50113	5.17822	2.47853	2.41162	2.36149	0.707851	1.61503	0	1.96111	1.86219	1.37907	12.8266	2.96898	2.87876	1.32242	2.90289	2.07012	4.70606	2.50682	2.68538	0	1.63295	2.00742
CDKN3	54.1902	24.9337	114.654	4.59891	2.20129	0.00101866	0.00411199	Up	0	11.6205	2.85612	0	5.69756	1.07126	3.87741	2.20465	1.59668	2.54399	0	0	0.775461	0	8.56348	0.690864	0.82756	0.974848	0.563834	1.51954	0.73264	0.412304	0.912551	0.367377	1.15048	0	0.339274	0.468193	0.999477	0.696161	1.28131	0.128392	0.308304	1.20071	2.69205	0	0.592718	0.496333	0	0.832638	0.230196
CDO1	98.2924	134.171	24.1439	0.179905	-2.47469	0.000426758	0.00194288	Down	3.85998	0	0	0	0	0	0.711604	0.988283	1.94867	1.03596	0	0	0.446306	0	0	5.65576	3.51302	3.75068	6.13446	2.53493	2.76766	1.27123	3.15465	1.37702	6.33763	0	4.36884	1.84774	1.36961	1.3117	4.68496	3.36483	3.59105	11.8466	7.39086	2.76863	3.37382	4.42089	0	2.49171	1.03236
CDR2L	591.002	276.059	1241.89	4.49859	2.16947	7.01638e-17	5.86155e-15	Up	17.8893	5.19881	11.9925	17.3287	23.279	6.21579	18.606	12.2069	15.7016	15.8628	5.51904	6.06105	4.94265	19.569	27.1051	2.99867	3.18899	4.10086	3.90469	3.05235	5.33959	2.99893	5.13644	2.82206	2.73358	0	2.67205	3.01949	3.66079	3.14521	4.06575	2.22948	2.07521	3.3712	5.53802	3.05646	2.02049	3.55859	2.95426	3.69446	2.93998
CDS1	1039.55	1392.66	309.782	0.22244	-2.16851	3.12895e-06	2.57187e-05	Down	0.0119807	0.763462	1.52109	0	0.0117127	0.201251	1.37499	1.04144	0.175401	3.16155	0	12.0365	6.61125	1.9996	12.6593	16.4052	7.68225	12.5144	14.396	7.70895	14.1998	13.0008	9.97673	18.1442	10.5833	20.2629	12.6872	10.2146	12.4797	3.41324	7.69543	11.6319	17.4483	15.6691	14.9492	19.7571	9.40569	10.5681	10.4623	21.0326	10.8953
CDSN	302.998	363.566	177.825	0.489255	-1.03134	0.0142614	0.0383651	Down	1.45759	0.680808	0	8.58572	2.04454	0.569906	1.77689	2.38716	4.55766	3.257	0	0	7.24516	2.9485	5.36483	4.7562	2.81707	9.39376	3.72945	2.98862	6.65336	5.24562	11.0959	6.76782	7.02583	3.78158	3.22923	6.46376	10.5006	1.70328	2.02565	12.4257	6.39215	8.4085	1.35109	1.98025	8.12105	2.79304	10.7568	4.72948	7.76894
CDT1	353.763	183.161	706.342	3.85696	1.94746	3.48308e-08	4.59882e-07	Up	22.9346	14.7508	7.2157	12.5601	8.91313	10.4986	9.373	5.122	12.8637	4.88084	14.6511	0.0230516	1.39751	12.3438	17.4355	2.53422	1.98133	2.04901	6.05876	3.52781	2.37898	5.60228	3.85877	2.65045	3.88752	0.0157689	2.04808	2.74222	2.77431	2.72265	2.85248	1.33902	3.09746	3.9237	0.565444	0.292188	2.62479	2.36818	5.18168	5.39413	2.30472
CDX1	82.1607	4.72339	242.198	51.5426	5.68769	6.55291e-08	8.07753e-07	Up	0	0	29.6813	5.73606	0	17.9702	10.9461	4.07494	11.4574	0.991744	0	0	0	0	0	0.290854	1.58821	0.0234752	0.0182596	0.0827295	0.14877	0	0.103882	0	0	0	0.037486	0.0175882	0	0	0.18513	0	0.0965149	0	0	0	0.0214098	0.0194222	0	0	0.255497
CDX2	9.24928	1.39334	28.0629	120.978	6.9186	0.000216198	0.00107625	Up	1.71646	0	1.4544	0	0	0	0.305889	0.0863459	0.202065	0	0	0	0.0456782	0	0	0	0	0	0	0	0.00728984	0	0	0	0	0	0	0	0	0	0.036286	0	0	0	0	0.330588	0	0	0	0	0
CEACAM16	51.7642	13.1817	131.501	9.982	3.31933	0.000304975	0.00144873	Up	18.456	1.89523	0	0	0	0.236666	2.44966	0	0.37383	0	0	0.597994	1.97535	3.35893	0	0.237979	0.359432	0.234093	0.182083	0.28874	0.0989016	0.0735485	0.414361	0.22937	0.100561	0	0.0872217	0.0116925	0.0160005	2.64409	0.123073	0.0801609	0.0106938	0	0	0	0.0426993	0.309883	0	0	0.261312
CEACAM19	422.419	182.01	919.266	5.05053	2.33644	6.2629e-10	1.25661e-08	Up	23.2173	3.82442	8.51243	13.582	4.47362	3.04601	3.8265	3.48477	2.6784	2.50049	28.2767	10.0791	9.6671	27.7607	0.0385987	2.08276	1.05943	3.46483	1.84953	2.10491	1.76703	2.21455	3.70785	2.16343	2.3035	3.50451	2.18779	2.24811	0.905505	1.97096	2.71234	1.21167	0.892261	0.459302	0	1.86299	1.67293	1.68625	4.25799	2.08556	2.42679
CEACAM4	55.2505	22.2982	123.352	5.53146	2.46766	0.000831861	0.00345665	Up	0.0655811	1.7533	9.09671	5.97473	0	1.40206	0.338927	0.308789	2.75405	0.328132	0.127031	0	0.204192	0	0	0.0844439	0.619479	0.40504	0.0787624	0.546431	0.240644	0.0596521	0.0560117	0.590925	0.186425	0	0.353709	0.218116	0.0648865	1.68917	0.748646	0.487613	0.0607127	0.229695	0	0.745724	0.196245	0.565499	0	0	0.360296
CEACAM6	117.689	168.657	12.3529	0.0732473	-3.77108	1.47438e-05	0.000101756	Down	0	0	0	0	0	0.0105872	0.0741312	0	0	0	0.107434	0	0	2.35009	0	0.0918214	0.0231137	0.224801	15.687	1.42884	8.82768	0.208104	15.5968	0.916231	0.266059	0	0.294868	0.577463	2.43651	5.51555	0.949728	0.728553	2.84973	10.1129	2.29773	0.392252	4.78874	0.544683	0	0.346097	1.41154
CEACAM8	25.1444	14.4094	47.33	3.27986	1.71363	0.00915393	0.0264404	Up	0	0.0493241	2.6093	0	2.5346	0	0.18001	0.170731	0.207554	0.499162	0.652191	0	0.661266	1.19354	0	0.12387	0.205796	0.337923	0.0808752	0.297721	0.339762	0.245009	0.373842	0.303388	0.155533	0	0.166033	0.243443	0.133254	0	0.128121	0.0778856	0.302801	0.332974	0	0.224115	0.284484	0.118284	0	0.39474	0.293792
CEBPA	792.813	597.06	1197.37	2.00559	1.00403	0.00283984	0.00985085	Up	6.37996	10.7285	14.6801	20.7211	0	2.92385	11.3477	9.80779	9.65817	10.1122	30.7294	21.3334	12.8139	37.8293	67.6203	5.85654	16.4142	7.72871	5.0507	16.9394	10.3504	7.81841	4.66057	6.73663	5.70032	2.36307	9.19287	5.88547	7.30694	19.0954	20.1866	5.81647	4.775	7.65843	7.65767	8.51147	13.9096	16.6803	24.9099	11.8546	11.9996
CEBPB	1664.5	1246.78	2527.79	2.02769	1.01984	1.85463e-05	0.00012495	Up	69.2844	72.2589	104.34	26.85	14.2177	55.2604	40.5182	70.7018	36.0842	37.9961	59.6793	3.72884	12.142	79.3972	21.3772	24.2836	23.8725	24.9062	21.602	31.3822	27.4966	21.263	39.2311	19.2256	24.5826	6.89512	19.4121	22.4369	24.7248	15.7358	24.1817	20.5602	15.6713	26.8609	14.2768	24.314	23.2377	27.0497	69.761	42.1794	36.9206
CELF4	73.5565	93.2341	69.2839	0.353704	-1.49939	0.00648239	0.0198401	Down	0	0	0	0	0	0.0377452	0.277505	0.161143	0	0.357274	0	0	4.2002	0.657135	1.31725	1.1253	0.18541	0.694117	0.840464	0.479144	0.277763	0.370964	0.411657	1.27444	1.35036	0.807993	0.571335	0.911428	0.887733	1.02139	0.387973	0.863764	0.514854	0.687477	0.517377	0.565548	0.247997	0.526915	0.950376	0.567873	0.52121
CELSR2	7336.75	8782.02	4349.87	0.495283	-1.01368	0.00128471	0.00500141	Down	2.57249	50.0743	2.84392	12.197	9.46094	1.04009	2.58473	1.66825	2.88081	11.8916	33.9408	39.9788	26.3961	27.8563	5.34837	44.2122	10.5149	32.2415	46.2283	31.1554	34.5757	31.8318	48.0855	42.4969	41.8286	36.0742	32.1211	39.5291	46.0334	7.94124	23.1426	29.1332	40.3517	32.9832	22.4333	32.9523	29.291	24.913	22.027	42.1691	43.0435
CELSR3	636.52	323.25	1283.95	3.97206	1.98989	8.90087e-09	1.34641e-07	Up	5.5407	11.4826	8.03948	2.03222	1.33539	1.93627	1.87002	1.29091	2.4919	1.19356	4.70179	0	1.33028	17.209	1.25878	1.64735	0.799199	1.072	1.42865	1.61513	1.17561	1.37	2.72344	1.04152	1.12824	0.901212	0.897726	1.18252	1.00243	1.06166	1.08429	0.962562	1.1174	0.779038	0.228798	1.03615	1.55092	0.834922	0.8702	0.882639	0.4619
CENPA	74.445	15.8714	195.497	12.3454	3.6259	1.80142e-08	2.54288e-07	Up	17.0585	7.14389	0	0	10.9026	3.44164	4.73655	8.55696	7.24582	2.76512	2.40855	0	1.78688	13.0282	3.14458	0.257318	0.77728	0.449984	0	0.18501	0.237641	0.212068	0.331876	0.518712	0.358991	0	0.790405	0	0.123027	0.905118	1.44904	0.436586	0.143892	1.76126	1.71709	0	0.601909	0.148918	2.32784	0	0.100461
CENPB	3167.81	2386.9	4781.68	2.0034	1.00245	2.73405e-09	4.70498e-08	Up	83.1449	121.514	72.5498	70.5083	76.5742	57.9041	81.6875	58.3079	68.1967	66.892	78.5484	22.5026	31.0246	65.6369	17.3868	28.967	26.6279	27.5964	27.3192	37.3337	29.639	31.7665	43.8486	33.0827	43.2676	20.6844	27.5936	32.375	34.7387	25.8837	33.9692	28.1547	28.0781	26.8571	48.6151	39.9451	34.7413	30.4425	85.331	42.2363	45.3024
CENPE	133.662	44.9696	316.958	7.05036	2.8177	7.58719e-10	1.49619e-08	Up	2.78988	1.8001	0.826982	2.40295	3.67135	0.453163	0.545224	1.4896	1.58451	1.19898	0.469562	0	0.450468	2.68538	1.1962	0.198356	0.494667	0.261366	0.338827	0.294236	0.360412	0.057026	0.12851	0.159012	0.196039	0	0.228001	0.134174	0.109173	0.0449336	0.500982	0.203033	0.135979	0.268666	0	0	0.437012	0.524585	0.37558	0.189679	0.0891477
CENPF	808.44	223.904	2016.48	9.00996	3.17152	2.57555e-19	3.17692e-17	Up	7.88082	12.4144	10.404	4.34343	13.8022	3.4969	5.35533	8.54435	9.02485	4.01231	6.69525	0.0235963	1.60935	11.1614	15.0708	0.469229	1.59601	0.484331	0.58221	0.645356	1.47761	0.429157	0.199269	0.411808	1.03906	3.82959	0.751026	0.40186	0.406283	1.1566	1.40076	0.476307	0.671981	1.0212	0.693361	0.733353	0.960098	0.53649	1.15879	0.258825	0.365272
CENPH	88.6451	36.397	196.624	5.39791	2.4324	6.61573e-07	6.41977e-06	Up	0.0398621	4.84677	10.2862	5.33206	4.67643	1.78559	9.51907	5.02434	4.17729	1.06372	23.9875	0	2.32952	3.20877	9.04816	1.02655	1.59475	0.830908	1.67559	1.76236	1.09703	1.01523	1.53205	0.558726	0.849856	0	0.786265	0.806993	0.441726	3.2498	2.30558	1.50169	2.10874	2.23384	0	1.37087	1.15074	2.77527	0	0.391956	0.051529
CENPI	246.637	67.9511	615.922	9.07068	3.18121	5.8269e-13	2.17226e-11	Up	8.28796	8.15162	1.53922	2.26212	4.57107	1.44207	3.51237	2.31092	2.82095	1.09512	2.73591	0	0.793231	7.90712	6.55846	0.232937	1.10957	0.325878	0.828669	0.458269	0.560979	0.479935	0.291187	0.3305	0.507656	0	0.450323	0.187812	0.30841	0.465434	0.67955	0.273613	0.382187	0.6489	0	0	0.725868	0.674038	1.12222	0.448208	0.199374
CENPL	154.975	97.4567	273.847	2.80973	1.49043	4.33218e-05	0.000264522	Up	0	1.35414	3.76805	0	7.2965	1.673	2.0378	2.56682	3.61411	1.25619	9.10732	5.90138	1.59076	5.1831	5.69884	1.07059	1.04628	1.34798	0.76067	1.35062	1.65408	0.887516	1.03804	1.46246	1.43549	3.89041	1.48776	0.831717	0.962007	2.31573	1.60238	1.22186	0.96895	1.08625	0.398124	0.83557	1.21733	1.14806	2.48484	1.76087	1.07322
CENPM	188.253	67.3169	438.188	6.51102	2.70288	5.1351e-07	5.12367e-06	Up	6.93062	7.36962	7.21391	5.85091	1.46499	4.03185	9.25133	2.01593	10.6394	2.26123	42.1572	0	2.17906	23.0026	0.0352115	0.334713	2.94399	0.392514	1.76757	1.9657	1.50559	0.876238	0.342818	0.446511	1.71151	7.1229	0.329884	0.402428	0.762501	4.74672	3.80821	0.389081	0.764416	0.705677	0.65347	0	1.67685	1.0597	1.04815	2.97526	0.224842
CENPN	234.258	123.713	462.718	3.74204	1.90383	7.32096e-05	0.000420212	Up	2.58854	5.35537	3.95922	3.53376	1.19872	2.71617	6.19923	5.27166	3.81419	2.70983	0	0	2.54514	3.57175	14.1027	1.33657	1.56448	1.09562	1.25443	0.664107	1.21508	0.671243	0.572099	1.27306	1.37968	0	0.839769	0.761762	1.05141	1.01713	1.5034	1.47819	1.11711	1.65606	0	0	1.1511	1.18927	1.90961	1.21939	1.042
CENPO	330.783	224.703	550.016	2.44757	1.29135	9.84622e-05	0.000545072	Up	1.11218	6.27741	2.45946	4.37552	6.72843	4.95527	11.0992	3.59222	7.16836	2.5993	11.084	0	3.24662	8.98647	3.62425	2.61863	1.81758	3.4951	2.75786	2.43852	2.38461	3.38002	2.57029	2.45404	1.79464	1.30353	2.1534	2.24021	2.37168	4.09106	3.2761	2.10138	2.61643	2.65261	0.00760779	1.66927	2.42294	2.33173	1.1607	1.74181	1.97894
CENPP	378.5	280.227	581.596	2.07543	1.05341	0.0017746	0.00657965	Up	0.164162	2.04411	1.78478	3.26389	4.6291	2.84896	2.03323	1.36754	1.82625	1.45642	3.25931	0	1.36138	3.08388	2.99383	0.992724	1.91553	1.01785	1.28152	1.6365	1.17338	0.527287	1.43275	1.08543	1.28695	1.93252	1.18264	1.04449	0.958294	2.20607	1.07755	0.929001	0.860288	0.963918	0.351971	0.847975	1.15224	1.46797	0	1.37748	0.921781
CENPT	866.173	584.507	1448.28	2.47833	1.30937	5.95349e-08	7.39319e-07	Up	14.5471	12.6516	10.7257	37.7601	16.1581	27.1027	19.6663	13.9699	22.5526	15.2349	6.17987	5.55317	6.14845	35.9975	1.90795	7.34558	10.3548	9.07752	6.28041	12.8371	6.17333	8.15825	13.3042	6.45184	8.25472	9.86693	5.94854	6.20532	5.16769	13.998	11.493	4.63961	4.14118	5.00168	1.77826	5.02777	7.95528	7.49005	7.33894	5.7532	7.2003
CENPU	97.3188	58.5424	177.457	3.03241	1.60046	0.00259554	0.00912284	Up	4.34478	6.34983	0	0	1.61528	0.685287	2.48642	0.945667	1.54032	1.75393	8.58707	0	0.469005	4.60958	5.54268	0.690396	0.906729	0.456684	1.61686	0.485598	1.08531	0.463848	1.08014	0.830498	1.1452	0	0.414918	0.353958	0.920299	1.02337	0.71409	0.296589	1.13303	2.70644	0.426968	0	0.746834	0.677503	2.32647	0.431997	0.29005
CENPW	43.4335	16.7541	98.5708	5.87365	2.55426	4.37037e-05	0.000266411	Up	7.26969	1.95035	6.55082	0	2.31392	2.12992	0	3.3066	1.36783	3.35226	5.23959	0	0.647865	5.15019	6.2846	1.21284	0.281817	0.42419	1.34516	0.776197	1.31827	0.76889	0.469279	0.338524	1.26154	0	1.35472	0	0.267635	0	0.482487	0.558678	0.335384	0.24382	0	0	0.6547	0.890883	0	1.7263	0.628315
CEP131	373.402	248.891	630.727	2.53469	1.34181	8.864e-06	6.43919e-05	Up	7.44854	12.7266	5.13697	5.79723	7.36592	3.39048	6.59614	3.73542	14.2823	5.42569	6.73299	4.87298	2.66224	11.5727	0	2.16059	3.72488	2.68722	2.31382	4.15047	1.77832	1.99345	6.9856	2.0651	3.52215	3.58989	2.22499	2.16247	2.3923	6.80141	3.03053	1.39165	1.3867	2.32551	0.791216	3.64692	2.62224	3.05586	4.10904	2.9036	2.18495
CEP250	1773.37	1294.07	2763.91	2.13585	1.09481	1.71861e-06	1.50339e-05	Up	8.73116	10.6709	4.25981	5.70527	7.33542	4.09978	4.41184	6.77907	7.73777	5.00098	12.719	0.400233	3.61802	13.5699	3.71614	2.96429	5.68675	3.36648	3.49336	3.58219	2.41718	2.53256	5.88975	2.64248	3.53051	0.909184	2.40557	3.24015	3.05752	9.76063	4.45509	2.12749	1.53962	2.89348	3.1085	2.88999	3.10066	4.12066	4.56488	3.43377	2.77554
CEP55	132.766	41.9053	320.546	7.66263	2.93784	4.1245e-08	5.33457e-07	Up	5.51404	8.09239	10.5186	1.77733	0	1.83363	4.59049	7.05561	3.42695	3.31161	2.80661	0	1.40741	10.5667	9.41393	0.459021	3.08623	0.590381	0.483381	0.287448	0.923054	0.402707	0.687511	0.456687	0.614968	0	0.520989	0.547091	0.28672	0.721166	1.60811	0.651718	0.447128	0.431198	0.725463	0	0.72264	0.964051	3.12988	0.852398	0.0910499
CEP70	733.492	935.914	407.288	0.336704	-1.57045	2.33474e-06	1.98291e-05	Down	0.0320316	0.269812	0	2.91135	0.571498	0.521757	1.25012	2.02448	1.20323	2.38029	1.42704	13.3297	4.58772	0.756973	5.27393	6.10422	4.38727	4.53779	3.972	3.83997	4.76026	9.57108	4.79443	6.168	5.63971	6.37606	6.31318	5.60925	4.99471	3.1997	4.1868	6.85911	4.35063	5.55667	7.77103	6.29854	3.95811	6.6238	10.185	7.57723	4.97915
CEP72	283.415	156.683	545.329	3.48079	1.79941	2.587e-05	0.000168964	Up	6.82579	10.7094	6.81806	4.10544	0.0386845	5.71028	6.93887	4.15625	5.94559	4.34103	21.5633	0	3.07062	31.9547	1.70525	2.56211	3.07816	1.45107	2.39991	3.21627	2.05697	1.96159	5.17078	2.6411	2.095	0	1.68295	1.72804	1.84791	5.38845	2.7705	1.56913	2.06188	1.69571	0.322104	0.296308	2.52142	2.94448	3.60135	3.57657	2.28902
CERCAM	2592.4	1663.37	4512.39	2.71273	1.43975	2.84463e-12	9.237e-11	Up	39.7907	22.4418	26.4544	68.148	80.4869	17.5298	37.326	38.3974	19.8854	33.224	15.733	16.8803	7.95993	32.9118	10.8708	10.9512	13.4342	20.538	8.68155	18.8421	18.2627	13.3829	9.6856	17.4147	17.9901	11.7612	10.64	9.24462	9.00618	4.51544	11.5217	12.2099	14.1333	13.9209	13.898	9.17008	9.60565	11.1768	13.8724	10.4048	11.3222
CERKL	6.25079	9.02352	4.46463	0.0661654	-3.91778	0.000644301	0.00277256	Down	0	0	0	0	0	0.075202	0.737186	0	0	0	0	0	0	0	0	0.0241562	0.51078	0.126729	0.0197146	0.145148	0.0100391	0.0298623	0.01402	0	0	0	0.0303548	0.208887	0.0909515	1.07356	0.137419	0.010849	0	0.0676395	0	0	0.150253	0.125819	0.869917	0	0.0212197
CERS4	2406.66	2928.33	1328.54	0.453592	-1.14053	0.000309025	0.00146494	Down	5.32464	17.9844	8.10217	16.9755	1.14305	0.667542	5.01199	3.76553	4.28548	14.757	15.2616	80.1054	29.0175	28.1676	1.02915	35.2253	18.9808	27.2138	35.4184	36.8617	19.519	51.0338	40.7538	34.5059	31.2155	50.5429	25.4775	30.9815	32.4912	28.9474	31.7207	28.7691	40.3711	28.6853	31.5107	28.8864	28.6019	26.5724	37.279	59.4789	46.1288
CERT1	2056.58	2502.49	1583.28	0.453512	-1.14079	3.14755e-08	4.20627e-07	Down	4.98325	4.4607	4.61674	1.92635	2.85846	3.68578	3.2186	3.63372	2.78332	4.59996	5.30446	8.82736	35.3071	0.268386	9.82868	12.434	10.99	9.00366	15.1208	7.28831	11.8772	19.7236	11.5926	11.4189	11.806	9.57854	9.00112	9.10265	7.13038	9.17556	8.05004	8.47938	9.64756	17.811	18.3292	11.6582	9.62271	9.49613	7.22539	7.38426	6.42752
CFAP157	183.592	122.809	309.209	2.518	1.33228	0.0125308	0.0343892	Up	0.0145324	0.79833	0	12.4484	5.17144	2.20441	3.44961	1.61064	1.42212	1.61583	7.30004	0	1.9909	9.53018	0.0191226	1.81776	1.79262	1.279	1.07338	2.08564	1.29758	0.925298	2.44514	1.32885	0.950143	0	0.761403	1.09275	1.33432	2.64295	2.223	0.537859	0.707274	0.766479	1.00551	0	1.45297	0.770431	3.91765	1.25307	1.33379
CFAP206	22.843	31.4688	5.01634	0.160163	-2.64239	0.000633422	0.00273214	Down	0	0	0	0	0	0.024897	0	0.814899	0	0	0	0	0.538866	0	0	0.575808	0.597899	0.358723	0.146854	0.715262	0.284168	0.93427	0.522175	0.963049	0.278074	0	0.663267	0.424365	0.445215	0.0876379	0.465289	0.27477	0.362241	0.423233	2.18978	0	0.154971	0.437374	3.09915	1.64627	0.0790329
CFAP20DC	66.3042	29.8432	141.657	4.74698	2.24701	0.000101379	0.000559868	Up	1.86759	0	1.4557	0	1.28636	1.51672	0.79877	0.983893	1.19049	0.82432	1.55663	0	0.78074	0.282112	0.631129	0.306059	0	0.124521	0.275272	0.150125	0.28554	0.154431	0.21751	0.220975	0.187018	0	0.188373	0.181678	0.134386	0.0684473	0.122749	0.196368	0.0718524	0.314814	0	0	0.191267	0.276533	0	0.353147	0.159117
CFAP210	25.73	35.7012	5.12298	0.144853	-2.78734	5.79391e-05	0.000341521	Down	0	0	0	0	0	0.0853223	0	0	0	0.993984	0	0	0.298226	0	0	0.739989	1.64985	0.517621	0.273205	0.91208	0.395398	1.17616	0.306772	0.607335	0.969983	0	0.649436	0.290861	0.739187	0.514863	0.164011	0.316518	0.354687	0.394674	2.78457	0.584417	0.337199	0.412959	0.744838	1.37649	1.36197
CFAP251	473.7	580.228	253.541	0.436727	-1.1952	0.00475621	0.0152635	Down	5.91244	0.854975	2.16522	2.17581	0	0.878335	0	0.716878	1.62287	3.90298	1.24518	10.0039	6.17478	0.431013	0	7.08556	2.29825	9.51107	6.49891	3.11536	5.60227	10.098	9.12417	7.16426	4.25586	10.2207	5.79507	8.68175	5.06147	1.68228	3.07054	5.32475	4.88625	5.06069	2.84755	5.2923	3.5376	4.51393	3.15725	5.68116	7.70031
CFAP45	25.8327	12.7214	52.9293	4.16419	2.05803	0.00530715	0.0167681	Up	0	0	0	2.43445	0.200304	2.75632	2.56633	2.07785	3.06727	1.88757	0	0	0.0280411	0.0216157	1.8102	0.0430724	0.325272	0.768291	0.246068	0.457895	0.0716017	0.133117	0.324983	0.175825	0.873638	0	0.6495	0.338602	0.324348	1.38979	0.579159	0.348204	0.139355	0.0241213	0	0	0.206087	0.243041	0	0.265664	0.0945909
CFAP61	17.4103	24.7786	29.901	0.0856829	-3.54485	2.53755e-07	2.74501e-06	Down	0	0	0	0	0	0.0118141	0	0.033625	0	0	0	3.85542	0.133411	0	0	0.333003	0.180547	0.340444	0.125434	0.284155	0.149038	0.221666	0.188315	0.13942	0.0742231	1.42708	0.228898	0.140959	0.0918539	0.280706	0.282611	0.176402	0.135057	0.172143	0	0	0.0490248	0.244605	0	0.0877742	0.172513
CFAP70	398.337	506.369	175.072	0.345555	-1.53301	0.00544952	0.0171443	Down	0.00835111	0	0	0	0	0.2253	0.261931	0.0544448	0.649923	1.07092	0.539204	5.91005	5.5124	0.419377	1.70329	5.92957	2.19949	4.88056	4.26259	2.6413	2.26764	6.50987	4.23673	4.72115	3.65586	0	3.88128	4.15417	3.19269	1.84798	2.96803	2.67689	2.04103	3.31723	3.07849	3.37689	2.97527	2.80575	1.64518	3.58147	3.08747
CFB	1480.02	1830.82	755.047	0.41244	-1.27775	6.47579e-05	0.000377118	Down	12.9265	12.6775	9.14737	15.2334	5.8818	12.1391	2.85914	24.1754	14.1428	12.5711	11.7101	0	13.8458	17.3861	13.9261	10.1527	23.7401	33.3213	41.3512	34.8875	59.0712	4.67936	6.98167	41.3642	34.0038	62.4867	20.6251	15.5969	26.9337	17.9668	45.7706	52.7583	20.2726	50.1205	5.2219	30.3734	67.1641	37.0921	30.4874	48.0949	38.0975
CFH	2758.65	3519.62	1185.99	0.337003	-1.56917	1.00898e-06	9.33996e-06	Down	1.92171	16.7045	18.0568	1.11307	37.8107	12.1271	7.71115	13.0356	10.9242	10.2449	2.67878	0.0144799	2.62135	6.93615	23.4617	44.3948	41.7782	54.8146	57.0569	37.3085	51.7658	39.6129	20.4564	44.9946	39.7497	20.0682	46.7851	41.7972	51.8276	26.3491	33.308	33.9389	43.2964	50.5838	41.1497	23.5142	25.6814	55.073	26.6256	12.1865	21.9955
CFI	748.701	934.104	365.534	0.391203	-1.35401	3.45991e-10	7.30916e-09	Down	8.62072	2.44193	2.91116	7.95007	13.23	9.28847	3.27648	5.1444	2.03687	3.86041	3.20975	7.65373	5.06494	1.68994	2.62177	20.7853	11.3778	18.763	18.8944	10.0097	19.3152	9.04357	12.6027	17.4856	14.6922	26.2553	17.9233	17.0359	13.0225	4.52437	9.36815	15.854	16.2172	21.9635	5.24182	12.2991	17.39	18.0815	16.7041	9.71355	10.6721
CFL1	4860.82	3591.44	7484.22	2.08397	1.05933	1.3159e-09	2.46032e-08	Up	460.138	468.62	266.802	145.418	119.094	296.717	236.84	333.192	269.274	288.506	116.107	70.1892	64.0844	290.765	111.039	93.62	111.722	110.38	124.54	139.414	156.24	93.4948	102.452	91.0886	129.92	139.117	142.161	105.518	107.781	181.959	164.27	130.223	133.886	107.966	141.736	102.655	143.127	128.234	80.9591	146.998	120.795
CGAS	392.838	204.895	781.255	3.81353	1.93113	1.90872e-07	2.11966e-06	Up	20.8406	13.1284	21.7271	4.51085	0	5.39863	7.24769	18.1013	6.57415	5.9868	24.343	0	2.11612	9.28931	5.21401	1.88577	8.09479	2.27803	2.17692	4.34663	2.56766	3.29745	1.65612	2.49842	1.8094	3.45149	1.92275	1.39467	1.72166	5.52878	3.93947	3.06457	0.99902	2.91807	1.41175	1.94537	4.35703	3.41406	2.54471	2.4104	1.7982
CGNL1	2121.02	2579.38	1173.75	0.454966	-1.13617	0.00022157	0.00109793	Down	2.60046	0.358538	1.99255	7.74386	1.28609	1.73794	2.22444	2.88544	4.41299	8.10044	2.25978	20.4118	15.9033	5.00219	2.68112	14.3481	6.86089	26.7886	16.7657	12.656	10.7695	6.31133	14.2719	24.6344	11.0883	4.00035	27.076	12.9003	11.4346	2.38455	10.8638	8.15259	6.59996	12.9894	15.7853	19.5594	6.27269	11.4472	5.9283	13.7591	7.93329
CGREF1	117.626	50.3388	256.687	5.10093	2.35076	0.000142131	0.000746564	Up	3.11961	2.95877	3.19836	6.70445	0.840654	0.142509	1.71059	0	4.4994	1.12656	0	0	1.66676	27.1882	0.013157	1.01526	1.17782	1.69823	0.468328	1.5098	1.14961	0.545687	0.102477	0.987705	2.17436	0	0.493054	0.566779	1.12383	0.501637	1.1262	0.515447	0.37026	0.527363	0	1.17578	0.337924	0.881341	2.67243	0.74115	0.581634
CHAC1	176.835	105.154	324.974	3.09163	1.62837	0.0014465	0.00553742	Up	0.00887572	0.448577	0.775639	8.56183	0	2.37645	1.98666	1.19588	6.31934	4.59883	0.481384	0	1.82818	2.50391	0	0.215511	1.64721	0.445396	0.122586	0.911593	0.113991	0.742742	1.11435	0.225116	0.536151	1.56124	0.558037	0.544191	0.428547	0.779265	0.844346	0.481018	0.746558	0.285267	0.552193	0.068925	1.13113	0.651959	0.531717	2.30939	1.37108
CHAF1A	656.73	339.214	1312.93	3.87001	1.95234	6.78312e-11	1.6689e-09	Up	17.1046	13.2326	18.1363	19.7301	10.9242	6.50143	13.9105	7.30759	11.2365	4.6736	29.5364	0	5.03561	15.0383	5.33113	2.75592	4.50926	2.32295	5.64545	4.29699	2.01578	4.14508	4.48927	2.54997	5.36801	3.04155	3.40923	3.01142	3.02399	4.64191	3.29708	2.19492	2.68813	4.7124	0.725934	0.79641	3.78002	4.52163	1.78356	5.68492	3.22786
CHAF1B	256.39	166.105	442.979	2.66622	1.4148	0.00017194	0.000886418	Up	6.18582	3.50672	3.18095	6.08562	3.33949	1.78384	0.984089	1.82698	1.77292	2.61078	3.34832	0	1.41584	1.56849	5.27509	1.32181	0.570396	1.57136	2.28506	1.30015	1.14737	1.45695	1.16397	0.655636	2.14456	0	0.900043	1.01863	0.924611	0.887961	1.34697	0.830524	1.17505	2.09308	0.576291	1.07991	1.17141	0.757432	0	1.24499	1.14968
CHCHD10	571.889	400.605	925.878	2.31079	1.20838	2.02574e-07	2.23341e-06	Up	63.0312	17.8201	30.7343	37.6784	13.9782	40.3914	80.8436	42.4595	116.69	71.0264	68.3442	44.8007	38.0816	57.55	33.0974	7.93153	10.8979	15.1995	21.2176	31.7214	16.7102	10.6903	26.5972	20.6854	14.6831	18.8776	24.594	19.1385	26.3082	29.9783	61.5851	18.3058	25.0278	14.2508	11.7955	43.35	24.1929	22.9511	18.9732	46.9388	41.6589
CHEK1	286.76	167.95	532.302	3.17083	1.66486	5.96041e-07	5.86123e-06	Up	6.52724	5.7279	2.44364	1.75745	4.31579	1.88866	2.46504	3.63945	3.91994	1.97118	8.15739	0	1.68163	1.57574	15.1448	1.18326	1.55353	0.892607	2.12705	1.3369	1.54918	2.11289	0.924646	0.680503	2.15127	2.17609	1.09492	0.954508	0.698848	0.753327	1.24787	0.652995	1.50129	2.01826	0.782261	0.687964	1.40612	1.82611	3.12415	1.23227	0.754089
CHFR	1987.1	1427.98	3142.6	2.2009	1.13809	1.65124e-10	3.76527e-09	Up	17.3502	11.5818	3.67089	16.265	8.8639	17.1125	16.3473	7.79198	11.6755	8.4203	14.0376	4.3154	6.34864	12.8973	4.45993	4.36247	8.20309	4.72023	5.32197	6.63837	5.93977	4.41713	6.58827	6.00409	6.9292	4.19345	4.06424	4.31356	3.51314	10.3555	7.21444	2.95224	3.18169	4.54577	1.9983	3.22025	6.42063	6.0065	6.33833	6.89731	5.36623
CHI3L1	3476.86	4794.93	752.846	0.156987	-2.67128	1.60853e-07	1.81369e-06	Down	81.4696	28.8523	5.04314	4.79485	0	2.5162	3.08321	16.7401	3.45183	20.1299	46.9571	0.0351513	2.78221	33.2884	3.53685	23.7322	69.1814	57.5536	156.34	51.6941	96.0021	16.2428	16.1751	158.265	110.526	309.449	24.1851	84.061	125.034	5.70176	40.4174	102.788	24.1722	80.7611	398.411	162.097	172.087	76.4871	49.8652	261.44	67.2542
CHI3L2	315.869	443.953	51.1634	0.115176	-3.11809	1.28628e-09	2.4123e-08	Down	0	0.8727	0	0	5.12515	0.257756	1.76233	0.798347	0.25247	2.38457	0	0	5.39336	0	0	8.15295	9.93049	5.10508	17.0639	10.6771	15.4294	7.36947	5.953	13.0619	12.7221	7.37234	10.0247	9.88949	19.7102	17.4257	13.9866	10.04	7.29566	13.0346	13.4223	14.8038	7.40333	6.46872	4.3581	13.9909	6.19923
CHML	3.42497	4.80011	11.0889	0.112851	-3.14751	0.00549832	0.0172653	Down	0	0	0	0	0	0	0	0	0	0	0	0	0.0396127	0	0.807063	0.00507058	0.0153167	0.0532029	0	0	0.0252873	0	0.00588581	0.0183986	0	0	0.0339825	0.0119583	0.0054547	0.0617393	0	0.0091092	0	0.0454338	0	0.175837	0.0194088	0.114445	0	0.114673	0.0267251
CHMP4C	270.061	339.917	125.693	0.369862	-1.43494	0.0154112	0.0408718	Down	0.0291432	0	0	0	0	0.118677	0	0	4.4463	4.08287	1.84405	6.16746	3.29455	3.1853	17.1802	6.51872	1.55456	8.66219	9.38021	5.64941	7.43224	13.4928	6.69561	8.65601	8.243	0.0680482	8.47889	7.66992	6.52814	1.82764	4.34711	8.1282	15.8179	9.27061	13.3527	2.34396	7.38707	6.36624	18.0296	11.6608	10.0587
CHN1	388.335	273.97	624.689	2.28022	1.18918	0.00559803	0.0175215	Up	18.4664	2.37548	11.5593	6.44869	26.3077	7.61382	2.19226	8.90097	4.5671	4.65256	0	0	1.19192	0	2.41889	2.82854	6.61785	2.40665	2.0902	3.04263	2.88962	6.30677	1.59987	2.88308	4.13272	1.66467	3.30017	3.45262	3.29731	5.49793	3.12776	3.40917	2.73617	2.90311	4.2428	2.17111	2.45081	4.58945	2.12582	1.98779	2.24978
CHPF2	3751.17	2812.11	5691.9	2.02412	1.01729	1.62569e-11	4.52706e-10	Up	68.1667	54.6568	51.2901	93.7309	83.1764	46.5725	81.0859	52.0352	43.2776	69.8859	48.7481	20.752	41.5451	72.1745	11.7954	29.6477	32.4936	32.1001	31.3626	36.9965	33.5297	23.7038	36.0784	27.2464	34.7318	25.0745	23.3774	24.4024	21.034	29.3713	38.3984	22.9375	22.0889	23.6727	28.2117	23.9039	39.8601	30.862	47.2002	30.3338	24.8455
CHPT1	1303.69	1685.23	515.161	0.305607	-1.71025	2.7787e-12	9.07376e-11	Down	6.9416	7.10031	11.3952	2.07144	3.91632	1.99243	14.4959	7.70873	6.19706	11.5377	15.9929	29.2956	13.8864	14.792	26.5777	41.7603	17.0255	29.6991	34.5592	27.081	18.4398	69.3709	23.2447	44.8011	60.4148	42.7463	24.6925	45.0333	41.0995	10.6023	27.9734	31.4274	32.1922	48.0583	63.5288	50.6657	31.7799	41.6623	55.0638	37.84	38.1068
CHRNA1	34.6618	10.1638	85.2911	8.40058	3.07049	0.00600957	0.0186193	Up	0	0	1.59052	0	2.82914	8.31228	0	4.22585	2.28295	0.783132	0	0	0	0.848071	0	0	0	0.0709251	0.0137918	0.0937308	0.561845	0.208909	0	0.183955	0	2.78865	0.424709	0	0	0	0.017479	0.0910764	0.0607497	0.15142	0	0.458626	0.0161712	0.0586799	0	0	0.0148447
CHRNA2	15.0434	20.0583	4.67935	0.234191	-2.09424	0.0116379	0.0323247	Down	0	0.422098	0	0	0	0.00666678	0.0186722	0	0	0.0388331	0	0	0.175663	0	0	0.279464	0.436643	0.293227	0.0786477	0.00890833	0	0.369304	0.458627	0.209801	0.111692	0	0.250263	0.174239	0.0518336	1.17336	0.0498371	0.121185	0.0762135	0.0539672	0.274146	0	0.0922163	0.317891	0	0.336813	0.0507912
CHRNA5	38.3079	6.07094	104.931	17.2705	4.11024	1.26308e-06	1.14358e-05	Up	5.03532	0	2.64058	0.0255476	0	0.0530821	0	0.733819	1.4234	0.287111	5.59812	0	0.0142721	0	1.45062	0.142497	0.198665	0	0.10735	0	0.0182216	0.121955	0	0.0596598	0.0846963	0	0.13774	0	0.0117917	0.213543	0.238087	0.0492294	0.0394043	0.159602	0	0.17353	0.199295	0.0761236	0	0	0.134803
CHRNA9	34.1362	7.81899	88.5252	11.3045	3.49883	0.00118034	0.00465623	Up	2.49436	0	0	0.672194	0	0.0120923	0	1.47992	0	0	0	0	10.0821	7.57889	0	0.0349584	0	0.1834	0.0713264	0.193897	0.26151	0	0	0.19027	1.18177	0	0.102501	0	0.11282	0.255392	0.0542373	0.314011	0.125671	0.195773	0	0.382132	0.301075	0	0	0	0
CHRND	42.3453	23.0924	82.1348	3.56089	1.83224	0.00690356	0.0208685	Up	2.95216	0.883741	0	0	0	0.130672	1.20775	0.771721	0.296708	0.0761148	2.78459	0	0.983738	1.32706	0	0.056665	0.028528	0.158548	0.0847843	0.419058	0.133447	0.0700504	0.197326	0.308415	0.47433	0	0.237352	0.0890913	0.0711174	1.18442	0.234439	0.195112	0.115432	0.169245	0	0.142393	0.0542245	0.188564	1.80404	0.233001	0.0165922
CHST4	55.8957	77.1603	11.9487	0.15456	-2.69376	0.000271657	0.00130804	Down	0.0229478	0	0	0	0	0	0	0	0.176822	0.816487	0	0	2.02258	0	0	2.83663	1.35159	0.637783	1.47447	2.32567	1.50166	1.23152	2.19513	2.46597	0.815409	0	1.45693	2.03083	1.07166	0.986821	1.76388	1.48632	2.02731	1.07795	0	1.75657	1.77732	1.74424	0.978175	2.37791	1.42388
CHST6	168.193	99.7513	309.639	3.10355	1.63392	1.58735e-05	0.000108736	Up	0.818662	0.693867	1.13291	3.49478	1.54353	0.0684612	1.38807	0.783643	2.00508	0.329425	1.31391	1.01129	0.605031	3.33385	0.992608	0.223734	0.448389	0.808089	0.565344	0.16705	1.28028	0.180843	0.214756	0.347366	0.818667	0.755515	0.767743	0.179265	0.106456	0.157164	0.338218	0.45604	0.11755	0.265047	1.1764	0	0.123518	0.321214	0.639991	0.371527	0.362835
CHST7	161.749	114.22	259.974	2.27546	1.18616	0.00680266	0.0206484	Up	9.68635	10.8898	3.97426	4.55842	1.93797	1.61678	4.89758	3.18197	1.87461	4.85905	7.44681	0	3.19397	5.55635	0	2.50277	2.35314	1.28692	1.82615	2.06845	1.83227	0.819594	4.30963	2.07487	1.68091	0	2.33271	1.55053	3.03114	3.28954	1.68006	1.80145	0.774583	2.50616	3.31372	2.02419	1.11025	1.79854	1.08997	4.004	1.35406
CHST8	7.11583	10.3901	0.349108	0.0339373	-4.88098	1.22312e-06	1.11286e-05	Down	0	0	0	0	0	0	0	0	0	0	0	0	0.0515788	0	0	0.0396137	0.358983	0.103911	0.331381	0.0274648	0	0.0856996	0.149444	0.0359347	0.286959	0	0.0829647	0.0700678	0.031961	0.0964672	0.0717033	0.0622696	0.0284811	0	0	0.985493	0.0473845	0.111763	0	0.142527	0
CHSY1	1793.42	1278.65	2857.27	2.23498	1.16026	9.8416e-13	3.505e-11	Up	20.2875	19.6702	23.8775	28.5074	35.4411	17.7926	23.3794	23.6804	17.3994	14.5536	20.8299	8.67126	6.34778	13.678	31.1	8.08472	11.9071	9.10062	7.26033	10.3012	9.82911	8.13937	7.92603	8.94915	8.09301	6.74444	9.18487	8.9915	8.44229	11.9683	10.0628	8.88727	7.20132	9.48944	13.674	15.8757	9.5985	10.2844	23.9907	5.45449	9.73832
CHTF18	613.973	185.685	1499.1	8.0722	3.01296	6.94703e-16	4.91075e-14	Up	11.6128	24.6634	5.85301	21.0599	20.475	12.4591	17.6164	8.04479	15.3694	6.41529	53.6101	7.11603	2.4777	55.9379	6.25025	3.20886	3.79455	2.64914	3.44104	3.0928	2.04687	2.56769	5.81815	2.39186	2.40256	0	2.14638	2.0728	2.31468	4.87631	2.23839	1.55288	1.94045	1.78309	0.511077	3.4223	2.79692	2.59125	0	4.48767	1.5842
CIDEB	155.45	113.642	241.851	2.1293	1.09038	0.00453978	0.0146612	Up	0	2.8667	3.52094	2.80036	0.866071	2.30855	3.86437	1.88687	3.64741	2.05822	2.5953	0	3.09081	2.35328	2.88819	1.33284	2.27754	1.54139	0.93691	1.9246	0.865237	0.457021	1.36644	0.59129	1.54104	0	0.904665	1.07072	1.09891	2.34545	2.08297	1.07487	0.937289	1.79793	0.292141	0.308035	1.39646	1.57086	1.23385	0.790073	0.794786
CIP2A	210.881	146.496	343.944	2.34889	1.23198	0.00017701	0.000906709	Up	0.906072	2.03396	2.79449	1.6209	3.39026	1.09829	1.59379	0.944382	1.17533	1.05818	1.80978	0	0.643224	1.24199	4.20296	0.829747	2.02107	0.558599	0.528436	0.691661	0.729533	0.592919	0.579004	0.709179	0.875537	0	0.510283	0.493925	0.47468	2.25419	1.18068	0.697923	0.565529	1.11199	0.958898	0.629134	0.867445	0.766099	0.916182	0.532484	0.581419
CIT	665.462	279.638	1462.83	5.23171	2.38728	5.33161e-11	1.33319e-09	Up	15.1206	5.64761	0.00419583	4.62577	4.12971	6.24086	6.8096	3.87103	5.89809	3.04822	11.2712	0	2.41352	8.79123	2.30376	0.958648	1.52142	1.03336	1.16746	1.14236	1.47845	0.819385	1.37793	0.771105	0.734224	1.66766	0.78741	0.565211	0.620374	0.807043	1.81268	0.736641	1.15232	1.28763	0.997244	0.378284	0.92811	1.12152	1.55377	1.40891	0.832243
CITED1	1312.05	1835	231.264	0.125997	-2.98854	2.67263e-05	0.000173815	Down	0.14767	1.08162	0	2.34247	0	0.225503	0.0263161	1.41735	0.227571	7.25177	0.0476727	17.1795	65.006	0	0	44.8195	17.6002	12.0274	38.2411	16.9746	16.2107	26.931	26.5487	73.8479	113.575	182.199	61.7135	24.5994	56.7474	0	5.47864	78.7362	21.4631	44.9057	35.3317	150.469	40.1858	32.2343	24.115	123.141	20.8547
CKAP2L	77.9371	29.2067	178.646	6.1158	2.61254	6.50753e-05	0.000378607	Up	6.38871	0.869047	0	0	0.73611	1.22532	1.12226	1.23135	2.06581	1.53063	1.75312	0	0.25138	0.0168503	5.30672	0.184671	0.405699	0.220189	0.130164	0	0.439554	0	0	0.327427	0.186474	0	0.182835	0.158372	0.207692	0.940306	0.451477	0.316679	0.211231	0.150428	0.411264	0	0.33737	0.73598	0	0.448708	0.0663636
CKAP4	2604.65	1436.57	5018.68	3.49341	1.80463	5.35357e-20	7.87146e-18	Up	108.828	42.9914	46.6639	62.7836	68.8778	50.9071	105.696	85.4606	53.8213	75.0804	71.886	3.69912	20.4445	107.152	39.7206	16.3635	26.6749	21.0412	17.436	22.3137	30.7345	12.8043	14.3418	18.1796	23.8793	17.0941	18.1428	14.9243	14.1948	13.7579	24.9929	20.6303	19.3673	22.5748	25.1479	26.8493	21.3329	19.5293	16.7952	14.1137	19.0912
CKMT1B	15.8322	22.3455	34.6031	0.103683	-3.26975	1.79845e-05	0.000121477	Down	0	0	0	0	0	0	0	0	0.0366258	0	0.122761	0	0.250456	7.66998	0.0469099	0.122408	0.422581	0.0183481	1.08464	0.226313	0.436042	0.389117	0.223282	0.0475886	0.608035	0	0.585977	0.164962	0.206928	0	0.0180871	0.973862	0.377178	0.803025	0.0138186	0.0263655	0.234273	0.212524	2.68325	1.36618	0.599084
CLASRP	757.843	533.955	1220.54	2.28581	1.1927	0.000179344	0.000915522	Up	16.7745	25.6701	4.70621	31.0536	12.694	34.4048	16.3102	10.4226	14.4938	19.5964	33.9273	8.41151	14.6584	59.7804	0.0153926	9.84642	11.4136	9.84366	9.38464	16.6768	6.65319	11.5552	21.9598	8.13558	9.87602	6.11826	7.77283	10.2034	9.18497	17.4176	10.7363	6.86528	5.89116	7.96278	5.69966	6.70914	11.152	10.4006	5.60619	12.2807	11.4167
CLCA1	10.6954	0.510733	31.7437	61.7632	5.94868	7.62144e-05	0.00043569	Up	0	0	2.66625	0	1.28226	0.0548744	0.947764	0	0	0.0133182	0	1.55363	0	0	0	0.1322	0	0.027742	0.0107892	0	0	0	0	0	0	0	0	0	0	0	0.0136737	0.0118747	0.0190095	0	0	0	0	0	0	0	0
CLCA4	12.0635	1.38133	34.14	24.8121	4.63297	0.00101528	0.00410197	Up	1.76743	0	0	3.23113	0	0.00848742	0	0	0	0.247191	0	0	0	0	0.987324	0	0.0741182	0	0	0	0.0101972	0.121331	0	0	0	0	0.0102777	0.00964445	0.0527912	0	0	0.01102	0	0	0	0	0	0.0958512	0	0.100893	0.021554
CLCN2	409.863	290.612	656.316	2.25869	1.17549	0.00117349	0.00463719	Up	4.16605	8.62018	7.59279	8.50119	10.9012	5.42428	3.96549	2.27456	5.07713	3.3905	2.25088	0	1.76465	22.2394	0.016267	3.24724	1.12652	3.31172	2.68728	3.06067	1.92788	2.12522	4.30779	3.11894	3.61957	5.42665	2.15646	2.8888	1.63409	2.946	2.54018	1.6504	2.10578	1.35497	2.09885	1.13828	2.62866	2.18723	4.77104	5.50737	3.16411
CLCN4	524.731	627.56	312.218	0.497397	-1.00753	0.00556586	0.0174297	Down	0.742641	0.380184	0.585917	1.80763	0	0.877991	1.46861	0.595803	3.38419	2.27889	0	6.22362	7.19119	0.860995	1.23465	3.53707	2.72435	3.21807	4.05674	3.93238	3.80922	4.27091	3.06908	4.7649	3.77383	1.19953	4.6219	3.78287	4.62039	2.94031	3.54908	4.62322	4.83687	3.42861	2.01507	3.33974	2.95743	3.23884	4.01103	4.23398	4.76903
CLCN5	708.028	476.602	1186.31	2.48894	1.31553	4.00766e-09	6.61786e-08	Up	1.33167	3.00064	3.1553	2.61927	18.748	2.42941	5.53253	3.41306	1.10443	2.68628	1.94279	3.11124	2.89727	5.499	8.47389	1.52583	2.9767	1.50288	2.24027	1.65596	2.54891	1.81691	1.62789	1.67588	2.44539	1.40041	1.77325	1.62872	1.76212	1.81232	2.23191	2.53621	1.69394	2.02314	1.26782	3.23937	1.97545	2.36994	1.07157	1.79918	1.62287
CLDN1	4766.16	6674.8	1195.86	0.123108	-3.022	4.22715e-15	2.55562e-13	Down	1.28433	4.81834	1.69155	2.20251	0	0.669704	1.6189	6.01324	7.91704	32.3453	12.2972	8.73204	5.98705	1.12198	121.248	96.493	34.4633	100.725	95.9248	39.8859	94.9542	40.275	62.2305	114.242	94.4896	37.5955	107.916	86.0201	97.9018	57.2224	31.3372	113.961	78.0011	90.8698	194.895	79.3628	102.968	72.3404	47.5464	107.675	74.5485
CLDN10	150.162	222.508	0.646759	0.00329534	-8.24536	2.90638e-24	8.09339e-22	Down	0.0162913	0	0	0	0	0.09122	0	0	0	0	0	0	0	0	0	6.54487	1.26731	4.47751	0.185875	0.509724	1.89303	3.64535	3.18634	1.4897	4.89736	0	2.48035	5.72931	0.747912	0.350287	3.55833	7.19246	2.1718	0.228239	9.9934	1.57236	2.63826	1.40479	11.8617	0.0492892	0
CLDN14	82.5318	22.7571	206.066	9.05864	3.17929	7.67531e-07	7.30526e-06	Up	22.1557	4.56036	1.20169	0.0178548	3.23679	3.38123	2.06323	3.5598	1.04292	1.72873	3.0654	0	1.49617	0	0	0.107249	0.138843	0.723411	0.350116	0.467388	0.369307	0.246226	0.0711383	0.152882	0.266367	2.82001	0.667431	0.252932	0.0824098	0.485035	0.427872	0.261482	0.176249	0.634934	0	0	0.161275	0.0931023	0	0.346498	0.201881
CLDN15	520.399	381.103	808.277	2.12062	1.08449	1.36053e-06	1.22275e-05	Up	16.8334	3.88091	10.3248	30.5415	30.5342	9.22675	12.3428	5.2338	8.3021	14.6201	12.2437	16.5854	18.5555	27.3717	5.97128	6.95766	10.0296	8.51376	5.22164	8.20787	4.91482	7.19456	8.53098	7.39442	7.31465	2.60456	5.62555	9.29681	4.89619	16.2392	11.4024	6.7188	3.71489	6.26769	3.62612	3.4452	8.83568	9.40802	4.11809	10.1244	7.73404
CLDN16	1934.73	2802.29	141.783	0.050629	-4.30389	8.33899e-10	1.62699e-08	Down	0.469992	0	0	0	0	0.0463041	0	0.395367	0.95794	5.02346	0	0	0.130722	0.0111964	16.9275	60.5954	2.25768	26.4174	37.682	20.8202	32.6653	20.6304	12.1718	24.9743	33.6161	34.3384	23.1574	28.5181	61.6698	13.2702	6.59981	21.4631	59.9679	80.2135	102.979	33.2262	9.09495	51.2856	39.7883	28.4964	48.8392
CLDN18	174.958	121.043	286.382	2.36683	1.24296	0.0137112	0.0371075	Up	4.55232	1.67809	7.30984	3.41867	4.94497	1.05261	12.1531	3.20064	5.53674	1.87468	0	0	1.71029	0	0	0.985157	2.1327	2.69903	0.92015	1.10296	1.98342	0.974295	1.02919	1.56887	0.99381	2.98737	1.65977	1.60914	1.09511	0.626419	1.99265	1.5535	0.731909	1.33635	0	1.23779	0.61801	1.45386	2.22807	0.65264	1.1154
CLDN2	286.872	408.424	35.6641	0.0871658	-3.52009	0.00012359	0.000663201	Down	0	0	0	0	0	0.120782	0	0	0	0.281415	0	5.18344	0.90928	0	0	16.8186	1.56455	8.32881	1.87131	2.52847	4.08252	5.51081	0.432334	2.43894	2.40573	0	3.70521	42.4459	0.914024	0	1.2159	10.2666	0.368201	0.703958	7.52362	8.13382	1.3254	1.47517	0	3.45782	1.92216
CLDN3	976.368	1294.84	318.186	0.245677	-2.02517	2.59416e-07	2.79801e-06	Down	3.98233	1.79979	0	10.8979	0.414174	0.25878	7.73106	1.74926	3.88465	14.4141	2.07889	16.5815	50.0437	25.4987	7.10773	35.4111	13.9357	37.2531	54.391	48.6121	37.2057	62.4653	94.6195	47.8159	29.5354	23.9059	30.8142	41.8787	53.9884	9.71639	37.3357	34.0756	57.6201	29.6764	12.612	53.8368	58.4055	28.9813	38.8504	67.4521	57.6399
CLDN4	5867.52	7625.32	2234.72	0.293062	-1.77072	0.000317677	0.00150054	Down	4.58534	1.81923	0	21.406	0.0622604	0.615932	9.5107	6.48164	6.91917	77.915	12.4592	127.818	186.026	190.055	124.319	137.085	73.4978	158.488	234.428	156.743	206.638	217.373	232.501	213.321	145.371	332.945	110.543	182.673	189.839	60.3928	140.845	155.314	238.863	181.042	222.082	260.77	213.665	140.217	254.737	198.892	264.221
CLDN7	1758.55	2304.95	880.351	0.27299	-1.87308	1.22766e-11	3.49818e-10	Down	3.21068	1.33676	7.57867	4.52073	5.08824	3.73313	8.60066	19.0713	8.07293	24.3003	9.47048	38.7606	42.6743	122.873	16.8104	40.1106	25.0887	41.5119	80.9964	43.1018	57.2945	56.6867	63.5899	72.4326	86.1768	61.3949	55.7258	54.0909	58.3973	24.2831	37.3462	65.4687	70.8534	53.1696	55.4738	57.6078	80.9543	45.1169	33.6404	79.8837	58.8045
CLDN8	150.259	206.252	34.5404	0.167494	-2.57782	0.000339788	0.00159188	Down	1.54799	0	0	0	0	0	0	0.37378	0	0.420733	0	0	3.9547	0	3.5986	2.37289	0.745451	4.06328	12.9364	2.47432	6.29558	5.18628	1.85096	7.62852	2.16353	11.8877	4.19836	1.46246	4.43141	1.98779	2.06164	3.12041	3.23466	8.48347	1.77012	9.55958	1.96188	5.86659	0	3.25888	4.73584
CLDN9	102.005	146.102	10.8731	0.0747546	-3.74169	6.63299e-10	1.31792e-08	Down	0.136382	0	0	0	0	0.104133	1.02079	0	0.315264	1.6175	0	0	0.947268	0	0	6.67315	1.36405	6.15946	2.7026	3.38587	3.33629	9.61404	5.562	3.91423	4.07072	3.71521	3.29956	5.34452	5.28955	0.366551	2.77644	4.77725	4.14848	3.09082	2.08157	6.01409	4.15313	2.70046	0	1.8568	4.98044
CLDND2	69.6592	31.7506	148.004	4.65964	2.22022	8.24622e-05	0.000467193	Up	1.46456	3.42327	0	0	1.78974	1.94049	5.68053	1.68497	0.813185	0.335261	6.3412	6.59183	1.05231	1.20882	2.63567	0.0792353	1.9387	0.515452	0.465597	1.24519	0.144889	0.705256	0.717401	0.690015	0.336732	0	0.411546	0.560598	0.392094	0.771815	1.75383	0.384331	0.216478	0.266239	0	0.477862	0.909873	1.6233	0	0.553874	0.44546
CLEC11A	835.735	229.898	2087.8	9.08277	3.18313	3.53763e-15	2.18181e-13	Up	34.7391	17.2509	142.746	196.999	96.6284	187.601	43.4827	26.3303	75.9786	27.4381	3.44686	11.8353	5.52803	13.0449	3.25408	6.35404	9.20422	11.546	5.49214	12.3083	9.00229	6.99808	5.29704	6.65472	9.84725	0	6.12147	8.94569	5.37511	1.3715	7.85667	7.67912	4.56837	4.88468	5.52325	9.27536	3.53767	7.22083	22.3396	4.42381	7.48444
CLEC1B	7.83355	10.7546	22.2831	0.168508	-2.56911	0.00656902	0.0200551	Down	0	0	3.54614	0	0	0.0149966	0	0.170731	0	0	0.0190223	0	0.0564495	0	0	0.0758704	0.736656	0.0909793	0.0973029	0.270525	0.15315	0	0	0.373617	0	0	0.226998	0.0937254	0.139917	0	0.089685	0.155771	0.046756	0.0606983	0	0	0.311155	0.536311	0	0.30083	0.0761684
CLEC3B	139.257	186.974	40.6433	0.217593	-2.2003	0.000177602	0.000909233	Down	0	0	0	0	1.52569	1.48385	0.335835	1.45042	1.31595	3.86328	0	0	3.21587	0	0	5.54635	5.49736	3.79631	3.43027	4.98696	2.0529	3.40147	9.45592	4.28442	4.91755	0	4.61009	4.58152	5.50039	2.37418	5.04203	2.74397	3.5671	2.23248	10.7175	3.90355	1.94884	7.63592	1.28906	5.12246	2.91185
CLEC4F	55.8743	75.0692	16.2049	0.216369	-2.20843	0.00114965	0.00456283	Down	0	0	0	0	0	0.158975	0.607166	0.0822671	0.667256	0.399868	0	0	0.612006	0	0	1.49367	0.804573	0.263031	0.801317	1.32284	1.97946	0.426115	0.0121246	1.336	0.756645	1.85624	0.927538	1.07567	0.77532	2.30198	0.659027	2.07349	0.172726	0.315874	0	1.92133	0.189912	0.172282	0.752312	0.472447	0.412896
CLEC4G	10.5363	6.15539	177.648	16.5566	4.04934	0.00101603	0.00410318	Up	2.74229	5.59979	72.0033	0	0	1.12095	0	0	0.960476	2.49472	0	0	0.0398058	0	0	0	0.369393	0	0	0	0.0254106	0.151174	0	0.0831976	0	0	0	0.120166	0.197327	4.95082	0.189726	0	0.0439605	0	0	0	0.234041	0.265392	0	0	0
CLEC7A	567.965	342.276	1034.39	3.02237	1.59568	5.90306e-05	0.000347398	Up	11.0862	11.9555	34.0605	19.2256	0	12.3993	3.56849	33.7205	20.9717	7.0945	37.2265	0	5.42068	4.37688	16.4682	3.95152	14.7499	4.39785	2.11925	7.05785	9.27848	1.97142	1.60539	4.071	5.56133	1.92576	3.99605	2.98434	2.99079	8.38552	9.31283	6.51571	2.15106	6.25941	2.00739	1.55329	6.87392	9.80084	9.17014	4.918	4.54969
CLEC9A	8.73991	11.9957	21.4799	0.171572	-2.54312	0.00363078	0.0121041	Down	0	0	0	0	0	0.110973	0	0	0	0.369374	0	0	0.0895114	0	6.84397	0.618722	0.519159	0.28853	0.523659	0.847345	0	0.396602	0	0.103937	0.0885328	0	0.326353	0.198159	0.542335	1.67412	0.639957	0.0823349	0.329513	0.102665	0	0.29368	0.153501	0.616681	0	0	0.120779
CLIC3	706.887	893.182	321.878	0.360652	-1.47132	0.00026885	0.0012976	Down	6.44703	5.81194	3.91817	0	0.0404025	62.5208	2.35676	1.25734	3.15258	17.8902	2.34816	10.0625	4.39476	4.2423	16.8037	40.3209	7.99123	38.7013	25.5861	36.3177	20.9778	39.1321	43.4504	22.2326	31.3669	8.13793	33.2688	37.4581	30.4871	7.77518	55.9523	28.1057	33.4277	16.1775	19.4877	29.3879	22.6967	20.748	25.71	22.9751	31.0921
CLIC5	699.589	936.034	548.136	0.225479	-2.14894	1.90942e-06	1.653e-05	Down	1.6171	1.89811	0	1.21834	1.27664	1.12278	0.265272	1.80857	0.698618	2.11148	0	0.0307932	0.233356	0.0149903	28.7042	4.53533	5.7371	3.68262	5.6151	4.80003	6.93934	2.38175	15.8455	4.67863	5.89514	0	7.52376	3.78057	4.71289	6.12232	5.95256	3.46118	2.52701	5.10204	4.81531	5.1079	9.15639	3.98896	3.12577	4.38074	4.11957
CLIP2	1588.61	725.102	3373.2	4.65261	2.21804	7.10352e-15	4.13151e-13	Up	29.1031	8.19773	22.2049	27.506	75.3059	35.9607	47.8822	25.0521	20.9533	33.2272	14.5394	1.20132	6.79567	4.93368	2.34928	4.05391	5.79214	5.15021	2.85892	7.96509	7.25563	3.85904	6.54204	5.50331	6.34392	2.42802	4.20076	4.88579	5.40948	9.26151	7.03467	4.34555	4.59539	4.03426	2.24915	4.25937	6.77189	7.21003	16.543	5.58305	7.03534
CLIP4	2535.37	3049.79	1472.24	0.482717	-1.05075	0.000115127	0.000625644	Down	11.0367	1.99275	2.02056	5.26039	1.22063	4.15461	3.25791	6.40365	4.18083	6.54134	1.80141	38.0663	6.35733	4.97459	29.5171	21.6342	15.2456	12.8403	20.9052	11.449	15.0925	26.8708	17.4306	22.8504	16.6781	26.0041	15.8482	18.2197	18.2586	8.38931	9.20875	16.0352	21.7313	31.6814	18.8167	16.1468	14.8905	19.6026	11.383	25.8537	21.8686
CLMN	1338.14	966.541	2106.1	2.17881	1.12354	5.51854e-05	0.000326862	Up	2.25298	1.47742	4.42148	7.80148	33.0463	3.82275	1.97037	4.23245	1.79055	3.60237	2.09697	11.8461	7.49229	2.43622	3.07068	3.18813	5.37886	3.59101	2.67748	4.3432	3.13805	3.25097	5.29248	2.10736	2.43101	0.847697	3.76871	2.68365	3.04062	5.78757	5.08995	2.21405	2.26305	2.08352	1.21395	2.40342	2.21752	3.08655	1.57636	1.49294	2.37616
CLMP	758.722	406.895	1485.83	3.65223	1.86878	1.02313e-06	9.44459e-06	Up	12.839	26.3896	7.60478	3.18218	1.32124	10.0406	8.6322	35.6554	14.1824	17.0304	4.94476	0	29.4915	1.97237	2.33586	2.74643	5.94795	4.06583	1.17225	4.86614	6.51378	1.81467	1.89631	2.33386	3.14813	16.4878	3.06772	1.48278	1.5961	6.10193	3.35495	3.48068	1.25966	3.63298	6.10554	2.36197	2.74898	1.96625	3.20045	2.51498	1.66384
CLN5	939.095	1189.36	421.888	0.3548	-1.49492	3.42644e-08	4.54034e-07	Down	1.9298	3.31314	2.00345	0.280164	0.628876	3.82014	3.41361	5.22187	3.47752	5.31319	1.33172	6.79616	5.98659	0.0150811	4.27258	12.6816	7.68191	9.49878	9.58955	8.5354	7.78688	12.4452	7.82247	11.0336	9.54205	4.88747	12.4491	8.73497	11.0157	7.17172	8.72646	10.19	7.79437	9.94609	13.5894	16.0338	6.98795	10.6763	7.84604	13.0905	7.91944
CLN6	1121.78	739.465	1911.9	2.585	1.37017	1.10369e-14	6.09152e-13	Up	33.1155	32.0276	38.2657	42.9976	14.494	18.3118	43.3783	20.1454	34.1781	15.6584	68.2272	20.2309	19.4484	80.9173	17.3569	9.643	13.8374	9.72514	18.9547	17.7295	13.8523	14.4549	18.9935	14.9887	16.1312	5.43017	10.9901	12.4708	12.5786	19.7714	21.22	12.8725	16.4804	13.7552	15.4234	11.0991	16.4256	14.1735	15.9358	13.5957	13.7317
CLPB	964.53	703.933	1503.1	2.135	1.09423	2.63788e-08	3.58591e-07	Up	8.64747	9.59315	7.5661	6.25399	4.78616	3.52571	5.48347	5.43168	4.20495	5.5037	7.68394	9.28962	5.5297	2.86758	0.524756	3.30875	3.53373	2.94507	2.28129	3.7939	3.03898	1.57982	3.07885	2.74229	3.09137	0.351227	3.06619	2.65268	3.24791	3.64796	3.98937	2.88189	2.44829	2.6335	2.874	1.97336	2.90024	2.82874	4.01397	3.91727	3.0388
CLRN1	11.3667	1.65418	31.4392	19.0497	4.2517	0.00270533	0.0094545	Up	2.38093	0	1.20262	0	0	0.0682791	0	0	0	0.124287	1.0826	0	0	0.916307	0	0.0986959	0	0	0	0	0.0102542	0	0	0	0	0	0	0	0.0663579	0.30043	0.140364	0.0110816	0.00886994	0	0	0	0.0118056	0	0	0.0126821	0
CLSPN	305.77	126.933	675.365	5.3237	2.41243	5.47802e-13	2.06313e-11	Up	4.36206	8.36675	3.50029	3.58567	3.21257	2.65264	2.45853	3.85497	4.00201	1.65981	1.54716	0.00661739	0.48476	1.49043	1.66457	0.436498	0.762678	0.381662	1.52624	0.391639	0.277441	0.370319	0.283143	0.267855	1.38465	0.344035	0.498316	0.396967	0.30844	0.80243	0.964925	0.376704	0.449207	0.98258	0.733828	0.103235	0.7494	0.69469	1.73542	0.74345	0.105257
CLU	50629	72398.4	5638.9	0.0778869	-3.68248	2.99818e-24	8.22441e-22	Down	26.3682	14.4673	26.2546	66.8352	0.518252	14.0517	49.0268	56.0932	39.1075	285.221	24.7706	163.386	332.122	4.49487	134.564	1544.41	290.409	1644.09	882.329	641.826	1505.06	1992.89	1200.15	762.242	1135.29	1000.97	1646.63	1309.09	1258.71	513.48	729.292	2161.69	1123.51	572.557	690.304	956.81	951.165	579.332	914.178	1150.67	1350.33
CLUH	2211.62	1211.79	4277.93	3.53007	1.8197	2.93906e-20	4.53925e-18	Up	35.5982	30.8815	14.0118	22.4198	16.9488	13.6275	21.397	21.8671	18.0032	14.6188	33.1359	18.9868	14.7514	90.5507	4.16863	6.31536	8.07789	6.73911	6.981	10.5007	6.06287	6.87001	11.2247	8.133	9.80686	7.54548	6.36574	6.83226	7.01211	8.91061	8.25466	5.35637	6.66922	7.84229	5.33491	7.1414	7.48851	8.42041	5.25256	9.61534	9.302
CLVS2	5.45646	1.88604	16.1867	50.5546	5.65977	0.00335445	0.0113309	Up	0	0.126856	0	0	0	0.00244886	0	0	0.237247	0.0570573	0	0	0	0.380154	0	0	0	0	0	0	0.00294219	0	0	0.0224772	0	0	0	0	0	0	0	0.00317957	0	0	0	0.173454	0	0	0	0	0.00310947
CMIP	3431.71	2442.35	5476.38	2.2425	1.16511	3.03659e-11	7.89384e-10	Up	30.9021	17.7623	30.155	27.5317	6.31036	25.8788	19.4382	25.7913	14.3872	16.7173	16.7594	2.8917	9.45375	7.94815	23.5129	7.55437	13.1941	8.54266	8.04965	10.5094	7.42373	8.425	8.71408	7.19266	8.62662	10.0763	7.98848	7.47772	8.40989	19.8143	11.2806	7.78924	5.45564	8.30994	8.30633	7.46607	8.44676	11.554	11.12	7.05437	7.86361
CMKLR1	1565.79	1172.89	2377.78	2.02733	1.01958	0.0106442	0.0299585	Up	18.4933	13.5948	35.8016	35.475	31.7776	32.2661	8.81128	25.9236	19.6555	16.0558	0	0	2.01351	2.11203	8.14525	9.73753	17.8319	13.3807	6.48906	12.6374	5.66378	5.70897	2.61471	8.78835	14.2065	2.25579	9.76651	14.0608	10.4524	13.1977	13.2196	11.5184	5.26472	6.42995	10.1278	8.86325	9.85872	16.3361	5.6829	5.66916	9.96806
CMPK2	485.077	296.766	874.252	2.9463	1.5589	0.000284853	0.00136443	Up	5.19464	14.1577	7.30363	2.57812	0	20.9418	9.30037	18.9605	5.70926	8.21847	7.48802	0	1.2345	8.57457	17.3359	2.70612	3.02809	1.50259	8.77774	3.07677	6.33735	1.55058	1.46742	1.60368	3.09068	0	2.22565	2.8261	2.99612	4.76207	3.0033	2.36864	2.12314	6.24995	4.75297	1.57099	4.32854	3.01791	4.49998	4.07121	2.26437
CMTM4	6054.68	7430.94	3210.43	0.432006	-1.21088	4.37137e-07	4.4412e-06	Down	9.14043	2.90581	10.4983	10.7877	7.44562	7.14269	6.05303	4.82066	11.0906	16.0875	9.03633	33.4074	46.9862	22.8142	17.2156	35.609	13.4914	30.6937	41.2965	26.8963	31.2187	33.0112	34.3693	43.9764	27.3884	59.1387	36.6727	32.0654	37.793	6.30206	27.5919	30.8809	52.7357	38.7583	41.7871	54.2458	22.0531	24.5889	24.0511	51.1918	45.5453
CMTR2	784.342	945.442	451.402	0.47762	-1.06607	0.000889056	0.00366038	Down	0.0093606	4.93652	1.38136	7.75339	0.0183024	1.84397	1.69483	3.90567	3.98143	2.99053	1.81315	0.511212	3.85611	1.78351	9.55206	8.38197	10.0071	5.07306	7.10495	5.59646	6.16546	7.79062	3.97338	7.53479	5.66771	10.7899	5.91985	6.21025	5.00859	9.05698	5.41407	6.44019	5.60054	7.89928	7.01009	8.76439	6.65667	8.37049	4.8312	6.6482	4.73726
CMYA5	1623.24	2031.66	779.162	0.383469	-1.38282	0.00087144	0.00360401	Down	2.24525	0.335002	0	0.527646	1.7926	0.31112	0.486076	1.8734	0.301158	4.57065	0.783903	4.31441	14.7822	0.632542	3.06387	8.05207	4.3942	5.94164	5.16085	4.64087	5.45181	14.1634	9.23657	4.20161	8.27948	11.9576	9.29047	6.19764	5.0419	0.726375	3.1643	3.67406	0.996395	6.65431	3.54412	20.8236	5.12904	4.43778	4.13864	3.30527	1.54525
CNGB1	34.9733	11.5277	83.4275	7.26975	2.8619	0.00524897	0.0166129	Up	0	0	0.575333	0.652782	0	0.0645872	0	0.114891	0	0	0.583714	0	0.060779	0.901901	4.23666	0	0.12338	0.0428562	0.0142862	0.0539395	0.0242495	0	0.00677309	0.0793959	0.0394502	0	0.0195527	0.018348	0	0.0923604	0.0724227	0.0419296	0.00839034	0.274486	0	0	0.0279183	0	1.07806	0.251924	0
CNIH2	94.4958	58.2242	169.457	2.91253	1.54228	0.00121329	0.00476576	Up	13.7094	3.79796	3.10895	0.0336824	2.15057	4.07908	4.28423	1.93495	10.2004	3.02825	11.0583	0	3.04827	6.2661	5.42741	1.8787	1.92076	1.63763	1.41532	1.97717	0.360354	2.17956	2.24785	1.36337	2.0658	0	0.992739	1.90859	1.71009	2.04115	1.94317	0.960589	1.08058	0.744566	0	0	1.27228	1.70616	6.69772	1.51529	1.85343
CNIH3	546.464	234.699	1190.78	5.07455	2.34328	1.53234e-08	2.21407e-07	Up	1.66045	1.95874	13.9053	19.2282	39.711	18.9683	65.7722	27.9683	9.45441	25.6786	1.10595	3.30115	0.803747	0.903547	0	2.70067	1.14599	3.58932	2.13063	2.43711	2.99299	2.71859	3.17966	2.99816	4.63313	6.80188	2.4887	2.79031	2.21354	1.23704	1.99526	2.98034	2.72764	3.06806	6.4126	4.41121	1.51369	1.81973	5.8596	3.21249	2.79036
CNKSR1	626.999	796.411	411.066	0.347422	-1.52524	0.000201953	0.0010144	Down	2.00605	2.16536	0	1.37607	0	1.37584	1.61061	2.34034	1.35049	9.75152	13.8795	4.08435	13.7564	37.2551	0	16.4071	8.02551	13.1396	14.8866	14.3484	11.8422	16.2493	26.0787	12.2055	15.847	7.14932	12.222	15.2798	13.1707	4.40788	11.8438	12.9791	12.1649	10.6501	8.99965	11.1155	12.8756	10.2236	9.85249	15.1891	13.9076
CNKSR3	695.21	482.523	1134.76	2.35145	1.23355	2.21757e-10	4.93423e-09	Up	1.57055	1.59862	2.49194	2.62375	2.48968	1.98857	1.60895	0.792881	1.53976	1.57391	4.19216	1.53486	1.42057	1.21979	0.4546	0.724662	1.07499	0.785751	1.06297	0.839975	0.684154	0.859927	0.923601	0.661753	0.841774	0.474614	0.765267	0.633111	0.779559	1.02384	1.22696	0.639323	0.596436	0.905647	0.72952	0.749486	0.497308	0.790198	0.970381	0.527593	0.389881
CNNM1	102.46	9.40564	294.773	31.2534	4.96594	1.29783e-09	2.42901e-08	Up	5.72009	0	0.133047	0.345944	0	0.0228188	0.153385	0.116903	1.37477	0.179437	6.02038	0	1.27122	9.6404	2.85502	0.0065968	0	0.0969035	0.107677	0.109768	0.0548312	0	0.0842315	0.0598414	0.267606	0	0.0607903	0.098532	0.0212897	0	0.109171	0.0237021	0.0284575	0	0	0.502283	0.0820649	0.01718	0	0.176315	0.0637436
CNOT3	1070.98	800.612	1629.75	2.03552	1.0254	8.13965e-07	7.71127e-06	Up	15.0417	17.9233	1.67416	29.7378	17.8107	28.2638	19.3249	8.67898	15.4127	11.4185	19.3115	24.4581	14.994	25.0339	5.76418	9.50929	7.33431	10.4815	8.09179	12.7271	6.36039	8.89253	12.4752	8.30665	8.22595	10.8267	10.3267	10.3281	9.73599	11.3446	11.2155	7.84181	8.2181	6.81361	6.32534	4.9642	12.0002	9.02395	11.0791	11.1138	11.2877
CNOT7	924.339	1127.23	505.032	0.44814	-1.15798	0.000152689	0.000797918	Down	1.9003	1.4297	0.00773656	2.87663	0.807334	0.427524	0.806073	1.65526	1.23287	2.23986	0.0424135	0.987632	3.87482	1.36872	6.36866	4.14976	6.10074	3.89771	3.86291	2.42869	3.72467	7.23836	1.96365	4.47841	4.76501	4.51016	4.64775	3.9163	3.98132	4.32132	3.54587	4.50585	4.09061	5.56432	5.06621	6.04071	3.46888	4.71128	2.56764	3.70512	3.6544
CNTN2	135.809	90.8781	228.667	2.51498	1.33055	0.0056546	0.0176775	Up	1.11673	0.334812	0.429322	0.783895	2.67562	0.203226	0.923906	0.398184	0.726731	0.446057	1.88291	0	2.4723	1.8887	0	0.472568	0.507979	0.64772	0.246694	0.834346	0.406943	0.526304	0.454651	0.590883	0.559234	0	0.317424	0.327988	0.43967	0.751647	0.572453	0.302107	0.376494	0.529294	0	0.442909	0.659989	0.410234	0.393292	0.4464	0.407641
CNTN4	594.397	793.851	182.193	0.229453	-2.12373	3.49607e-05	0.000220426	Down	1.0738	0.00329088	0	0	0.399707	0.240136	0	0.384042	0.0865492	1.06239	0	1.79428	0.826429	2.93976	0.00295603	3.91408	1.51785	4.11378	3.77176	2.65868	3.62974	3.15903	3.70301	2.54298	2.6693	2.85698	2.28199	3.24587	3.68072	1.02641	1.88402	1.99842	4.321	2.04756	2.22049	1.89153	1.78101	2.90707	1.558	2.77981	4.87282
CNTNAP2	153.573	39.6692	388.973	9.81241	3.29461	9.21885e-06	6.66011e-05	Up	0.327976	0	0.00436115	0.621415	4.13727	0.0861669	0	0.0689752	0.036685	0.0705813	8.52519	1.73942	5.62536	0.99619	0	0.0700607	0.364478	0.0204197	0.0571786	0.233875	0.097055	0.0673636	0.239456	0.1377	0.0375937	0	0.0391283	0.0673155	0.104678	1.77247	0.169086	0.171313	0.019589	0.161301	0	0.0704218	0.279347	0.185837	0.731317	0	0.0205146
CNTNAP3	76.5015	34.4815	163.343	4.73705	2.24399	0.000616276	0.00266946	Up	0.377607	2.7989	0.0541406	0.432881	0	0.495155	0.163844	0.00297319	0.221384	0.240351	0	1.29824	1.23469	0	0	0.138919	0.191572	0.117242	0.152811	0.231713	0.0878551	0.0858672	0.189298	0.0876643	0.128342	0	0.108788	0.166185	0.172184	0.194888	0.253014	0.0488281	0.0477682	0.429576	0.0262512	0.00455332	0.034679	0.191379	0	0.0155223	0.0238757
CNTNAP3B	44.625	23.3549	88.5832	3.79424	1.92381	0.00812862	0.0239801	Up	0	1.82374	0.767587	0	0	1.90292	0.010056	0.449631	0.04348	0.0993399	0	0	1.59475	0	0	0.0778478	0.0940619	0.223263	0.173659	0.249475	0.107842	0.2438	0.349407	0.0800336	0.0200506	0	0.213039	0.146875	0.0446641	0.341235	0.0590477	0.116543	0.0932839	0.244139	0.28298	0.133023	0.0546296	0.247791	0.032504	0	0.109415
CNTROB	1178.68	820.997	1917.88	2.33656	1.22439	2.37601e-13	9.74747e-12	Up	23.5416	13.7808	11.7112	32.8223	25.4759	22.3965	13.9508	18.0292	16.6919	14.9274	9.8892	7.87955	9.19349	17.8132	8.14874	8.16516	6.56669	7.52715	7.89865	8.92259	8.70202	6.55729	13.1419	7.14654	7.27327	5.53735	5.92239	6.76744	4.93909	7.6867	9.039	6.14705	5.60168	6.05789	5.09865	7.07317	7.90502	7.15608	16.9644	7.02594	7.90587
COBL	761.421	942.874	386.418	0.409906	-1.28663	0.00838077	0.0245898	Down	0	0.201942	0.382051	0.256522	0	0.274708	0.217439	0.22946	0.307361	0.8479	0.46965	0	4.34972	6.12554	10.6135	4.51899	1.85788	5.58841	7.39377	5.8173	5.18032	4.11381	7.09927	4.76882	3.81442	2.60241	5.39114	4.29894	5.65531	1.41368	4.91069	2.8069	4.14895	5.0566	2.40456	5.36549	4.5887	3.80302	1.63543	6.31368	4.9668
COBLL1	1635.86	2101.71	1449.99	0.320206	-1.64293	4.59038e-06	3.61313e-05	Down	8.58665	0.864364	0	1.98823	0.00506	0.426808	0.36526	2.70698	0.997042	2.35566	3.6493	4.57567	1.9735	3.3025	51.1582	8.11926	11.6072	4.72706	11.2169	5.21378	5.63434	6.32267	9.2434	11.8009	9.61496	10.4659	9.7082	6.37075	11.0162	10.7763	4.79768	6.35576	10.5415	10.9664	13.3467	9.49991	6.13329	9.53437	8.53278	12.0224	6.7743
COL11A1	4269.49	1828.75	9313.7	5.09295	2.3485	4.08452e-05	0.000251657	Up	7.1164	2.42407	129.089	47.343	23.0307	61.8684	3.92872	12.3951	333.654	13.1311	23.3124	1.04889	0.425709	9.64402	2.15997	2.32772	11.8	9.46732	1.41782	2.85552	47.1438	5.07345	0.215251	8.33549	4.6426	23.7814	7.56296	2.23651	1.56963	0.33274	4.03287	30.5826	6.32937	17.8673	25.2006	6.67334	5.55699	0.55071	12.1564	0.21069	11.4498
COL12A1	7568.64	5384.27	12083	2.24414	1.16616	0.000744225	0.0031379	Up	15.2618	22.7353	57.626	25.0908	63.1691	28.3766	17.4574	121.265	100.583	49.2196	13.345	1.69171	6.10196	14.6739	9.77711	10.3373	19.0451	29.0196	3.68455	8.26609	60.4331	16.5198	2.85115	18.8256	19.0605	25.2777	22.5411	16.7385	7.80699	6.48784	10.4614	32.8968	12.923	22.1943	41.4848	19.7277	12.9347	5.75839	13.1514	1.94871	21.3277
COL13A1	455.708	288.77	800.714	2.77295	1.47142	0.0011974	0.00471544	Up	0.0313524	8.84131	7.27613	14.2213	0	3.89405	4.36926	22.2457	4.68672	7.61114	0.080973	40.0597	20.3947	6.30942	0.0309417	3.51798	3.5887	3.42497	2.33455	2.43107	3.14457	3.22253	8.15378	4.17479	6.49493	5.12447	5.21789	3.32774	2.30791	1.13758	1.25267	4.06136	1.06149	2.79048	2.20577	3.739	1.11479	2.86369	4.64139	2.81012	1.48943
COL14A1	5851.57	7935.78	2299.5	0.194586	-2.36152	4.15985e-13	1.61295e-11	Down	4.06127	4.21235	7.51729	10.0279	0.0530961	0.691145	1.68195	4.36699	6.65399	12.905	1.03642	9.7909	75.2896	1.45729	13.7692	42.9541	28.8366	46.1969	32.7659	31.5846	30.4841	36.941	31.4963	53.6904	49.5543	25.5742	58.864	34.9225	50.655	13.7267	32.5382	32.3414	88.5748	32.5044	31.8453	44.0469	12.9422	51.4265	16.1429	39.8561	43.3022
COL15A1	6409.26	3532.91	12353.7	3.49679	1.80603	1.69937e-07	1.90096e-06	Up	31.8304	38.0128	73.868	275.846	40.2798	16.3233	343.984	73.9557	157.793	213.895	30.2023	2.48562	22.5393	12.3739	15.8042	23.8058	30.4954	106.232	18.1761	37.5382	31.2431	17.3446	34.9447	31.9075	29.8144	13.4027	24.7384	20.5097	42.9638	11.1852	34.478	13.2299	17.1994	32.6348	33.9168	18.7634	19.4605	49.5839	21.7745	16.9949	23.4356
COL18A1	11859.9	5894.38	24188.6	4.10377	2.03695	1.83872e-17	1.69818e-15	Up	120.02	77.9568	155.147	193.611	194.971	92.0583	160.195	89.1073	183.118	377.97	149.219	45.0952	83.284	173.248	14.1928	33.4812	21.2873	37.8267	21.4252	41.9293	41.9677	56.4345	93.9048	27.4176	53.8571	24.7408	34.2471	28.6221	18.3623	20.8049	34.1752	16.5603	27.485	27.9904	25.5814	38.6567	23.7122	28.1939	103.955	29.3692	33.4934
COL1A1	198177	109694	381042	3.47367	1.79646	9.95299e-07	9.23869e-06	Up	2155.04	1906.86	2536.65	4116.78	2267.13	6604.24	3397	1803.17	7034.25	1916.44	1849.46	32.6131	263.738	1219.61	214.153	462.145	489.146	1232.76	260.874	993.683	1837.88	333.666	213.795	786.66	827.822	734.054	404.23	355.741	374.309	202.449	524.181	1050.29	643.551	730.668	1602.68	505.538	422.635	702.537	3460.56	82.1632	661.76
COL20A1	37.8242	16.1074	82.7056	5.13413	2.36012	0.0063228	0.0194196	Up	0	0	0	0	0	0.00965687	0	0.21988	0.292363	0.257813	0	3.36726	0.363499	1.28895	0	0.065141	0.238937	0.0878773	0	0.210762	0.0270719	0.207073	0.0540101	0.0379872	0.278632	0	0.0428773	0.0731555	0.0400433	0	0.245444	0.00417945	0.00334532	0.135498	0	0.115754	0.151386	0.0565486	0	0	0.0858333
COL22A1	323.346	110.755	762.7	6.885	2.78346	5.87149e-06	4.50949e-05	Up	0.00483198	1.0193	1.88026	0.704344	25.7215	0.459946	0.582106	0.65104	0.517531	1.16048	2.4834	1.86372	2.83768	0.642317	0	0.177765	0.332925	1.36159	0.176997	1.04185	1.39185	0.0483465	0.54888	0.399914	0.271279	0	0.247208	0.218003	0.240952	0.623367	0.978169	0.197998	0.434548	0.573418	0	0.176895	0.598784	0.212958	0	0.299691	0.206125
COL27A1	2594.92	894.976	6108.14	6.82475	2.77078	3.32531e-24	8.98762e-22	Up	37.9218	25.731	15.7828	58.2768	18.569	19.4652	33.2988	11.5535	25.7962	11.8314	97.2803	8.57463	15.5388	15.0825	2.05052	5.84557	3.99734	5.42877	3.09395	6.75572	4.95787	3.6487	8.94462	4.38483	4.38705	2.45376	3.24619	3.95275	3.33671	6.98844	5.44752	2.79007	2.23959	2.95938	1.55374	2.69802	3.0527	8.38465	7.00115	2.3664	4.47126
COL2A1	24.1353	6.20752	61.1861	9.82854	3.29698	0.00160563	0.00604463	Up	0	0	0.585979	0.656337	0	0.0139155	0	0.455466	1.43942	0.0945652	0	0	0.0960299	2.48995	0.0059954	0.00670484	0	0.105525	0.0492481	0.00619808	0.100313	0	0	0	0.129518	0	0.0337013	0.00527082	0.0144255	0	0	0	0.00964117	0	0.349691	0.288109	0.0320803	0	0	0.0689241	0
COL4A1	24503.1	14837.7	44478.2	2.99766	1.58384	7.32555e-13	2.67667e-11	Up	105.074	131.49	106.41	129.084	267.067	95.3452	121.195	83.5098	171.027	192.594	38.9672	14.5185	143.953	54.3641	32.0792	32.496	26.7689	61.7426	21.9487	41.0403	63.6081	40.1941	64.9801	26.8885	47.0096	39.8939	43.786	42.6437	26.2217	14.7001	39.5665	27.7024	36.0424	36.5022	56.3671	37.2177	29.9681	48.1294	69.3292	20.8582	34.3214
COL4A2	21274	12592.3	39216	3.11429	1.6389	2.05608e-13	8.58832e-12	Up	299.566	296.101	217.749	289.868	499.334	203.633	304.217	153.309	380.924	385.772	96.2531	46.5191	246.803	116.87	60.5049	65.1878	50.489	122.116	44.1864	93.1278	120.747	87.7532	128.767	50.8904	108.959	73.303	88.7668	81.6075	47.1683	23.877	86.4081	56.1748	76.7449	68.0514	95.1103	84.3106	59.5504	84.5871	205.901	47.8536	70.1653
COL4A3	3357.41	4454.47	1090.15	0.244689	-2.03098	2.48921e-07	2.69747e-06	Down	23.9338	0.00918311	0.423779	4.85908	0.0122568	0.500974	1.65783	1.20335	1.01919	5.39014	5.09982	16.0834	7.21867	3.86094	4.93274	24.787	11.4805	22.9927	18.4564	23.5532	14.572	27.6373	18.1553	36.2672	24.9075	29.2742	17.384	24.203	30.9965	15.5284	12.795	14.3805	22.8518	15.3587	9.33445	21.6104	15.042	19.4394	16.2636	27.6615	31.4736
COL4A4	2769.94	3501.64	2036.09	0.359087	-1.47759	5.19417e-07	5.1798e-06	Down	48.0722	0.383632	2.11581	1.60553	0.601647	0.253276	1.14184	1.18247	1.00558	5.05032	8.25707	13.4181	7.07082	1.95332	7.48925	12.1232	11.8447	12.1238	10.704	15.7194	10.2687	10.8938	10.0724	17.5782	11.7837	10.2796	10.3121	13.9787	13.9157	10.022	13.4328	9.10396	12.6414	9.19737	7.17175	12.824	10.255	9.62921	5.53618	15.6118	19.7163
COL4A5	2229.63	1474.6	3790.02	2.57023	1.3619	2.96252e-07	3.15276e-06	Up	34.6503	40.4325	16.6296	9.74844	7.67409	29.2993	0.944084	7.72894	45.5159	9.11676	18.9281	19.5132	36.1541	2.94522	28.158	15.2522	6.81329	12.7407	6.349	10.2178	10.4113	11.1669	13.9615	8.88943	9.45438	13.0994	9.64494	9.6403	6.59017	4.00619	8.05207	3.60945	2.71983	7.90383	6.95217	8.50185	3.46809	7.3901	9.2576	8.76242	5.45831
COL4A6	234.045	43.3485	628.15	14.4899	3.85698	1.12098e-07	1.30863e-06	Up	15.6872	15.4549	1.09315	0.900765	0	3.23125	0.00456611	1.93492	4.38294	0.441577	0	0	0.76095	0.0331136	0.00842885	0.466599	0.583714	0.281878	0.307721	0.470545	0.141028	0.273843	0.235248	0.0726819	0.254923	0	0.252695	0.18896	0.339701	0.304151	0.321742	0.0254011	0.0542176	0.422309	0	0.945114	0.0586317	0.175932	0	0.0290698	0.124205
COL5A1	25543.3	11515.8	54533.4	4.73552	2.24352	3.23298e-12	1.03879e-10	Up	171.475	226.502	246.204	626.965	254.325	105.18	431.432	175.723	201.813	188.531	226.095	5.37303	35.5864	78.2479	26.8051	29.9474	36.9315	85.8374	17.2654	51.8548	117.479	25.0958	16.0045	44.4298	47.1598	48.0482	31.0927	25.4971	20.8829	11.7687	41.3398	57.7719	36.2172	47.7042	89.7367	35.0849	32.751	41.1464	121.799	6.63025	44.1492
COL5A2	8672.75	5776.16	14659	2.53788	1.34362	4.65421e-06	3.66024e-05	Up	57.7296	69.029	104.676	155.619	122.133	73.8641	119.51	142.555	130.078	137.309	37.6085	12.5668	20.0374	42.3538	19.3395	23.1407	24.102	60.9662	13.6642	44.0135	105.808	16.2052	10.5689	37.3194	45.8217	53.0896	24.2072	16.2779	13.9488	9.63899	33.2759	46.7414	24.7375	36.6514	73.977	25.3507	22.2801	20.2907	79.1789	6.46586	33.6911
COL5A3	5276.69	1623.86	12825.9	7.89874	2.98162	5.78392e-25	1.8328e-22	Up	50.9608	62.5114	51.8761	280.602	74.3629	103.316	93.0104	108.827	149.012	141.154	29.5893	11.6023	21.2387	25.386	6.97116	10.382	12.9195	8.80151	5.95193	13.2655	16.4221	14.3068	30.298	8.4818	14.9183	10.5779	7.25138	9.54849	6.59147	5.22706	5.15176	10.218	8.86565	7.98281	9.95067	7.1256	4.81505	13.0433	18.5095	10.1748	5.71814
COL6A1	33974.3	6784.12	90167.3	13.2909	3.73237	1.05042e-28	6.43524e-26	Up	472.314	319.022	515.932	1965.12	1467.3	1412.63	2013.71	665.252	1919.01	1535.45	132.58	24.853	77.088	91.336	28.3207	43.4166	48.8917	92.1902	39.7905	124.03	144.285	53.3921	56.5499	78.9746	69.6866	52.4931	58.7884	48.2511	40.5054	41.8195	76.8838	98.4852	49.7883	64.7353	85.0595	51.9269	50.5161	94.5075	109.108	32.7717	41.6248
COL6A2	22681.2	7249.48	54573.4	7.52792	2.91225	1.95358e-21	3.66376e-19	Up	504.073	244.872	380.435	939.782	839.32	733.88	1036.35	353.929	1164.5	917.5	136.571	13.0339	49.1724	77.3513	25.0635	51.7527	61.7613	112.919	43.1248	115.618	130.24	64.6332	73.8475	78.2522	77.5614	49.6094	68.8353	56.6816	59.3023	50.5359	76.2511	75.0303	59.3	55.4154	91.8996	65.7618	57.2047	95.7095	95.7037	26.8305	48.0393
COL6A3	38941.7	22344.9	73241.8	3.27779	1.71272	3.37405e-07	3.52139e-06	Up	119.601	133.033	174.87	522.18	714.347	322.465	658.208	422.823	353.122	428.336	75.8706	8.88812	30.6934	60.1465	50.3428	60.6378	59.0112	195.67	41.5827	163.154	274.717	57.7486	10.9583	95.2196	99.6983	123.761	80.3239	55.1927	51.0512	49.5032	112.406	113.22	83.2193	93.275	107.661	74.0255	74.3628	96.5622	90.5225	9.58191	68.8168
COL7A1	12577.3	1009.1	36485	36.161	5.17636	4.88542e-22	9.75969e-20	Up	42.1437	150.486	403.949	421.56	9.68902	52.1143	490.367	91.2093	194.628	33.426	331.925	0.0196678	9.64932	65.4847	6.02398	2.75577	1.68408	2.7091	3.56736	2.00272	4.08773	1.63523	2.70178	1.47683	4.98758	3.12585	1.88241	3.41954	0.752536	4.17105	3.67476	1.84318	0.396264	9.43063	5.53467	1.10905	2.33686	4.89496	59.3523	1.08085	1.14335
COL8A1	8320.51	10540.5	3732.44	0.354095	-1.49779	9.12205e-07	8.52768e-06	Down	141.799	3.52305	10.2924	7.41037	38.4129	15.3946	5.8432	44.9722	58.9936	29.7136	9.36049	18.664	3.68083	8.2263	5.15119	105.288	48.7628	94.8804	46.4397	45.1896	93.0296	55.6254	57.5952	106.491	72.8347	100.543	105.772	83.2173	71.7766	20.2798	51.9026	98.4695	46.466	75.2016	190.178	74.7942	80.6383	67.8733	115.552	80.2348	87.0283
COL8A2	3450.94	4362.71	1566.61	0.359082	-1.47762	8.07449e-08	9.744e-07	Down	8.51051	4.68803	26.548	4.03027	2.02381	15.231	7.52087	8.25125	37.8513	12.6984	24.3948	5.89403	3.47784	7.79166	1.84232	37.8805	28.7509	51.4506	29.8945	22.6308	57.4971	28.5538	85.627	41.7717	39.1742	34.4194	38.3236	40.6652	26.0665	10.4915	25.6333	47.7009	14.8079	21.9638	60.6186	33.8766	31.9961	21.6863	57.9404	14.2055	16.5021
COLEC12	1031.58	670.401	1778.03	2.65245	1.40733	8.74798e-05	0.000492734	Up	12.673	6.77536	19.1078	13.2435	9.78987	32.6719	37.3113	13.4628	13.8483	14.1607	4.07908	0	1.08402	2.08906	2.81654	4.00319	7.55515	9.93667	3.40868	11.4354	8.1483	3.86814	1.24828	7.43274	4.84486	3.96306	7.69531	3.09791	4.29899	4.63775	5.94895	6.23817	2.99291	5.00436	5.7512	7.4636	4.52124	4.57732	6.9415	1.09833	4.15038
COLGALT1	4210.32	1695.17	9408.28	5.55015	2.47253	4.26958e-21	7.6932e-19	Up	76.8577	82.6843	64.9807	104.888	58.1174	84.3698	66.8847	83.015	59.296	72.307	39.5614	3.49662	29.613	492.537	39.4373	13.6279	24.9587	20.8978	16.0076	24.7012	28.4943	12.5292	15.4088	14.56	17.6282	24.0475	17.6154	15.1017	12.369	30.9374	24.0879	14.9251	13.3907	14.7097	18.2757	16.3084	24.5653	24.2128	21.6856	10.3668	18.7727
COLGALT2	317.826	403.013	141.775	0.351599	-1.508	0.00332627	0.0112502	Down	0	1.22542	0.658985	0	5.57915	0.373761	0.0265019	0.242381	1.36074	1.01277	0	2.98217	1.17538	0	0	2.36622	2.39631	2.61191	6.93758	2.75635	1.90422	1.98674	6.4062	3.56089	2.97238	2.29321	2.80726	2.73107	5.68685	1.93184	1.31567	1.57257	4.91688	2.81876	1.11326	3.96975	1.01436	3.15833	1.99165	3.5502	1.53189
COMP	1567.26	2066.03	536.461	0.25965	-1.94536	2.44119e-06	2.06378e-05	Down	4.90866	1.88638	25.3153	22.7812	0	1.23251	14.2944	3.09335	9.97313	17.3933	14.8662	0	1.39181	8.40427	4.30126	59.7959	48.8745	62.8766	20.8449	24.3743	67.7938	31.6946	6.298	19.9222	81.5944	40.6378	56.7551	35.4334	32.1455	4.79204	36.7202	37.621	31.4635	25.1967	50.1704	41.0855	23.4492	12.7662	42.7045	6.44323	45.9112
COMT	1443.35	1066.32	2222.54	2.08427	1.05954	1.4731e-08	2.13855e-07	Up	13.2191	22.7033	31.3068	51.0794	17.5269	55.8525	23.7801	14.6992	47.1551	36.7697	33.7498	18.9564	10.1278	52.5685	22.3093	11.6049	12.0212	12.3954	15.8192	19.449	16.4117	19.3519	20.7714	12.6603	18.1301	17.295	16.6811	16.955	16.1514	16.7054	16.4648	12.6863	18.3779	17.4553	21.112	16.8782	15.8987	17.4184	2.94125	20.512	17.3081
COMTD1	235.82	163.976	384.297	2.34374	1.22881	0.00152628	0.00579099	Up	25.8417	12.7585	8.15775	29.1351	0	3.01795	8.56923	6.24967	7.46705	5.57685	7.33936	0	5.32746	36.2962	12.7247	3.85093	7.63384	2.55693	6.08929	9.51155	4.22608	6.58301	6.46065	6.49533	7.2355	14.3529	2.722	4.3754	4.36922	1.57517	5.16558	2.83751	4.52079	2.1229	0.950973	5.78349	4.77908	4.04814	2.54373	7.11323	5.68205
COPS4	262.746	322.72	138.8	0.430004	-1.21758	0.0170366	0.0442691	Down	0	0	7.44499	0	4.89821	2.06168	0.384955	5.08549	3.83753	8.89558	3.5643	4.94962	5.46107	0	0	10.3973	7.83509	6.11478	8.53957	5.87706	7.32093	8.45972	4.99669	7.66948	8.46452	0	11.3917	8.69414	8.16904	6.82711	6.62143	10.0729	10.2687	9.09869	13.4844	7.056	6.16825	8.22098	6.49799	7.12544	5.46837
CORO1C	2976.81	2072.79	4845.12	2.3376	1.22503	8.47431e-13	3.07198e-11	Up	98.9806	50.8952	43.1319	49.1406	23.1582	30.0474	68.0695	62.8253	48.4677	42.8966	26.6094	13.0991	17.0204	25.2812	79.9118	13.0346	28.8154	18.5827	16.0677	21.5954	27.4473	16.7507	10.54	20.1119	16.065	18.9127	20.6929	16.9723	17.3587	25.3295	22.6895	21.1437	17.9345	27.4981	33.5444	29.5495	24.5697	24.8675	17.357	18.9092	20.0108
CORO2B	253.443	165.31	435.583	2.63446	1.39751	0.000875941	0.00361773	Up	3.49358	1.66885	0.876579	3.09326	24.5514	7.99601	0.324828	4.54792	2.47737	3.94074	2.32107	2.13147	0.958	1.60783	0	2.03966	2.0678	2.86324	1.23897	4.9419	1.57146	1.4507	1.84866	1.51229	1.77212	0	1.91155	2.05003	1.92366	1.8938	4.53721	1.50584	0.950852	1.31436	1.75899	1.19359	0.828851	1.19658	0.962451	0.421258	0.989939
CORO7	278.965	168.445	507.373	3.01196	1.5907	1.24694e-05	8.73716e-05	Up	5.71481	6.04627	6.87844	17.2456	1.05387	4.60026	8.71588	3.65836	6.33785	4.56451	5.98769	0.0168015	2.06548	8.08092	0.00971567	1.55374	2.56003	2.28008	1.32126	2.83244	1.70686	1.45065	1.99273	1.29117	1.18586	3.63192	2.03891	1.89621	1.15716	5.15955	3.27032	1.79578	1.21084	0.864039	2.22379	1.22046	3.22318	3.1975	0.391284	2.30087	1.63211
COTL1	3175.93	2188.24	5217.16	2.38433	1.25359	3.28849e-06	2.68977e-05	Up	194.854	152.574	107.184	94.946	75.6251	76.9326	248.494	176.851	161.139	117.895	43.438	14.5022	46.9075	62.1693	109.308	33.5036	119.049	40.1302	34.2758	84.7228	58.9564	19.4029	15.7913	30.7636	26.5291	16.9448	54.0212	28.5073	38.245	209.771	106.458	48.3174	30.0094	49.1402	32.694	31.4334	69.0108	93.4105	75.5817	50.3094	56.9108
COX1	99843.1	121246	55611	0.458663	-1.12449	0.000112109	0.000612499	Down	1929.28	828.994	1624.94	284.19	715.588	973.716	244.642	1407.1	1039.61	433.289	1543.83	299.48	5176.31	597.476	4284.67	1771.18	2018.51	2867.53	7155.54	2264.03	3362.15	1516.9	3596.18	5604.53	1990.38	1811.51	3258.12	2926.03	7473.22	2006.67	2315.98	5054.08	5633.25	6626.76	2477.4	1395.93	5062.67	3318.42	1366.31	2434.97	2854.54
COX7C	1518.5	1827.93	879.006	0.48093	-1.0561	1.791e-06	1.55782e-05	Down	83.0621	68.6333	53.6225	35.2431	34.3942	29.1336	44.3461	71.9169	29.8195	71.8742	13.9617	30.1677	143.697	11.2797	113.928	110.362	86.4896	93.4726	142.679	93.6749	105.952	92.4896	64.7859	116.378	98.8497	188.804	137.889	130.882	140.05	122.692	110.885	166.902	190.334	159.392	201.963	185.911	127.903	124.525	77.5028	170.434	152.297
CP	173.736	227.427	444.597	0.276188	-1.85628	0.00160094	0.00603066	Down	0	0	0	0	2.0029	0.0455618	0.269397	0.986981	0.291205	0.383344	0.0513709	0	0.00952787	38.4124	1.66855	2.69289	2.95093	3.29386	2.04844	1.94143	0.875845	1.16696	1.77527	1.30105	1.38529	0	1.64291	1.17927	3.16454	3.44814	2.02843	1.66954	1.03645	2.53257	1.12761	1.80941	1.58956	4.8977	2.68107	1.2111	1.56202
CPA4	67.4809	1.20193	691.909	169.16	7.40224	2.581e-10	5.60711e-09	Up	18.6101	100.633	0	0	0	0.630223	0.01379	2.43833	0.432283	20.9647	0.0249812	0	0.0926662	1.45722	0	0	0	0	0.0232335	0	0.0709858	0	0	0	0.013748	0	0	0.0447586	0	0	0.0147225	0	0.0102338	0.12754	0	0	0.0681046	0	0	0	0.0125036
CPA6	16.5096	4.72992	40.8541	8.61643	3.10709	0.0114357	0.0318257	Up	2.86321	0	0	0	2.70263	0.00837616	0	0	0	0.317135	0	0	0.315291	1.14231	0	0	0.0182866	0	0.0691692	0.156694	0.0704448	0	0.224866	0.120814	0	0	0.0811435	0	0	0	0.0500924	0	0.01741	0	0.650605	0	0.0695165	0.0525525	0	0.19914	0
CPAMD8	2550.14	3373.8	847.928	0.251319	-1.99241	2.15126e-06	1.84069e-05	Down	1.37657	0.702453	2.87753	14.9865	3.66101	3.11832	4.84588	1.19565	2.34762	3.51574	4.50721	2.598	4.75014	5.2709	4.13784	24.5919	3.6903	8.00329	69.4404	6.24796	36.1046	5.42979	137.535	15.7893	8.9436	1.67567	13.733	4.24531	10.0542	7.16575	6.4893	2.94497	20.5868	26.6083	1.57043	5.88774	3.47272	13.4556	5.45664	17.8928	39.3802
CPE	2809.88	3762.44	841.274	0.223589	-2.16108	1.10404e-15	7.48749e-14	Down	3.4073	1.63829	1.55101	9.82231	25.8107	17.3015	8.4935	10.8722	19.538	13.4341	11.2833	4.947	39.1313	12.1184	11.2914	137.472	36.1925	89.0821	54.3526	47.6734	33.0212	40.2142	60.2376	71.8956	67.7559	77.5903	77.9022	113.861	49.7201	12.6036	51.3049	73.8438	46.2455	77.0213	38.7111	54.4497	36.5747	57.7067	128.43	62.8642	51.0577
CPHXL	97.875	125.008	41.8004	0.334408	-1.58032	0.00873984	0.0254322	Down	0	0	0	6.6065	0	0.222378	1.21735	0.978155	1.65253	2.82616	0	0	4.67995	0	0	4.88008	3.44257	6.43884	3.64889	2.37718	4.90633	6.32185	3.39203	3.63161	5.24972	8.40787	4.62679	3.05529	2.57773	2.13484	1.75305	1.91613	4.79024	5.76044	0.646578	4.09749	2.62857	2.25771	0	3.8751	3.92746
CPHXL2	161.201	202.27	76.3259	0.377382	-1.4059	0.00968437	0.027681	Down	3.65625	0	0	7.57641	0	0.731157	0	0	1.10679	2.96832	0	0	7.29746	8.13259	4.03792	9.51185	3.53109	8.60253	7.57993	5.41787	7.32041	10.9273	7.39793	7.49543	9.46548	9.58741	5.31228	9.03843	3.89315	9.90481	4.24008	3.65346	6.70059	5.16539	0.708629	1.93149	3.86153	4.11469	12.085	11.2924	6.07676
CPLX1	91.0008	54.3396	166.767	3.06897	1.61776	0.00663336	0.0202146	Up	0.905511	4.34604	0	1.6959	0	10.6014	1.22302	1.3464	5.25137	2.01364	11.3239	0	0.662042	1.26705	1.31696	1.29746	0.582588	1.91326	0.872872	2.35017	0.510064	1.21379	3.54127	0.779339	0.694318	0	0.323141	0.992395	1.88615	3.22361	1.19691	0.440974	0.390783	1.62994	0	0.528708	0.620789	1.40029	0	0.234309	0.785493
CPN2	14.3602	3.57817	36.6432	10.2442	3.35674	0.0156578	0.0414063	Up	0	0	2.1142	3.04914	0	0.0087025	0	0.346762	0	0.0760365	0	0	1.34306	0	0	0	0	0.145186	0.0718641	0	0.104556	0	0	0.330919	0	0.4125	0.0526906	0	0.0135322	0	0.013011	0.0112992	0.00904414	0	0	0	0	0	0	0	0.0110501
CPNE4	182.902	240.339	64.2001	0.266954	-1.90534	0.00259388	0.00911933	Down	0.991371	0	0.0413828	1.23742	1.11641	0.0351327	0	0	0.280416	0.120926	0	0	0.0601113	0.481908	0	0.318552	0.313777	0.881617	1.92912	0.0384098	0.32617	1.21564	2.57765	0.297343	0.37902	0.708117	3.93332	0.283084	0.884025	0.66331	1.03143	0.675944	4.43786	2.52338	0.430492	0.57774	0.260653	1.62714	0.346972	0.261021	0.559654
CPNE6	82.4768	50.5426	148.474	2.94065	1.55613	0.00163124	0.006126	Up	3.12077	0.50999	0	1.23668	4.03553	0.443024	2.11825	0.216157	0.296993	0.608274	0	4.6683	0.500282	0.514196	2.31503	0.402525	0.552685	0.249569	0.283715	0.541239	0.555082	0.101784	0.817673	0.390038	0.759892	0	0.314219	0.553759	0.324764	0.924533	0.378491	0.304043	0.256517	0.379118	0	0.275863	0.481486	0.619445	2.6929	0.789955	0.353593
CPNE7	296.743	51.7731	803.014	15.5066	3.95482	1.6214e-10	3.71569e-09	Up	22.9591	3.5509	5.36995	1.73735	0	2.60058	0.540516	2.65632	1.72408	0.562063	29.3269	0	0.440623	33.7271	0.00817843	0.402432	0.745953	1.40111	0.268721	0.803217	0.273676	0.158294	0.138017	0.273793	0.538869	1.49961	0.344795	0.409831	0.324689	0.423183	1.29603	0.534006	0.085486	0.32781	1.64066	0	0.857722	0.873374	0	0.0752165	0.329408
CPOX	442.524	307.608	721.351	2.34508	1.22964	4.13223e-10	8.5718e-09	Up	12.5996	3.79207	5.3734	6.79427	9.88824	2.82394	5.53181	4.64243	3.40973	3.65985	2.08304	7.16773	1.46185	9.07943	7.88809	2.54219	5.2204	2.28032	2.04203	1.94231	2.23967	1.64571	3.05332	2.80078	2.19204	4.26701	3.2382	2.08674	1.79443	3.7496	3.19349	2.43477	1.86813	1.87727	3.9291	3.53671	2.21015	2.97962	1.15521	2.10219	2.26133
CPQ	1100.48	1451.11	375.851	0.259184	-1.94795	8.01206e-13	2.91592e-11	Down	4.2184	8.08264	4.6063	9.72541	1.58406	13.7369	9.81766	8.01376	11.3228	23.4	0.144301	10.1395	5.24571	2.02185	3.41874	34.8	14.3741	35.6943	35.5142	38.5734	26.1231	47.7469	43.3776	31.9037	38.2576	32.2673	55.8441	33.7884	38.6304	5.98171	42.6065	23.9842	37.5969	19.6153	47.5442	29.1633	26.9478	40.5949	15.8669	26.5397	28.2223
CPS1	210.858	138.781	359.818	2.59293	1.37458	0.00276775	0.00964095	Up	0.384948	0.642605	4.33971	2.08791	9.77597	0.583288	0.733873	0.946795	1.03471	2.05713	0.485536	0	0.737579	1.16358	10.5961	1.03415	0.477533	0.691134	0.317172	1.39441	0.46537	1.79958	2.35496	1.69696	0.757085	0	0.695285	2.01948	1.40302	0.128324	0.797124	0.355	0.378867	1.26157	2.45165	2.75099	0.409712	1.68112	1.33044	0.311477	0.509187
CPSF4	1237.07	902.677	1928.14	2.13589	1.09484	2.3104e-05	0.000152305	Up	21.3687	9.15413	12.1924	31.2032	24.9394	8.08933	28.0018	7.75736	12.1509	9.69089	13.4332	21.8174	17.8424	29.9692	9.67376	9.43009	9.81741	7.79452	9.74897	11.0759	8.44505	8.57049	10.0358	10.149	10.9193	0	8.5419	8.75977	7.72959	15.3241	12.0756	6.78611	7.39574	6.72497	3.87557	4.00987	11.2756	9.66537	6.57797	9.20272	9.67755
CPSF4L	47.7493	29.199	86.0866	2.94639	1.55895	0.009656	0.0276171	Up	1.26996	2.73057	0	1.89685	3.10387	0.323221	2.01496	0.370943	0.394579	0.364398	3.01538	0	0.529833	2.84385	0	0.316496	0.341443	0.869741	0.381303	0.222914	0.375807	0.596204	1.01467	0.533191	0.101897	0	0.0757545	0.426523	0.194556	0.935888	0.607952	0.934095	0.292567	0.776496	0	0	0.374976	0.470998	0	0.69718	0.648718
CPVL	1948.36	2467.94	874.569	0.354436	-1.4964	8.87861e-14	4.01921e-12	Down	6.13818	5.83818	6.20045	6.1404	9.46288	2.83837	5.75388	14.4875	8.16873	11.3749	3.87612	2.17446	13.4089	3.36243	9.34182	22.0112	13.1679	30.8369	18.4635	14.712	21.506	69.0031	17.9359	25.5496	23.6644	21.2361	16.9982	25.926	24.7198	15.3694	15.4344	21.2276	22.4743	15.4628	18.7469	17.2545	12.8548	26.5398	29.8403	27.6608	28.796
CPXM1	694.44	393.372	1316.65	3.34727	1.74298	0.00056653	0.00247793	Up	20.6034	18.3357	10.9182	14.7643	96.293	62.1976	15.9985	30.9028	8.12168	38.3914	1.29069	0.0516914	4.96185	2.71768	0	16.1458	4.7459	14.6261	1.48686	21.3376	10.4471	1.98358	6.49946	7.05026	2.98654	0	3.17846	2.48334	8.18105	1.22107	13.7783	7.2214	5.67201	6.3275	3.3152	4.48567	3.67868	5.00576	17.5863	1.85563	5.53522
CR2	349.523	513.585	43.9684	0.0203695	-5.61745	2.35511e-08	3.24715e-07	Down	0	0.00939703	0	0	0	0	0.219486	0.288096	0	0	0.016567	0	0.55309	4.58567	0	0.377587	34.4169	0	0.07704	8.83094	0.43938	0.9569	0.252019	0.059941	0.811448	0	1.57369	0.0816282	1.7974	61.8134	32.1224	3.16271	0.0135737	1.80795	0	0.597765	9.9003	4.57256	1.12329	0.300817	0.124382
CRACD	246.091	132.085	481.704	3.64595	1.86629	0.000361447	0.00168263	Up	0.521003	0.154578	1.37014	0	18.1173	0.446483	1.31632	0.171983	0.940114	0.195542	4.99908	3.70677	0.227453	2.53261	0	0.519216	0.600974	1.28814	0.392065	1.04518	1.54071	0.497895	0.101388	0.453388	0.487428	0	0.682938	0.5989	0.689052	1.22304	0.602283	1.09839	0.544253	0.994598	0.655711	0.479214	0.756889	0.442304	0.828157	0.159624	0.537088
CRACR2A	472.011	319.593	787.008	2.46336	1.30063	0.000259974	0.0012607	Up	3.88811	7.70437	3.43153	3.46824	3.2458	9.95059	10.1648	12.3372	2.23376	7.00555	1.30264	4.8918	1.77332	12.0497	0.0128872	2.11138	6.46492	1.04341	0.893927	3.60384	1.56926	0.83738	5.66287	1.10473	1.48249	3.49117	3.31421	1.41055	1.80621	11.5818	4.51676	2.54381	1.41959	2.13884	2.42584	1.84159	2.57211	4.61036	1.18471	0.970407	1.15841
CRACR2B	698.634	390.682	1335.07	3.41735	1.77288	3.50373e-05	0.000220833	Up	5.58057	2.02199	1.70689	8.69272	0	2.22286	12.0019	0.353394	7.24317	4.76284	4.80938	13.3758	2.40528	97.9963	0.438404	3.8347	2.14215	3.7847	1.89348	3.90907	2.00845	3.89632	6.98172	3.75653	5.7586	4.6676	2.5377	3.58579	1.97784	2.38786	2.92493	3.63322	3.23543	3.19674	2.39379	1.92723	5.26973	3.8457	5.14056	4.82397	3.46083
CREB3L1	1691.86	362.961	4438.26	12.2264	3.61193	6.11359e-21	1.03084e-18	Up	75.1559	3.97115	45.0269	89.6983	46.497	15.9659	56.1999	114.573	147.676	70.2005	84.4404	0	26.8694	63.1384	3.22409	3.88689	4.32568	7.62	2.79655	6.06338	11.9238	1.89673	1.49899	6.21673	5.60657	3.85461	4.86286	3.41741	4.26387	0.809536	3.20036	9.22225	5.27657	3.80928	12.3669	3.07477	3.54819	6.62629	4.68453	0.788611	4.40276
CREBRF	1895.52	2268.27	1125.15	0.495865	-1.01198	3.68442e-07	3.82792e-06	Down	2.93858	2.99065	0.442265	3.83832	5.65826	3.38909	2.66408	4.44731	2.38371	4.79387	5.20326	16.5137	10.6328	2.34182	5.92957	12.1221	15.0298	9.43811	8.32549	8.83016	9.44868	14.129	7.63627	11.8756	10.6747	9.9512	10.1588	11.1878	10.8655	11.5292	8.08813	13.2365	8.047	13.2187	12.3137	9.71376	9.53521	11.8062	12.1202	11.4694	9.30398
CREG2	25.0337	5.17471	66.0756	12.7835	3.67622	4.09722e-07	4.21393e-06	Up	0	0	0.268701	1.26319	0	0.189131	0.223038	0.306924	0.331503	0.666798	0	0	0.131143	0	1.36382	0.0239811	0.0579518	0.0553567	0.0195717	0.0177349	0.0637843	0.00592919	0.111347	0	0.0277948	0	0.0482157	0.071638	0.0103191	0	0.00496084	0.00430817	0.010345	0.0322317	0	0	0.0229483	0.049963	0.0300387	0.0591649	0.0379186
CRHBP	21.4606	28.1196	7.69883	0.274947	-1.86277	0.0103601	0.0292982	Down	0	0	0	0	0	0.200417	1.02909	0	0	0.729626	0	0	0.817265	0.0242306	0	1.71405	0.510469	0.886564	0.472862	0.714139	0.200659	0.805792	0.700572	2.49653	0.652883	0.025537	0.606727	1.32847	0.75314	0.0587893	0.824012	0.195164	1.56213	0.378551	1.62157	0.545983	0.646849	1.36221	0	0.645239	0.190861
CRLF1	998.379	1353.82	263.805	0.194794	-2.35998	1.03887e-05	7.44094e-05	Down	7.1613	0.772046	0	11.9088	21.6094	0.946828	1.76791	4.35664	0.191102	1.88434	2.16178	6.84286	27.324	0.137367	3.18189	61.3369	10.2321	99.6598	9.77348	28.4876	81.4498	8.37497	66.2736	36.7695	29.6764	0.0241289	47.6962	13.377	32.0225	5.44367	11.5607	25.5909	57.4655	29.5595	19.2871	9.80167	54.7225	18.554	14.8218	29.7326	52.6383
CROCC	1044.51	682.286	1793.09	2.62828	1.39412	9.20001e-12	2.70973e-10	Up	2.84105	7.79502	10.3609	12.7937	12.7111	12.3554	11.1839	4.91502	9.35409	4.74207	14.7009	3.39219	5.02092	14.0944	2.73126	3.67419	2.51093	3.78805	2.39247	5.10156	2.91082	4.42658	8.61547	3.7836	4.3136	1.63372	3.21398	4.28808	2.56624	4.3599	2.77772	2.37693	1.86365	1.86204	3.28047	3.34087	3.15823	3.31337	5.9608	4.47979	2.77387
CROCC2	54.981	25.5803	115.743	4.53092	2.1798	0.00211254	0.0076732	Up	0.706591	0	1.1954	0	0	0.161104	0.634851	0.0959708	0.0340286	0.343719	0.437213	1.74187	0.00705138	3.7397	0.0048426	0.119144	0.482589	0.125011	0.0353588	0.435549	0.0270081	0.0535591	0.226308	0.112991	0.0889222	0	0.0816636	0.0851468	0.0640848	1.30562	0.257669	0.0583744	0.0584052	0.254759	0	0	0.0673709	0.131636	0.373098	0.0668055	0.00951456
CROT	601.022	758.219	276.148	0.364229	-1.45708	4.69042e-05	0.000282826	Down	1.3407	2.07575	0.489776	0.426793	2.37026	1.07067	1.17889	0.715303	1.57744	1.45202	0.010367	0	8.32185	0.130434	3.16919	7.10021	3.55973	4.36332	6.49371	2.75757	3.26991	5.05322	3.93575	6.33363	5.53986	10.9223	5.39388	4.44859	4.67691	4.83326	3.03654	4.43574	4.63344	7.85987	3.89301	6.7954	3.612	5.27655	1.75729	3.81337	2.94731
CRYBB1	14.9734	6.41772	32.6551	5.0845	2.34611	0.00849645	0.0248428	Up	0.14483	3.42999	6.04966	1.6558	0	0.540629	1.23888	0	3.79431	0.572563	0	0	0	0	0	0	0.268247	0.260894	0.11596	0.262692	0.177147	0	0	0.0322223	0.205851	0	0.208302	0.0558481	0	0.951514	0.440884	0.19144	0.127694	0	0	0.696234	0.611845	0.832568	0	0	0.624063
CRYGN	957.29	1331.92	183.058	0.137365	-2.86391	4.44484e-10	9.17885e-09	Down	3.13059	0.844802	0	0	0.0230117	0.0479264	3.35579	0.306914	0.253921	6.22887	1.70216	14.9975	10.1025	3.59829	3.51546	66.3669	7.48117	33.4729	26.1773	26.4327	17.044	31.1091	16.1231	34.0293	24.707	23.1202	23.1707	41.2533	23.084	1.09656	20.708	33.7892	20.6827	17.3419	8.29375	9.93584	20.8988	15.4256	29.0427	21.0083	19.4584
CRYL1	454.355	562.534	230.786	0.410412	-1.28485	0.00302619	0.0103707	Down	2.29673	3.43463	3.86586	2.195	5.5666	6.44221	1.63719	8.09331	8.57212	7.96256	0	0	3.73598	6.13085	0	12.0582	12.23	6.16901	13.7631	9.14526	11.1345	12.404	10.6253	16.3675	10.7454	0	11.8859	10.0189	12.1574	7.88757	10.1961	14.0251	14.4154	11.4551	6.77442	14.1197	12.1284	13.6003	1.10249	9.68117	14.087
CRYZ	456.145	576.809	206.772	0.358681	-1.47922	0.000271955	0.00130879	Down	7.69245	3.21439	0	0	3.79716	4.92988	9.65448	4.34822	3.36207	3.72036	0	0	4.56671	4.13494	7.55018	11.3571	7.39942	9.28779	10.5713	7.47948	9.34724	15.4163	7.88399	11.2282	8.76472	20.965	12.5458	11.5102	8.70395	6.32672	9.55874	13.4852	7.91193	10.725	26.5722	6.61715	9.51835	15.3363	11.0413	14.9369	4.59701
CSAG1	20.4954	0.791798	61.2162	77.9057	6.28366	0.000595383	0.00258872	Up	0	0	20.9822	0	0	4.65874	0	0	6.47256	9.29335	0	0	1.68155	0	0	0	0	0	0	0	0	0	0	0	0	0	0.0386398	0	0.595418	0.561605	0.047707	0	0	0	0	0	0	0	0	0	0
CSAG3	8.67377	0.0584454	26.4788	138.438	7.1131	4.35849e-05	0.000265863	Up	0	0	0.465691	0	0.220893	0.747586	0	0	2.76387	0.0209356	3.72012	0	0	0.0208578	0	0	0	0	0	0	0	0	0	0	0	0	0	0	0	0	0.0214944	0	0	0	0	0	0.0198861	0	0	0	0
CSF1	3348.94	1679.22	6799.7	4.04956	2.01776	1.10248e-12	3.88914e-11	Up	51.3549	35.5413	108.032	74.0685	13.1942	120.18	114.878	84.2186	136.118	50.4367	15.6286	8.43851	5.91038	9.49388	8.55423	13.9073	20.7302	11.738	16.067	22.5633	15.2225	9.02555	10.3847	13.8383	12.1228	5.92124	14.9201	13.6238	15.1477	22.37	22.8598	17.4533	6.20031	13.1133	4.40382	14.0621	23.8316	23.5141	25.6851	15.4438	13.0374
CSF1R	3831.32	2441.94	6702.71	2.74497	1.45679	4.6723e-07	4.71307e-06	Up	47.9144	60.9926	120.885	61.5544	14.4413	115.016	111.232	108.599	160.239	76.9448	7.2222	6.93783	14.1269	3.93909	43.1683	20.3755	44.8736	24.0076	18.3316	43.659	28.6141	11.8936	12.0082	15.5712	21.3727	28.2743	27.9382	20.7204	20.6689	45.4894	47.7854	25.3269	11.047	24.0376	14.0538	23.9131	35.1857	56.8676	26.3397	23.3153	24.961
CSF3	42.4709	13.6391	102.057	7.48034	2.9031	0.00485012	0.015527	Up	14.0908	19.022	2.7351	0	0	0.0181585	0	0.51682	0.274875	0	0	0	0	3.00328	0	0.183734	1.1893	0.413105	0	0.43675	0.0218165	0.584062	0.731225	0.04762	0.861952	0	0.109943	0.0619017	0.0847083	0	0.0271485	0.0471535	0	0.382179	0	4.07617	0.0251172	0.182284	0	1.10626	0.507252
CSF3R	505.756	270.912	991.102	3.65924	1.87155	1.41658e-15	9.39904e-14	Up	17.3683	20.9854	20.8887	14.7299	6.34958	7.54081	10.0919	9.88537	10.6052	5.76641	5.0134	5.28074	3.27193	3.54617	17.9954	1.8471	4.34686	3.32401	2.22616	5.65857	4.3916	1.32757	2.49311	2.32825	1.60771	3.03306	2.30309	2.43978	2.64553	5.79257	6.12026	2.24756	1.32029	2.58603	0.729817	4.11264	3.72008	6.66556	3.06025	3.7534	3.7451
CSK	2862.43	2095.25	4447.93	2.123	1.0861	0.000396577	0.00182126	Up	57.8452	42.9955	71.416	110.28	23.4332	101.798	57.8545	63.503	62.835	59.4278	68.3339	0.0381425	20.0086	40.8744	27.6918	19.8317	76.0928	17.625	17.7554	36.1868	22.3781	19.3325	22.5048	18.7283	19.4048	25.74	18.8558	18.2952	17.1946	121.726	46.0252	21.2036	14.6131	24.8783	20.5641	19.2645	29.0801	37.8363	45.631	23.797	20.5952
CSMD1	232.212	105.819	493.424	4.66176	2.22087	0.00173972	0.00647647	Up	0.2107	0	0.804092	0	0.621281	1.05868	0	0.0984698	0.282809	0.123434	0.715319	2.90768	11.0533	0.110428	0.509788	0.0925181	0	0.141676	0.0612216	0.134067	1.03294	0.0123646	0.1161	1.18176	0.437136	0	0.0607478	0.106147	0.398108	0.182676	0.126729	0.195405	0.870125	0.0952217	0	0.116872	0.0311063	0.22792	0.493307	1.51656	0.147167
CSMD2	295.63	122.645	653.131	5.32331	2.41232	4.87467e-07	4.89425e-06	Up	1.10872	0.333682	0.185526	0.736538	0.708301	1.38996	0.191715	0.119278	2.62215	0.494326	8.49469	0	1.16472	1.4795	0.0018056	0.0686548	0.335476	0.576287	0.149966	0.563726	0.78044	0.124812	0.199232	0.174014	0.130671	0.583124	0.235133	0.152389	0.20419	0.295038	0.200502	0.29746	0.209058	0.300799	0.0414875	0.179625	0.166177	0.103422	0.0063233	0.153605	0.273164
CSMD3	77.0448	4.8154	226.319	47.0761	5.55692	7.44429e-09	1.15167e-07	Up	0.574102	0	0.156723	0	5.38213	0.419964	0.0813062	0.0881317	0.0527328	0.191641	0	1.79954	0	0.727217	0	0	0.0845029	0.00587046	0.0593603	0	0.0186015	0	0	0.0558284	0	0.0355101	0.0117177	0.00219915	0.0300939	0.0272495	0.00289347	0	0	0.0438656	0	0	0.00803093	0.0339985	0	0.0172543	0
CSNK1E	40.504	19.9863	82.9074	4.1409	2.04995	0.0018249	0.00674575	Up	3.86845	1.13882	0	0.936383	0	0.358026	0	0.724027	0.270982	0.603685	3.82428	5.09639	0.248254	0	0	0.463043	0.925619	0.457267	0.100033	0.528763	0.44147	0.0673438	0.189702	0.21002	0.407772	0	0.0570454	0.171298	0.0439519	0.132659	0.281727	0.415924	0.146874	0.152537	0.58115	0.0102668	0.234582	0.0591126	0	0.475997	0.299084
CSNK1G2	1992.95	1376.79	3266.36	2.37232	1.2463	2.34119e-10	5.19671e-09	Up	23.906	38.3592	22.1348	54.7516	41.3189	22.4571	29.5117	14.1876	28.3401	18.3331	65.0402	11.8829	27.3295	40.5899	3.1144	12.0797	16.338	14.2504	12.0017	18.9263	13.257	12.1766	19.5942	12.7632	14.1057	9.14244	10.4129	10.8506	11.1016	24.6146	14.2764	10.0394	8.37359	11.0838	10.7689	9.80107	13.5521	13.2779	22.91	15.5433	14.5287
CSPG4	8560.34	1988.65	22141.8	11.1344	3.47695	5.28757e-23	1.13e-20	Up	26.7522	21.1734	74.292	304.775	165.992	59.9585	168.464	43.6674	428.719	212.022	10.9212	20.1636	27.4007	8.36133	5.66716	8.28267	7.64041	12.1839	5.62594	8.20578	9.78705	15.3795	37.9346	10.5597	13.5244	8.26487	12.6895	9.39962	7.49297	2.81726	5.58907	5.18938	5.83101	4.48553	6.90104	13.2789	4.48785	8.44604	14.0637	7.5098	7.09485
CSRNP3	843.568	1145.29	381.264	0.192029	-2.3806	7.47626e-10	1.4759e-08	Down	0.230327	0.534234	0	0.0438877	10.0536	0.271394	0.224995	0.148307	1.80434	0.96115	0.363524	1.74707	0.604769	0	0.954138	4.19912	3.47917	2.51578	3.67547	2.9998	2.91112	2.03684	2.62291	4.97352	4.15578	1.86903	3.90424	2.60036	5.15194	1.36037	1.77235	4.78948	5.49431	9.68754	8.68254	4.91397	1.25533	2.83064	3.76403	3.40359	4.00294
CST2	28.9657	39.3102	7.58693	0.194588	-2.36151	0.0128067	0.0350415	Down	0	0	0	0	0	2.50431	3.3523	0	0	0	0	0	0	0	0	0.798514	1.44724	0.502703	5.64798	1.13185	20.4422	0.987138	4.32551	0.434612	5.2445	0	1.65006	1.17176	0.916273	9.39861	0.495552	2.29522	4.51632	2.32535	0	0	1.57919	0.18485	0	0.656682	0.467629
CST6	517.484	762.813	10.4724	0.0137875	-6.18049	5.24931e-26	2.14393e-23	Down	0.091171	0.0667792	0	0	0	1.06739	0	0	0	5.54163	0	0	3.7558	0.06733	0	43.5364	8.30806	153.301	31.4253	7.99958	84.138	120.993	70.3145	46.126	46.0023	129.36	111.72	30.4808	66.1746	24.0954	19.5665	43.3241	14.1797	45.3062	8.53466	100.586	54.821	23.7594	7.45742	7.5855	25.5156
CTF1	324.913	394.709	180.667	0.457379	-1.12854	0.005895	0.0183046	Down	5.16702	1.23271	7.78938	0	0	2.35962	2.60984	0.727195	3.68564	6.25943	9.68445	12.8328	1.13146	5.38581	0.019426	12.8827	2.7562	7.29427	9.73386	7.89251	5.20045	12.9985	15.534	7.42957	7.05028	12.3865	8.57201	10.0249	6.54373	1.85164	5.03335	7.59095	5.07632	6.39944	14.3863	7.5009	7.27616	3.75296	31.8724	8.84366	8.35869
CTHRC1	651.116	484.334	995.8	2.05603	1.03986	0.0072061	0.0216195	Up	33.2441	7.37879	29.803	18.2394	16.4017	48.1827	9.05922	55.4886	52.9934	60.4857	41.078	0.352674	12.1381	34.3368	0.0254923	9.43641	18.4289	34.7886	6.95679	14.0731	45.9464	14.8021	1.7208	11.2237	21.5878	14.9879	11.6548	6.20796	7.91248	6.10936	11.7359	22.9446	9.71558	17.083	41.0919	13.9267	14.1861	12.6217	17.989	2.7841	12.6969
CTIF	1634.86	1195.54	2542.79	2.12676	1.08866	1.65402e-06	1.45035e-05	Up	30.9191	7.38356	11.5369	21.2368	6.52779	6.47992	15.9997	10.9808	12.0618	11.53	10.6577	2.80669	22.7357	37.1886	1.12208	5.78129	6.54883	10.3745	4.86001	9.66848	8.20437	5.7965	9.57197	7.38887	9.22534	9.45768	7.27888	7.08584	6.53866	3.57421	7.26025	5.83205	5.7878	6.43133	6.36585	6.95979	5.26962	7.70314	4.69268	8.48839	9.02023
CTNNA3	48.7021	24.5973	98.5186	4.0035	2.00126	0.00686699	0.0207819	Up	0.869639	0.116343	0.180056	2.08381	0	0	0	0.034518	0	0.0588697	0.851221	0	0.0494556	0.00293256	0	0.0876532	0.189755	0.0981012	0.0715363	0.0648227	0.075284	0.13003	0.101746	0.0238538	0.101593	0	0.134622	0.0528281	0.103723	0.163647	0.0483528	0.0761092	0.0567182	0.10472	0	0.118942	0.0251634	0.111601	0	0.00300351	0.0821309
CTNNAL1	1304.15	1750.48	381.743	0.21811	-2.19687	5.6418e-07	5.56878e-06	Down	19.0419	20.5623	8.44632	0.0182634	0.0208231	1.84315	1.22983	4.24301	2.23206	8.8573	0.0550099	0	11.3659	0.456164	11.7295	35.9515	13.2553	28.1353	29.4306	12.6476	27.9542	28.286	15.3537	41.768	31.9994	37.2174	35.0806	24.7757	39.0965	11.8882	12.7734	28.5345	43.0088	27.9271	34.3792	63.0306	19.4061	24.0668	34.9672	36.2645	37.7486
CTNND2	22.2316	8.64935	50.3017	5.81123	2.53884	0.00650067	0.0198729	Up	0	0.727394	0	0	0	0.0120358	0.26406	0	0.0242924	0.303798	1.52667	0	0.460598	0.867267	0	0	0.183934	0.0425934	0.0473287	0.0857739	0.0482015	0	0.0807786	0.0420847	0	0	0.0874473	0.0364709	0.0062385	0.0847328	0.311907	0.00520905	0	0	0	0	0.0110988	0.00503424	0	0.0774984	0.0407536
CTPS1	915.827	485.157	1805.88	3.7221	1.89612	7.34875e-11	1.79366e-09	Up	32.212	18.8655	20.0018	11.5245	8.04419	12.5113	17.5397	16.8656	9.60208	9.12924	24.6845	0	5.2088	24.7167	49.2886	3.44567	6.88007	4.24855	6.30738	4.74187	5.80883	2.44265	4.11263	6.96651	7.16371	4.64358	4.19938	2.97653	5.02603	7.85756	4.97338	4.0218	6.83017	6.68286	3.04591	4.54208	4.57332	6.50621	1.43258	10.236	6.2075
CTSB	110923	141328	48084.9	0.340236	-1.55539	5.7493e-09	9.16448e-08	Down	408.471	632.862	515.59	219.631	219.861	237.226	412.245	762.455	232.715	534.8	71.9198	1250.06	247.586	38.1594	121.36	1021.89	579.13	605.471	1566.69	668.735	1296.9	1848.08	910.344	1475	752.142	1640.72	906.698	1264.65	1133.02	206.566	754.871	1581.66	2672.71	1443.4	677.38	1567.1	1546.4	1083.85	576.227	1569.68	1772.28
CTSE	367.228	503.313	85.9861	0.1709	-2.54878	4.75306e-06	3.72363e-05	Down	5.10002	0	2.74991	2.40413	0	0	0.551353	3.48428	0	4.04916	0.0312125	0	2.26931	0	2.76707	5.9578	11.1741	10.0766	17.0545	6.0336	29.3277	2.33046	11.7876	4.0332	4.48327	17.7591	9.04352	7.11622	5.47169	5.28367	19.7745	8.59441	1.7134	12.4495	16.3727	3.2043	18.8906	16.226	7.51843	0.146256	5.87407
CTSH	5612.88	7265.15	2198.2	0.302564	-1.72469	1.93609e-23	4.56198e-21	Down	29.556	30.714	19.881	17.9272	21.0964	21.4217	17.1062	53.0139	40.2041	23.2902	38.1016	9.82091	19.9012	35.4815	24.23	132.606	55.3333	59.1708	76.5192	83.1314	77.4578	108.742	46.614	147.203	154.203	124.026	67.5625	98.4946	116.001	72.6517	76.3748	100.233	156.221	64.6852	72.3429	116.464	113.321	111.554	108.786	161.06	76.4889
CTSL	1886.51	1194.95	3315.75	2.77499	1.47248	3.25747e-09	5.48251e-08	Up	186.333	143.011	93.413	51.2437	51.9871	99.3079	38.6051	203.675	31.0616	91.5957	24.9202	5.29752	15.7001	23.8658	60.5618	24.5444	40.2023	28.922	23.1032	33.3568	26.4329	22.0671	29.1184	22.96	29.6493	48.0403	23.696	22.3778	27.6888	33.6723	30.0258	19.253	23.7558	35.3919	21.2301	25.6224	35.7377	43.5137	13.4806	35.4486	62.5635
CTSO	627.437	750.334	373.448	0.497757	-1.00649	0.000700417	0.00297779	Down	2.56573	6.20985	0	5.19708	4.56224	4.76036	2.50486	2.90908	2.3065	5.51262	1.58458	14.5538	9.42246	0.988588	13.6147	11.1354	12.1283	13.1623	8.02732	8.25781	8.90306	10.8402	5.08138	10.1757	9.7775	15.9178	11.4945	10.0551	12.5088	9.77744	11.6025	15.2369	9.22566	10.8173	21.2637	9.64247	9.5955	12.6236	29.4301	8.536	8.26764
CTTNBP2	548.11	703.965	226.009	0.321038	-1.63918	0.00119158	0.00469755	Down	0.0263593	0.139011	1.06048	3.59822	0	1.16196	1.89402	0.515545	0.991172	0.414225	1.35474	0	1.01516	0.689109	0	2.97904	0.890504	1.23321	5.11582	3.74714	1.899	1.56325	1.9001	7.01631	1.65971	0.65651	1.81	2.04915	6.23835	0.580931	1.75729	2.95115	5.0562	3.53214	1.54183	3.20786	1.5924	2.2864	4.08745	6.47965	6.22535
CTU1	313.697	199.879	548.922	2.74757	1.45816	1.35155e-06	1.21587e-05	Up	18.1265	18.0001	12.9556	9.99168	4.5171	6.16416	10.6229	7.72386	5.77076	2.87921	21.0797	0	8.17206	18.2236	6.33047	2.98873	4.2319	2.72433	2.88129	4.8177	2.79469	3.78709	7.45888	3.35506	4.67282	9.01028	2.20645	2.77536	2.41136	4.50336	3.4584	2.38258	2.4577	3.59855	3.92646	1.38002	2.86001	2.35127	12.5472	6.60554	3.65916
CTU2	512.582	305.551	940.446	3.07815	1.62207	5.46363e-16	3.93789e-14	Up	24.2548	18.1093	32.3717	29.9776	13.9737	20.5632	17.3881	14.0919	15.8828	18.1426	2.31612	32.2745	6.29164	33.2976	4.57501	5.94879	7.51285	6.92345	5.6172	9.19658	6.61518	6.65124	8.69633	7.79058	6.35359	8.4833	5.64686	6.70349	6.29024	7.91071	9.17694	4.7781	4.70033	3.1154	6.01651	5.44885	6.0423	7.94887	3.11537	5.59344	6.54542
CUX2	269.416	151.739	512.614	3.37724	1.75585	0.00265427	0.00929553	Up	0.00724133	0.339455	0	2.16077	0	0.0774065	0.198732	0.348827	0.161813	0.171765	2.08527	12.2926	1.80025	0.219257	1.08388	0.282388	0.635732	0.536684	0.2696	1.43574	0.245786	0.0263466	0.114417	0.200579	0.411692	0.386071	0.76103	0.875399	0.965792	0.473584	1.50448	0.0693954	0.084276	0.241689	0.332621	0.142591	0.0892254	0.300643	0.354553	0.147882	0.535902
CX3CL1	1831.25	2286.83	889.733	0.389151	-1.3616	7.10827e-08	8.68652e-07	Down	4.354	18.834	1.27327	8.34018	10.9226	4.66678	30.8144	16.1269	16.0278	19.1818	2.90672	7.42147	14.9221	2.087	3.45919	33.6924	25.2154	31.0389	50.0812	20.1157	36.1736	14.2125	66.7398	27.8546	30.5103	33.5684	27.3645	33.7185	28.3638	17.5312	24.908	24.8887	20.9297	29.7344	35.0505	41.5123	25.6704	32.2811	33.0681	18.4049	13.9647
CXCL1	116.523	18.7121	318.666	17.0131	4.08858	4.10989e-09	6.76843e-08	Up	42.4798	84.2524	9.74078	4.33624	2.15737	5.73346	0	6.22761	0.814768	0.57933	0.0593676	0	0.704705	2.47848	0	0.0338269	0.613085	1.63267	0.414106	0.656675	2.13683	0.669079	0.392654	0.98193	0	0	0.566761	0.13296	0.618621	0.16475	0.524818	0.334231	0.0729617	0.681972	2.08501	0.357013	0.25896	0.998409	0	0.278186	1.24802
CXCL14	3857.51	5342.92	787.666	0.147384	-2.76235	3.2153e-06	2.63577e-05	Down	6.59069	0	8.49317	0	0.0312778	0.0977135	8.75759	3.22142	9.26931	50.3478	147.741	8.22674	16.4901	9.63996	4.12573	338.512	90.4146	352.811	65.686	135.616	104.21	125.426	266.831	21.8667	209.655	186.685	375.266	148.841	59.5109	32.217	269.025	179.056	17.0772	54.3407	502.895	79.5568	102.203	18.964	136.266	9.8974	21.0924
CXCL3	42.9684	14.5511	101.697	6.99193	2.80569	0.00131056	0.0050902	Up	28.2669	9.81897	0	0	0	2.83683	2.89898	2.4004	1.77961	1.3398	0	0	1.63541	4.96851	0	0.0369421	0.781137	0.891512	0.150748	0.92205	2.14938	0	3.51628	0	0	0	0.185687	0.174246	0.317926	0.989575	0.07642	0.365012	0.159362	1.24129	0	0.278494	0.247457	1.92416	0	0.455707	0.941087
CXCL5	119.91	41.9992	877.439	6.68778	2.74153	0.00490032	0.0156658	Up	23.3973	141.45	31.4729	0	0	1.40978	1.07399	8.95582	1.21215	1.1168	0.0286115	0	1.99529	0	0	0	1.10801	0.136842	0.119744	0.150703	6.30086	0	0.908328	0.428864	0.346408	0	0.505315	0	0	5.02201	0	0.0439306	0.550887	0.0730373	1.44286	2.31049	0.265205	0.226433	0	0	0.386658
CXCR1	13.8068	2.83012	36.4918	12.8937	3.68859	0.00126328	0.00492739	Up	5.66291	0.771695	0	0	0	0.0111727	0.140816	0	0	0	0.36847	0	0	1.76684	0	0.01615	0	0.186398	0.0527218	0.0149293	0.134235	0	0	0.0439502	0	0	0.0135294	0	0.0173734	0.314627	0.133634	0.0145066	0.0116114	0.289417	0	0	0.0309088	0	0	0	0.184427
CXCR5	214.249	285.889	66.1924	0.231374	-2.1117	0.00175497	0.00652133	Down	0	0.808776	0	0	0	0.336015	0.598885	0.660753	0.0924808	1.07648	2.47979	0.163868	0.413938	1.74612	0.0789654	0.574011	11.884	0.732002	0.720719	5.15933	0.528487	0.764188	1.08658	0.745004	0.75059	2.98926	0.710209	0.381821	1.10199	39.2253	4.8045	1.01534	0.222222	1.13746	0	0.239664	2.18871	1.58688	4.92243	1.47064	0.884346
CYB561	1939.68	1441.71	2968.83	2.05935	1.04219	1.16454e-05	8.22243e-05	Up	8.61063	21.6149	18.8988	21.5629	4.8501	71.5654	21.7065	10.3268	13.5773	17.3515	34.2228	23.6489	35.4825	120.726	21.2821	15.5243	12.8959	15.7055	12.1476	20.3628	16.5739	16.572	19.0795	16.4518	20.5157	17.3759	16.4587	13.3667	13.2023	8.76149	22.0893	11.4289	14.5854	10.5384	16.9841	12.9605	14.0125	13.167	20.9402	18.6004	13.3883
CYBRD1	8199.33	10846.9	2727.75	0.251493	-1.99141	1.45482e-17	1.35727e-15	Down	15.6364	12.208	47.6885	15.1535	13.6522	13.0523	22.0415	45.6987	15.8354	44.2099	4.90188	57.3335	23.7345	1.63373	52.0505	124.798	104.497	128.741	129.801	79.6037	82.5441	110.512	70.8319	128.552	74.954	138.812	120.299	133.884	142.391	38.1631	76.1058	140.186	103.863	123.381	173.61	153.978	74.2258	129.548	93.4151	87.0381	112.56
CYC1	1165.26	730.067	2064.64	2.82708	1.49931	1.65815e-13	7.10375e-12	Up	64.0718	45.7391	14.9342	35.6392	11.1555	30.3635	28.2252	23.3717	40.3577	27.553	127.938	23.9211	22.711	98.4686	36.8809	12.6569	13.6001	13.8087	19.8713	20.7422	15.8587	15.0758	12.8888	15.8036	14.7589	11.9675	16.9861	14.438	14.835	21.4169	24.7279	14.5175	20.6597	12.554	7.54697	16.7729	18.8204	15.4151	12.1928	25.0294	18.5489
CYFIP2	1960.78	2457.23	934.779	0.380389	-1.39445	2.18726e-06	1.86628e-05	Down	7.75348	2.70172	0.00620597	4.13095	4.57744	1.7128	3.58984	4.81493	1.34568	5.06655	2.73152	9.94369	13.6661	4.16383	11.4853	12.7114	26.0249	10.1295	15.8166	16.4509	11.3619	9.55169	13.8872	10.9732	13.2617	14.1024	18.5971	12.074	13.0249	56.0423	17.5474	13.0298	13.8341	15.1988	18.5842	8.70584	16.6161	17.6219	5.46353	14.7182	14.6839
CYP11A1	30.3261	9.48046	73.4072	7.73081	2.95062	0.00198564	0.00726617	Up	0	0	0	0	0	0.438916	0.265797	0.844072	2.49604	0	4.33353	0	3.52756	0	6.71577	0.257207	0.103593	0.305857	0	0.14266	0.213785	0.169581	0.0796159	0.23332	0.0662467	0	0.172377	0.0134797	0.0922307	0	0.124149	0.107816	0.0123283	0	1.55827	0	0.147678	0.0148853	0	1.12812	0.195815
CYP19A1	29.9217	10.483	204.596	6.68523	2.74098	0.00317367	0.0108036	Up	0	0	0.410837	0	14.2314	0.395131	0	0	0	0.127866	2.11617	0	0	0.0212319	4.19294	0.119872	0.287547	0.0665867	0.0863212	0.0912566	0	0.174338	0	0.102342	0.0817263	0	0.171306	0.144122	0.0227563	0	0.182332	0.0886723	0.106463	0.0552838	0	0	0.047233	0.153029	0	0	0.0495527
CYP1B1	1603.8	2063.51	932.783	0.316807	-1.65832	5.46124e-09	8.76688e-08	Down	5.42008	11.3721	9.16713	3.68959	43.8063	2.00077	4.46824	6.84093	0.573856	2.92123	4.24757	0	3.61697	2.99442	4.96116	13.3416	12.242	15.6437	11.9817	14.5987	12.3165	21.5455	6.75828	25.6204	19.0976	14.0243	29.2521	21.9276	20.2062	11.0553	11.8236	19.3056	18.2378	14.6362	26.7993	17.046	16.8163	30.4311	23.8687	22.4382	10.2155
CYP26A1	14.5751	20.7433	1.8275	0.0926308	-3.43236	0.000113758	0.000619851	Down	0	0	0	0	0	0.399296	0	0	0	0	0	0	0	0	0	0.0320652	0.145289	0.504665	0.0654233	0.0444625	0.75958	0.118919	0.130272	1.0326	0.991053	0	0.389502	0.289883	0.0344943	0.234255	0.0165829	0.964876	0.0345809	0.251399	1.26694	0.628494	0.168763	0	0	0	0.0704181
CYP26B1	527.199	211.785	1179.06	5.56835	2.47725	2.32934e-11	6.19551e-10	Up	8.23742	21.3745	9.70161	32.3375	8.56198	1.30745	1.29054	4.97529	12.93	7.28025	1.22738	3.83648	21.1275	3.05839	8.63574	0.70767	3.03044	1.43263	0.584344	2.61673	1.87532	1.7085	3.6047	1.45004	1.15794	0	2.26675	0.896649	0.716499	4.2576	4.62425	1.77984	0.814071	0.83924	2.52636	2.30969	1.29065	2.39948	4.13231	1.23242	0.775225
CYP26C1	17.9905	23.4017	21.9088	0.287504	-1.79834	0.0130921	0.0356739	Down	0	0	0	0	0	0.0190923	0	0.298868	0.0578021	0.0834076	0.508564	0	0.287465	2.90843	0	0.0413962	0.145886	0.289566	0.405416	0.204093	0.160569	0.511748	0.560604	0.22531	0.239897	2.56897	0.115597	0.13017	0.163285	0.201616	0.171268	0.0619729	0.0694463	0.649114	0	0	0.250884	0.26353	0	1.07804	0.254547
CYP27C1	37.2012	26.5207	258.579	7.80074	2.96361	0.000545362	0.00240019	Up	0	5.8565	0	2.21101	0.0101648	0.65628	0.207527	0	0.680993	0.308286	18.569	0	0	0.00767855	0	0.0459019	0.115546	0.160541	0.0749237	0.0282884	0.0699465	0.0945746	0.088803	0.00693981	0	0	0.205086	0.0300704	0.238666	0.22356	0.181996	0.109949	0.0550035	0.49698	0	0	0.0512457	0.0066412	3.96487	0	0.134406
CYP2S1	311.567	385.249	159.291	0.413852	-1.27281	0.00175543	0.00652173	Down	0.0826543	0.877845	6.76311	3.22469	0	3.75503	3.31419	4.47555	6.63953	4.73293	0.907242	0	0.613683	0.824045	0.0135952	5.71669	3.72005	10.0343	9.38075	7.81449	7.63288	6.65358	7.39468	6.1512	4.21455	7.96102	4.94193	5.7729	6.05163	3.59139	4.56048	9.90119	8.89801	7.25435	4.48144	1.28372	7.65285	5.50377	7.42734	4.48561	8.14698
CYP39A1	117.219	156.3	36.4514	0.233563	-2.09812	8.49111e-05	0.000479736	Down	0	0	0	0.697763	0	0.226379	0	0.233049	0.422886	0.673344	0	0	0.979039	0	0.547852	2.26274	1.21979	1.58521	1.40348	0.79807	1.01849	2.18615	1.25265	0.599988	1.00196	2.26834	0.909877	0.92497	0.883784	0.440817	0.71292	1.48215	0.720816	0.959153	0.390626	0.3779	1.21922	1.82526	3.16133	1.04493	0.752256
CYP4A11	53.2656	70.8689	39.6264	0.238725	-2.06658	0.00262799	0.0092228	Down	0	1.03056	0	0	0	0	0.529332	0	0.120459	1.33263	0	5.78075	0.0748845	0	0	1.5241	1.30297	1.55389	0.574991	4.30646	1.41021	0.622114	0.884567	0.182601	0.26386	0	0.421582	1.00597	1.02086	0.665264	1.21948	1.2786	0.971731	1.62652	0.70445	0.325178	0.701709	0.287079	0.585331	0.29561	2.58923
CYP4A22	76.8254	35.8905	161.424	4.49417	2.16805	0.000714935	0.0030304	Up	2.39148	0	0	0	3.49353	0.0349806	1.23446	0.557539	1.27085	1.4263	3.62065	8.52256	2.02775	0.253752	0	0.242706	0.137464	0.360766	0.222839	0.8881	0.512735	0.175022	0.223034	0.321074	0.410234	0	0.347345	0.262345	0.217577	0.751109	0.334714	0.772113	0.334456	0.600312	0	0.106731	0.30967	0.280923	0	0.467805	0.381986
CYP4F3	23.3002	9.12229	66.0978	25.429	4.6684	0.00021307	0.00106154	Up	2.43074	0.0264747	0	0.348666	0	0.0183987	0.173916	0	0	0.0803774	0.303388	3.41335	0.0173138	0	0	0	0	0	0	0.0491696	0	0	0	0.00603123	0	0	0.0222795	0.0052267	0.035762	0	0.0825228	0	0	0	0	0.130318	0	0	1.48866	0.191372	0
CYP7A1	9.46438	0.633927	27.714	43.1983	5.4329	5.12805e-05	0.0003062	Up	1.38826	0	0	0	0	0.00954946	0	0	0.433666	0.0139061	2.61638	0	0	1.05294	0	0.0276071	0	0.0144833	0	0.051041	0.0114732	0	0	0	0	0	0.0115637	0	0	0	0.0571091	0.0495956	0.00992434	0	0	0	0	0	0	0.0141897	0.0485021
CYP8B1	23.6504	11.7144	119.188	4.11307	2.04021	0.0121232	0.0334603	Up	0.0146348	0	0	4.06577	0	0.0670456	0.302535	0	0.112767	0.130177	2.60799	0	0.168246	0	11.593	0.107681	0	0.293758	0.369103	0.238902	0.0537013	0.133117	0.0749961	0.0390722	0.0728031	0	0.117271	0.110046	0.0695031	0.236002	0.322992	0.241809	0.147097	0	0	0	0.195782	0.177607	0	0.0110693	0.331068
CYRIA	1729.6	2137.55	1176.49	0.4147	-1.26986	3.16843e-05	0.000201986	Down	1.7725	2.49029	4.75989	4.83504	4.37772	3.06026	2.90384	6.64514	4.12931	9.74265	1.57947	48.9907	33.2669	0.00765495	8.66798	15.3146	18.0735	14.5964	17.9887	11.9645	19.8989	11.4932	12.952	20.6793	17.9519	18.9107	19.6342	15.6065	15.4656	16.4833	15.785	22.9156	13.2754	16.6916	26.868	20.112	16.0344	13.9301	15.3808	16.9661	14.3038
CYSLTR1	81.6896	103.995	35.5917	0.343154	-1.54307	0.0105195	0.0296668	Down	0	0.514503	0	0	0	1.07267	0.243592	1.04517	3.10123	0.830272	0	0	0.509257	0	0	0.866054	5.10559	1.2458	0.786613	2.78918	1.25392	0.448975	0.178359	0.925006	0.512684	3.79746	0.819142	0.911426	2.14883	7.89179	3.22191	1.41783	0.522238	1.42373	0.573996	0.2422	2.44616	1.56427	2.34023	1.00516	0.613527
CYSLTR2	1046.26	1491.51	126.077	0.0845759	-3.56361	3.04395e-14	1.52024e-12	Down	0.011033	1.66473	1.56448	0	0	2.36436	0.786469	3.01303	0.459073	0.327129	0.72661	2.0838	1.28952	0	1.04529	19.8483	3.26139	17.9127	7.60579	1.48586	5.4924	38.6868	10.3371	9.7499	18.1591	22.3009	13.853	26.9498	9.44024	3.58802	6.42333	14.1243	9.00578	14.5114	9.52626	13.5309	9.71033	8.70318	5.32574	6.24206	4.30003
CYSTM1	655.914	792.166	374.327	0.472653	-1.08115	0.000205986	0.00103099	Down	9.35991	11.9601	6.02678	4.1593	19.9708	21.7704	29.2695	27.4177	19.3203	43.9074	4.67591	13.2924	58.5803	0.0504549	12.9007	30.6643	27.8642	35.8666	38.8108	39.6388	39.9861	25.6654	31.8599	42.591	40.8816	51.3141	50.4507	31.8514	61.5943	23.8099	37.4881	67.8212	33.8652	42.115	65.9422	50.44	47.8637	44.6859	12.1999	78.392	41.1998
CYTB	28356.7	34341.4	15988.4	0.465571	-1.10293	0.000217627	0.00108131	Down	504.397	495.154	522.535	140.421	585.556	630.284	121.627	513.681	391.465	163.117	592.643	119.374	2124.96	424.689	905.758	575.295	628.03	560.315	2748.44	678.498	922.875	480.051	1587.48	1411.81	1137.02	1069.54	1254.36	1125.45	5471.8	642.929	844.842	1731.81	1357.72	2080.45	903.343	508.081	1814.02	1177.09	779.786	1257.95	767.075
CYTH4	1132.06	704.518	2015.64	2.86151	1.51678	2.83747e-06	2.36079e-05	Up	21.2162	47.2969	52.3297	36.6529	17.9976	24.0307	36.7343	43.53	48.1439	21.8777	7.54156	2.67773	4.87683	12.6298	8.16656	4.38687	34.8528	5.07397	4.94117	20.5493	6.64219	3.36171	4.22859	3.19985	4.07604	10.9363	6.94176	5.51578	6.0577	41.857	23.2444	6.86702	2.60992	8.21783	6.95353	8.25811	18.8171	21.2014	7.19009	8.06981	6.87336
CYTL1	26.3088	10.0088	59.9956	6.00722	2.5867	0.00160713	0.00604903	Up	6.2872	4.25089	11.6824	0	0	0.172327	4.20595	0	1.93782	3.19059	0.249812	0	0.74133	0	0	0.854038	3.6547	0.0373374	0.261377	0.263163	0.236619	0.0439907	0.495673	0.0645601	0.481179	0	0.268297	0.0559482	0.382807	0.259969	0.147225	0.127855	0.79312	0.637702	0	1.34131	0.374575	0.463367	0	0.365804	0
CYYR1	346.041	420.789	191.562	0.455645	-1.13402	0.000500517	0.00222306	Down	0	1.93758	0.391814	1.30711	0.613657	1.14113	0.63921	1.59144	1.60302	1.67503	0.625298	0	2.75763	0.304624	4.18884	3.25276	2.04285	2.47145	1.95466	2.65316	1.63973	4.42079	3.14006	3.31577	3.00788	4.32019	2.60889	2.83716	3.83277	2.54665	1.98588	1.91426	2.10146	2.69731	4.68203	3.71055	2.01408	4.7711	2.57233	4.30688	2.5038
D2HGDH	2379.69	1764.89	3650.27	2.06813	1.04832	8.64981e-07	8.13885e-06	Up	27.4087	16.0535	19.0209	42.5692	18.7616	11.2157	41.282	10.486	13.0605	15.4983	63.2703	21.4596	16.3498	58.7178	6.58765	14.5416	12.2052	14.7334	14.3206	20.4509	9.73697	12.7169	23.8236	13.2688	10.5011	13.8946	7.99577	10.4326	14.0382	18.4533	13.5196	8.75279	8.84337	8.77921	8.20798	6.64095	12.4671	13.2184	21.2372	16.5555	17.9411
DACH1	62.7646	29.0996	132.339	4.55355	2.18699	0.000409246	0.00187196	Up	0.505002	0	1.00156	0.735309	0	0.919107	0.68261	0.255381	0.0367099	0.508529	0.639822	0	0.0638987	0.344798	1.18484	0.185787	0.370607	0.16919	0.0743825	0.0680498	0.0262226	0.342343	0.0854489	0.187611	0.0880288	0.444965	0.102781	0.124006	0.0490225	0.332918	0.0580114	0.0787175	0.108372	0.0510404	0	0.00264261	0.0536709	0.0760757	0	0.0144139	0.141647
DACH2	17.537	25.2188	22.0715	0.0643486	-3.95795	1.76619e-05	0.000119693	Down	0	0	0	0	0	0	0	0	0	0.0585681	1.74473	0	0.0454174	0	0	0.156967	0.15805	0.115898	0.251467	0	0.0869786	1.17146	0.431891	0.0791053	0.0224605	0	0.379881	0.191949	0.00625402	0.169887	0.0300657	0.0626642	0.121215	0.234412	0	0	0.100138	0.161497	0	0	0.0561757
DAGLA	631.915	389.629	1132.64	2.90705	1.53955	2.50664e-08	3.42525e-07	Up	8.96897	5.05151	5.24997	10.158	8.94876	12.0692	11.6923	5.96824	9.3159	4.98777	3.99788	0	5.49792	6.20227	4.90736	2.46314	1.42654	2.19581	2.93727	3.52104	2.54503	1.64078	3.99852	2.78878	3.57751	1.15584	2.20827	1.86839	2.11182	0.94709	2.17095	1.6358	1.84638	1.96366	2.42939	2.96914	2.21528	2.21863	1.31455	4.97526	2.64092
DAPK2	13277.5	18889.9	1678.48	0.0888569	-3.49237	3.07299e-30	2.5672e-27	Down	0.835624	0.676774	5.18047	1.69185	0.672977	11.8725	1.78961	1.20263	3.46052	10.6173	7.16845	7.59345	5.03958	7.47872	1.412	56.5572	16.3184	49.0206	75.3634	22.8375	54.5915	105.303	99.8289	87.4225	64.2612	64.0384	38.2971	67.3546	68.7526	9.3892	12.5564	38.8928	100.521	54.0752	16.4766	41.2174	49.36	49.6238	27.5532	81.9232	68.7281
DAPK3	736.567	475.848	1275.38	2.68069	1.42261	3.78892e-11	9.73939e-10	Up	39.9959	47.3846	31.6694	24.0508	11.9796	13.9172	16.7462	14.2297	20.6852	20.599	29.0254	2.20279	12.7347	35.4828	5.80972	7.10521	9.70807	7.85613	6.15322	10.0049	9.48667	10.5661	17.7857	8.77763	6.92974	14.2601	6.57809	7.16974	8.03593	8.86282	9.41543	6.85032	5.40821	5.9929	7.317	5.88023	7.68027	9.12382	12.1858	11.715	8.85099
DAPL1	206.414	291.639	30.283	0.103697	-3.26955	5.4879e-05	0.000325257	Down	0.0983119	0	0	0	0	0	0	0	0	3.13358	0	0	29.5742	0	0	18.2288	1.42029	16.1665	41.148	11.5684	32.9483	8.04814	10.7477	42.7832	6.56748	45.0692	17.1495	17.6283	40.6202	0	14.4401	25.6004	46.027	18.1484	33.7829	36.1002	1.93819	14.5057	10.42	22.7542	48.1656
DAW1	28.9167	6.92358	74.3691	10.7222	3.42253	0.00311071	0.0106149	Up	2.88597	0	0	0	0	0	0	0	0.0855293	0.267405	3.90593	0	7.9489	0	7.57685	0.0204179	0	0.0856936	0.383263	0	0.56004	0	0.355509	0	0.0394415	0	0.718402	0.112357	0	0	0.0211186	0.660246	0.0146799	0.114344	0	0	0.234462	0.283595	0	0.335825	0
DBF4	145.696	97.8858	244.505	2.49972	1.32176	0.00437108	0.0141811	Up	3.82464	0.97346	1.36351	1.58275	2.8007	3.08188	1.0737	1.94685	1.52473	1.77326	0	0	1.21665	2.24652	16.0989	1.19519	3.70876	0.969035	1.16164	1.24547	0.930196	1.14171	0.428815	1.37987	1.19636	0	1.13779	0.785816	1.15716	3.0825	1.89926	1.46395	0.937423	1.43601	0	0.671661	1.02934	2.01848	0.969705	1.65306	0.925816
DBF4B	726.427	543.126	1105.25	2.03421	1.02447	2.04966e-06	1.76031e-05	Up	8.67427	3.24919	0.911736	3.53878	2.34957	2.51591	8.09911	2.8061	4.73204	3.98888	9.72542	6.01019	8.90799	7.71545	1.0528	3.65488	1.91557	4.00659	2.90865	4.14346	2.47487	3.19199	4.12114	2.63916	2.76173	1.47145	2.82191	3.41995	2.41089	2.34133	3.35715	1.82115	2.15385	1.73113	1.2106	1.0795	2.52305	1.8942	2.13531	3.15431	2.02858
DBN1	2933.36	1896.08	5077.07	2.67768	1.42098	8.32392e-12	2.45691e-10	Up	25.5938	20.4293	37.4111	83.7197	60.5048	65.5578	83.8555	63.9666	51.4583	45.867	18.6618	19.3276	38.6725	34.4352	9.71181	17.728	9.51163	24.4276	12.7241	20.647	23.8354	15.6788	17.6399	15.7876	25.2949	4.42877	17.4269	17.5788	15.2078	5.31107	18.9796	17.2929	16.2284	14.4505	26.8208	12.6712	15.3552	13.2834	18.0753	22.6539	25.3136
DCAF15	744.536	456.535	1339.74	2.93474	1.55323	2.6183e-07	2.81908e-06	Up	15.8267	26.2798	19.2865	22.6792	7.28125	38.1668	18.684	13.8337	18.633	11.537	15.9062	11.0271	8.3016	103.148	6.18808	8.13224	7.13607	9.04875	8.75849	10.7162	7.37251	9.1847	12.4368	9.60761	9.14389	0	7.98982	8.10509	7.12336	15.6333	13.262	7.0365	6.17518	5.70505	8.75812	5.61422	9.64766	9.59064	9.90043	10.1653	7.12823
DCDC2	429.413	574.941	232.827	0.223698	-2.16038	4.0982e-05	0.000252331	Down	16.7835	0.237511	0	2.04217	0	0.0113834	0	4.06607	0.465255	0.90343	0	3.28229	1.56398	0	0.0588535	9.0088	1.73964	6.05993	5.10299	1.93177	3.81576	7.83139	3.26608	7.56762	5.79286	7.29295	4.03885	7.03675	8.59381	0.961675	2.00826	4.57442	5.25264	8.38545	3.7773	7.45506	2.61379	4.87799	4.48285	6.01319	4.66147
DCHS2	418.491	523.084	202.33	0.386587	-1.37114	0.0186498	0.0476988	Down	0.194461	0	0	0.136966	4.17224	0.167922	0.40843	0	0.797363	0.375806	1.37664	0	0.026614	0.00256446	0	1.17787	0.594283	1.3163	1.29493	1.13844	1.05972	2.38788	1.19819	2.54951	2.00878	3.50273	0.620727	0.626672	3.05368	0.370209	0.319769	1.40915	1.97109	1.14183	0.27661	1.38105	0.831294	0.649876	1.80824	3.83207	1.33094
DCLRE1B	327.833	226.587	537.074	2.36995	1.24486	5.24659e-05	0.000312669	Up	4.6744	5.75778	21.8723	6.92087	9.5788	3.03676	3.24203	6.65012	6.84671	3.88113	4.82173	0	0.645506	2.17697	3.36175	2.799	1.52875	2.08072	2.90811	3.63771	3.48541	1.04699	2.09807	2.60464	3.33191	5.47366	2.99376	2.176	2.82216	2.43972	2.78824	2.35646	2.69558	2.35991	1.77927	2.66289	3.36042	3.07536	0.485151	1.30594	2.1049
DCN	5024.08	6486.04	2002.68	0.308765	-1.69542	1.09912e-05	7.83275e-05	Down	5.59774	14.5726	14.06	2.96284	55.7309	9.30646	8.29254	11.7253	15.5314	10.3876	8.91422	0	0.890118	1.77493	9.02294	51.0181	59.0244	145.054	31.9404	59.185	55.7278	26.918	3.30534	42.759	40.3541	18.4672	62.9074	36.0514	52.7315	18.4708	37.6688	70.1963	33.1506	35.785	73.6848	32.0719	28.3085	37.1916	30.4841	6.10992	38.4039
DCP1B	338.006	408.445	192.432	0.471149	-1.08574	0.00780474	0.0231547	Down	3.41499	0	1.06559	0	4.65541	3.08188	0.98925	4.78985	1.23707	3.35836	2.24887	0	2.52869	0	1.50386	6.19667	3.85554	4.52713	5.22068	4.64559	3.83586	4.30668	4.33436	4.55869	4.00296	3.63219	5.057	5.56388	3.7369	6.83809	3.20985	4.08241	3.50516	3.82344	5.84608	4.15828	4.29167	4.17135	6.36379	5.6188	4.05395
DCSTAMP	2034.57	2978.8	83.1679	0.0279286	-5.16211	1.83379e-13	7.76573e-12	Down	2.63771	0	0	0	5.78254	4.68916	0.883152	1.50542	0	0	0	0	1.20607	0.0147573	1.26214	86.0271	4.10823	28.8486	54.1179	13.8364	22.3641	57.2365	5.39313	115.849	64.7423	111.608	23.5629	42.1417	74.0386	1.36058	16.1048	73.5091	114.833	48.1685	0	70.0292	100.95	43.7153	14.6645	47.2473	32.8574
DCX	13.8114	5.35791	149.523	13.937	3.80084	0.000114722	0.000623807	Up	0	0.130959	0.340866	0	6.92618	0.0113763	0	0	0	0.0165664	0	0.928133	0.0428222	0	0.863875	0.00411105	0.0372547	0.00431351	0.00335515	0.022802	0.0273361	0	0	0.029834	0.0397069	0	0.0275518	0.00646358	0.00442249	0	0.00425215	0.00369271	0	0.0552543	0	0	0.015736	0	0.386212	0	0.0036113
DDA1	1233.38	878.287	1967.24	2.23987	1.16342	9.26963e-05	0.000517203	Up	17.1418	15.8485	12.9993	24.1006	4.89055	15.1221	13.1226	12.282	11.3994	9.34439	15.6242	0.0151778	18.3393	98.7223	6.74055	7.72465	8.71684	7.8476	11.5512	9.35474	10.4344	8.03262	9.67298	7.07848	10.1628	5.11867	8.04998	8.45678	7.68687	13.2657	8.01007	10.0949	8.11547	9.87217	11.4949	8.04318	11.628	8.90406	11.2496	11.6135	10.062
DDAH1	2123.42	2638.07	1059.81	0.401697	-1.31582	7.04587e-11	1.72202e-09	Down	13.7171	4.20396	10.259	6.14104	6.86557	3.30637	2.30447	15.283	8.45415	9.89505	6.49962	9.1899	9.41527	2.26991	9.34563	24.3941	10.0925	18.8914	20.1119	13.2271	18.9436	28.4012	14.3152	22.0954	18.6129	16.9551	22.7413	28.7796	22.5416	5.68559	11.2038	24.0879	29.8573	31.5359	41.891	26.6938	15.2752	15.6171	13.7401	24.2565	21.0494
DDIAS	55.6855	29.089	110.652	3.79965	1.92587	0.000651542	0.00279652	Up	1.15562	0.607704	0	1.19415	1.43393	0.512824	1.03499	1.76008	1.88365	0.0658927	4.89777	0	0.255487	1.11602	1.77408	0.436045	0.905547	0.0343139	0.471526	0.0906948	0.525525	0.215619	0.227768	0.286772	0.115818	0	0.136984	0.171392	0.187631	1.04858	0.879469	0.499383	0.133239	0.122096	1.41276	0	0.657191	0.681351	0	0.112061	0.25855
DDIT4	1848.28	1092.69	3409.83	3.1207	1.64187	1.6865e-09	3.0686e-08	Up	131.745	169.241	65.5716	84.3328	6.47469	100.286	120.187	50.8894	118.947	48.6793	89.2	13.3101	14.5873	99.854	26.2258	41.8532	14.5135	7.21553	16.9301	17.7662	21.9362	19.9302	20.1941	16.3804	27.558	26.3034	14.784	15.341	52.9116	27.0606	76.4282	20.1675	25.4581	29.8402	42.4486	15.6042	12.9435	46.0582	41.7862	37.4764	26.4039
DDR2	2718.18	1810.19	4594.69	2.53819	1.3438	1.22816e-05	8.62201e-05	Up	4.70661	1.37513	10.2945	7.15794	39.2307	10.7677	18.8729	15.4372	21.7531	22.648	0.986658	60.1178	7.391	0.635196	3.28335	6.37357	11.7175	9.9604	3.61547	6.85403	9.2227	6.38988	2.40892	5.85741	7.08991	6.87114	7.4789	6.51555	6.72163	8.96129	5.70847	6.76958	4.06505	6.77523	10.0325	7.36948	4.27918	7.73319	5.68384	2.2357	4.09467
DDTL	453.24	259.384	853.875	3.29146	1.71873	1.69858e-08	2.42002e-07	Up	5.73271	15.1487	4.60829	17.2657	8.70533	2.6865	6.49574	0.903987	4.71778	0.838315	26.8248	9.22915	6.77481	7.93923	2.00133	1.67383	2.47028	1.58565	2.13886	4.25291	1.4151	1.89186	4.16344	2.75911	2.58669	8.43811	1.56248	2.34594	1.73889	4.21585	2.06764	1.89011	1.58853	1.97116	0.408149	0.958999	2.85567	2.78984	3.33964	3.71661	2.529
DDX11	902.941	313.031	2122.09	6.77884	2.76104	7.31003e-25	2.20248e-22	Up	12.2932	7.81766	6.17736	7.12587	3.39502	26.5231	23.1026	4.14011	8.41482	8.58423	20.0976	6.20409	7.57365	24.7542	3.85901	1.18653	2.05046	1.13494	2.45468	2.51	1.30731	2.3196	1.94102	3.08381	1.42319	1.73965	0.832184	2.67679	1.22892	1.56567	4.635	0.922029	1.14273	1.29805	2.2285	1.56846	3.6492	0.886295	0.259228	3.86907	0.925939
DDX39A	797.69	503.754	1405.16	2.78956	1.48004	9.47912e-11	2.2655e-09	Up	9.99741	43.8426	4.67463	17.2543	21.1938	35.015	14.1771	14.731	20.1701	18.7241	18.7181	9.36178	11.0481	66.5424	12.3418	6.93248	12.1761	5.99026	9.08832	15.2384	8.43461	5.83617	10.0315	6.67279	8.07433	5.5414	6.29375	6.11559	5.16299	18.658	15.2006	5.86074	5.72851	4.81337	8.53961	10.7243	12.1421	11.26	7.73569	9.72225	8.19773
DDX53	25.0775	33.4265	7.82287	0.234859	-2.09014	0.0130697	0.0356234	Down	0	0	0	0	0	0.0756854	0.508748	0	0.194768	0.220429	0	0	0.284891	0	0	0.459486	0	0.0688736	0.366072	0.242719	0.172771	1.14958	0.368273	0.466434	0	0	0.100815	0.223608	0.164765	0.452904	0.282891	0.0982689	2.28104	0.490135	2.05756	0	0.261724	0.132959	0	0.0674773	0.211425
DECR2	293.187	184.041	518.755	2.81797	1.49465	0.000330764	0.00155556	Up	18.7219	9.99165	9.46741	29.0627	0	5.38493	15.9751	4.08368	15.1768	10.3695	32.2649	0.0395934	8.60129	33.9742	0	5.86346	9.3586	3.59999	4.86892	9.16006	8.21486	4.93785	6.717	5.01696	9.0266	4.22522	3.38909	3.94516	6.50046	3.95937	4.76701	5.45079	3.60816	3.24063	10.137	3.76397	3.52826	4.04536	1.12253	5.63268	2.45163
DEFA3	7.39843	0	22.6885	134.966	7.07646	0.00365138	0.0121538	Up	0	1.91843	0	0	0	0	5.40104	0	0	0	14.2536	1.17072	0	0	0.123088	0	0	0	0	0	0	0	0	0	0	0	0	0	0	0	0	0	0	0	0	0	0	0	0	0	0
DEFB109B	3.9488	5.54641	0.647085	0.123717	-3.01488	0.00263032	0.00922747	Down	0	0	0	0	0	0	0	0.0733535	0	0.675555	0	0	0	0	0	1.11762	0.225066	0.469064	0.547273	0	0.805083	0	0	0.473118	0	0	0.686599	0.585724	1.12213	0	0.693586	0.803113	0.482122	1.83594	0	0.112338	0.071299	0.51744	0.233322	0	0.785406
DEFB131A	3.16727	4.69982	0	0.0439798	-4.50701	0.00566011	0.0176917	Down	0	0	0	0	0	0	0	0	0	0	0	0	0	0	0	0	0	0.687315	0	0	0	0.101224	0	0.222832	0.316345	0	0.0685956	0.193108	0.35234	0	0	0	0	0.550265	0.0647054	5.67898	0.0783554	1.06622	0	0	0
DEFB131B	2.70025	3.95148	0.114379	0.0682377	-3.87329	0.000120312	0.000649023	Down	0	0	0	0	0	0.128985	0.180629	0	0	0	0	0	0	0	0	1.30511	1.12639	0.58688	1.06514	4.13648	0.619876	0	2.38063	1.18391	0	0	0.780959	1.46568	0.401138	0.681045	1.54275	0	2.14478	0.8353	0	0	0.178415	1.29482	0	0	0.65512
DEFB135	2.81471	4.17666	0	0.0495015	-4.33638	0.00381786	0.0126293	Down	0	0	0	0	0	0	0	0	0	0	0	0	0	0	0	0	0	5.29566	0.433588	0.12278	0.55198	0.820964	0.616691	0	0	0	0.222534	1.775	0	0	0	0.715818	0.572957	0	0	4.60586	0.508393	0	0	0	0.700036
DENND2A	618.326	215.502	1450.83	6.73264	2.75117	1.64635e-19	2.14597e-17	Up	19.8025	2.88285	9.04636	6.5707	51.6995	6.12621	7.8422	6.88379	11.1371	9.36399	4.12723	10.5856	2.46227	2.08717	1.60987	1.89108	0.99071	1.40579	0.859958	1.86427	0.771414	3.32122	2.85933	1.50656	2.21743	3.87532	1.95837	1.31657	1.14103	1.12155	0.909426	0.539054	1.13888	1.46937	1.27933	1.59922	0.600986	1.63558	1.58428	1.50641	1.17081
DENND4B	3828.23	2659.76	6243.07	2.34731	1.23101	1.33765e-09	2.48832e-08	Up	53.5952	27.8705	25.4105	51.3708	46.8438	40.197	66.7546	33.8479	46.6966	39.2287	45.957	19.2914	18.0809	97.5103	7.82523	13.8323	31.6807	15.3178	17.0967	30.9982	16.9948	14.7851	20.7888	17.803	18.6018	21.0257	12.5142	14.8309	13.2455	57.2585	28.158	13.7775	12.0082	14.4365	7.69811	18.058	21.6563	22.3077	24.632	19.2891	19.9573
DENND4C	2458.03	2955.39	1760.51	0.48375	-1.04767	2.61003e-11	6.85282e-10	Down	6.50026	4.8266	3.28165	3.0193	5.43186	4.87391	3.74237	4.67635	4.55651	5.8397	6.84537	21.6432	9.06306	4.29167	35.6493	16.5826	17.0349	14.9664	16.9428	11.5891	15.9795	17.8074	13.1848	19.726	16.7281	14.6764	14.0413	13.7739	16.6573	11.6471	11.6756	14.6548	14.7166	19.5246	11.0418	13.1202	14.6287	18.7346	15.4918	16.482	13.6102
DEPDC1	114.208	24.5361	299.53	12.2186	3.611	2.94943e-09	5.01457e-08	Up	3.12696	3.20802	5.30704	1.60699	3.78392	0.471809	0.566329	2.5455	1.42056	1.29861	0.013153	0	0.00975802	0.00752205	10.5882	0.157382	1.03004	0.133679	0.256888	0.249406	0.267855	0.0092647	0.0347972	0	0.101339	0	0.15068	0.0589151	0.0806213	0.127752	0.43409	0.0538541	0.0700473	0.243426	0.414559	0.192092	0.294036	0.240716	0	0.439131	0.0921668
DERA	452.904	591.335	166.814	0.28231	-1.82465	9.98979e-07	9.26349e-06	Down	3.71747	2.0473	4.14781	0	3.88023	2.91669	3.68602	2.30819	3.18753	4.76531	0.072188	0	9.3722	0.0206418	11.4753	10.8794	10.6231	12.5157	17.1369	9.79093	15.2649	17.034	10.671	14.4956	12.5936	10.5511	12.8527	12.1255	12.7655	12.3452	10.5721	13.6701	14.2244	13.7056	12.6764	17.1939	14.5043	9.5693	25.149	17.2301	11.9054
DESI1	1745.42	1267.85	2732.39	2.15479	1.10755	8.79364e-09	1.33459e-07	Up	34.4008	17.3409	8.26639	38.2519	10.7212	16.2743	24.4323	23.2094	23.0459	15.8417	63.2901	4.02877	17.3567	30.2119	11.5504	9.73848	19.0001	9.32454	11.4917	12.0656	11.4583	9.00571	10.9519	9.98897	15.3427	7.9379	10.8353	10.9035	9.54198	17.3706	17.6774	11.5346	9.69931	12.9284	10.6606	11.5557	14.5958	12.121	13.545	13.2612	12.4061
DEXI	493.454	356.703	776.073	2.1745	1.12068	4.03303e-07	4.15954e-06	Up	26.075	14.4376	34.6275	12.064	18.7993	17.9832	14.3695	8.89597	15.1352	15.4524	61.4351	15.186	10.6118	20.2218	5.25079	8.55507	6.04006	6.71901	8.40737	13.7345	5.53296	8.94887	16.1298	6.8651	9.31419	6.96124	7.54857	9.72985	7.43333	10.1393	8.01094	7.52537	6.93336	2.97666	15.341	6.14408	8.33194	8.59115	14.5047	15.065	9.07146
DGAT1	1128.97	812.164	1783.7	2.19584	1.13478	1.89879e-11	5.18475e-10	Up	28.8333	15.6781	25.8238	13.7711	26.588	15.2395	12.3261	11.0057	17.9269	12.6308	31.1634	14.644	10.749	27.4717	7.54765	8.52311	8.65965	10.1201	7.81285	12.1514	7.83714	13.2723	13.0359	8.83339	7.39697	1.69863	7.5368	8.26197	7.38597	11.5559	12.3078	6.50004	10.2797	6.04131	5.99498	6.3244	9.04255	10.3745	12.3941	11.481	8.14709
DGAT2	310.622	391.563	788.934	0.366011	-1.45004	0.00108696	0.00434855	Down	0.606684	9.61749	1.17896	0.0185787	0	0.14338	2.10055	1.06729	1.5026	1.28488	1.25909	71.369	94.7595	6.03251	0.0142556	8.14661	2.31156	3.09461	7.28623	3.40437	3.40552	4.6906	2.77585	7.67926	3.86494	6.96487	6.95828	9.4497	9.05533	6.77464	4.35327	8.24843	2.70508	4.69617	2.96058	21.7294	2.22736	4.01349	2.42131	5.65403	3.7672
DGKK	16.4071	2.04178	46.0955	22.7054	4.50497	0.000480122	0.00214595	Up	0.68902	0	0.72189	0	0	0.0548014	0	0.083186	0	0.0425615	0.500488	0	1.58149	0	0	0.00528095	0.143569	0	0	0.0390545	0.0614518	0.00652841	0	0.019162	0	0	0.00442405	0	0	0.0514406	0.027311	0.00474356	0	0	0	0	0	0	0	0	0
DGKQ	1421.69	847.388	2608.58	3.07823	1.6221	4.9618e-14	2.36865e-12	Up	19.8831	16.4415	18.7457	46.7403	21.6492	10.9986	35.234	8.15037	19.7807	13.4106	58.0451	7.37524	8.21575	17.6519	14.717	6.88651	12.0433	6.69842	6.19172	10.4933	5.97041	6.08961	13.6543	6.97924	7.47883	2.78836	6.10032	5.43307	5.85744	17.2113	10.0964	3.21126	4.29381	6.67058	2.70143	5.76282	7.07076	10.0041	7.5452	8.51024	7.96692
DGKZ	2710.95	1569.88	5069.17	3.22886	1.69103	5.6053e-13	2.09816e-11	Up	53.9429	59.5075	38.5467	34.0587	19.6931	40.9479	37.3629	20.3846	26.262	22.7952	128.062	10.3885	12.7912	43.2084	5.31463	11.4625	18.3023	10.0967	9.06309	18.3832	10.1836	7.89071	19.4523	9.62772	12.6897	4.54592	10.2764	11.4173	10.3278	33.2911	20.3992	9.30593	7.14879	7.83317	12.6011	9.06228	15.7583	15.2264	16.9211	14.1107	11.5869
DHCR24	1973.76	1337.92	3287.81	2.45739	1.29713	0.000234859	0.00115476	Up	51.9969	19.3791	23.3784	58.4043	9.34899	23.3913	32.3844	27.4042	18.51	15.6043	15.7902	0	5.64351	126.744	17.6925	18.754	11.1799	14.9132	18.6364	11.3438	12.7885	1.99483	19.3952	20.7824	20.4969	6.41093	13.7225	11.52	19.0141	2.74156	11.6735	14.1406	3.06231	18.3992	11.9583	21.1115	13.5652	8.7306	6.36051	14.9002	8.96646
DHFR2	216.031	265.361	114.082	0.43012	-1.21719	0.0110115	0.0308318	Down	0	1.57778	0	0	0	1.65843	2.98464	0.945984	1.87766	1.96596	1.47775	0	2.36032	0.874937	0.921207	3.16989	3.06708	2.29702	2.49811	2.81126	3.29343	3.60028	3.28858	2.84854	3.1382	0	3.29452	3.36409	2.73868	2.65351	2.62294	3.40789	2.3574	2.66279	2.75543	2.29259	2.29398	3.61169	3.41223	3.78809	2.68883
DHH	72.5735	91.0637	34.3603	0.375652	-1.41253	0.015294	0.0406196	Down	0	0	0	0	0	0.330768	0.00701826	0.199695	0.182073	0.211643	0.9154	1.53467	0.367859	0	0	0.470874	0.525182	0.364846	0.336996	0.662972	0.222786	0.617924	1.0343	1.08428	0.69269	1.8621	0.485499	0.671991	0.740335	0.564515	0.651877	0.305831	0.677089	0.421916	1.45404	0.557038	0.59617	0.710619	0	1.48937	0.69363
DHRS13	258.155	172.193	435.811	2.52955	1.33888	0.00217909	0.00788841	Up	16.0605	7.0705	7.93515	0	0	2.26456	3.07154	2.27004	1.5523	2.90363	42.7435	23.5578	6.80859	13.0385	3.55292	3.00573	6.06331	3.54258	4.03244	5.53809	3.30255	2.03602	3.87134	2.35308	2.14751	0	3.25962	2.76748	2.4583	3.00804	5.32345	2.68138	3.656	2.37502	5.09207	3.86448	4.90544	3.89603	8.38095	5.6294	4.61156
DHRS2	25.0237	7.01012	62.2517	8.86719	3.14848	0.0080946	0.0238912	Up	0	4.42663	7.91323	0	0	0.766413	0	0.696816	0	0	0	0	0.761292	0	0	0.138479	0	0.0161443	0.339051	0.227578	0	0	0.0178604	0.0558304	0.222919	0	0.0773394	0.0604787	0	0.412163	0.0318293	0	0.619501	0	0	0.162392	0	0.120213	0	0.616864	0.310871
DHRS3	7983.74	11098.9	1545.84	0.13926	-2.84415	5.55746e-27	2.55352e-24	Down	18.1441	5.54193	25.6171	17.4788	13.4114	40.4956	9.38616	13.1433	9.21204	32.4119	57.7927	13.4562	25.071	22.6218	3.17772	230.791	34.3064	165.426	225.772	106.948	90.5569	207.032	196.593	197.295	161.206	122.981	68.6998	177.021	220.046	28.4301	46.9038	155.042	265.306	195.308	98.1292	167.079	140.967	143.904	100.432	201.271	245.632
DHX37	1033.06	679.347	1764.07	2.59684	1.37676	1.83599e-10	4.14541e-09	Up	27.0528	10.9949	15.8878	6.52078	3.59325	11.7424	16.1686	11.5134	11.5496	11.3478	21.8785	2.21024	6.76748	44.8316	6.92787	5.66861	5.22526	5.2746	5.09027	7.54495	5.81866	5.75269	7.96575	4.91378	6.44772	4.89669	4.7352	5.22872	5.3205	9.21598	6.96355	4.24558	4.85215	3.7021	4.1907	4.6652	5.83635	4.95615	10.109	6.88744	7.24811
DIAPH3	251.553	61.1794	644.993	10.5531	3.3996	3.66349e-11	9.44337e-10	Up	5.45696	5.59582	0	0.316578	1.94356	1.73067	1.04695	0.502568	1.18798	0.851103	1.16311	0	0.225442	1.81574	6.58269	0.11941	0.500473	0.134687	0.190035	0.275962	0.307678	0.0627371	0.131678	0.062284	0.259499	0	0.0875299	0.0704031	0.080285	0.457989	0.370524	0.0804441	0.158827	0.30761	0	0.157533	0.259957	0.27988	0.888088	0.153438	0.0550693
DIP2C	1800.62	1295.65	2844.24	2.1952	1.13435	2.99164e-07	3.18006e-06	Up	9.56064	2.24214	7.75496	27.364	19.2962	16.4799	12.4257	9.59727	14.1359	13.3543	5.03036	5.83498	3.61486	14.8432	2.17135	4.98169	6.18346	7.03228	6.36024	8.45848	8.1546	4.99831	6.13213	7.24322	7.48933	1.15817	5.24453	4.32198	4.90058	3.18045	5.06369	3.54749	5.67898	5.0366	4.04173	6.00471	3.76806	5.49568	3.79595	6.85354	6.89733
DIRAS1	109.894	64.8312	203.023	3.13222	1.64719	0.0136234	0.0369026	Up	0.0148605	0.631314	1.71519	4.05201	0	0.0983368	0.783888	0.322941	0.778641	1.03545	0	1.23427	2.17822	18.2396	0	0.426431	1.76704	0.883391	0.669274	0.404309	1.65406	0.324407	0.875753	0.773655	0.464676	3.79371	0.806073	0.214889	0.282299	2.10351	0.327972	1.40447	0.180811	0.673564	0.846764	0	0.470844	0.512561	0	0.786802	0.806814
DIRAS3	142.274	193.72	35.95	0.186158	-2.4254	0.000128575	0.000686745	Down	0	1.12113	0	0	0	2.94958	3.611	4.75188	0.898606	0.837436	0.0470611	0	0.139656	0	0	8.58074	1.49849	4.83929	2.75743	1.95826	1.40414	2.12154	6.44309	5.18111	7.69209	0	11.2094	11.889	8.30771	0	1.60864	10.1884	2.66051	4.86544	4.95842	4.44725	6.18404	4.3064	13.3513	10.4747	6.26566
DISC1	891.594	639.725	1412.12	2.2071	1.14215	1.70409e-09	3.07766e-08	Up	7.45151	2.79374	5.07626	4.96259	9.87417	3.06878	6.09385	2.69597	4.42551	3.20861	2.89087	5.46003	2.30642	1.54641	0.785367	1.89263	3.67143	1.8338	1.52291	2.38381	1.93936	1.99606	2.41662	2.26411	1.7766	1.82999	2.06119	2.16202	2.44003	3.58273	2.48063	1.90458	1.40752	1.93765	1.79006	1.14589	2.02053	4.34364	1.1622	2.00638	1.20016
DISP3	25.7686	13.0437	180.79	3.99089	1.99671	0.0139072	0.0375856	Up	1.33644	1.5907	0	0.0062279	10.3316	0.0628522	0	0	0.0559664	0.24766	0.39393	0	0.389669	0	0	0.122917	0.0807161	0.0785034	0.130847	0.158089	0.0355359	0.0264264	0.204713	0.0533266	0.185822	0	0.0492474	0.042012	0.097734	0.429468	0.0773866	0.00960076	0.0730042	0	0	0	0.0255701	0.0324749	0	0.109874	0.0985853
DKK1	191.175	20.2202	544.482	26.907	4.74991	3.09089e-06	2.54331e-05	Up	80.0179	13.6888	0	5.79456	0	7.39738	0	35.2852	7.92603	14.2299	0	0	0	15.6125	0	0.0880061	0.79752	0.646381	0.215473	0.244064	1.31668	0	0.102155	0.21954	0	0	0.0921575	0.0345918	0.118341	0.750093	0.318593	0.059288	0.0316369	0	7.89334	0	0.189485	0.0763977	0	0	0.270577
DKK3	2164.86	1290.91	3971.04	3.07623	1.62116	3.48839e-09	5.83909e-08	Up	32.5703	66.907	35.5896	46.1712	37.9413	17.1902	63.6393	137.053	70.9575	127.845	2.42728	18.421	10.9257	6.75404	23.5387	17.4099	18.7997	25.2669	12.1884	14.6866	23.3	15.1577	15.865	18.2495	19.4871	11.2121	23.3671	17.953	22.4671	8.25007	15.8557	22.2674	12.7345	13.8633	24.1542	23.3144	10.0761	20.3094	8.66192	7.03693	18.5605
DKKL1	45.5047	23.7767	90.4091	3.80606	1.9283	0.00318083	0.010824	Up	0	1.1583	0	5.04064	8.09971	1.53993	5.36677	0	3.47013	2.03862	0.887867	0	2.96414	2.9958	0	0.682958	0.0382039	0.716592	0.454163	1.37959	0.840978	1.3446	1.67361	0.573639	1.12383	0	0.805233	0.198848	0.244899	0.246391	0.340117	0.340812	0.14549	1.2749	0.839522	0	0.750365	0.526998	2.53473	0	0.377737
DLG4	1712.96	1230.16	2710.73	2.20354	1.13982	9.43769e-05	0.000525622	Up	13.2249	4.41177	8.22576	37.9544	11.4249	26.8573	15.6202	8.95864	13.313	12.0887	10.8215	13.9892	8.19145	7.43132	0	8.25663	4.13255	7.23791	4.43859	6.31893	5.12903	6.90193	11.5747	7.55974	8.05848	5.85489	7.36886	8.18346	6.02678	4.02365	3.63224	4.52602	4.15263	5.42238	7.1451	6.38418	5.62383	6.02174	5.18168	6.56627	4.63358
DLGAP1	89.0206	46.5318	176.831	3.80275	1.92704	0.00123675	0.00484446	Up	0.0103347	0.0832678	0.528253	1.36468	4.58701	0.494502	0.0663029	0.022459	0	0.237481	0.700645	0	0.287128	0.801384	0.700356	0.212917	0.223956	0.163562	0.226518	0.105442	0.249657	0.112805	0.145641	0.193143	0.0697731	0.727959	0.149702	0.349702	0.310849	0.3935	0.0943818	0.167344	0.0765405	0.0511017	0	0	0.141895	0.148526	0.654842	0.0469014	0.120236
DLGAP3	107.99	53.5933	220.409	4.11593	2.04122	0.000350285	0.00163647	Up	0.020327	0.416884	2.07381	2.7495	0	0.183659	0.789695	0.360752	0.642174	0.534895	1.08277	0.809464	2.41475	0.251443	0	0.190693	0.474374	0.223623	0.222765	0.407864	0.130529	0.291206	1.1545	0.115322	0.043337	0	0.0720444	0.126393	0.0643574	1.00159	0.266851	0.0973992	0.0510775	0.15914	0	0.0563753	0.0787169	0.100622	0.339559	0.269058	0.10839
DLGAP5	80.2323	27.3516	189.519	6.94038	2.79501	3.4513e-06	2.81293e-05	Up	0	2.46028	7.66952	2.20244	3.02622	0.745933	1.06807	5.68928	0.989601	3.05124	0.0212622	0	0.236613	0.0121597	7.75647	0.181724	1.55531	0.0508462	0.306508	0.123192	0.432996	0.554138	0.267192	0.120888	0.0702078	0.0128153	0.253728	0.152381	0	1.09158	0.726782	0.413521	0.243888	0.678458	0.344648	0	0.324608	1.21996	0.834633	0.174354	0.19156
DLK2	143.542	57.7638	320.817	5.55412	2.47356	1.05925e-07	1.24634e-06	Up	3.79425	2.87641	3.44088	6.31159	4.45124	1.37128	3.73246	1.62162	3.65454	0.801563	16.8548	3.53994	2.03559	10.6759	0	0.586269	0.864389	1.28887	0.410118	1.3807	0.626521	0.276098	0.5347	0.443184	0.215715	0	1.15769	0.746186	1.03612	3.21228	1.47266	0.589302	0.431547	0.844255	0.70596	0	1.28233	1.34505	2.62271	1.34883	0.821548
DLL3	8.53903	2.57877	20.8569	8.09607	3.01722	0.0100165	0.0284711	Up	0	1.04702	0	0	0	0	0.460177	0	0.355306	0.307621	0	0	3.0923	0	0	0.033928	0.256216	0.0177994	0.0138448	0.109773	0.0846008	0	0.216606	0.0615541	0.0655393	0	0	0	0	0	0.0701849	0	0	0	0	0.115097	0.113634	0.0589055	0	0	0.0149018
DLL4	703.346	521.715	1078.72	2.06715	1.04764	1.22064e-05	8.57904e-05	Up	3.54465	12.797	6.39009	6.3219	4.85149	8.78905	13.6669	8.60463	12.564	19.2332	17.8414	27.3887	32.6305	7.05043	5.25509	6.02762	2.10088	5.53391	2.97051	5.23987	5.31834	10.9193	15.7157	4.30065	7.60196	9.44148	9.11834	9.82317	3.24213	6.53473	4.69985	3.74833	4.10867	4.9595	7.14479	7.34033	4.61441	4.08542	3.03097	5.52896	6.65933
DLX1	58.5631	21.2375	135.703	6.39198	2.67626	3.76793e-05	0.000234669	Up	0.0916354	2.88613	3.56957	2.59291	12.9899	1.3527	3.96825	0.331897	1.16505	1.37548	0	0	0.0438945	3.4344	0	0.33712	1.57842	0.31835	0.20635	0.264894	0.532394	0.312566	0.723944	0.351683	0.439573	0	0.494232	0.463781	0.61652	0.492573	0.244083	0.696475	0.266618	0.830691	0	0	0.403251	0.83406	0	0	0.488629
DLX4	39.955	16.2743	88.8952	5.47942	2.45402	0.00117984	0.00465528	Up	0.0217546	0	2.67232	1.86536	0	4.28551	0.43421	0	0.603462	0.193508	3.3711	0	0.250098	2.90792	3.89316	0.0160068	0	0.218336	0.0653179	0.325533	0.226176	0.118727	0.483087	0.0580807	0.417426	0	0.295008	0.364915	0.464923	0	0.248342	0	0.115084	0.250994	0	0.410276	0.122539	0.166745	2.90726	0.131636	0.182792
DLX5	97.8579	42.3089	212.659	5.02267	2.32845	0.00257474	0.00906362	Up	0	0	0	0	0	2.62028	0.999643	0	2.71459	0.456363	27.4727	0	0.62259	0	3.73561	0.553663	0.722194	0.67335	0.2362	0.511817	0.868092	1.5089	0.408978	1.00449	0.546913	0	1.14902	0.919954	0.758045	0.122571	0.299348	0.542534	0.488538	0.479186	0.298309	0	0.505735	0.524327	0	1.07363	0.110536
DMBT1	41.6295	12.8882	101.028	7.82838	2.96871	0.000760205	0.00319356	Up	2.75132	0	1.07444	0.632111	0	0.278088	0	0.367134	0	0.268345	0.824471	0.718939	0.00630582	0.461785	0	0.0726453	0	0.142283	0	0.0895396	0.0925845	0.00598703	0.0618383	0	0.318081	0	0.0527433	0.144674	0.140667	0	0.0100185	0.361066	0.01741	0.075941	0	0	0.333679	0.0168168	0	0.0248925	0.0170171
DMBX1	91.3913	128.509	14.6813	0.114042	-3.13236	0.00164381	0.00616311	Down	0	0	0	0	0	0.111509	0	0	0	0	0	0	1.55903	0	0	0.0460527	1.1013	0.0885878	5.70038	0.255432	0.312604	0.0759082	1.5057	0.0278504	2.08316	0	0.43724	0.0120677	0.189909	0	0.0793887	0.34472	3.37728	0.163339	0	1.91525	0.0954833	0.259858	0	1.97254	6.85027
DMD	1514.77	1964.09	586.188	0.298359	-1.74488	3.9524e-05	0.000244419	Down	2.29654	0.180345	0.29341	0.145865	1.05693	0.748571	0.00159557	1.4301	1.23319	0.615556	3.93102	0	1.07863	0.314074	0.963133	7.97121	2.29593	5.90821	1.14384	1.23929	1.79737	9.01126	1.99011	2.40831	3.43912	5.51216	2.80218	5.97245	3.20325	0.575526	1.80397	3.95579	1.49671	1.73949	2.61073	4.16672	2.52792	2.85369	6.14504	0.843123	1.25577
DMKN	978.162	1267.92	3310.27	0.299134	-1.74113	6.80076e-05	0.000393178	Down	6.65281	3.97166	0	14.1092	0	0.0743109	0.936579	1.42008	3.21396	17.7469	0.026931	16.1828	686.886	5.46757	1.87982	25.6107	7.87992	19.8843	24.6712	20.9089	18.698	23.3707	39.7387	23.2044	23.1801	19.4784	22.0593	25.3806	16.4909	3.00813	15.7605	17.5739	15.8869	21.1915	16.2004	19.6194	18.4872	13.9603	15.6892	34.6245	26.6895
DMP1	65.5045	28.2011	142.598	5.05272	2.33706	0.00668708	0.0203547	Up	0.0294694	0	0	0	0	0.0675032	7.0373	1.3342	5.72227	0.45873	7.91542	0	0.282325	0	0	0.108416	0.409365	0.705282	0.0973295	0.0701552	0.513644	0.0536103	0	0.403223	0.230371	0	0.19073	0.468755	0.419865	0	0.168205	1.07122	0.0545636	0.485719	0	1.33222	0.0207493	0.414108	0	0.690984	0.41904
DMPK	2026.36	1048.75	4046.76	3.85891	1.94819	5.53889e-19	6.36245e-17	Up	32.8765	23.4505	21.7102	65.9592	43.5847	91.9368	50.7418	10.2419	38.0791	25.6785	43.1251	30.8735	53.9108	101.281	6.9206	11.3964	12.5137	14.9012	8.84658	16.5291	10.2255	11.9563	28.7128	10.3479	15.9521	13.3485	12.5467	12.7691	7.83262	10.9256	13.6392	6.44207	6.99289	8.49737	4.85655	12.1217	9.74607	12.6507	15.6049	13.3648	10.4138
DMRT3	165.492	211.98	69.4153	0.327167	-1.6119	0.00763811	0.022719	Down	1.62374	0	1.71348	3.39718	0.423311	0.30857	0	0.21956	1.10102	0.770308	1.67744	0	2.67561	2.30234	0	5.14529	1.03456	2.45699	7.61841	4.46189	2.05227	4.76561	7.26689	0.231204	7.12364	0	3.85668	2.72995	0.377003	0.019396	1.41697	1.93168	8.46377	0.570939	9.32778	1.39303	0.564014	3.88581	0.548722	17.669	6.18501
DMRTA2	12.9592	1.17978	37.3033	31.4191	4.97357	0.000362465	0.00168695	Up	0	0.489343	0	0	0	1.61534	0	0	0	0	2.68769	0	0.196935	0	0	0	0	0	0.007715	0.0873869	0.0628582	0	0.021946	0	0	0	0.00791927	0	0.0101693	0	0.048888	0.0169824	0.00679656	0	0	0	0.0271381	0	0	0	0
DMTN	1016.36	1216.44	602.846	0.495433	-1.01324	0.000136947	0.000724719	Down	13.2799	3.11725	3.81185	5.27107	2.18305	0.514841	1.91013	3.00676	2.53034	9.8048	0.882032	10.5961	20.1722	8.41033	1.90128	11.9457	6.81692	14.0044	13.8351	11.7397	11.5678	19.236	22.5608	12.4845	10.203	8.6491	11.3514	14.9295	9.52364	6.21344	10.6963	7.63958	14.6896	11.4745	10.1578	15.082	9.55377	10.219	15.7531	20.6255	16.1054
DMWD	2649.85	1553.1	4916.47	3.1658	1.66257	9.52968e-16	6.63432e-14	Up	49.4781	36.7393	47.4589	94.6356	38.7464	147.44	75.1204	20.7297	53.0529	33.1678	51.7315	19.1792	55.1499	102.01	6.31071	18.4006	17.3081	21.7263	16.0723	25.3318	15.1587	14.5265	28.0371	18.6673	21.2481	24.934	17.0247	20.3428	17.4017	20.1783	22.8386	12.4484	14.385	11.7526	10.7031	16.1455	18.5554	19.613	25.3644	22.6267	20.8799
DNA2	183.888	116.434	323.292	2.77802	1.47406	0.00215453	0.00781491	Up	5.06106	1.06034	2.72525	0	7.72263	1.43316	0.869425	1.0982	1.32627	0.456267	2.92921	0	2.05302	1.88564	11.8194	0.779997	1.49475	0.897611	1.46481	0.721044	1.19207	0.601358	0.438098	0.235852	1.02069	4.12543	0.906374	0.448342	0.451122	1.9403	1.50944	0.828696	0.458285	1.53119	0.808578	0	1.18782	1.33238	3.78203	1.34499	0.64834
DNAAF4	131.691	163.799	65.3331	0.398356	-1.32787	0.00898606	0.0260497	Down	0	0	0	0	0.111226	0.347476	0.0162201	0.560418	0.94679	0.556602	2.35068	2.12292	5.05742	0.588144	3.65288	3.73353	2.12409	2.33639	3.17002	3.28111	2.37961	3.622	3.24549	4.16135	2.18304	0	3.18382	2.54017	2.75563	0.591177	3.61924	2.8423	1.88985	1.98771	2.91065	3.20585	1.90653	3.3864	4.77099	2.92582	3.22084
DNAAF5	1104.56	703.299	1933.83	2.74837	1.45857	4.55019e-28	2.61337e-25	Up	25.7068	20.2075	13.7106	20.6069	20.3164	16.1913	16.5002	15.5748	14.8188	15.7837	35.0542	12.2472	14.1166	37.7545	10.4229	7.85907	6.24249	7.76544	8.15045	9.42013	7.74229	6.01558	10.3161	8.62521	8.98697	6.57963	6.34505	7.25858	7.35931	8.63955	9.21335	6.53812	8.08776	7.58242	5.01181	7.4519	7.81284	7.67965	5.10066	9.82659	9.94418
DNAH2	144.084	43.988	350.951	7.97696	2.99584	9.97879e-08	1.18246e-06	Up	1.63733	0	2.8473	0.443788	0.747841	0.0430805	0	0.299462	0.606987	0.188204	0.0504415	2.76288	0.286901	2.67556	0	0.0838277	0.19534	0.110573	0.170058	0.25683	0.159259	0.0355301	0.353079	0.0412802	0.124918	0	0.0561804	0.0658988	0.079872	0.122482	0.131296	0.0903569	0.0533817	0.131446	0.105989	0.0686115	0.135223	0.139303	0	0.140339	0.0589098
DNAH6	288.504	365.74	128.883	0.352207	-1.5055	0.00412966	0.013498	Down	1.23823	0.447914	0	0	0	0.117938	0.492771	0	0.0760946	0.698237	0.289385	0.69145	1.14987	0.221597	0.002499	2.34755	0.911732	1.98812	0.903212	1.68184	0.692224	2.20766	2.00481	1.31828	1.29296	1.21502	1.8004	1.57963	1.14545	0.435562	1.21695	1.08195	0.685176	0.641685	0.415189	0.55199	0.676608	0.900072	0	0.798663	0.82487
DNAH7	399.52	522.477	145.408	0.278137	-1.84613	0.000141794	0.000745222	Down	0.756475	0	0	0.313389	0	0.255268	0.103001	0.0615708	0.314371	0.639496	0	1.47479	2.52432	0.392316	0.00279612	3.13637	1.38379	2.05062	1.82725	2.19978	1.1332	1.99467	2.19599	2.14445	2.35578	2.03757	2.5672	2.13371	1.90732	0.392164	2.15728	1.26957	0.717181	0.998167	1.01807	1.14095	1.0114	1.73458	2.17386	2.26299	1.66734
DNAI1	9.46936	13.1162	1.93257	0.148002	-2.75632	0.00271702	0.00948633	Down	0	0	0	0	0	0.151371	0	0	0	0	0	0	0.284891	0	0	0.484492	0	0.278774	0.140306	0.794615	0.0129903	0.135244	0.23584	0.52456	0.0150952	0	0.366599	0.442301	0.18494	0.0761184	0.177817	0.112307	0.123603	0.350096	0	0	0.179468	0.162807	0	0.739037	0.192205
DNAJB7	34.8636	44.5313	14.8835	0.335766	-1.57447	0.0162845	0.0426889	Down	0	0	1.23169	0	0.0205714	0.267776	0	0	0.226994	0	0	0	0.564451	0	1.17677	0.418029	1.19259	0.438616	0.606516	0.558182	0.321719	1.85656	0.898589	0.758411	0.433664	2.30924	0.726337	0.389478	0.54963	0.226219	0.800696	0.890052	0.434129	1.21387	0	0.887054	0.325946	0.336008	0.0242418	0.986773	0.380812
DNAJC11	563.557	403.244	894.87	2.21948	1.15022	5.85519e-10	1.18516e-08	Up	11.4819	11.4917	17.398	8.37919	15.1415	17.0389	8.92551	5.29394	8.95059	9.87771	8.07366	18.7852	4.78538	13.4309	4.66492	4.92093	3.96763	4.19273	6.16005	5.87152	4.68473	3.4457	6.47085	4.63173	5.70588	13.9724	5.18663	4.88647	4.72322	9.22034	4.98777	3.63363	5.08976	3.90924	2.38777	1.69215	5.27548	6.30604	4.44144	5.08395	6.13198
DNAJC12	16.1001	6.88278	35.1492	5.09587	2.34933	0.0142639	0.0383662	Up	0	0	0	0	4.89645	0.721229	1.2214	0	2.69133	1.29452	0	0	0	1.65472	0	0.0969786	0.0366179	0.152632	0.158294	0.268947	0.443336	0	0	0.241923	0.538588	0	0.406213	0.171533	0.130407	0.0295203	0.250768	0.26133	0	0	0	0	0.255205	0.294654	0	1.24615	0.362056
DNAJC22	828.204	1059.24	529.989	0.331087	-1.59472	4.82844e-05	0.000290291	Down	2.00472	0.469186	4.12696	0.101713	0	1.18349	3.57682	3.22232	4.89009	6.92883	2.91045	3.75205	30.7974	5.09849	0	14.541	2.54421	11.2642	10.6492	6.39824	8.38631	16.5839	12.421	11.6625	11.7178	8.47555	7.94796	10.7517	9.32356	0.27631	6.74364	7.542	12.7827	9.53137	7.59378	8.69849	5.7797	7.71319	15.3879	11.8523	14.1534
DNASE1L3	40.2314	56.2336	7.15999	0.127899	-2.96693	0.00032461	0.00152896	Down	0	0.0279585	0	0	0.0373166	0.388597	0	0	0	1.69765	0	0	0.877642	0	0	0.252769	5.09025	0.589371	1.12314	2.38857	0.303472	0.902712	0.880223	1.35028	0.379771	0	1.12935	0.640278	2.3264	12.7212	2.09155	1.23614	1.3529	3.27149	0	0	1.04816	7.63119	0	1.38581	0.567438
DNLZ	236.189	163.825	385.74	2.35514	1.23581	9.51831e-05	0.00052867	Up	1.84792	12.7436	7.96228	6.21844	4.94253	4.50797	4.4116	2.14682	1.4239	4.8976	10.9184	0	1.63674	7.51869	1.26169	1.61622	3.39035	2.288	1.24576	1.86165	1.39667	2.17243	3.21611	1.93155	2.52739	4.04345	1.50441	1.75456	1.57307	3.13928	1.03485	2.58089	0.857677	2.5573	5.28104	2.41748	1.54661	1.71482	5.10135	2.75587	1.66763
DNM1	1729.35	502.901	4264.02	8.47963	3.084	2.39453e-19	2.99381e-17	Up	11.6955	11.6701	14.3695	95.1837	65.9114	177.09	82.16	24.1769	40.4866	32.7256	24.5788	5.77899	14.2395	8.3904	0.554031	5.97953	7.69433	9.55548	3.80453	9.22781	8.3788	3.55011	3.5047	5.11195	8.83405	10.6321	3.92998	5.48924	3.86163	5.87962	6.23562	6.05128	2.70109	2.6657	5.61117	1.38643	2.96452	4.64441	6.71386	1.0211	3.99995
DNMT1	2338.9	1761.77	3531.63	2.00459	1.00331	0.000106542	0.000585741	Up	30.3223	40.7156	24.8468	18.0107	14.812	39.9392	29.9461	20.9585	29.9851	16.7741	53.0482	0.011624	15.9146	38.4485	14.3777	12.0349	19.3689	11.6337	14.9937	15.9617	15.4202	13.3816	18.385	11.449	17.6138	16.0146	14.8176	12.7406	11.3616	27.9252	18.1937	12.4172	10.8794	11.9387	10.336	11.5774	17.1057	17.1165	8.72147	13.0515	10.3539
DNMT3B	306.119	166.286	595.107	3.57791	1.83912	8.62127e-09	1.31168e-07	Up	7.60055	6.81373	8.48611	1.47935	1.9374	2.11246	5.20189	1.7311	3.50314	4.06127	1.7462	7.61317	6.12005	8.16987	9.63316	1.70688	1.21774	2.24092	1.49803	2.40248	2.01758	1.00732	2.40942	1.59504	1.72316	0	1.45866	2.11723	1.66087	1.03392	2.14694	1.40221	1.3382	1.08557	0.623576	1.34495	1.3625	2.05507	0	1.1286	1.24321
DNPH1	211.401	159.281	319.115	2.0038	1.00274	0.000857961	0.00355386	Up	21.5893	13.0632	3.81401	15.2924	17.3701	5.52889	17.9705	30.258	33.8908	15.4068	17.143	0	12.7824	20.1525	8.82255	6.21591	5.58821	5.38326	8.25366	18.1504	7.29875	2.80535	12.4263	7.83142	6.86135	17.1165	5.99253	6.43773	4.98857	21.1437	11.3787	8.02057	7.73219	5.24916	7.40696	2.78926	8.02534	9.84985	14.2126	13.0332	12.4373
DNTTIP1	366.88	275.115	556.528	2.02283	1.01638	0.00107511	0.00430769	Up	21.5574	25.2054	8.09631	29.1301	20.7628	22.3936	10.1592	30.9136	10.2126	17.607	16.7542	0	6.84592	15.1536	6.30368	9.6932	5.41241	8.38301	10.9314	9.91095	10.5471	6.93557	9.68323	8.28671	12.3128	0	7.38214	8.33587	7.29927	7.86829	9.35749	7.65145	8.53191	7.23783	8.1937	7.83882	9.44437	8.10864	8.73834	9.36048	9.98561
DOC2B	484.147	311.062	841.855	2.70544	1.43586	0.000887921	0.00365735	Up	2.49766	0.604005	1.98722	4.33765	12.1159	0.74668	1.54303	1.28659	1.30747	1.18137	28.649	0	2.35484	12.2149	0.026084	1.18432	2.71395	2.13025	0.709446	3.31679	1.51295	0.952014	1.94359	2.43974	1.56651	3.39425	1.95987	1.275	1.85144	6.54242	1.96116	1.35203	0.910218	1.30035	1.15257	2.30022	1.68043	3.373	1.79954	1.25944	1.80909
DOCK11	1929.26	2437.38	879.153	0.360829	-1.47061	4.69953e-13	1.80319e-11	Down	4.65464	3.07002	7.01401	1.19797	6.59931	2.76235	8.28713	8.98069	5.24674	6.42633	3.09556	1.35536	2.25429	1.04807	9.7582	19.5804	21.2464	9.99136	15.5651	10.7233	11.4765	13.9121	6.69483	17.335	11.4339	18.4688	13.5523	12.0878	20.8193	24.6514	9.82684	16.2126	14.4201	18.8039	12.4844	15.6543	12.3844	20.6142	7.89536	12.6587	12.0577
DOCK3	5812.36	7856.77	1587.26	0.202006	-2.30753	4.2681e-08	5.50867e-07	Down	0.0505147	0.113467	1.4798	5.0533	0.0032923	0.325702	0.633753	0.761116	0.877079	7.49882	1.409	18.6178	19.974	0.835636	2.2467	27.487	10.3179	26.0093	29.889	13.5649	18.7501	34.9754	36.025	20.3555	25.1269	19.9204	20.0751	24.6235	20.3384	5.93755	14.1652	20.2451	22.2155	15.525	10.0978	12.6798	23.3012	16.3757	16.0581	24.7714	20.6912
DOCK9	10015.4	13204.8	3423.97	0.2593	-1.94731	4.03483e-23	8.82812e-21	Down	12.0412	27.7079	6.28765	10.1453	17.918	16.0799	9.66649	15.3045	9.02938	22.0768	3.04343	38.1197	16.6533	9.28564	12.3105	85.0503	27.0685	74.7936	78.0616	35.7307	57.6028	91.5548	68.4389	73.706	79.8212	58.3965	69.8708	88.4881	71.8823	23.5528	34.3975	66.0377	90.0302	67.2298	59.6445	49.9156	69.2196	55.072	41.0721	58.849	67.0677
DOHH	153.897	96.9813	271.523	2.79878	1.4848	0.00166369	0.00622497	Up	6.40019	9.8741	5.81658	1.81488	3.69508	2.84742	4.38267	2.95695	4.0579	3.45539	7.97194	0	4.15207	15.7242	0	2.00232	1.96014	1.67296	1.95191	3.06784	1.74134	1.65021	4.60546	1.71545	2.22047	0	1.33572	1.48662	0.817727	1.51248	2.93398	2.33148	1.85284	1.47435	0.879051	2.34808	1.41932	1.81868	0	4.36444	2.88266
DOK1	600.099	422.322	967.505	2.29146	1.19627	5.30393e-05	0.000315472	Up	24.2174	8.12938	11.836	27.1718	25.1195	13.0791	39.6353	14.5534	21.9072	19.8671	1.99136	6.86994	7.8654	8.75783	0.01429	5.56138	11.2236	5.98618	5.13876	9.76504	8.0761	3.4573	7.6984	5.66825	6.08153	9.29764	7.52398	5.5026	4.46983	16.1894	7.95067	6.57449	3.34355	5.65618	7.07203	6.43337	7.35579	11.7088	13.9123	5.94696	6.40145
DOK2	476.324	270.299	902.108	3.33848	1.73919	3.6257e-05	0.000227119	Up	25.6772	37.152	51.8674	25.8112	3.88459	21.2221	33.6675	28.4345	32.2178	14.1913	9.67913	0	5.07561	6.98039	2.81234	2.43637	19.9042	3.53241	2.92835	11.7525	9.77549	1.88927	2.64811	3.01377	2.5885	5.45899	7.83015	3.63904	2.26353	24.676	10.3548	4.15804	2.26126	7.93838	0	4.32457	7.03669	14.2089	13.4903	6.0564	5.48667
DOK3	578.475	332.166	1087.51	3.27434	1.7112	4.26042e-05	0.000260486	Up	14.8121	7.68016	15.0501	16.2101	6.50362	10.9988	13.7169	12.0285	15.418	6.40472	13.6408	0.0147832	5.85042	10.8524	4.53074	0.831731	10.9304	3.01931	1.30298	6.69887	3.19436	1.76094	1.12081	1.71711	1.62513	0	2.49877	1.90892	1.92318	19.9167	11.767	2.93685	0.982904	2.37711	1.06521	1.38375	8.79159	5.31143	1.46694	2.60431	2.67895
DONSON	459.925	258.776	875.634	3.385	1.75915	2.52723e-09	4.38601e-08	Up	16.7965	10.5633	16.9088	20.0298	11.5029	8.03334	11.7269	4.44147	7.76875	5.00898	27.6839	0	8.41802	20.2645	35.6528	3.89185	3.74276	4.76688	5.76911	4.1704	3.32725	6.32326	3.90908	3.31426	6.53601	3.20944	3.30027	2.57245	2.17024	3.19138	3.7954	3.99522	2.85523	5.87132	4.54413	3.01776	4.66669	4.27483	16.5151	4.40897	3.06989
DOP1A	1662.07	2083.7	790.697	0.379494	-1.39785	3.00713e-12	9.71318e-11	Down	2.0171	2.21228	1.61918	1.52475	2.62583	2.0427	1.38489	3.31067	2.34774	2.78182	1.09674	8.00834	4.65309	1.73267	9.11517	13.3495	11.9925	9.59752	9.70919	8.44849	8.94356	16.2326	7.04521	10.3099	10.9435	3.47454	9.31515	11.9988	8.10477	9.02599	7.91378	7.52163	6.92186	10.21	2.59563	7.88495	7.2058	9.53066	5.50375	9.24637	7.72633
DOT1L	2863.1	1757.15	5148.75	2.93013	1.55097	1.63412e-16	1.29454e-14	Up	18.8672	22.6485	12.06	39.5969	22.7734	18.5663	20.7824	12.2977	13.5253	10.5839	38.9071	11.9988	18.3229	33.6782	4.07872	5.39358	8.1821	6.76942	6.11279	9.04501	6.01141	8.13737	12.0155	6.81594	8.19499	8.08645	5.19566	6.55785	6.15176	13.2165	10.8172	4.82693	5.20273	3.86607	3.65462	4.68445	8.25957	7.57193	7.30327	10.0501	7.54028
DPF1	64.4059	27.6852	140.295	5.08384	2.34592	0.000192636	0.00097426	Up	3.32237	0.806193	5.29324	1.36322	9.70427	0.632893	2.73154	0.738245	2.95267	1.66196	0	0	0.722503	1.65579	0	0.16497	0.135907	0.56649	0.452869	0.44364	0.137119	0.111239	0.783381	0.0136044	0.550438	0	0.276403	0.188635	0.435602	0.511298	0.139608	0.0404135	0.237217	0.13438	0.876993	0.203507	0.186567	0.442648	5.40085	0.400838	0
DPF3	190.582	120.024	336.402	2.80458	1.48778	0.00202506	0.00738609	Up	2.11201	2.9356	0.233717	0.00911553	1.12938	0.62051	0.636561	2.27433	1.1004	0.4912	0.425571	0	0.305541	0.334974	0.466296	0.258129	0.889995	0.172353	0.136188	0.460367	0.225387	0.128931	0.21186	0.253078	0.548998	0.264776	0.233719	0.235716	0.280489	1.9715	0.339803	0.215468	0.0956056	0.446812	0	0.349877	0.281942	0.298774	1.02878	0.316276	0.132843
DPH2	626.355	888.585	1107.11	2.81113	1.49115	5.86467e-12	1.79048e-10	Up	8.15761	21.6079	24.3692	5.60253	6.57898	15.9824	16.1622	19.9526	7.83838	7.81596	34.3056	11.3738	8.97717	41.3329	2.88308	6.30453	6.80456	241.78	8.02339	6.653	7.4894	6.35246	4.99572	8.004	5.15781	4.70482	5.16095	5.01271	5.40403	11.094	6.61023	5.02945	6.36451	5.44913	3.34409	4.24276	8.18173	5.07308	2.25372	5.99261	6.3347
DPP3	737.662	508.884	1210.47	2.37851	1.25006	4.76781e-06	3.7331e-05	Up	30.3549	32.9048	19.3879	14.4928	9.40261	14.2843	16.7637	24.1199	19.9813	10.5585	13.2583	0	7.30906	43.096	8.95779	7.01692	6.62938	7.50346	11.1488	9.39863	11.9252	5.11238	7.76381	7.90915	10.4977	2.71633	9.44285	7.54657	6.82576	10.5252	10.9175	8.31444	8.70524	8.05986	6.24103	9.01519	10.9292	8.50197	2.61811	8.30288	8.70816
DPP4	1392.95	2018.35	100.455	0.0498277	-4.32691	6.01347e-15	3.53104e-13	Down	0.0302117	2.12438	0	0	0	2.21451	0.409184	5.28521	1.19889	3.32559	0	0	1.0275	0.992858	0	12.8486	13.9165	5.48116	37.2365	8.63068	20.9155	32.7428	31.493	12.593	7.91184	9.62914	25.4195	30.0046	31.8765	24.1433	10.2891	34.7232	21.648	47.8285	72.7067	21.9781	24.8137	19.2104	18.7428	13.0595	27.9823
DPP9	2998.34	1830.52	5411.86	2.95641	1.56385	2.53466e-15	1.60084e-13	Up	96.5828	65.2479	26.8349	47.5574	14.6443	24.8445	30.3676	36.9628	29.1916	19.5583	32.7712	25.1457	18.3013	30.498	2.57389	10.9282	17.0135	12.4143	11.8985	15.5507	12.0454	9.31193	16.0626	10.371	15.5859	7.42101	9.64557	12.0586	9.43031	18.3358	18.4628	10.2359	7.78985	10.0906	11.127	8.22428	16.9085	13.3268	10.643	11.061	12.5168
DPT	320.406	417.809	119.107	0.285281	-1.80955	0.000775035	0.00324547	Down	0.031398	0	3.41686	0.296146	0.0306956	0.0159824	2.14864	3.63909	5.17741	7.72694	0	6.93044	0.240641	0	12.498	8.2244	47.4537	4.60559	8.9747	30.1335	3.43717	4.11256	4.31746	6.55944	7.69815	7.72232	9.09619	3.85017	8.94686	13.2489	20.8604	7.67801	5.51447	7.06397	7.57625	11.0069	5.57103	19.4132	27.7442	3.30105	12.1763
DPYS	18.5142	14.4406	46.2274	9.04651	3.17736	0.000639159	0.00275301	Up	0	0.189245	0	0.54831	1.73023	0.0986374	0	0.0187159	0.0895877	0	0	0	0.0495048	0.472244	0	0.0047526	0.00717809	0.0398932	0.0155149	0.0043934	0.00395026	0	0	0.0474234	0.0459034	0	0.0199072	0.0112084	0	0.208324	0.0639043	0.0939176	0.010251	0.0532309	0	0	0	0.111394	1.52548	0	0.0375737
DPYSL4	72.1778	37.5817	143.677	3.82359	1.93493	0.00396587	0.0130531	Up	2.0349	0	0	1.57866	2.62881	0.184967	3.73862	0.19303	0.447992	0.763166	0.0156413	0	3.15631	4.0074	0	0.44561	0.174987	0.673279	0.283667	0.733236	0.955584	0.374593	0.0724155	0.574	0.757496	0	0.321041	0.203176	0.345145	0.987485	0.313414	0.128085	0.0640762	0.0399279	0	0	0.162039	0.216626	0.94889	0.42143	0.915969
DRC1	11.8054	4.76821	26.3491	5.53528	2.46866	0.0121127	0.0334464	Up	1.73478	1.84245	0	0	0	0.143495	0.309153	0	0.401015	0.128591	0	0	0.083098	0.0320284	1.59791	0.287195	0.578354	0	0.0651079	0.221241	0.0132617	0	0	0.0144735	0	0	0.0668318	0.0752569	0.0858201	0	0.214538	0	0.0688285	0	0	0	0	0.0831044	0	0.328033	0.112126
DRD1	40.0997	2.00194	118.835	59.7691	5.90133	4.58322e-08	5.84154e-07	Up	0	0	0	1.07921	0	0	5.71719	0.213382	0.732521	0.416852	6.79512	0	2.34744	0	0	0.0394073	0.119038	0.0620221	0	0	0.0163773	0.0974322	0	0.00893688	0	0	0	0.0154895	0.0105982	0.0719735	0	0.00884932	0	0.0441377	0	0	0.0754202	0.0427617	0	0.0607647	0
DRD2	15.7222	2.02349	44.033	21.7564	4.44337	0.000617312	0.00267279	Up	0.0188784	0	0	0	4.41099	0.999396	0	0.218803	0.378211	0	2.77912	0	0.126602	0	0	0	0	0.058298	0	0	0.0115454	0	0.161237	0.0504016	0	0	0.0232731	0.0109196	0.134484	0	0	0.149723	0	0	0	0	0.0265844	0	0	0.228465	0
DRD4	138.111	81.535	255.035	3.12835	1.6454	0.000441935	0.00199713	Up	15.0847	2.2324	1.87656	12.4383	0	0.687336	2.91512	1.78859	0.832367	2.94554	4.03538	13.3002	3.91781	36.127	6.65034	2.21415	2.18655	2.41254	1.66803	4.38226	2.40662	3.4741	5.46977	2.49777	1.17895	0	2.73475	3.19109	2.16813	2.0738	1.14507	0.968921	1.5715	1.46252	0	0.492191	1.24954	3.62241	3.64459	3.44332	2.59332
DRP2	109.602	46.501	240.01	5.16291	2.36818	0.00113222	0.00450317	Up	0	1.53638	0	0	0	0.388602	0.517778	10.3408	1.43921	1.2087	0.6317	0	0.0568061	2.63284	0.833884	0.0708962	0.675415	1.3447	0.0979176	0.36802	0.761523	0	0	0.0791531	0.352913	0	0.351785	0.0685945	0.0997337	0.0929633	0.298958	0.24493	0.0392095	0.164921	0.392169	0.23023	0.135685	0.213039	0.392789	0.0336367	0.47906
[truncated: 3,219 more rows]
[truncated: 15 more columns]
