# Supplementary material for: Multiomics Profiling Reveals Distinct Immunosuppression and Metabolic Dysregulation in Aggressive Subtypes of Thyroid Cancer
Source: Mol Cell Proteomics. 2026 Jan 19;25(3):101513. doi: 10.1016/j.mcpro.2026.101513 (PMC12964017; doi:10.1016/j.mcpro.2026.101513)
Supplement: Supplemental Table S8 [file mmc8.zip]

Archive with 1 entries (1 files):
- mcpro_101513_TableS8_DIAParameters_mmc8.txt
