# Supplementary material for: Multiomics Profiling Reveals Distinct Immunosuppression and Metabolic Dysregulation in Aggressive Subtypes of Thyroid Cancer
Source: Mol Cell Proteomics. 2026 Jan 19;25(3):101513. doi: 10.1016/j.mcpro.2026.101513 (PMC12964017; doi:10.1016/j.mcpro.2026.101513)
Supplement: Supplemental Table S8 [file mmc8.zip › mcpro_101513_TableS8_DIAParameters_mmc8.txt]

#MS Type	Cycle Id	Start IM [1/K0]	End IM [1/K0]	Start Mass [m/z]	End Mass [m/z]	CE [eV]
MS1	0	-	-	-	-	-
PASEF	1	1.2133	1.3026	1138.55	1163.55	-
PASEF	1	1.0289	1.1980	863.55	888.55	-
PASEF	1	0.8444	1.0125	588.55	613.55	-
PASEF	1	0.6894	0.8438	338.55	363.55	-
PASEF	2	1.2301	1.2838	1163.55	1188.55	-
PASEF	2	1.0456	1.2149	888.55	913.55	-
PASEF	2	0.8611	1.0293	613.55	638.55	-
PASEF	2	0.6934	0.8606	363.55	388.55	-
PASEF	3	1.0624	1.2318	913.55	938.55	-
PASEF	3	0.8779	1.0462	638.55	663.55	-
PASEF	3	0.7102	0.8775	388.55	413.55	-
PASEF	4	1.0792	1.2486	938.55	963.55	-
PASEF	4	0.8947	1.0631	663.55	688.55	-
PASEF	4	0.7270	0.8944	413.55	438.55	-
PASEF	5	1.0959	1.2655	963.55	988.55	-
PASEF	5	0.9115	1.0799	688.55	713.55	-
PASEF	5	0.7437	0.9112	438.55	463.55	-
PASEF	6	1.1127	1.2824	988.55	1013.55	-
PASEF	6	0.9282	1.0968	713.55	738.55	-
PASEF	6	0.7605	0.9281	463.55	488.55	-
PASEF	7	1.1295	1.2993	1013.55	1038.55	-
PASEF	7	0.9450	1.1137	738.55	763.55	-
PASEF	7	0.7773	0.9450	488.55	513.55	-
PASEF	8	1.1630	1.3330	1063.55	1088.55	-
PASEF	8	0.9785	1.1474	788.55	813.55	-
PASEF	8	0.7941	0.9619	513.55	538.55	-
PASEF	9	1.1798	1.3363	1088.55	1113.55	-
PASEF	9	0.9953	1.1643	813.55	838.55	-
PASEF	9	0.8108	0.9787	538.55	563.55	-
PASEF	10	1.1966	1.3213	1113.55	1138.55	-
PASEF	10	1.0121	1.1812	838.55	863.55	-
PASEF	10	0.8276	0.9956	563.55	588.55	-
PASEF	11	1.1463	1.3161	1038.55	1063.55	-
PASEF	11	0.9618	1.1306	763.55	788.55	-
